# Supplementary material for: Functional repertoire convergence of distantly related eukaryotic plankton lineages abundant in the sunlit ocean
Source: Cell Genom. 2022 Apr 28;2(5):100123. doi: 10.1016/j.xgen.2022.100123 (PMC9903769; doi:10.1016/j.xgen.2022.100123)
Supplement: Table S1. Summary of 939 Tara Oceans metagenomes that include their station ID, size fraction, and number of quality filtered reads, related to Figure 1 [file mmc3.xlsx]

## Sheet: Stations
	Main features of the TARA Oceans stations
	Station	Latitude	Longitude	T	Sal	Si	NO3	Phos	Fe	SI_NO3	SI_T
	100DCM	-13.0023	-95.9759	13.5677	34.822	12.5961	18.5177	1.93409	0.000953415	0.392917	0.0933682
	100SUR	-13.0023	-95.9759	25.3485	35.7523	2.20524	5.96704	0.711965	1.78055e-05	0.220517	0.330234
	102DCM	-5.2529	-85.1545	19.3756	35.0924	9.32996	13.3313	1.46491	0.00061591	0.386493	0.108799
	102SUR	-5.2529	-85.1545	25.9396	34.9469	4.75091	5.85	0.681135	7.32998e-05	0.593266	0.568386
	106DCM	-0.0283	-84.5862	21.025	34.9777	14.8889	19.7541	1.62005	0.00117993	0.421567	0.39739
	106SUR	-0.0283	-84.5862	25.0103	34.701	6.37958	6.5665	0.673256	0.000265753	0.47728	0.271732
	109DCM	1.9928	-84.5766	24.619	34.4374	6.78517	8.48738	0.883214	0.000372054	0.371488	0.387985
	109SUR	1.9928	-84.5766	26.6216	33.8905	4.64911	3.22665	0.502461	0.000110001	0.299211	0.181944
	10DCM	40.6541	2.8407	13.3219	38.2462	2.36022	2.82161	0.201942	0.00108947	0.105167	0.0448279
	10SUR	40.6541	2.8407	24.6801	37.9419	0.362054	0.0965981	0.155761	0.00170551	0.161934	0.919158
	110DCM	-2.0133	-84.589	19.956	35.0596	15.1136	20.9806	1.60137	0.00112514	0.432993	0.310769
	110SUR	-2.0133	-84.589	23.4157	34.987	7.51456	8.36367	0.76405	0.00019944	0.51021	0.465557
	111DCM	-16.9601	-100.633	21.1455	35.7379	0.34301	1.28683	0.605623	0.000881847	0.0733311	0.0752997
	111SUR	-16.9601	-100.633	23.6804	35.966	0.933684	2.96123	0.517645	7.73947e-06	0.171791	0.213498
	112DCM	-23.2811	-129.395	20.7935	35.7635	1.52834	0.0765408	0.174213	0.00079346	0.0993673	0.0337703
	112SUR	-23.2811	-129.395	24.6933	36.1353	0.555998	0.00398546	0.232976	5.4612e-06	0.0225431	0.310032
	113SUR	-23.1108	-134.933	24.8564	36.2081	0.0301078	0	0.167733	9.62851e-06	0.0191436	0.33275
	114SUR	-23.1595	-134.924	24.8564	36.2081	0.0301078	0	0.167733	9.62851e-06	0.0191436	0.33275
	115SUR	-23.2317	-134.961	24.8564	36.2081	0.0301078	0	0.167733	9.62851e-06	0.0191436	0.33275
	116SUR	-23.2329	-134.961	24.8564	36.2081	0.0301078	0	0.167733	9.62851e-06	0.0191436	0.33275
	117SUR	-23.1571	-135.018	23.7705	36.061	1.37683	0.0136736	0.222403	8.34118e-06	0.0167111	0.335972
	118SUR	-23.1571	-135.018	23.7705	36.061	1.37683	0.0136736	0.222403	8.34118e-06	0.0167111	0.335972
	119SUR	-23.0244	-134.923	23.7268	36.1131	1.38466	0.018177	0.203294	9.62851e-06	0.0191436	0.33275
	11SUR	41.6645	2.7983	21.3602	37.9721	0.0634341	0.0047995	0.041104	0.00165014	0.143868	0.301802
	120SUR	-23.0242	-134.923	23.7268	36.1131	1.38466	0.018177	0.203294	9.62851e-06	0.0191436	0.33275
	121SUR	-23.073	-135.018	23.7705	36.061	1.37683	0.0136736	0.222403	8.34118e-06	0.0167111	0.335972
	122DCM	-8.9971	-139.196	24.0573	36.0586	2.26231	2.12247	0.519052	0.000834111	0.145268	0.118666
	122SUR	-8.9971	-139.196	27.2325	35.362	1.29927	3.70307	0.430146	5.41654e-06	0.167438	0.113016
	123SUR	-8.9068	-140.283	27.2722	35.3715	1.17448	3.63382	0.408915	5.41654e-06	0.166146	0.109319
	124SUR	-9.1504	-140.522	27.1214	35.4793	0.477109	2.37713	0.499093	7.00573e-06	0.138616	0.113652
	125SUR	-8.9111	-142.557	27.2175	35.4261	0.660056	3.08957	0.465315	5.03466e-06	0.152934	0.103456
	126SUR	-11.9873	-151.05	27.7156	35.8363	1.29195	0.879683	0.394467	5.04345e-06	0.0712653	0.119455
	127DCM	-6.6499	-152.424	27.5446	35.572	1.31149	2.97805	0.539702	0.00080361	0.162682	0.0720264
	127SUR	-6.6499	-152.424	27.763	35.4993	2.98266	4.43168	0.607319	5.03502e-06	0.176385	0.100648
	128DCM	0.0003	-153.676	26.6591	35.2227	2.3268	3.07249	0.422747	0.000325485	0.106767	0.100187
	128SUR	0.0003	-153.676	26.7228	35.2185	2.63156	1.93419	0.372575	3.25624e-05	0.214649	0.0982436
	129DCM	6.671	-153.066	25.7594	34.864	2.3065	1.44037	0.351792	0.000838499	0.147326	0.100773
	129SUR	6.671	-153.066	28.3679	34.5963	0.851121	0.556235	0.223594	5.32493e-06	0.159788	0.089984
	12DCM	43.3482	7.901	15.2045	38.1605	0.53013	1.01514	0.07879	0.00130634	0.143868	0.301802
	12SUR	43.3482	7.901	20.5382	38.2462	0.0380752	0.00645391	0.0164159	0.00229658	0.143868	0.301802
	130SUR	11.2723	-152.371	27.6575	34.3094	0.0530165	0.0305414	0.276342	5.01165e-06	0.0199462	0.148737
	131DCM	22.7598	-157.957	22.0612	35.259	1.43631	0.107393	0.136298	0.000840317	0.0227017	0.0312751
	131SUR	22.7598	-157.957	26.2447	35.1275	1.68168	0.0182761	0.0721837	5.75844e-05	0.00209237	0.183141
	132DCM	31.5213	-158.996	15.8199	34.5198	4.45357	1.79034	0.342453	0.000893788	0.180884	0.0594538
	132SUR	31.5213	-158.996	24.687	35.1251	2.2417	0.0307415	0.0576743	1.31069e-05	0.0338583	0.601255
	133DCM	35.2698	-127.727	16.415	33.0854	1.83293	0.147307	0.422529	0.000551582	0.0692165	0.249116
	133SUR	35.2698	-127.727	17.7757	33.067	1.04086	0.0200829	0.367002	6.05225e-05	0.0124206	0.33761
	134SUR	32.7526	-122.001	17.395	33.2977	1.93407	0.0443774	0.329002	0.000156928	0.0326002	0.263485
	135DCM	32.931	-121.865	16.5227	33.3292	2.32753	0.469011	0.36101	0.000335331	0.0917431	0.196607
	135SUR	32.931	-121.865	17.2321	33.3374	1.9378	0.0240466	0.318394	0.000156928	0.0469554	0.255577
	136SUR	17.0854	-118.891	25.7419	34.4257	3.83769	0.416178	0.198132	4.19047e-05	0.172392	0.272213
	137DCM	14.2035	-116.626	14.0011	34.5829	17.3107	11.8373	1.82711	0.00103263	1	0.204552
	137SUR	14.2035	-116.626	26.5181	33.8713	2.47075	0.787764	0.212715	1.36107e-05	0.132909	0.177681
	138DCM	6.3332	-102.943	18.3579	34.6608	14.8959	18.3832	2.02459	0.00114063	0.548621	0.355238
	138SUR	6.3332	-102.943	26.7562	33.5393	5.41541	3.55212	0.293381	1.10127e-05	0.265793	0.16614
	139SUR	6.4998	-94.9527	26.8257	33.2112	7.41469	0.222631	0.405451	1.79138e-05	0.163798	0.190721
	140SUR	7.4122	-79.3017	27.4039	28.8657	7.0546	0.110668	0.267692	0.00104799	0.243649	0.304521
	141SUR	9.8481	-80.0454	28.2503	35.2495	4.6419	9.86579	0.0139932	0.00167342	0.225121	0.182689
	142DCM	25.6236	-88.45	20.7451	36.3376	2.81593	12.2963	0.6268	0.000481494	0.463872	0.207957
	142SUR	25.6236	-88.45	24.0624	36.3424	2.77839	1.13751	0.130615	0.00117361	0.296364	0.484043
	143DCM	29.6394	-79.5395	23.8826	36.406	3.45948	1.05272	0.743314	0.000823365	0.170948	0.370975
	143SUR	29.6394	-79.5395	23.9615	36.252	1.17708	0.572802	0.126486	0.00140776	0.0220271	0.407353
	144SUR	36.4121	-72.9289	18.6253	35.8505	1.63915	1.20844	0.236196	0.00108557	0.129548	0.802408
	145SUR	39.2305	-70.0377	10.3657	34.0337	4.56961	4.04873	0.554423	0.000952388	0.208837	1
	146SUR	34.6712	-71.3093	19.7044	36.5669	1.23344	0.405131	0.106005	0.00102038	0.0515837	0.621217
	147SUR	33.061	-66.5435	19.7904	36.6352	0.78986	0.668012	0.0314642	0.000800228	0.0293978	0.601293
	148SUR	31.6948	-64.2489	20.1159	36.662	0.752712	0.242607	0.0331072	0.000665675	0.0116394	0.603001
	149SUR	34.0964	-49.8906	18.8619	36.506	2.57794	0.772686	0.0495677	0.000374426	0.0515774	0.625617
	14SUR	39.91	12.8266	22.475	38.1155	0.695303	0.0209966	0.156398	0.0017731	0.0688275	0.966735
	150DCM	35.9346	-37.3032	17.8158	36.4304	1.55772	0.551203	0.0979103	0.000327664	0.0368166	0.369008
	150SUR	35.9346	-37.3032	17.9126	36.4178	1.34579	0.259099	0.0950994	0.000205349	0.0174957	0.578793
	151DCM	36.1375	-28.935	16.8121	36.2344	2.22709	0.980895	0.210591	0.000897093	0.135596	0.163626
	151SUR	36.1375	-28.935	17.0632	36.253	3.14503	0.630994	0.196512	0.000139181	0.0442773	0.522994
	152SUR	43.6792	-16.8344	13.4076	35.8342	3.39892	4.83279	0.282886	0.000125313	0.285744	0.464893
	155DCM	54.5305	-16.9377	11.1518	35.4519	2.23352	7.10628	0.395159	0.000709569	0.38213	0.254643
	155SUR	54.5305	-16.9377	11.5264	35.4493	1.44143	5.37605	0.273794	0.000353884	0.529503	0.300435
	158DCM	67.1675	0.2177	8.06549	35.2039	4.63006	6.10757	0.483479	0.000769297	0.487313	0.363186
	158SUR	67.1675	0.2177	8.59281	35.1988	4.21622	4.49485	0.403625	0.00048892	0.539932	0.402991
	163SUR	76.102	2.0707	2.9311	34.9157	4.34955	6.75883	0.460693	0.000651983	0.490822	0.397736
	168DCM	72.5491	44.0681	2.63811	34.9195	1.85174	1.32099	0.364904	0.00117034	0.287386	0.329041
	168SUR	72.5491	44.0681	5.58309	34.918	1.61085	0.341888	0.248204	0.00085962	0.314712	0.446539
	16DCM	37.4956	15.4945	16.0225	38.0205	0.385608	0.182215	0.0163392	0.00114223	0.143868	0.301802
	16SUR	37.4956	15.4945	23.2726	38.1785	0.963539	0.113711	0.0991944	0.00177743	0.143868	0.301802
	173DCM	78.9564	79.4201	-1.38681	33.8171	2.27289	3.76873	0.631139	0.00126255	0.371334	0.108426
	173SUR	78.9564	79.4201	0.57511	30.3897	1.50143	0.046328	0.441954	0.00144564	0.288147	0.270115
	175DCM	79.2026	66.4827	-0.52721	34.0005	0.138894	0.713265	0.346034	0.00107018	0.338066	0.204997
	175SUR	79.2026	66.4827	-0.52721	34.0005	0.138894	0.713265	0.346034	0.00107018	0.338066	0.204997
	178SUR	77.1604	73.2057	0.65329	29.2001	5.26452	0.624402	0.600251	0.00142191	0.368418	0.321192
	17DCM	36.2678	14.3055	15.3051	38.212	0.805015	0.499382	0.0184512	0.0010746	0.0811553	0.0908692
	17SUR	36.2678	14.3055	23.0023	37.9525	1.36432	0	0.183357	0.00183123	0.16302	0.818211
	180DCM	74.8283	76.2096	-1.11181	32.7909	16.4431	7.28222	0.826746	0.0015645	0.53713	0.207182
	180SUR	74.8283	76.2096	2.45601	16.9129	42.973	3.34668	0.706857	0.00322083	0.522028	0.488925
	188DCM	78.2518	91.8557	0.48081	31.9932	0	0.479766	0.129253	0.00202575	0.324751	0.170343
	188SUR	78.2518	91.8557	0.45479	31.7501	0	0.232418	0.0685149	0.00203223	0.292202	0.234718
	189DCM	77.9028	117.154	-1.37181	33.6836	1.73959	0.197071	0.498673	0.000891451	0.222054	0.0328853
	189SUR	77.9028	117.154	1.02441	31.2165	4.48519	0.258515	0.319345	0.0019253	0.0282503	0.201075
	18DCM	35.7606	14.2522	17.6951	38.0599	1.24323	0	0.0173558	0.00122192	0.0402043	0.193199
	18SUR	35.7606	14.2522	21.155	38.0938	2.56714	0.0969384	0.0180639	0.00181338	0.183907	0.833252
	191SUR	71.5948	160.938	0.91581	20.7955	7.19509	0.18056	1.11713	0.0030569	0.00857989	0.164998
	193SUR	71.0704	174.992	0.67649	27.968	4.34871	0.282853	0.729804	0.00209165	0.908287	0.378213
	194DCM	73.3833	-168.133	-0.5528	30.8093	14.6552	4.30544	1.25492	0.00129902	0.401175	0.180888
	194SUR	73.3833	-168.133	1.5589	27.5393	7.16868	0.216213	0.585858	0.00152432	0.452909	0.239947
	196SUR	71.8895	-154.91	3.9083	27.8328	6.4155	0.190065	0.409341	0.002126	0.108447	0.397846
	19SUR	34.2116	13.7684	21.6956	38.1789	2.78859	0.243839	0.00962952	0.00190575	0.220955	0.816969
	205SUR	72.4693	-71.892	-0.6748	32.0053	3.36751	1.78386	0.477605	0.00123446	0.362043	0.505014
	206SUR	70.9618	-53.603	1.83622	33.0449	4.14896	2.05127	0.0781875	0.00151742	0.143868	0.301802
	208SUR	69.1136	-51.5086	2.52591	33.5155	4.70049	1.98352	0	0.00152894	0.438032	0.472167
	209SUR	64.7127	-53.0106	2.87271	32.5006	0.811052	3.15813	0.5032	0.00113042	0.348501	0.490212
	20SUR	34.453	14.9538	21.9228	38.1994	2.35942	0.218008	0.00744274	0.00178775	0.204761	0.85149
	210SUR	61.5442	-55.9865	5.3895	34.0308	2.54024	3.315	0.564204	0.000527062	0.491531	0.506323
	21SUR	37.5057	17.2174	19.89	38.5018	1.58421	0.0881232	0.0238161	0.00145805	0.0860562	0.912222
	22DCM	39.5705	17.4101	16.0233	38.5564	2.01731	0.352616	0.00382722	0.00115623	0.143868	0.301802
	22SUR	39.5705	17.4101	19.0135	38.6703	1.30601	0.0990131	0.00954417	0.0018884	0.143868	0.301802
	23DCM	42.1735	17.7252	15.0156	38.7856	2.51027	1.61236	0.0712401	0.00138942	0.143868	0.301802
	23SUR	42.1735	17.7252	17.3483	38.7341	2.9377	0.255865	0.0701408	0.00270457	0.143868	0.301802
	24SUR	42.4552	17.9348	17.3483	38.7341	2.9377	0.255865	0.0701408	0.00270457	0.143868	0.301802
	25DCM	39.3888	19.3905	16.4848	38.6441	1.71533	0.164543	0	0.00126247	0.0444049	0.214601
	25SUR	39.3888	19.3905	18.6266	38.5505	1.34671	0.356013	0.0145493	0.00203566	0.0505232	0.842747
	26SUR	38.425	20.1913	19.5993	38.4015	1.99622	0.0634798	0.0699992	0.00188159	0.0497963	0.809146
	30DCM	33.9178	32.8872	18.7692	39.1658	1.82962	0.243847	0.104977	0.00109294	0.0160079	0.150731
	30SUR	33.9178	32.8872	20.1835	39.2663	1.69966	0.174666	0.16314	0.00151975	0.0182917	0.79906
	31SUR	27.145	34.8067	22.485	40.304	0.984558	0.157335	0.141222	0.00114649	0.143868	0.301802
	32DCM	23.36	37.2183	24.2262	39.9228	3.00191	1.46189	0.153749	0.00102456	0.105761	0.0962348
	32SUR	23.36	37.2183	24.8048	39.4282	1.05518	0.193407	0.018387	0.00103494	0.0103023	0.507793
	33SUR	22.025	38.2333	25.9515	39.1074	1.08736	0.204647	0.0982888	0.00123992	0.0117076	0.494781
	34DCM	18.3967	39.875	26.6558	38.5793	2.93587	2.52716	0.427257	0.00108942	0.286451	0.239138
	34SUR	18.3967	39.875	26.4142	38.2021	2.47204	0.103354	0.134461	0.00170933	0.0348171	0.439186
	36DCM	20.8222	63.5133	25.4566	36.4591	1.87413	1.48096	0.399762	0.00115443	0.26992	0.33225
	36SUR	20.8222	63.5133	25.8846	36.4729	1.88281	1.42879	0.392679	0.00132197	0.143868	0.339823
	38DCM	19.0351	64.5638	25.5977	36.4523	1.91613	1.08001	0.364547	0.000659201	0.188522	0.325885
	38SUR	19.0351	64.5638	26.1531	36.4571	1.96777	0.937685	0.353861	0.00132197	0.152919	0.326315
	39DCM	18.5839	66.4727	26.1324	36.3981	2.31966	0.687628	0.314645	0.000891176	0.126639	0.294704
	39SUR	18.5839	66.4727	26.5259	36.3559	2.50937	0.388179	0.296143	0.00141984	0.13763	0.296569
	41DCM	14.6059	69.9776	26.6792	36.3441	2.74089	2.9119	0.459375	0.000844039	0.64692	0.204172
	41SUR	14.6059	69.9776	28.1049	35.7894	2.68714	0.13056	0.216683	0.00142996	0.0303225	0.200085
	42DCM	6.0001	73.8955	26.1277	35.3565	6.29306	18.1099	0.631776	0.000832601	0.855043	0.408144
	42SUR	6.0001	73.8955	29.9908	34.4421	1.94336	0.159652	0.16517	0.00118996	0.0185516	0.159672
	43SUR	4.6599	73.4856	29.9352	34.4679	2.52528	0.249968	0.16391	0.00109713	0.024333	0.144147
	45SUR	0.0033	71.6428	29.9299	35.0185	5.18258	0.201755	0.242023	0.000611167	0.0125579	0.108792
	46SUR	-0.6625	73.161	29.8024	34.966	4.08387	0.313943	0.246242	0.000585419	0.0203646	0.0987406
	47DCM	-2.0465	72.1568	26.7807	35.2578	6.91547	0.532373	0.400445	0.000926903	0.255354	0.0950573
	47SUR	-2.0465	72.1568	29.6743	34.9208	5.83758	0.236822	0.248986	0.000519545	0.0253512	0.112372
	48SUR	-9.3921	66.4228	29.0834	34.3755	2.63803	0.066948	0.142633	0.000315144	0.0378443	0.191504
	49SUR	-16.8084	59.5043	28.2155	34.8395	2.43977	0.0201915	0.27035	0.000265832	0.0464813	0.301802
	4DCM	36.5533	-6.5669	18.1035	36.2844	0.440575	2.53278	0.193533	0.000845236	0.301593	0.237201
	4SUR	36.5533	-6.5669	21.4807	36.4778	0.0667451	0.896255	0.0759406	0.00111452	0.341482	0.463
	50DCM	-21.4966	56.9011	22.3804	35.316	3.26418	0.723956	0.2056	0.000800288	0.0866256	0.0223225
	50SUR	-21.4966	56.9011	26.6239	35.0274	2.79928	0.0477918	0.158301	0.000410258	0.0340468	0.334817
	51DCM	-21.5043	54.3563	24.764	35.1282	2.82514	0.0464612	0.135392	0.0005212	0.027802	0.13873
	51SUR	-21.5043	54.3563	26.6838	34.9925	3.04308	0.0363569	0.139195	0.000516114	0.0298062	0.328334
	52DCM	-16.957	53.9801	25.4537	35.0822	5.44646	3.25554	0.208263	0.000571509	0.162569	0.0936972
	52SUR	-16.957	53.9801	27.4268	34.8849	3.57836	0.0383742	0.145793	0.000233128	0.0466359	0.303408
	53SUR	-13.0833	46.971	28.553	34.8481	2.20462	0.00042962	0.157113	0.00150797	0.00631084	0.277775
	54SUR	-12.807	45.2247	28.3134	34.8633	2.28384	0.000338869	0.188282	0.00102886	0.00737445	0.273001
	56SUR	-15.3424	43.2965	27.0921	34.9297	4.98254	0.0192157	0.19404	0.00117725	0.00562075	0.305156
	57SUR	-17.0248	42.7401	26.4548	35.0326	3.44416	0.0246737	0.212532	0.00126364	0.00785612	0.306164
	58DCM	-17.4174	42.2547	25.2455	35.0887	3.75291	3.1727	0.433315	0.000688098	0.201221	0.138732
	58SUR	-17.4174	42.2547	26.4548	35.0326	3.44416	0.0246737	0.212532	0.00126364	0.00785612	0.306164
	5DCM	36.0244	-4.4685	15.9097	36.6299	2.26729	2.26676	0.254317	0.00124391	0.143868	0.301802
	5SUR	36.0244	-4.4685	21.1609	36.5965	0.392653	0.47574	0.095899	0.00146022	0.143868	0.301802
	62SUR	-22.3368	40.3412	24.1303	35.2844	3.66206	0.0334795	0.153572	0.00113432	0.00916269	0.37697
	64DCM	-29.5019	37.9889	21.6113	35.4613	3.68608	0.189709	0.181055	0.000335494	0.123903	0.30042
	64SUR	-29.5019	37.9889	21.97	35.4066	1.49683	0.46736	0.153836	0.000682963	0.0257591	0.394862
	65DCM	-35.1728	26.2868	19.7194	35.5044	4.44802	2.99044	0.442222	0.000518113	0.204764	0.332944
	65SUR	-35.1728	26.2868	19.7285	35.4942	4.67498	2.38518	0.405158	0.000861203	0.217231	0.357352
	66DCM	-34.9449	17.9189	15.9648	35.3604	7.25185	4.40278	0.65036	0.000879733	0.41721	0.288624
	66SUR	-34.9449	17.9189	16.2319	35.3713	6.89348	3.37231	0.651183	0.000823205	0.323966	0.300354
	67SUR	-32.2401	17.7103	15.5329	35.2061	4.0982	3.40502	0.688682	0.000677032	0.219871	0.231501
	68DCM	-31.0266	4.665	16.5847	35.6549	4.72899	1.28754	0.557431	0.000112557	0.0618509	0.355503
	68SUR	-31.0266	4.665	16.7169	35.658	4.42164	0.230036	0.504669	9.22409e-06	0.0113045	0.361378
	6DCM	36.5207	-4.0074	19.4794	36.5884	0.649241	0.826141	0.155971	0.00116132	0.143868	0.301802
	6SUR	36.5207	-4.0074	21.1609	36.5965	0.392653	0.47574	0.095899	0.00146022	0.143868	0.301802
	70SUR	-20.4091	-3.1759	19.6279	36.1962	1.76739	0.363336	0.26389	0.000663306	0.0358806	0.35491
	71SUR	-9.3	-9.5587	23.4996	36.2987	1.53503	0.10368	0.25943	0.000376362	0.0312637	0.287584
	72DCM	-8.7789	-17.9099	21.7034	36.3819	2.63554	2.56245	0.484273	0.00066768	0.200563	0.0861898
	72SUR	-8.7789	-17.9099	24.5235	36.2134	1.51134	0.212937	0.121103	0.000372481	0.0155939	0.252449
	76DCM	-20.9354	-35.1803	22.5015	36.8091	1.80882	0.491518	0.226307	0.000624482	0.156688	0.068437
	76SUR	-20.9354	-35.1803	24.242	37.0922	2.64137	0.288456	0.136135	0.000656592	0.139763	0.301669
	78DCM	-30.1367	-43.2899	17.8678	36.0523	2.38851	1.70901	0.174026	0.000651299	0.0616537	0.0952261
	78SUR	-30.1367	-43.2899	20.2636	36.2789	2.46605	0.140647	0.0335485	0.000327457	0.0910565	0.380865
	7DCM	37.0434	1.9493	16.2057	37.3948	0.785809	0.723891	0.193746	0.00121929	0.161196	0.237552
	7SUR	37.0434	1.9493	24.8818	37.1829	0.0533298	0.69552	0.186078	0.00169502	0.110896	0.823772
	80DCM	-40.6511	-52.182	10.8975	34.7678	3.20082	7.95861	0.846884	0.000607936	0.444093	0.386159
	80SUR	-40.6511	-52.182	14.2657	34.8468	3.072	2.80773	0.425768	0.000623916	0.67797	0.649373
	81DCM	-44.5342	-52.455	12.602	34.6416	2.27914	5.35895	0.720009	0.000438515	0.500538	0.449245
	81SUR	-44.5342	-52.455	13.4427	34.4541	1.81507	3.25877	0.526745	0.000139198	0.593655	0.500804
	82DCM	-47.1863	-58.2902	9.5575	33.9956	2.1398	9.71215	0.8023	0.000213995	0.860284	0.4463
	82SUR	-47.1863	-58.2902	10.5915	34.0093	2.13683	8.45103	0.77357	0.000202244	0.698646	0.467738
	83SUR	-54.3739	-65.1342	6.21315	33.6014	4.03765	12.0518	1.04791	0.000570719	0.143868	0.301802
	84SUR	-60.2287	-60.6476	1.78521	33.8245	29.6423	23.3166	1.71381	0.000246344	0.418498	0.275824
	85DCM	-62.0385	-49.529	-1.22021	34.4156	84.5307	30.7823	2.0937	0.000930575	0.117095	0.0461516
	85SUR	-62.0385	-49.529	-0.24831	33.893	66.1888	24.227	1.51848	0.000393368	0.432753	0.128412
	86DCM	-64.3595	-53.0063	-1.21561	34.1761	74.8844	27.0492	1.87604	0.000846504	0.322775	0.0972948
	86SUR	-64.3595	-53.0063	-0.89501	33.68	70.4902	23.0681	1.5115	0.000548168	0.388725	0.0814121
	87SUR	-63.8768	-56.0916	-0.289762	34.0547	79.9439	24.2668	1.73565	0.000672515	0.143868	0.301802
	88SUR	-63.4015	-56.7938	-0.289762	34.0547	79.9439	24.2668	1.73565	0.000672515	0.143868	0.301802
	89SUR	-57.7338	-67.1084	6.00099	34.0343	1.54436	17.3006	1.32516	0.000266592	0.647842	0.141713
	8DCM	38.005	3.9899	18.2421	37.5195	0.76206	0.0927776	0.159934	0.00121524	0.115277	0.375552
	8SUR	38.005	3.9899	24.9131	37.4472	0.631755	0.270414	0.193628	0.00166535	0.102796	0.885748
	90SUR	-39.6466	-76.9634	16.748	33.7607	2.69564	1.95256	0.380039	0.000286002	0.303672	0.409285
	91SUR	-34.161	-73.0995	16.6105	34.2426	6.43296	8.06233	0.987609	0.000363886	0.304134	0.326456
	92SUR	-33.6895	-71.998	17.2795	34.3947	5.4632	11.3083	1.31619	0.000750141	0.143868	0.301802
	93DCM	-34.0614	-73.1066	15.9626	34.1636	6.48817	24.0349	0.353522	0.000646303	0.969018	0.240739
	93SUR	-34.0614	-73.1066	17.3143	34.2052	4.64562	5.25177	0.361154	0.000363886	0.304134	0.326456
	94SUR	-32.7971	-87.0693	21.7179	34.763	1.14469	0.215131	0.236064	5.07559e-06	0.0986487	0.467904
	95SUR	-31.4328	-93.9583	22.5237	35.051	0.739128	0.0875124	0.210337	5.0438e-06	0.0926032	0.429289
	96DCM	-29.7238	-101.16	17.5799	35.1703	1.0863	0	0.175267	0.00077108	0.087814	0.0624214
	96SUR	-29.7238	-101.16	24.2547	35.745	0.500196	0.130717	0.12949	5.18228e-06	0.107857	0.457897
	97DCM	-28.1698	-107.383	17.983	35.3021	0.886138	0.37898	0.192584	0.000844373	0.100561	0.0755635
	97SUR	-28.1698	-107.383	24.5806	35.9343	0.288636	0.0407443	0.115356	5.16525e-06	0.0490711	0.383738
	98DCM	-25.8051	-111.72	19.3201	35.607	0.786037	0.0175394	0.196843	0.000867674	0.0323813	0.0457489
	98SUR	-25.8051	-111.72	24.9899	36.3122	1.03496	0.00103944	0.137548	5.00895e-06	0.0120377	0.321062
	99SUR	-21.146	-104.787	24.3789	36.2468	0.889294	0.0635736	0.246719	5.10898e-06	0.024695	0.266718
	9DCM	39.0864	5.791	16.2532	37.7583	0.95047	0.233661	0.134084	0.00114792	0.149018	0.220828
	9SUR	39.0864	5.791	24.5392	37.7255	0.794114	0.182992	0.186434	0.0015785	0.137249	0.879294

## Sheet: 939 metagenomes
	Main features of the 939 TARA Oceans metagenomes
	Metagenome_Id	Size_Categorie	Nb reads	Depth	Station	Station Subset	Region	Filter_Code	Filter_Size
	100DCM0CCKK11	Size_01	329622190	DCM	100	Subset 01	Pacific	CCKK	0.22-3µm
	100DCM1GGMM11	Size_01	330276028	DCM	100	Subset 01	Pacific	GGMM	0.8-5µm
	100DCM1GGZZ11	Size_All	340372772	DCM	100	Subset 02	Pacific	GGZZ	0.8-2000µm
	100DCM1QQSS11	Size_03	314312114	DCM	100	Subset 01	Pacific	QQSS	20-180µm
	100DCM1SSUU11	Size_04	354304094	DCM	100	Subset 01	Pacific	SSUU	180-2000µm
	100SUR0CCKK11	Size_01	364706180	SUR	100	Subset 01	Pacific	CCKK	0.22-3µm
	100SUR1GGMM11	Size_01	369046652	SUR	100	Subset 01	Pacific	GGMM	0.8-5µm
	100SUR1GGZZ11	Size_All	333841726	SUR	100	Subset 02	Pacific	GGZZ	0.8-2000µm
	100SUR1MMQQ11	Size_02	316425596	SUR	100	Subset 01	Pacific	MMQQ	5-20µm
	100SUR1QQSS11	Size_03	341020638	SUR	100	Subset 01	Pacific	QQSS	20-180µm
	100SUR1SSUU11	Size_04	351123358	SUR	100	Subset 01	Pacific	SSUU	180-2000µm
	102DCM0CCKK11	Size_01	395296632	DCM	102	Subset 01	Pacific	CCKK	0.22-3µm
	102DCM1GGMM11	Size_01	339165532	DCM	102	Subset 01	Pacific	GGMM	0.8-5µm
	102DCM1GGZZ11	Size_All	341222900	DCM	102	Subset 02	Pacific	GGZZ	0.8-2000µm
	102DCM1MMQQ11	Size_02	317358528	DCM	102	Subset 01	Pacific	MMQQ	5-20µm
	102DCM1QQSS11	Size_03	353697370	DCM	102	Subset 01	Pacific	QQSS	20-180µm
	102SUR0CCKK11	Size_01	328881068	SUR	102	Subset 01	Pacific	CCKK	0.22-3µm
	102SUR1GGMM11	Size_01	305179242	SUR	102	Subset 01	Pacific	GGMM	0.8-5µm
	102SUR1GGZZ11	Size_All	307933902	SUR	102	Subset 02	Pacific	GGZZ	0.8-2000µm
	102SUR1MMQQ11	Size_02	302644018	SUR	102	Subset 01	Pacific	MMQQ	5-20µm
	102SUR1QQSS11	Size_03	304627806	SUR	102	Subset 01	Pacific	QQSS	20-180µm
	102SUR1SSUU11	Size_04	300765230	SUR	102	Subset 01	Pacific	SSUU	180-2000µm
	106DCM1GGMM11	Size_01	287892786	DCM	106	Subset 01	Pacific	GGMM	0.8-5µm
	106DCM1GGZZ11	Size_All	304624870	DCM	106	Subset 02	Pacific	GGZZ	0.8-2000µm
	106DCM1MMQQ11	Size_02	336426302	DCM	106	Subset 01	Pacific	MMQQ	5-20µm
	106DCM1QQSS11	Size_03	348031512	DCM	106	Subset 01	Pacific	QQSS	20-180µm
	106DCM1SSUU11	Size_04	325390754	DCM	106	Subset 01	Pacific	SSUU	180-2000µm
	106SUR1GGMM11	Size_01	316507836	SUR	106	Subset 01	Pacific	GGMM	0.8-5µm
	106SUR1GGZZ11	Size_All	299706822	SUR	106	Subset 02	Pacific	GGZZ	0.8-2000µm
	106SUR1MMQQ11	Size_02	336924402	SUR	106	Subset 01	Pacific	MMQQ	5-20µm
	106SUR1QQSS11	Size_03	343070546	SUR	106	Subset 01	Pacific	QQSS	20-180µm
	106SUR1SSUU11	Size_04	268949978	SUR	106	Subset 01	Pacific	SSUU	180-2000µm
	109DCM01QQSS11	Size_03	354069082	DCM	109	Subset 01	Pacific	QQSS	20-180µm
	109DCM0CCKK11	Size_01	328922210	DCM	109	Subset 01	Pacific	CCKK	0.22-3µm
	109DCM1GGMM11	Size_01	313435402	DCM	109	Subset 01	Pacific	GGMM	0.8-5µm
	109DCM1GGZZ11	Size_All	316398668	DCM	109	Subset 02	Pacific	GGZZ	0.8-2000µm
	109DCM1MMQQ11	Size_02	300535118	DCM	109	Subset 01	Pacific	MMQQ	5-20µm
	109DCM1QQSS11	Size_03	391625888	DCM	109	Subset 01	Pacific	QQSS	20-180µm
	109SUR0CCKK11	Size_01	361759732	SUR	109	Subset 01	Pacific	CCKK	0.22-3µm
	109SUR1GGMM11	Size_01	332136522	SUR	109	Subset 01	Pacific	GGMM	0.8-5µm
	109SUR1GGZZ11	Size_All	362614086	SUR	109	Subset 02	Pacific	GGZZ	0.8-2000µm
	109SUR1MMQQ11	Size_02	352470178	SUR	109	Subset 01	Pacific	MMQQ	5-20µm
	109SUR1QQSS11	Size_03	325281090	SUR	109	Subset 01	Pacific	QQSS	20-180µm
	109SUR1SSUU11	Size_04	370503734	SUR	109	Subset 01	Pacific	SSUU	180-2000µm
	10DCM1GGMM11	Size_01	329009558	DCM	10	Subset 01	Mediterranean	GGMM	0.8-5µm
	10DCM1QQSS11	Size_03	370235128	DCM	10	Subset 01	Mediterranean	QQSS	20-180µm
	10DCM1SSUU11	Size_04	388094624	DCM	10	Subset 01	Mediterranean	SSUU	180-2000µm
	10SUR1GGMM11	Size_01	351154618	SUR	10	Subset 01	Mediterranean	GGMM	0.8-5µm
	10SUR1QQSS11	Size_03	322168542	SUR	10	Subset 01	Mediterranean	QQSS	20-180µm
	10SUR1SSUU11	Size_04	303582854	SUR	10	Subset 01	Mediterranean	SSUU	180-2000µm
	110DCM0CCKK11	Size_01	403262658	DCM	110	Subset 01	Pacific	CCKK	0.22-3µm
	110DCM1GGMM11	Size_01	355154236	DCM	110	Subset 01	Pacific	GGMM	0.8-5µm
	110DCM1GGZZ11	Size_All	310561348	DCM	110	Subset 02	Pacific	GGZZ	0.8-2000µm
	110DCM1MMQQ11	Size_02	317538456	DCM	110	Subset 01	Pacific	MMQQ	5-20µm
	110DCM1SSUU11	Size_04	355265680	DCM	110	Subset 01	Pacific	SSUU	180-2000µm
	110SUR0CCKK11	Size_01	313056872	SUR	110	Subset 01	Pacific	CCKK	0.22-3µm
	110SUR1GGMM11	Size_01	305901224	SUR	110	Subset 01	Pacific	GGMM	0.8-5µm
	110SUR1GGZZ11	Size_All	339959914	SUR	110	Subset 02	Pacific	GGZZ	0.8-2000µm
	110SUR1MMQQ11	Size_02	326934004	SUR	110	Subset 01	Pacific	MMQQ	5-20µm
	110SUR1QQSS11	Size_03	351394466	SUR	110	Subset 01	Pacific	QQSS	20-180µm
	110SUR1SSUU11	Size_04	366024296	SUR	110	Subset 01	Pacific	SSUU	180-2000µm
	111DCM0CCKK11	Size_01	362008100	DCM	111	Subset 01	Pacific	CCKK	0.22-3µm
	111DCM1GGMM11	Size_01	359959878	DCM	111	Subset 01	Pacific	GGMM	0.8-5µm
	111DCM1GGZZ11	Size_All	321852118	DCM	111	Subset 02	Pacific	GGZZ	0.8-2000µm
	111DCM1MMQQ11	Size_02	277841314	DCM	111	Subset 01	Pacific	MMQQ	5-20µm
	111DCM1QQSS11	Size_03	362033954	DCM	111	Subset 01	Pacific	QQSS	20-180µm
	111DCM1SSUU11	Size_04	336588714	DCM	111	Subset 01	Pacific	SSUU	180-2000µm
	111SUR0CCKK11	Size_01	365851000	SUR	111	Subset 01	Pacific	CCKK	0.22-3µm
	111SUR1GGMM11	Size_01	307996032	SUR	111	Subset 01	Pacific	GGMM	0.8-5µm
	111SUR1GGZZ11	Size_All	343608482	SUR	111	Subset 02	Pacific	GGZZ	0.8-2000µm
	111SUR1MMQQ11	Size_02	281258502	SUR	111	Subset 01	Pacific	MMQQ	5-20µm
	111SUR1SSUU11	Size_04	308845582	SUR	111	Subset 01	Pacific	SSUU	180-2000µm
	111SUR2QQSS11	Size_03	315878764	SUR	111	Subset 01	Pacific	QQSS	20-180µm
	112DCM0CCKK11	Size_01	392809082	DCM	112	Subset 01	Pacific	CCKK	0.22-3µm
	112DCM1GGMM11	Size_01	357637400	DCM	112	Subset 01	Pacific	GGMM	0.8-5µm
	112DCM1QQSS11	Size_03	371756432	DCM	112	Subset 01	Pacific	QQSS	20-180µm
	112DCM1SSUU11	Size_04	362316090	DCM	112	Subset 01	Pacific	SSUU	180-2000µm
	112SUR0CCKK11	Size_01	383583046	SUR	112	Subset 01	Pacific	CCKK	0.22-3µm
	112SUR1GGMM11	Size_01	357610924	SUR	112	Subset 01	Pacific	GGMM	0.8-5µm
	112SUR1MMQQ11	Size_02	362125300	SUR	112	Subset 01	Pacific	MMQQ	5-20µm
	112SUR1QQSS11	Size_03	379861890	SUR	112	Subset 01	Pacific	QQSS	20-180µm
	112SUR1SSUU11	Size_04	341216674	SUR	112	Subset 01	Pacific	SSUU	180-2000µm
	113SUR1GGMM11	Size_01	383364548	SUR	113	Subset 01	Pacific	GGMM	0.8-5µm
	113SUR1GGZZ11	Size_All	301115354	SUR	113	Subset 02	Pacific	GGZZ	0.8-2000µm
	113SUR1QQSS11	Size_03	313068686	SUR	113	Subset 01	Pacific	QQSS	20-180µm
	113SUR1SSUU11	Size_04	327557196	SUR	113	Subset 01	Pacific	SSUU	180-2000µm
	114SUR1GGZZ11	Size_All	328606592	SUR	114	Subset 02	Pacific	GGZZ	0.8-2000µm
	114SUR1QQSS11	Size_03	308049380	SUR	114	Outlier	Pacific	QQSS	20-180µm
	114SUR1SSUU11	Size_04	309164896	SUR	114	Outlier	Pacific	SSUU	180-2000µm
	115SUR1GGZZ11	Size_All	291210864	SUR	115	Subset 02	Pacific	GGZZ	0.8-2000µm
	115SUR1QQSS11	Size_03	304792742	SUR	115	Outlier	Pacific	QQSS	20-180µm
	115SUR1SSUU11	Size_04	279312870	SUR	115	Outlier	Pacific	SSUU	180-2000µm
	116SUR1GGZZ11	Size_All	342188114	SUR	116	Subset 02	Pacific	GGZZ	0.8-2000µm
	116SUR1QQSS11	Size_03	300995670	SUR	116	Outlier	Pacific	QQSS	20-180µm
	116SUR1SSUU11	Size_04	349355186	SUR	116	Outlier	Pacific	SSUU	180-2000µm
	117SUR1GGZZ11	Size_All	333015274	SUR	117	Subset 02	Pacific	GGZZ	0.8-2000µm
	117SUR1QQSS11	Size_03	441689114	SUR	117	Outlier	Pacific	QQSS	20-180µm
	117SUR1SSUU11	Size_04	388983860	SUR	117	Outlier	Pacific	SSUU	180-2000µm
	118SUR1GGZZ11	Size_All	402241276	SUR	118	Subset 02	Pacific	GGZZ	0.8-2000µm
	118SUR1QQSS11	Size_03	352188912	SUR	118	Outlier	Pacific	QQSS	20-180µm
	118SUR1SSUU11	Size_04	268923652	SUR	118	Outlier	Pacific	SSUU	180-2000µm
	119SUR1GGZZ11	Size_All	244116486	SUR	119	Subset 02	Pacific	GGZZ	0.8-2000µm
	119SUR1QQSS11	Size_03	320372272	SUR	119	Outlier	Pacific	QQSS	20-180µm
	119SUR1SSUU11	Size_04	374633628	SUR	119	Outlier	Pacific	SSUU	180-2000µm
	11SUR01GGZZ11	Size_All	311184724	SUR	11	Subset 02	Mediterranean	GGZZ	0.8-2000µm
	11SUR1QQSS11	Size_03	361242490	SUR	11	Outlier	Mediterranean	QQSS	20-180µm
	11SUR1SSUU11	Size_04	365855482	SUR	11	Outlier	Mediterranean	SSUU	180-2000µm
	120SUR1QQSS11	Size_03	391887332	SUR	120	Outlier	Pacific	QQSS	20-180µm
	120SUR1SSUU11	Size_04	287675464	SUR	120	Outlier	Pacific	SSUU	180-2000µm
	120SUR2GGZZ11	Size_All	469209878	SUR	120	Subset 02	Pacific	GGZZ	0.8-2000µm
	121SUR1GGZZ11	Size_All	348892882	SUR	121	Subset 02	Pacific	GGZZ	0.8-2000µm
	121SUR1QQSS11	Size_03	424450678	SUR	121	Outlier	Pacific	QQSS	20-180µm
	121SUR1SSUU11	Size_04	278940850	SUR	121	Outlier	Pacific	SSUU	180-2000µm
	122DCM0CCKK11	Size_01	295887616	DCM	122	Subset 01	Pacific	CCKK	0.22-3µm
	122DCM1GGMM11	Size_01	601761168	DCM	122	Subset 01	Pacific	GGMM	0.8-5µm
	122DCM1GGZZ11	Size_All	557580776	DCM	122	Subset 02	Pacific	GGZZ	0.8-2000µm
	122DCM1MMQQ11	Size_02	528276048	DCM	122	Subset 01	Pacific	MMQQ	5-20µm
	122DCM1QQSS11	Size_03	504640736	DCM	122	Subset 01	Pacific	QQSS	20-180µm
	122DCM1SSUU11	Size_04	595902920	DCM	122	Subset 01	Pacific	SSUU	180-2000µm
	122SUR0CCKK11	Size_01	270355192	SUR	122	Subset 01	Pacific	CCKK	0.22-3µm
	122SUR1GGMM11	Size_01	556928826	SUR	122	Subset 01	Pacific	GGMM	0.8-5µm
	122SUR1GGZZ11	Size_All	445840346	SUR	122	Subset 02	Pacific	GGZZ	0.8-2000µm
	122SUR1MMQQ11	Size_02	547609442	SUR	122	Subset 01	Pacific	MMQQ	5-20µm
	122SUR1QQSS11	Size_03	496618440	SUR	122	Subset 01	Pacific	QQSS	20-180µm
	122SUR1SSUU11	Size_04	533217324	SUR	122	Subset 01	Pacific	SSUU	180-2000µm
	123SUR0CCKK11	Size_01	324478598	SUR	123	Subset 01	Pacific	CCKK	0.22-3µm
	123SUR1GGMM11	Size_01	560273566	SUR	123	Subset 01	Pacific	GGMM	0.8-5µm
	123SUR1GGZZ11	Size_All	532177986	SUR	123	Subset 02	Pacific	GGZZ	0.8-2000µm
	123SUR1MMQQ11	Size_02	575329276	SUR	123	Subset 01	Pacific	MMQQ	5-20µm
	123SUR1QQSS11	Size_03	557187962	SUR	123	Subset 01	Pacific	QQSS	20-180µm
	123SUR1SSUU11	Size_04	576891774	SUR	123	Subset 01	Pacific	SSUU	180-2000µm
	124SUR0CCKK11	Size_01	360233256	SUR	124	Subset 01	Pacific	CCKK	0.22-3µm
	124SUR1CCKK11	Size_01	355978666	SUR	124	Subset 01	Pacific	CCKK	0.22-3µm
	124SUR1GGMM11	Size_01	512085452	SUR	124	Subset 01	Pacific	GGMM	0.8-5µm
	124SUR1GGZZ11	Size_All	846943760	SUR	124	Subset 02	Pacific	GGZZ	0.8-2000µm
	124SUR1KKQQ11	Size_02	357439702	SUR	124	Subset 01	Pacific	KKQQ	3-20µm
	124SUR1MMQQ11	Size_02	587569294	SUR	124	Subset 01	Pacific	MMQQ	5-20µm
	124SUR1QQSS11	Size_03	471159406	SUR	124	Subset 01	Pacific	QQSS	20-180µm
	124SUR1SSUU11	Size_04	844881512	SUR	124	Subset 01	Pacific	SSUU	180-2000µm
	125SUR0CCKK11	Size_01	321367028	SUR	125	Subset 01	Pacific	CCKK	0.22-3µm
	125SUR1GGMM11	Size_01	244706950	SUR	125	Subset 01	Pacific	GGMM	0.8-5µm
	125SUR1GGZZ11	Size_All	802781896	SUR	125	Subset 02	Pacific	GGZZ	0.8-2000µm
	125SUR1MMQQ11	Size_02	929761054	SUR	125	Subset 01	Pacific	MMQQ	5-20µm
	125SUR1QQSS11	Size_03	565303902	SUR	125	Subset 01	Pacific	QQSS	20-180µm
	125SUR1SSUU11	Size_04	717288296	SUR	125	Subset 01	Pacific	SSUU	180-2000µm
	126SUR1GGMM11	Size_01	295569978	SUR	126	Subset 01	Pacific	GGMM	0.8-5µm
	126SUR1GGZZ11	Size_All	264143878	SUR	126	Subset 02	Pacific	GGZZ	0.8-2000µm
	126SUR1MMQQ11	Size_02	333701248	SUR	126	Subset 01	Pacific	MMQQ	5-20µm
	126SUR1QQSS11	Size_03	295897664	SUR	126	Subset 01	Pacific	QQSS	20-180µm
	126SUR1SSUU11	Size_04	286840800	SUR	126	Subset 01	Pacific	SSUU	180-2000µm
	127DCM1GGMM11	Size_01	319680732	DCM	127	Subset 01	Pacific	GGMM	0.8-5µm
	127DCM1GGZZ11	Size_All	300615426	DCM	127	Subset 02	Pacific	GGZZ	0.8-2000µm
	127DCM1MMQQ11	Size_02	291772008	DCM	127	Subset 01	Pacific	MMQQ	5-20µm
	127DCM1QQSS11	Size_03	284331652	DCM	127	Subset 01	Pacific	QQSS	20-180µm
	127DCM1SSUU11	Size_04	310512060	DCM	127	Subset 01	Pacific	SSUU	180-2000µm
	127SUR1GGMM11	Size_01	598815866	SUR	127	Subset 01	Pacific	GGMM	0.8-5µm
	127SUR1GGZZ11	Size_All	307252950	SUR	127	Subset 02	Pacific	GGZZ	0.8-2000µm
	127SUR1MMQQ11	Size_02	323575216	SUR	127	Subset 01	Pacific	MMQQ	5-20µm
	127SUR1QQSS11	Size_03	406592152	SUR	127	Subset 01	Pacific	QQSS	20-180µm
	127SUR1SSUU11	Size_04	329736486	SUR	127	Subset 01	Pacific	SSUU	180-2000µm
	128DCM0CCKK11	Size_01	286590590	DCM	128	Subset 01	Pacific	CCKK	0.22-3µm
	128DCM1GGMM11	Size_01	307101594	DCM	128	Subset 01	Pacific	GGMM	0.8-5µm
	128DCM1GGZZ11	Size_All	396401614	DCM	128	Subset 02	Pacific	GGZZ	0.8-2000µm
	128DCM1MMQQ11	Size_02	371256884	DCM	128	Subset 01	Pacific	MMQQ	5-20µm
	128DCM1QQSS11	Size_03	301364972	DCM	128	Subset 01	Pacific	QQSS	20-180µm
	128DCM1SSUU11	Size_04	379030164	DCM	128	Subset 01	Pacific	SSUU	180-2000µm
	128SUR0CCKK11	Size_01	294449038	SUR	128	Subset 01	Pacific	CCKK	0.22-3µm
	128SUR1GGMM11	Size_01	349248678	SUR	128	Subset 01	Pacific	GGMM	0.8-5µm
	128SUR1GGZZ11	Size_All	379638754	SUR	128	Subset 02	Pacific	GGZZ	0.8-2000µm
	128SUR1MMQQ11	Size_02	375642298	SUR	128	Subset 01	Pacific	MMQQ	5-20µm
	128SUR1QQSS11	Size_03	353985174	SUR	128	Subset 01	Pacific	QQSS	20-180µm
	128SUR1SSUU11	Size_04	417108430	SUR	128	Subset 01	Pacific	SSUU	180-2000µm
	129DCM1GGMM11	Size_01	395974516	DCM	129	Subset 01	Pacific	GGMM	0.8-5µm
	129DCM1GGZZ11	Size_All	333616416	DCM	129	Subset 02	Pacific	GGZZ	0.8-2000µm
	129DCM1MMQQ11	Size_02	362432362	DCM	129	Subset 01	Pacific	MMQQ	5-20µm
	129DCM1QQSS11	Size_03	294081122	DCM	129	Subset 01	Pacific	QQSS	20-180µm
	129DCM1SSUU11	Size_04	284150974	DCM	129	Subset 01	Pacific	SSUU	180-2000µm
	129SUR1GGMM11	Size_01	361617602	SUR	129	Subset 01	Pacific	GGMM	0.8-5µm
	129SUR1GGZZ11	Size_All	367753588	SUR	129	Subset 02	Pacific	GGZZ	0.8-2000µm
	129SUR1MMQQ11	Size_02	411398124	SUR	129	Subset 01	Pacific	MMQQ	5-20µm
	129SUR1QQSS11	Size_03	373150816	SUR	129	Subset 01	Pacific	QQSS	20-180µm
	129SUR1SSUU11	Size_04	350660666	SUR	129	Subset 01	Pacific	SSUU	180-2000µm
	12DCM1QQSS11	Size_03	251901590	DCM	12	Outlier	Mediterranean	QQSS	20-180µm
	12SUR1QQSS11	Size_03	335927960	SUR	12	Outlier	Mediterranean	QQSS	20-180µm
	130SUR1GGMM11	Size_01	356341918	SUR	130	Subset 01	Pacific	GGMM	0.8-5µm
	130SUR1GGZZ11	Size_All	405616232	SUR	130	Subset 02	Pacific	GGZZ	0.8-2000µm
	130SUR1QQSS11	Size_03	319609490	SUR	130	Subset 01	Pacific	QQSS	20-180µm
	130SUR1SSUU11	Size_04	367905094	SUR	130	Subset 01	Pacific	SSUU	180-2000µm
	131DCM1GGMM11	Size_01	345847040	DCM	131	Subset 01	Pacific	GGMM	0.8-5µm
	131DCM1GGZZ11	Size_All	338742280	DCM	131	Subset 02	Pacific	GGZZ	0.8-2000µm
	131DCM1MMQQ11	Size_02	389405064	DCM	131	Subset 01	Pacific	MMQQ	5-20µm
	131DCM1QQSS11	Size_03	447516880	DCM	131	Subset 01	Pacific	QQSS	20-180µm
	131DCM1SSUU11	Size_04	476172790	DCM	131	Subset 01	Pacific	SSUU	180-2000µm
	131SUR1GGMM11	Size_01	327214070	SUR	131	Subset 01	Pacific	GGMM	0.8-5µm
	131SUR1GGZZ11	Size_All	336172592	SUR	131	Subset 02	Pacific	GGZZ	0.8-2000µm
	131SUR1MMQQ11	Size_02	307871534	SUR	131	Subset 01	Pacific	MMQQ	5-20µm
	131SUR1QQSS11	Size_03	416751432	SUR	131	Subset 01	Pacific	QQSS	20-180µm
	131SUR1SSUU11	Size_04	364711270	SUR	131	Subset 01	Pacific	SSUU	180-2000µm
	132DCM0CCKK11	Size_01	494113100	DCM	132	Subset 01	Pacific	CCKK	0.22-3µm
	132DCM1GGMM11	Size_01	334844992	DCM	132	Subset 01	Pacific	GGMM	0.8-5µm
	132DCM1GGZZ11	Size_All	312967690	DCM	132	Subset 02	Pacific	GGZZ	0.8-2000µm
	132DCM1MMQQ11	Size_02	336909276	DCM	132	Subset 01	Pacific	MMQQ	5-20µm
	132DCM1QQSS11	Size_03	332339134	DCM	132	Subset 01	Pacific	QQSS	20-180µm
	132DCM1SSUU11	Size_04	367206678	DCM	132	Subset 01	Pacific	SSUU	180-2000µm
	132SUR0CCKK11	Size_01	319968898	SUR	132	Subset 01	Pacific	CCKK	0.22-3µm
	132SUR1GGMM11	Size_01	377518966	SUR	132	Subset 01	Pacific	GGMM	0.8-5µm
	132SUR1GGZZ11	Size_All	388063684	SUR	132	Subset 02	Pacific	GGZZ	0.8-2000µm
	132SUR1MMQQ11	Size_02	340641248	SUR	132	Subset 01	Pacific	MMQQ	5-20µm
	132SUR1QQSS11	Size_03	361543938	SUR	132	Subset 01	Pacific	QQSS	20-180µm
	132SUR1SSUU11	Size_04	321301184	SUR	132	Subset 01	Pacific	SSUU	180-2000µm
	133DCM0CCKK11	Size_01	300000000	DCM	133	Subset 01	Pacific	CCKK	0.22-3µm
	133DCM1GGMM11	Size_01	323386546	DCM	133	Subset 01	Pacific	GGMM	0.8-5µm
	133DCM1GGZZ11	Size_All	354548204	DCM	133	Subset 02	Pacific	GGZZ	0.8-2000µm
	133DCM1MMQQ11	Size_02	225049326	DCM	133	Subset 01	Pacific	MMQQ	5-20µm
	133DCM1QQSS11	Size_03	303524758	DCM	133	Subset 01	Pacific	QQSS	20-180µm
	133DCM1SSUU11	Size_04	319551340	DCM	133	Subset 01	Pacific	SSUU	180-2000µm
	133SUR0CCKK11	Size_01	521213188	SUR	133	Subset 01	Pacific	CCKK	0.22-3µm
	133SUR1GGMM11	Size_01	451002916	SUR	133	Subset 01	Pacific	GGMM	0.8-5µm
	133SUR1GGZZ11	Size_All	401604150	SUR	133	Subset 02	Pacific	GGZZ	0.8-2000µm
	133SUR1MMQQ11	Size_02	369392542	SUR	133	Subset 01	Pacific	MMQQ	5-20µm
	133SUR1QQSS11	Size_03	354083516	SUR	133	Subset 01	Pacific	QQSS	20-180µm
	133SUR1SSUU11	Size_04	344066822	SUR	133	Subset 01	Pacific	SSUU	180-2000µm
	134SUR1GGMM11	Size_01	325127230	SUR	134	Outlier	Pacific	GGMM	0.8-5µm
	134SUR1GGZZ11	Size_All	307090956	SUR	134	Subset 02	Pacific	GGZZ	0.8-2000µm
	134SUR1SSUU11	Size_04	319152108	SUR	134	Outlier	Pacific	SSUU	180-2000µm
	135DCM1GGMM11	Size_01	323210188	DCM	135	Subset 01	Pacific	GGMM	0.8-5µm
	135DCM1GGZZ11	Size_All	348690466	DCM	135	Subset 02	Pacific	GGZZ	0.8-2000µm
	135DCM1MMQQ11	Size_02	332669522	DCM	135	Subset 01	Pacific	MMQQ	5-20µm
	135DCM1QQSS11	Size_03	308208286	DCM	135	Subset 01	Pacific	QQSS	20-180µm
	135DCM1SSUU11	Size_04	317320066	DCM	135	Subset 01	Pacific	SSUU	180-2000µm
	135SUR1GGMM11	Size_01	310359164	SUR	135	Subset 01	Pacific	GGMM	0.8-5µm
	135SUR1GGZZ11	Size_All	349145070	SUR	135	Subset 02	Pacific	GGZZ	0.8-2000µm
	135SUR1MMQQ11	Size_02	352318536	SUR	135	Subset 01	Pacific	MMQQ	5-20µm
	135SUR1QQSS11	Size_03	359065774	SUR	135	Subset 01	Pacific	QQSS	20-180µm
	135SUR1SSUU11	Size_04	329231092	SUR	135	Subset 01	Pacific	SSUU	180-2000µm
	136SUR1GGMM11	Size_01	351237222	SUR	136	Subset 01	Pacific	GGMM	0.8-5µm
	136SUR1GGZZ11	Size_All	382184046	SUR	136	Subset 02	Pacific	GGZZ	0.8-2000µm
	136SUR1MMQQ11	Size_02	373142442	SUR	136	Subset 01	Pacific	MMQQ	5-20µm
	136SUR1QQSS11	Size_03	364041694	SUR	136	Subset 01	Pacific	QQSS	20-180µm
	136SUR1SSUU11	Size_04	346555460	SUR	136	Subset 01	Pacific	SSUU	180-2000µm
	137DCM0CCKK11	Size_01	376069942	DCM	137	Subset 01	Pacific	CCKK	0.22-3µm
	137DCM1GGMM11	Size_01	394939366	DCM	137	Subset 01	Pacific	GGMM	0.8-5µm
	137DCM1GGZZ11	Size_All	399622532	DCM	137	Subset 02	Pacific	GGZZ	0.8-2000µm
	137DCM1MMQQ11	Size_02	383721304	DCM	137	Subset 01	Pacific	MMQQ	5-20µm
	137DCM1QQSS11	Size_03	402954880	DCM	137	Subset 01	Pacific	QQSS	20-180µm
	137DCM1SSUU11	Size_04	427603340	DCM	137	Subset 01	Pacific	SSUU	180-2000µm
	137SUR0CCKK11	Size_01	356056564	SUR	137	Subset 01	Pacific	CCKK	0.22-3µm
	137SUR1GGMM11	Size_01	317553412	SUR	137	Subset 01	Pacific	GGMM	0.8-5µm
	137SUR1GGZZ11	Size_All	379278698	SUR	137	Subset 02	Pacific	GGZZ	0.8-2000µm
	137SUR1MMQQ11	Size_02	322851508	SUR	137	Subset 01	Pacific	MMQQ	5-20µm
	137SUR1QQSS11	Size_03	310502864	SUR	137	Subset 01	Pacific	QQSS	20-180µm
	137SUR1SSUU11	Size_04	358505126	SUR	137	Subset 01	Pacific	SSUU	180-2000µm
	138DCM0CCKK11	Size_01	372767892	DCM	138	Subset 01	Pacific	CCKK	0.22-3µm
	138DCM1GGMM11	Size_01	413061982	DCM	138	Subset 01	Pacific	GGMM	0.8-5µm
	138DCM1GGZZ11	Size_All	325026142	DCM	138	Subset 02	Pacific	GGZZ	0.8-2000µm
	138DCM1MMQQ11	Size_02	384251452	DCM	138	Subset 01	Pacific	MMQQ	5-20µm
	138DCM1QQSS11	Size_03	462290930	DCM	138	Subset 01	Pacific	QQSS	20-180µm
	138DCM1SSUU11	Size_04	340801064	DCM	138	Subset 01	Pacific	SSUU	180-2000µm
	138SUR0CCKK11	Size_01	332235262	SUR	138	Subset 01	Pacific	CCKK	0.22-3µm
	138SUR1GGMM11	Size_01	338545414	SUR	138	Subset 01	Pacific	GGMM	0.8-5µm
	138SUR1GGZZ11	Size_All	290535398	SUR	138	Subset 02	Pacific	GGZZ	0.8-2000µm
	138SUR1QQSS11	Size_03	330434502	SUR	138	Subset 01	Pacific	QQSS	20-180µm
	138SUR1SSUU11	Size_04	297258378	SUR	138	Subset 01	Pacific	SSUU	180-2000µm
	139SUR1GGMM11	Size_01	377569256	SUR	139	Subset 01	Pacific	GGMM	0.8-5µm
	139SUR1GGZZ11	Size_All	358745994	SUR	139	Subset 02	Pacific	GGZZ	0.8-2000µm
	139SUR1MMQQ11	Size_02	332109112	SUR	139	Subset 01	Pacific	MMQQ	5-20µm
	139SUR1QQSS11	Size_03	375476408	SUR	139	Subset 01	Pacific	QQSS	20-180µm
	139SUR2SSUU11	Size_04	363049706	SUR	139	Subset 01	Pacific	SSUU	180-2000µm
	140SUR0CCKK11	Size_01	360388972	SUR	140	Subset 01	Pacific	CCKK	0.22-3µm
	140SUR1GGMM11	Size_01	383472480	SUR	140	Subset 01	Pacific	GGMM	0.8-5µm
	140SUR1GGZZ11	Size_All	357815036	SUR	140	Subset 02	Pacific	GGZZ	0.8-2000µm
	140SUR1MMQQ11	Size_02	340480562	SUR	140	Subset 01	Pacific	MMQQ	5-20µm
	140SUR1QQSS11	Size_03	268711532	SUR	140	Subset 01	Pacific	QQSS	20-180µm
	140SUR1SSUU11	Size_04	334342598	SUR	140	Subset 01	Pacific	SSUU	180-2000µm
	141SUR0CCKK11	Size_01	331637254	SUR	141	Subset 01	Atlantic	CCKK	0.22-3µm
	141SUR1GGMM11	Size_01	269516026	SUR	141	Subset 01	Atlantic	GGMM	0.8-5µm
	141SUR1GGZZ11	Size_All	295160102	SUR	141	Subset 02	Atlantic	GGZZ	0.8-2000µm
	141SUR1QQSS11	Size_03	313000796	SUR	141	Subset 01	Atlantic	QQSS	20-180µm
	141SUR1SSUU11	Size_04	219438948	SUR	141	Subset 01	Atlantic	SSUU	180-2000µm
	142DCM0CCKK11	Size_01	302800686	DCM	142	Subset 01	Atlantic	CCKK	0.22-3µm
	142DCM1GGMM11	Size_01	307106894	DCM	142	Subset 01	Atlantic	GGMM	0.8-5µm
	142DCM1QQSS11	Size_03	339718368	DCM	142	Subset 01	Atlantic	QQSS	20-180µm
	142DCM1SSUU11	Size_04	293780786	DCM	142	Subset 01	Atlantic	SSUU	180-2000µm
	142SUR0CCKK11	Size_01	304833018	SUR	142	Subset 01	Atlantic	CCKK	0.22-3µm
	142SUR1GGMM11	Size_01	310991430	SUR	142	Subset 01	Atlantic	GGMM	0.8-5µm
	142SUR1GGZZ11	Size_All	322722746	SUR	142	Subset 02	Atlantic	GGZZ	0.8-2000µm
	142SUR1QQSS11	Size_03	259745544	SUR	142	Subset 01	Atlantic	QQSS	20-180µm
	142SUR1SSUU11	Size_04	338395206	SUR	142	Subset 01	Atlantic	SSUU	180-2000µm
	143DCM1GGMM11	Size_01	372576288	DCM	143	Subset 01	Atlantic	GGMM	0.8-5µm
	143DCM1GGZZ11	Size_All	314486374	DCM	143	Subset 02	Atlantic	GGZZ	0.8-2000µm
	143DCM1MMQQ11	Size_02	478875134	DCM	143	Subset 01	Atlantic	MMQQ	5-20µm
	143DCM1QQSS11	Size_03	336061222	DCM	143	Subset 01	Atlantic	QQSS	20-180µm
	143DCM1SSUU11	Size_04	387802762	DCM	143	Subset 01	Atlantic	SSUU	180-2000µm
	143SUR1GGMM11	Size_01	389802990	SUR	143	Subset 01	Atlantic	GGMM	0.8-5µm
	143SUR1GGZZ11	Size_All	320786588	SUR	143	Subset 02	Atlantic	GGZZ	0.8-2000µm
	143SUR1QQSS11	Size_03	306872574	SUR	143	Subset 01	Atlantic	QQSS	20-180µm
	143SUR1SSUU11	Size_04	351361772	SUR	143	Subset 01	Atlantic	SSUU	180-2000µm
	144SUR1GGZZ11	Size_All	353493604	SUR	144	Subset 02	Atlantic	GGZZ	0.8-2000µm
	144SUR1QQSS11	Size_03	361309118	SUR	144	Outlier	Atlantic	QQSS	20-180µm
	144SUR1SSUU11	Size_04	349400394	SUR	144	Outlier	Atlantic	SSUU	180-2000µm
	145SUR0CCKK11	Size_01	338431702	SUR	145	Subset 01	Atlantic	CCKK	0.22-3µm
	145SUR1GGMM11	Size_01	363918768	SUR	145	Subset 01	Atlantic	GGMM	0.8-5µm
	145SUR1GGZZ11	Size_All	341825540	SUR	145	Subset 02	Atlantic	GGZZ	0.8-2000µm
	145SUR1MMQQ11	Size_02	332385262	SUR	145	Subset 01	Atlantic	MMQQ	5-20µm
	145SUR1QQSS11	Size_03	315928174	SUR	145	Subset 01	Atlantic	QQSS	20-180µm
	145SUR1SSUU11	Size_04	351247906	SUR	145	Subset 01	Atlantic	SSUU	180-2000µm
	146SUR0CCKK11	Size_01	328338264	SUR	146	Subset 01	Atlantic	CCKK	0.22-3µm
	146SUR1GGMM11	Size_01	339654428	SUR	146	Subset 01	Atlantic	GGMM	0.8-5µm
	146SUR1GGZZ11	Size_All	361128490	SUR	146	Subset 02	Atlantic	GGZZ	0.8-2000µm
	146SUR1MMQQ11	Size_02	310615176	SUR	146	Subset 01	Atlantic	MMQQ	5-20µm
	146SUR1QQSS11	Size_03	347380184	SUR	146	Subset 01	Atlantic	QQSS	20-180µm
	146SUR1SSUU11	Size_04	315435614	SUR	146	Subset 01	Atlantic	SSUU	180-2000µm
	147SUR1GGMM11	Size_01	342319486	SUR	147	Subset 01	Atlantic	GGMM	0.8-5µm
	147SUR1GGZZ11	Size_All	348251256	SUR	147	Subset 02	Atlantic	GGZZ	0.8-2000µm
	147SUR1QQSS11	Size_03	337759106	SUR	147	Subset 01	Atlantic	QQSS	20-180µm
	147SUR1SSUU11	Size_04	313827948	SUR	147	Subset 01	Atlantic	SSUU	180-2000µm
	147SUR2MMQQ11	Size_02	342693614	SUR	147	Subset 01	Atlantic	MMQQ	5-20µm
	148SUR0CCKK11	Size_01	329266214	SUR	148	Subset 01	Atlantic	CCKK	0.22-3µm
	148SUR1GGMM11	Size_01	327044324	SUR	148	Subset 01	Atlantic	GGMM	0.8-5µm
	148SUR1GGZZ11	Size_All	348641860	SUR	148	Subset 02	Atlantic	GGZZ	0.8-2000µm
	148SUR1MMQQ11	Size_02	335597424	SUR	148	Subset 01	Atlantic	MMQQ	5-20µm
	148SUR1QQSS11	Size_03	383600516	SUR	148	Subset 01	Atlantic	QQSS	20-180µm
	148SUR1SSUU11	Size_04	385350802	SUR	148	Subset 01	Atlantic	SSUU	180-2000µm
	149SUR0CCKK11	Size_01	341667316	SUR	149	Subset 01	Atlantic	CCKK	0.22-3µm
	149SUR1GGMM11	Size_01	486118438	SUR	149	Subset 01	Atlantic	GGMM	0.8-5µm
	149SUR1GGZZ11	Size_All	393688280	SUR	149	Subset 02	Atlantic	GGZZ	0.8-2000µm
	149SUR1MMQQ11	Size_02	268835888	SUR	149	Subset 01	Atlantic	MMQQ	5-20µm
	149SUR1QQSS11	Size_03	409035202	SUR	149	Subset 01	Atlantic	QQSS	20-180µm
	149SUR1SSUU11	Size_04	439275922	SUR	149	Subset 01	Atlantic	SSUU	180-2000µm
	14SUR1QQSS11	Size_03	302751424	SUR	14	Outlier	Mediterranean	QQSS	20-180µm
	150DCM0CCKK11	Size_01	350354644	DCM	150	Subset 01	Atlantic	CCKK	0.22-3µm
	150DCM1GGMM11	Size_01	402249472	DCM	150	Subset 01	Atlantic	GGMM	0.8-5µm
	150DCM1GGZZ11	Size_All	410647478	DCM	150	Subset 02	Atlantic	GGZZ	0.8-2000µm
	150DCM1MMQQ11	Size_02	370045886	DCM	150	Subset 01	Atlantic	MMQQ	5-20µm
	150DCM1QQSS11	Size_03	449484378	DCM	150	Subset 01	Atlantic	QQSS	20-180µm
	150DCM1SSUU11	Size_04	395580554	DCM	150	Subset 01	Atlantic	SSUU	180-2000µm
	150SUR0CCKK11	Size_01	370002458	SUR	150	Subset 01	Atlantic	CCKK	0.22-3µm
	150SUR1GGMM11	Size_01	390428280	SUR	150	Subset 01	Atlantic	GGMM	0.8-5µm
	150SUR1GGZZ11	Size_All	424265730	SUR	150	Subset 02	Atlantic	GGZZ	0.8-2000µm
	150SUR1MMQQ11	Size_02	356273238	SUR	150	Subset 01	Atlantic	MMQQ	5-20µm
	150SUR1QQSS11	Size_03	405925622	SUR	150	Subset 01	Atlantic	QQSS	20-180µm
	150SUR1SSUU11	Size_04	370725926	SUR	150	Subset 01	Atlantic	SSUU	180-2000µm
	151DCM01QQSS11	Size_03	285208860	DCM	151	Subset 01	Atlantic	QQSS	20-180µm
	151DCM01SSUU11	Size_04	299412318	DCM	151	Subset 01	Atlantic	SSUU	180-2000µm
	151DCM0CCKK11	Size_01	350031186	DCM	151	Subset 01	Atlantic	CCKK	0.22-3µm
	151DCM1GGMM11	Size_01	396290656	DCM	151	Subset 01	Atlantic	GGMM	0.8-5µm
	151DCM1GGZZ11	Size_All	294202442	DCM	151	Subset 02	Atlantic	GGZZ	0.8-2000µm
	151SUR0CCKK11	Size_01	379191312	SUR	151	Subset 01	Atlantic	CCKK	0.22-3µm
	151SUR1GGMM11	Size_01	319585268	SUR	151	Subset 01	Atlantic	GGMM	0.8-5µm
	151SUR1GGZZ11	Size_All	422469964	SUR	151	Subset 02	Atlantic	GGZZ	0.8-2000µm
	151SUR1MMQQ11	Size_02	321000088	SUR	151	Subset 01	Atlantic	MMQQ	5-20µm
	151SUR1QQSS11	Size_03	298521188	SUR	151	Subset 01	Atlantic	QQSS	20-180µm
	151SUR1SSUU11	Size_04	366669004	SUR	151	Subset 01	Atlantic	SSUU	180-2000µm
	152SUR0CCKK11	Size_01	316906284	SUR	152	Subset 01	Atlantic	CCKK	0.22-3µm
	152SUR1GGMM11	Size_01	307640590	SUR	152	Subset 01	Atlantic	GGMM	0.8-5µm
	152SUR1GGZZ11	Size_All	377916698	SUR	152	Subset 02	Atlantic	GGZZ	0.8-2000µm
	152SUR1MMQQ11	Size_02	360858668	SUR	152	Subset 01	Atlantic	MMQQ	5-20µm
	152SUR1QQSS11	Size_03	346100386	SUR	152	Subset 01	Atlantic	QQSS	20-180µm
	152SUR1SSUU11	Size_04	369552994	SUR	152	Subset 01	Atlantic	SSUU	180-2000µm
	155DCM0CCKK11	Size_01	348668244	DCM	155	Subset 01	Atlantic	CCKK	0.22-3µm
	155DCM1GGZZ11	Size_All	415061058	DCM	155	Subset 02	Atlantic	GGZZ	0.8-2000µm
	155DCM1KKQQ11	Size_02	371154192	DCM	155	Subset 01	Atlantic	KKQQ	3-20µm
	155DCM1QQSS11	Size_03	299526120	DCM	155	Subset 01	Atlantic	QQSS	20-180µm
	155DCM1SSUU11	Size_04	350689492	DCM	155	Subset 01	Atlantic	SSUU	180-2000µm
	155DCM2KKQQ11	Size_02	383639690	DCM	155	Subset 01	Atlantic	KKQQ	3-20µm
	155SUR0CCKK11	Size_01	387919852	SUR	155	Subset 01	Atlantic	CCKK	0.22-3µm
	155SUR1GGZZ11	Size_All	380296198	SUR	155	Subset 02	Atlantic	GGZZ	0.8-2000µm
	155SUR1KKQQ11	Size_02	378338466	SUR	155	Subset 01	Atlantic	KKQQ	3-20µm
	155SUR1SSUU11	Size_04	334074652	SUR	155	Subset 01	Atlantic	SSUU	180-2000µm
	155SUR2KKQQ11	Size_02	355418560	SUR	155	Subset 01	Atlantic	KKQQ	3-20µm
	155SUR2QQSS11	Size_03	353989252	SUR	155	Subset 01	Atlantic	QQSS	20-180µm
	158DCM0CCKK11	Size_01	295420862	DCM	158	Subset 01	Arctic	CCKK	0.22-3µm
	158DCM1GGZZ11	Size_All	382093616	DCM	158	Subset 02	Arctic	GGZZ	0.8-2000µm
	158DCM1KKQQ11	Size_02	384629438	DCM	158	Subset 01	Arctic	KKQQ	3-20µm
	158DCM1QQSS11	Size_03	456310188	DCM	158	Subset 01	Arctic	QQSS	20-180µm
	158DCM1SSUU11	Size_04	290242724	DCM	158	Subset 01	Arctic	SSUU	180-2000µm
	158SUR0CCKK11	Size_01	393780692	SUR	158	Subset 01	Arctic	CCKK	0.22-3µm
	158SUR1GGZZ11	Size_All	347302708	SUR	158	Subset 02	Arctic	GGZZ	0.8-2000µm
	158SUR1KKQQ11	Size_02	341441484	SUR	158	Subset 01	Arctic	KKQQ	3-20µm
	158SUR1SSUU11	Size_04	357339208	SUR	158	Subset 01	Arctic	SSUU	180-2000µm
	158SUR2QQSS11	Size_03	271425532	SUR	158	Subset 01	Arctic	QQSS	20-180µm
	163SUR0CCKK11	Size_01	316340200	SUR	163	Subset 01	Arctic	CCKK	0.22-3µm
	163SUR1GGZZ11	Size_All	314156426	SUR	163	Subset 02	Arctic	GGZZ	0.8-2000µm
	163SUR1KKQQ11	Size_02	322888754	SUR	163	Subset 01	Arctic	KKQQ	3-20µm
	163SUR1SSUU11	Size_04	355026472	SUR	163	Subset 01	Arctic	SSUU	180-2000µm
	168DCM0CCKK11	Size_01	331562622	DCM	168	Subset 01	Arctic	CCKK	0.22-3µm
	168DCM1GGZZ11	Size_All	406000104	DCM	168	Subset 02	Arctic	GGZZ	0.8-2000µm
	168DCM1KKQQ11	Size_02	294184880	DCM	168	Subset 01	Arctic	KKQQ	3-20µm
	168DCM1QQSS11	Size_03	246229874	DCM	168	Subset 01	Arctic	QQSS	20-180µm
	168DCM1SSUU11	Size_04	374563500	DCM	168	Subset 01	Arctic	SSUU	180-2000µm
	168SUR0CCKK11	Size_01	276769894	SUR	168	Subset 01	Arctic	CCKK	0.22-3µm
	168SUR1GGZZ11	Size_All	252087328	SUR	168	Subset 02	Arctic	GGZZ	0.8-2000µm
	168SUR1KKQQ11	Size_02	343152630	SUR	168	Subset 01	Arctic	KKQQ	3-20µm
	168SUR1QQSS11	Size_03	405792504	SUR	168	Subset 01	Arctic	QQSS	20-180µm
	168SUR1SSUU11	Size_04	322067346	SUR	168	Subset 01	Arctic	SSUU	180-2000µm
	16DCM1GGMM11	Size_01	278031844	DCM	16	Outlier	Mediterranean	GGMM	0.8-5µm
	16SUR2GGMM11	Size_01	296097616	SUR	16	Outlier	Mediterranean	GGMM	0.8-5µm
	173DCM0CCKK11	Size_01	259724880	DCM	173	Subset 01	Arctic	CCKK	0.22-3µm
	173DCM1GGZZ11	Size_All	401079166	DCM	173	Subset 02	Arctic	GGZZ	0.8-2000µm
	173DCM1KKQQ11	Size_02	430900390	DCM	173	Subset 01	Arctic	KKQQ	3-20µm
	173DCM1SSUU11	Size_04	370657150	DCM	173	Subset 01	Arctic	SSUU	180-2000µm
	173SUR0CCKK11	Size_01	336509692	SUR	173	Subset 01	Arctic	CCKK	0.22-3µm
	173SUR1GGZZ11	Size_All	280325626	SUR	173	Subset 02	Arctic	GGZZ	0.8-2000µm
	173SUR1KKQQ11	Size_02	307654576	SUR	173	Subset 01	Arctic	KKQQ	3-20µm
	173SUR1QQSS11	Size_03	442928218	SUR	173	Subset 01	Arctic	QQSS	20-180µm
	173SUR1SSUU11	Size_04	326356216	SUR	173	Subset 01	Arctic	SSUU	180-2000µm
	175DCM1GGZZ11	Size_All	388351986	DCM	175	Subset 02	Arctic	GGZZ	0.8-2000µm
	175DCM1KKQQ11	Size_02	309776310	DCM	175	Subset 01	Arctic	KKQQ	3-20µm
	175SUR0CCKK11	Size_01	345753632	SUR	175	Subset 01	Arctic	CCKK	0.22-3µm
	175SUR1GGZZ11	Size_All	391237106	SUR	175	Subset 02	Arctic	GGZZ	0.8-2000µm
	175SUR1KKQQ11	Size_02	273273634	SUR	175	Subset 01	Arctic	KKQQ	3-20µm
	175SUR1QQSS11	Size_03	434614684	SUR	175	Subset 01	Arctic	QQSS	20-180µm
	175SUR1SSUU11	Size_04	399540296	SUR	175	Subset 01	Arctic	SSUU	180-2000µm
	178SUR0CCKK11	Size_01	328300662	SUR	178	Subset 01	Arctic	CCKK	0.22-3µm
	178SUR1GGZZ11	Size_All	378988286	SUR	178	Subset 02	Arctic	GGZZ	0.8-2000µm
	178SUR1KKQQ11	Size_02	409585042	SUR	178	Subset 01	Arctic	KKQQ	3-20µm
	178SUR1QQSS11	Size_03	393862212	SUR	178	Subset 01	Arctic	QQSS	20-180µm
	178SUR1SSUU11	Size_04	373698402	SUR	178	Subset 01	Arctic	SSUU	180-2000µm
	17DCM1QQSS11	Size_03	368669444	DCM	17	Outlier	Mediterranean	QQSS	20-180µm
	17SUR1QQSS11	Size_03	364484810	SUR	17	Outlier	Mediterranean	QQSS	20-180µm
	180DCM1GGZZ11	Size_All	386500760	DCM	180	Subset 02	Arctic	GGZZ	0.8-2000µm
	180DCM1KKQQ11	Size_02	335318414	DCM	180	Subset 01	Arctic	KKQQ	3-20µm
	180DCM1QQSS11	Size_03	278708704	DCM	180	Subset 01	Arctic	QQSS	20-180µm
	180DCM1SSUU11	Size_04	292197792	DCM	180	Subset 01	Arctic	SSUU	180-2000µm
	180SUR0CCKK11	Size_01	298537308	SUR	180	Subset 01	Arctic	CCKK	0.22-3µm
	180SUR1GGZZ11	Size_All	372227434	SUR	180	Subset 02	Arctic	GGZZ	0.8-2000µm
	180SUR1KKQQ11	Size_02	305767704	SUR	180	Subset 01	Arctic	KKQQ	3-20µm
	180SUR1QQSS11	Size_03	402966922	SUR	180	Subset 01	Arctic	QQSS	20-180µm
	180SUR1SSUU11	Size_04	355668466	SUR	180	Subset 01	Arctic	SSUU	180-2000µm
	188DCM0CCKK11	Size_01	331353250	DCM	188	Subset 01	Arctic	CCKK	0.22-3µm
	188DCM1GGZZ11	Size_All	276757286	DCM	188	Subset 02	Arctic	GGZZ	0.8-2000µm
	188DCM1KKQQ11	Size_02	360041788	DCM	188	Subset 01	Arctic	KKQQ	3-20µm
	188DCM1QQSS11	Size_03	441704780	DCM	188	Subset 01	Arctic	QQSS	20-180µm
	188DCM1SSUU11	Size_04	315944432	DCM	188	Subset 01	Arctic	SSUU	180-2000µm
	188SUR0CCKK11	Size_01	396716366	SUR	188	Subset 01	Arctic	CCKK	0.22-3µm
	188SUR1GGZZ11	Size_All	301499408	SUR	188	Subset 02	Arctic	GGZZ	0.8-2000µm
	188SUR1KKQQ11	Size_02	404746260	SUR	188	Subset 01	Arctic	KKQQ	3-20µm
	188SUR1QQSS11	Size_03	428740942	SUR	188	Subset 01	Arctic	QQSS	20-180µm
	188SUR1SSUU11	Size_04	334756904	SUR	188	Subset 01	Arctic	SSUU	180-2000µm
	189DCM0CCKK11	Size_01	277384474	DCM	189	Subset 01	Arctic	CCKK	0.22-3µm
	189DCM1GGZZ11	Size_All	311611874	DCM	189	Subset 02	Arctic	GGZZ	0.8-2000µm
	189DCM1KKQQ11	Size_02	450404848	DCM	189	Subset 01	Arctic	KKQQ	3-20µm
	189DCM1QQSS11	Size_03	330214330	DCM	189	Subset 01	Arctic	QQSS	20-180µm
	189DCM1SSUU11	Size_04	327500960	DCM	189	Subset 01	Arctic	SSUU	180-2000µm
	189SUR0CCKK11	Size_01	319049638	SUR	189	Subset 01	Arctic	CCKK	0.22-3µm
	189SUR1GGZZ11	Size_All	432697266	SUR	189	Subset 02	Arctic	GGZZ	0.8-2000µm
	189SUR1KKQQ11	Size_02	314656454	SUR	189	Subset 01	Arctic	KKQQ	3-20µm
	189SUR1QQSS11	Size_03	359786514	SUR	189	Subset 01	Arctic	QQSS	20-180µm
	189SUR1SSUU11	Size_04	347240834	SUR	189	Subset 01	Arctic	SSUU	180-2000µm
	18DCM0CCII11	Size_01	396386570	DCM	18	Subset 01	Mediterranean	CCII	0.2-1.6µm
	18DCM1GGMM11	Size_01	300724512	DCM	18	Subset 01	Mediterranean	GGMM	0.8-5µm
	18DCM1MMQQ11	Size_02	328951496	DCM	18	Subset 01	Mediterranean	MMQQ	5-20µm
	18DCM1QQSS11	Size_03	543441166	DCM	18	Subset 01	Mediterranean	QQSS	20-180µm
	18DCM1SSUU11	Size_04	305862354	DCM	18	Subset 01	Mediterranean	SSUU	180-2000µm
	18SUR0CCII11	Size_01	397118452	SUR	18	Subset 01	Mediterranean	CCII	0.2-1.6µm
	18SUR1GGMM11	Size_01	308072314	SUR	18	Subset 01	Mediterranean	GGMM	0.8-5µm
	18SUR1MMQQ11	Size_02	336698990	SUR	18	Subset 01	Mediterranean	MMQQ	5-20µm
	18SUR1QQSS11	Size_03	325222348	SUR	18	Subset 01	Mediterranean	QQSS	20-180µm
	18SUR1SSUU11	Size_04	343523248	SUR	18	Subset 01	Mediterranean	SSUU	180-2000µm
	191SUR0CCKK11	Size_01	335197842	SUR	191	Subset 01	Arctic	CCKK	0.22-3µm
	191SUR1QQSS11	Size_03	712863324	SUR	191	Subset 01	Arctic	QQSS	20-180µm
	191SUR1SSUU11	Size_04	350240156	SUR	191	Subset 01	Arctic	SSUU	180-2000µm
	191SUR2GGZZ11	Size_All	361983792	SUR	191	Subset 02	Arctic	GGZZ	0.8-2000µm
	191SUR2KKQQ11	Size_02	324723336	SUR	191	Subset 01	Arctic	KKQQ	3-20µm
	193SUR0CCKK11	Size_01	317974430	SUR	193	Subset 01	Arctic	CCKK	0.22-3µm
	193SUR1GGZZ11	Size_All	400353488	SUR	193	Subset 02	Arctic	GGZZ	0.8-2000µm
	193SUR1KKQQ11	Size_02	336087648	SUR	193	Subset 01	Arctic	KKQQ	3-20µm
	193SUR1QQSS11	Size_03	327660254	SUR	193	Subset 01	Arctic	QQSS	20-180µm
	193SUR1SSUU11	Size_04	477461156	SUR	193	Subset 01	Arctic	SSUU	180-2000µm
	194DCM0CCKK11	Size_01	393345702	DCM	194	Subset 01	Arctic	CCKK	0.22-3µm
	194DCM1GGZZ11	Size_All	268493084	DCM	194	Subset 02	Arctic	GGZZ	0.8-2000µm
	194DCM1KKQQ11	Size_02	354292416	DCM	194	Subset 01	Arctic	KKQQ	3-20µm
	194DCM1QQSS11	Size_03	325020790	DCM	194	Subset 01	Arctic	QQSS	20-180µm
	194DCM1SSUU11	Size_04	302823980	DCM	194	Subset 01	Arctic	SSUU	180-2000µm
	194SUR0CCKK11	Size_01	409468784	SUR	194	Subset 01	Arctic	CCKK	0.22-3µm
	194SUR1GGZZ11	Size_All	461870348	SUR	194	Subset 02	Arctic	GGZZ	0.8-2000µm
	194SUR1KKQQ11	Size_02	369679902	SUR	194	Subset 01	Arctic	KKQQ	3-20µm
	194SUR1SSUU11	Size_04	399837688	SUR	194	Subset 01	Arctic	SSUU	180-2000µm
	194SUR2QQSS11	Size_03	364140298	SUR	194	Subset 01	Arctic	QQSS	20-180µm
	196SUR0CCKK11	Size_01	353714532	SUR	196	Subset 01	Arctic	CCKK	0.22-3µm
	196SUR1GGZZ11	Size_All	288661550	SUR	196	Subset 02	Arctic	GGZZ	0.8-2000µm
	196SUR1KKQQ11	Size_02	321452504	SUR	196	Subset 01	Arctic	KKQQ	3-20µm
	196SUR1QQSS11	Size_03	301839722	SUR	196	Subset 01	Arctic	QQSS	20-180µm
	196SUR1SSUU11	Size_04	294111014	SUR	196	Subset 01	Arctic	SSUU	180-2000µm
	19SUR1GGMM11	Size_01	357472520	SUR	19	Subset 01	Mediterranean	GGMM	0.8-5µm
	19SUR1MMQQ11	Size_02	405755804	SUR	19	Subset 01	Mediterranean	MMQQ	5-20µm
	19SUR1QQSS11	Size_03	398256856	SUR	19	Subset 01	Mediterranean	QQSS	20-180µm
	19SUR1SSUU11	Size_04	388051386	SUR	19	Subset 01	Mediterranean	SSUU	180-2000µm
	201DCM0CCKK11	Size_01	399339872	DCM	201	Subset 01	Arctic	CCKK	0.22-3µm
	201DCM1GGZZ11	Size_All	257041926	DCM	201	Subset 02	Arctic	GGZZ	0.8-2000µm
	201DCM1KKQQ11	Size_02	273879882	DCM	201	Subset 01	Arctic	KKQQ	3-20µm
	201DCM1QQSS11	Size_03	380564106	DCM	201	Subset 01	Arctic	QQSS	20-180µm
	201DCM1SSUU11	Size_04	301064778	DCM	201	Subset 01	Arctic	SSUU	180-2000µm
	201SUR0CCKK11	Size_01	470323820	SUR	201	Subset 01	Arctic	CCKK	0.22-3µm
	201SUR1GGZZ11	Size_All	231853400	SUR	201	Subset 02	Arctic	GGZZ	0.8-2000µm
	201SUR1KKQQ11	Size_02	321461862	SUR	201	Subset 01	Arctic	KKQQ	3-20µm
	201SUR1QQSS11	Size_03	334047654	SUR	201	Subset 01	Arctic	QQSS	20-180µm
	201SUR1SSUU11	Size_04	313546746	SUR	201	Subset 01	Arctic	SSUU	180-2000µm
	205SUR0CCKK11	Size_01	381899588	SUR	205	Subset 01	Arctic	CCKK	0.22-3µm
	205SUR1GGZZ11	Size_All	299265878	SUR	205	Subset 02	Arctic	GGZZ	0.8-2000µm
	205SUR1KKQQ11	Size_02	337051894	SUR	205	Subset 01	Arctic	KKQQ	3-20µm
	205SUR1QQSS11	Size_03	363910022	SUR	205	Subset 01	Arctic	QQSS	20-180µm
	205SUR1SSUU11	Size_04	342367312	SUR	205	Subset 01	Arctic	SSUU	180-2000µm
	206SUR0CCKK11	Size_01	345737612	SUR	206	Subset 01	Arctic	CCKK	0.22-3µm
	206SUR1GGZZ11	Size_All	216336646	SUR	206	Subset 02	Arctic	GGZZ	0.8-2000µm
	206SUR1KKQQ11	Size_02	265480248	SUR	206	Subset 01	Arctic	KKQQ	3-20µm
	206SUR1QQSS11	Size_03	428145832	SUR	206	Subset 01	Arctic	QQSS	20-180µm
	206SUR1SSUU11	Size_04	293174424	SUR	206	Subset 01	Arctic	SSUU	180-2000µm
	208SUR0CCKK11	Size_01	341961440	SUR	208	Subset 01	Arctic	CCKK	0.22-3µm
	208SUR1GGZZ11	Size_All	353863922	SUR	208	Subset 02	Arctic	GGZZ	0.8-2000µm
	208SUR1KKQQ11	Size_02	286065988	SUR	208	Subset 01	Arctic	KKQQ	3-20µm
	208SUR1QQSS11	Size_03	425884786	SUR	208	Subset 01	Arctic	QQSS	20-180µm
	208SUR2SSUU11	Size_04	416067436	SUR	208	Subset 01	Arctic	SSUU	180-2000µm
	209SUR0CCKK11	Size_01	291177056	SUR	209	Subset 01	Arctic	CCKK	0.22-3µm
	209SUR1GGZZ11	Size_All	376163456	SUR	209	Subset 02	Arctic	GGZZ	0.8-2000µm
	209SUR1KKQQ11	Size_02	382337620	SUR	209	Subset 01	Arctic	KKQQ	3-20µm
	209SUR1QQSS11	Size_03	348577300	SUR	209	Subset 01	Arctic	QQSS	20-180µm
	209SUR2SSUU11	Size_04	362149320	SUR	209	Subset 01	Arctic	SSUU	180-2000µm
	20SUR2GGMM11	Size_01	314399518	SUR	20	Subset 01	Mediterranean	GGMM	0.8-5µm
	20SUR2QQSS11	Size_03	318707606	SUR	20	Subset 01	Mediterranean	QQSS	20-180µm
	20SUR2SSUU11	Size_04	334134768	SUR	20	Subset 01	Mediterranean	SSUU	180-2000µm
	210SUR0CCKK11	Size_01	315107812	SUR	210	Subset 01	Arctic	CCKK	0.22-3µm
	210SUR1GGZZ11	Size_All	348867758	SUR	210	Subset 02	Arctic	GGZZ	0.8-2000µm
	210SUR1KKQQ11	Size_02	342831212	SUR	210	Subset 01	Arctic	KKQQ	3-20µm
	210SUR1QQSS11	Size_03	337990564	SUR	210	Subset 01	Arctic	QQSS	20-180µm
	210SUR2SSUU11	Size_04	333504102	SUR	210	Subset 01	Arctic	SSUU	180-2000µm
	21SUR1GGMM11	Size_01	384418994	SUR	21	Subset 01	Mediterranean	GGMM	0.8-5µm
	21SUR1QQSS11	Size_03	398637300	SUR	21	Subset 01	Mediterranean	QQSS	20-180µm
	21SUR1SSUU11	Size_04	321971078	SUR	21	Subset 01	Mediterranean	SSUU	180-2000µm
	22DCM01SSUU11	Size_04	382872250	DCM	22	Subset 01	Mediterranean	SSUU	180-2000µm
	22DCM1GGMM11	Size_01	306331156	DCM	22	Subset 01	Mediterranean	GGMM	0.8-5µm
	22DCM1MMQQ11	Size_02	310532436	DCM	22	Subset 01	Mediterranean	MMQQ	5-20µm
	22DCM1QQSS11	Size_03	363613670	DCM	22	Subset 01	Mediterranean	QQSS	20-180µm
	22SUR02SSUU11	Size_04	340489318	SUR	22	Subset 01	Mediterranean	SSUU	180-2000µm
	22SUR1GGMM11	Size_01	382554692	SUR	22	Subset 01	Mediterranean	GGMM	0.8-5µm
	22SUR1MMQQ11	Size_02	359374312	SUR	22	Subset 01	Mediterranean	MMQQ	5-20µm
	22SUR1QQSS11	Size_03	299045468	SUR	22	Subset 01	Mediterranean	QQSS	20-180µm
	23DCM0CCII11	Size_01	143541086	DCM	23	Subset 01	Mediterranean	CCII	0.2-1.6µm
	23DCM1GGMM11	Size_01	589241028	DCM	23	Subset 01	Mediterranean	GGMM	0.8-5µm
	23DCM1MMQQ11	Size_02	518891296	DCM	23	Subset 01	Mediterranean	MMQQ	5-20µm
	23DCM1QQSS11	Size_03	511961698	DCM	23	Subset 01	Mediterranean	QQSS	20-180µm
	23DCM1SSUU11	Size_04	583958636	DCM	23	Subset 01	Mediterranean	SSUU	180-2000µm
	23SUR0CCII11	Size_01	145325640	SUR	23	Subset 01	Mediterranean	CCII	0.2-1.6µm
	23SUR1GGMM11	Size_01	497607918	SUR	23	Subset 01	Mediterranean	GGMM	0.8-5µm
	23SUR1MMQQ11	Size_02	516220012	SUR	23	Subset 01	Mediterranean	MMQQ	5-20µm
	23SUR1QQSS11	Size_03	519287634	SUR	23	Subset 01	Mediterranean	QQSS	20-180µm
	23SUR1SSUU11	Size_04	468258452	SUR	23	Subset 01	Mediterranean	SSUU	180-2000µm
	24SUR1QQSS11	Size_03	258539338	SUR	24	Outlier	Mediterranean	QQSS	20-180µm
	24SUR1SSUU11	Size_04	353608970	SUR	24	Outlier	Mediterranean	SSUU	180-2000µm
	25DCM0CCII11	Size_01	372367874	DCM	25	Subset 01	Mediterranean	CCII	0.2-1.6µm
	25DCM1GGMM11	Size_01	319584302	DCM	25	Subset 01	Mediterranean	GGMM	0.8-5µm
	25DCM1QQSS11	Size_03	308020602	DCM	25	Subset 01	Mediterranean	QQSS	20-180µm
	25DCM1SSUU11	Size_04	358716262	DCM	25	Subset 01	Mediterranean	SSUU	180-2000µm
	25SUR0CCII11	Size_01	438714400	SUR	25	Subset 01	Mediterranean	CCII	0.2-1.6µm
	25SUR1GGMM11	Size_01	335502776	SUR	25	Subset 01	Mediterranean	GGMM	0.8-5µm
	25SUR1MMQQ11	Size_02	333347442	SUR	25	Subset 01	Mediterranean	MMQQ	5-20µm
	25SUR1QQSS11	Size_03	302002708	SUR	25	Subset 01	Mediterranean	QQSS	20-180µm
	25SUR1SSUU11	Size_04	368103852	SUR	25	Subset 01	Mediterranean	SSUU	180-2000µm
	26SUR1QQSS11	Size_03	316190482	SUR	26	Outlier	Mediterranean	QQSS	20-180µm
	26SUR1SSUU11	Size_04	320313092	SUR	26	Outlier	Mediterranean	SSUU	180-2000µm
	30DCM0CCII11	Size_01	300561212	DCM	30	Subset 01	Mediterranean	CCII	0.2-1.6µm
	30DCM1GGMM11	Size_01	514293236	DCM	30	Subset 01	Mediterranean	GGMM	0.8-5µm
	30DCM1MMQQ11	Size_02	517159550	DCM	30	Subset 01	Mediterranean	MMQQ	5-20µm
	30DCM1QQSS11	Size_03	104232004	DCM	30	Subset 01	Mediterranean	QQSS	20-180µm
	30SUR0CCII11	Size_01	449352310	SUR	30	Subset 01	Mediterranean	CCII	0.2-1.6µm
	30SUR1GGMM11	Size_01	528537246	SUR	30	Subset 01	Mediterranean	GGMM	0.8-5µm
	30SUR1MMQQ11	Size_02	423157124	SUR	30	Subset 01	Mediterranean	MMQQ	5-20µm
	30SUR1QQSS11	Size_03	406661984	SUR	30	Subset 01	Mediterranean	QQSS	20-180µm
	30SUR1SSUU11	Size_04	126980734	SUR	30	Subset 01	Mediterranean	SSUU	180-2000µm
	31SUR1CCII11	Size_01	368077004	SUR	31	Subset 01	Red_Sea	CCII	0.2-1.6µm
	31SUR1QQSS11	Size_03	363525840	SUR	31	Subset 01	Red_Sea	QQSS	20-180µm
	31SUR1SSUU11	Size_04	273647780	SUR	31	Subset 01	Red_Sea	SSUU	180-2000µm
	32DCM0CCII11	Size_01	378724048	DCM	32	Subset 01	Red_Sea	CCII	0.2-1.6µm
	32DCM1GGMM11	Size_01	344200590	DCM	32	Subset 01	Red_Sea	GGMM	0.8-5µm
	32DCM1QQSS11	Size_03	373670172	DCM	32	Subset 01	Red_Sea	QQSS	20-180µm
	32DCM1SSUU11	Size_04	325695768	DCM	32	Subset 01	Red_Sea	SSUU	180-2000µm
	32SUR0CCII11	Size_01	388760200	SUR	32	Subset 01	Red_Sea	CCII	0.2-1.6µm
	32SUR1GGMM11	Size_01	273506922	SUR	32	Subset 01	Red_Sea	GGMM	0.8-5µm
	32SUR1QQSS11	Size_03	268176432	SUR	32	Subset 01	Red_Sea	QQSS	20-180µm
	32SUR1SSUU11	Size_04	364291202	SUR	32	Subset 01	Red_Sea	SSUU	180-2000µm
	33SUR0CCII11	Size_01	242924438	SUR	33	Subset 01	Red_Sea	CCII	0.2-1.6µm
	33SUR1QQSS11	Size_03	341747940	SUR	33	Subset 01	Red_Sea	QQSS	20-180µm
	33SUR1SSUU11	Size_04	385475604	SUR	33	Subset 01	Red_Sea	SSUU	180-2000µm
	34DCM0CCII11	Size_01	423354298	DCM	34	Subset 01	Red_Sea	CCII	0.2-1.6µm
	34DCM1GGMM11	Size_01	635104254	DCM	34	Subset 01	Red_Sea	GGMM	0.8-5µm
	34DCM1MMQQ11	Size_02	332528386	DCM	34	Subset 01	Red_Sea	MMQQ	5-20µm
	34DCM1QQSS11	Size_03	301764044	DCM	34	Subset 01	Red_Sea	QQSS	20-180µm
	34DCM1SSUU11	Size_04	308289156	DCM	34	Subset 01	Red_Sea	SSUU	180-2000µm
	34SUR0CCII11	Size_01	230512790	SUR	34	Subset 01	Red_Sea	CCII	0.2-1.6µm
	34SUR1QQSS11	Size_03	306657278	SUR	34	Subset 01	Red_Sea	QQSS	20-180µm
	34SUR2SSUU11	Size_04	209614204	SUR	34	Subset 01	Red_Sea	SSUU	180-2000µm
	36DCM0CCII11	Size_01	386785218	DCM	36	Subset 01	Indian	CCII	0.2-1.6µm
	36DCM1GGMM11	Size_01	325723998	DCM	36	Subset 01	Indian	GGMM	0.8-5µm
	36DCM1QQSS11	Size_03	315588940	DCM	36	Subset 01	Indian	QQSS	20-180µm
	36DCM1SSUU11	Size_04	310858362	DCM	36	Subset 01	Indian	SSUU	180-2000µm
	36SUR0CCII11	Size_01	243648574	SUR	36	Subset 01	Indian	CCII	0.2-1.6µm
	36SUR1GGMM11	Size_01	298317236	SUR	36	Subset 01	Indian	GGMM	0.8-5µm
	36SUR1QQSS11	Size_03	311527792	SUR	36	Subset 01	Indian	QQSS	20-180µm
	36SUR1SSUU11	Size_04	315388850	SUR	36	Subset 01	Indian	SSUU	180-2000µm
	38DCM0CCII11	Size_01	398550298	DCM	38	Subset 01	Indian	CCII	0.2-1.6µm
	38DCM0GGMM11	Size_01	305260292	DCM	38	Subset 01	Indian	GGMM	0.8-5µm
	38DCM0QQSS11	Size_03	331676946	DCM	38	Subset 01	Indian	QQSS	20-180µm
	38DCM0SSUU11	Size_04	352111792	DCM	38	Subset 01	Indian	SSUU	180-2000µm
	38SUR0CCII11	Size_01	252840994	SUR	38	Subset 01	Indian	CCII	0.2-1.6µm
	38SUR0GGMM11	Size_01	354758954	SUR	38	Subset 01	Indian	GGMM	0.8-5µm
	39DCM1GGMM11	Size_01	327771954	DCM	39	Subset 01	Indian	GGMM	0.8-5µm
	39DCM1QQSS11	Size_03	301162174	DCM	39	Subset 01	Indian	QQSS	20-180µm
	39DCM1SSUU11	Size_04	339624470	DCM	39	Subset 01	Indian	SSUU	180-2000µm
	39SUR1GGMM11	Size_01	310727782	SUR	39	Subset 01	Indian	GGMM	0.8-5µm
	39SUR1QQSS11	Size_03	342794138	SUR	39	Subset 01	Indian	QQSS	20-180µm
	41DCM0CCII11	Size_01	434533050	DCM	41	Subset 01	Indian	CCII	0.2-1.6µm
	41DCM1GGMM11	Size_01	335388538	DCM	41	Subset 01	Indian	GGMM	0.8-5µm
	41DCM1QQSS11	Size_03	316952736	DCM	41	Subset 01	Indian	QQSS	20-180µm
	41DCM1SSUU11	Size_04	345166178	DCM	41	Subset 01	Indian	SSUU	180-2000µm
	41SUR0CCII11	Size_01	423974030	SUR	41	Subset 01	Indian	CCII	0.2-1.6µm
	41SUR1GGMM11	Size_01	361383404	SUR	41	Subset 01	Indian	GGMM	0.8-5µm
	41SUR1QQSS11	Size_03	366263302	SUR	41	Subset 01	Indian	QQSS	20-180µm
	41SUR1SSUU11	Size_04	331300214	SUR	41	Subset 01	Indian	SSUU	180-2000µm
	42DCM0CCII11	Size_01	402630922	DCM	42	Subset 01	Indian	CCII	0.2-1.6µm
	42DCM1GGMM11	Size_01	330139714	DCM	42	Subset 01	Indian	GGMM	0.8-5µm
	42DCM1QQSS11	Size_03	326770774	DCM	42	Subset 01	Indian	QQSS	20-180µm
	42DCM1SSUU11	Size_04	319796660	DCM	42	Subset 01	Indian	SSUU	180-2000µm
	42SUR0CCII11	Size_01	376144612	SUR	42	Subset 01	Indian	CCII	0.2-1.6µm
	42SUR1GGMM11	Size_01	270146216	SUR	42	Subset 01	Indian	GGMM	0.8-5µm
	42SUR1QQSS11	Size_03	294556970	SUR	42	Subset 01	Indian	QQSS	20-180µm
	42SUR1SSUU11	Size_04	348521604	SUR	42	Subset 01	Indian	SSUU	180-2000µm
	43SUR1GGMM11	Size_01	339638900	SUR	43	Subset 01	Indian	GGMM	0.8-5µm
	43SUR1MMQQ11	Size_02	323348030	SUR	43	Subset 01	Indian	MMQQ	5-20µm
	43SUR1QQSS11	Size_03	393527240	SUR	43	Subset 01	Indian	QQSS	20-180µm
	43SUR1SSUU11	Size_04	362371828	SUR	43	Subset 01	Indian	SSUU	180-2000µm
	45SUR0CCII11	Size_01	379535920	SUR	45	Subset 01	Indian	CCII	0.2-1.6µm
	45SUR1GGMM11	Size_01	358286038	SUR	45	Subset 01	Indian	GGMM	0.8-5µm
	45SUR1MMQQ11	Size_02	338504176	SUR	45	Subset 01	Indian	MMQQ	5-20µm
	45SUR1QQSS11	Size_03	284301386	SUR	45	Subset 01	Indian	QQSS	20-180µm
	45SUR1SSUU11	Size_04	330570208	SUR	45	Subset 01	Indian	SSUU	180-2000µm
	46SUR1GGMM11	Size_01	322504638	SUR	46	Subset 01	Indian	GGMM	0.8-5µm
	46SUR1MMQQ11	Size_02	329193372	SUR	46	Subset 01	Indian	MMQQ	5-20µm
	46SUR1QQSS11	Size_03	316450762	SUR	46	Subset 01	Indian	QQSS	20-180µm
	46SUR1SSUU11	Size_04	302833770	SUR	46	Subset 01	Indian	SSUU	180-2000µm
	47DCM01GGZZ11	Size_All	323382386	DCM	47	Subset 02	Indian	GGZZ	0.8-2000µm
	47SUR1QQSS11	Size_03	335186284	SUR	47	Outlier	Indian	QQSS	20-180µm
	47SUR1SSUU11	Size_04	326951892	SUR	47	Outlier	Indian	SSUU	180-2000µm
	48SUR0CCII11	Size_01	478757670	SUR	48	Outlier	Indian	CCII	0.2-1.6µm
	49SUR1QQSS11	Size_03	363599172	SUR	49	Outlier	Indian	QQSS	20-180µm
	49SUR1SSUU11	Size_04	287233762	SUR	49	Outlier	Indian	SSUU	180-2000µm
	4DCM0CCII11	Size_01	455418936	DCM	4	Subset 01	Atlantic	CCII	0.2-1.6µm
	4DCM1GGMM11	Size_01	403654194	DCM	4	Subset 01	Atlantic	GGMM	0.8-5µm
	4SUR1CCII11	Size_01	383517262	SUR	4	Subset 01	Atlantic	CCII	0.2-1.6µm
	4SUR1GGMM11	Size_01	334554154	SUR	4	Subset 01	Atlantic	GGMM	0.8-5µm
	4SUR1MMQQ11	Size_02	350687628	SUR	4	Subset 01	Atlantic	MMQQ	5-20µm
	4SUR1SSUU11	Size_04	308955320	SUR	4	Subset 01	Atlantic	SSUU	180-2000µm
	50DCM01MMQQ11	Size_02	305257792	DCM	50	Subset 01	Indian	MMQQ	5-20µm
	50DCM1GGMM11	Size_01	290566306	DCM	50	Subset 01	Indian	GGMM	0.8-5µm
	50DCM2SSUU11	Size_04	286784694	DCM	50	Subset 01	Indian	SSUU	180-2000µm
	50SUR1QQSS11	Size_03	377613404	SUR	50	Subset 01	Indian	QQSS	20-180µm
	50SUR2GGMM11	Size_01	391648452	SUR	50	Subset 01	Indian	GGMM	0.8-5µm
	51DCM01QQRR11	Size_03	286241266	DCM	51	Subset 01	Indian	QQRR	20-200µm
	51DCM1GGMM11	Size_01	347945060	DCM	51	Subset 01	Indian	GGMM	0.8-5µm
	51DCM1SSUU11	Size_04	281429676	DCM	51	Subset 01	Indian	SSUU	180-2000µm
	51DCM2MMQQ11	Size_02	307628296	DCM	51	Subset 01	Indian	MMQQ	5-20µm
	51SUR1GGMM11	Size_01	325838270	SUR	51	Subset 01	Indian	GGMM	0.8-5µm
	51SUR1MMQQ11	Size_02	357908476	SUR	51	Subset 01	Indian	MMQQ	5-20µm
	51SUR1QQSS11	Size_03	272609672	SUR	51	Subset 01	Indian	QQSS	20-180µm
	51SUR1SSUU11	Size_04	277567726	SUR	51	Subset 01	Indian	SSUU	180-2000µm
	51SUR2MMQQ11	Size_02	273711144	SUR	51	Subset 01	Indian	MMQQ	5-20µm
	51SUR3MMQQ11	Size_02	293786672	SUR	51	Subset 01	Indian	MMQQ	5-20µm
	52DCM0CCII11	Size_01	378336890	DCM	52	Subset 01	Indian	CCII	0.2-1.6µm
	52DCM0GGMM11	Size_01	287710362	DCM	52	Subset 01	Indian	GGMM	0.8-5µm
	52DCM0QQSS11	Size_03	280198674	DCM	52	Subset 01	Indian	QQSS	20-180µm
	52DCM0SSUU11	Size_04	311604124	DCM	52	Subset 01	Indian	SSUU	180-2000µm
	52SUR0CCII11	Size_01	392338662	SUR	52	Subset 01	Indian	CCII	0.2-1.6µm
	52SUR0GGMM11	Size_01	350337418	SUR	52	Subset 01	Indian	GGMM	0.8-5µm
	52SUR0QQSS11	Size_03	323732754	SUR	52	Subset 01	Indian	QQSS	20-180µm
	52SUR0SSUU11	Size_04	369140734	SUR	52	Subset 01	Indian	SSUU	180-2000µm
	53SUR1GGMM11	Size_01	283575024	SUR	53	Subset 01	Indian	GGMM	0.8-5µm
	53SUR1MMQQ11	Size_02	314283270	SUR	53	Subset 01	Indian	MMQQ	5-20µm
	53SUR1QQSS11	Size_03	306839322	SUR	53	Subset 01	Indian	QQSS	20-180µm
	53SUR1SSUU11	Size_04	363870016	SUR	53	Subset 01	Indian	SSUU	180-2000µm
	54SUR1GGMM11	Size_01	290580302	SUR	54	Subset 01	Indian	GGMM	0.8-5µm
	54SUR1QQSS11	Size_03	237699304	SUR	54	Subset 01	Indian	QQSS	20-180µm
	54SUR1SSUU11	Size_04	311064272	SUR	54	Subset 01	Indian	SSUU	180-2000µm
	54SUR2MMQQ11	Size_02	206430434	SUR	54	Subset 01	Indian	MMQQ	5-20µm
	56SUR0CCKK11	Size_01	315678718	SUR	56	Outlier	Indian	CCKK	0.22-3µm
	57SUR0CCKK11	Size_01	314659298	SUR	57	Outlier	Indian	CCKK	0.22-3µm
	57SUR1GGMM11	Size_01	260632154	SUR	57	Outlier	Indian	GGMM	0.8-5µm
	57SUR1QQSS11	Size_03	349301678	SUR	57	Outlier	Indian	QQSS	20-180µm
	58DCM0CCKK11	Size_01	324121012	DCM	58	Subset 01	Indian	CCKK	0.22-3µm
	58DCM1GGMM11	Size_01	316666160	DCM	58	Subset 01	Indian	GGMM	0.8-5µm
	58DCM1QQSS11	Size_03	284583366	DCM	58	Subset 01	Indian	QQSS	20-180µm
	58DCM1SSUU11	Size_04	333280550	DCM	58	Subset 01	Indian	SSUU	180-2000µm
	58SUR1GGMM11	Size_01	314087400	SUR	58	Subset 01	Indian	GGMM	0.8-5µm
	58SUR1MMQQ11	Size_02	431128186	SUR	58	Subset 01	Indian	MMQQ	5-20µm
	58SUR1QQSS11	Size_03	427084058	SUR	58	Subset 01	Indian	QQSS	20-180µm
	58SUR1SSUU11	Size_04	376035476	SUR	58	Subset 01	Indian	SSUU	180-2000µm
	5DCM1GGMM11	Size_01	368680550	DCM	5	Outlier	Atlantic	GGMM	0.8-5µm
	5DCM1SSUU11	Size_04	441971364	DCM	5	Outlier	Atlantic	SSUU	180-2000µm
	5SUR1GGMM11	Size_01	410837790	SUR	5	Outlier	Atlantic	GGMM	0.8-5µm
	5SUR1SSUU11	Size_04	419388584	SUR	5	Outlier	Atlantic	SSUU	180-2000µm
	62SUR0CCKK11	Size_01	284327730	SUR	62	Subset 01	Indian	CCKK	0.22-3µm
	62SUR1GGMM11	Size_01	311941986	SUR	62	Subset 01	Indian	GGMM	0.8-5µm
	62SUR1QQSS11	Size_03	288855664	SUR	62	Subset 01	Indian	QQSS	20-180µm
	62SUR1SSUU11	Size_04	304649620	SUR	62	Subset 01	Indian	SSUU	180-2000µm
	64DCM0CCKK11	Size_01	371486676	DCM	64	Subset 01	Indian	CCKK	0.22-3µm
	64DCM1GGMM11	Size_01	265049612	DCM	64	Subset 01	Indian	GGMM	0.8-5µm
	64DCM1QQSS11	Size_03	293838436	DCM	64	Subset 01	Indian	QQSS	20-180µm
	64DCM1SSUU11	Size_04	293106922	DCM	64	Subset 01	Indian	SSUU	180-2000µm
	64SUR0CCKK11	Size_01	606674106	SUR	64	Subset 01	Indian	CCKK	0.22-3µm
	64SUR1GGMM11	Size_01	281984314	SUR	64	Subset 01	Indian	GGMM	0.8-5µm
	64SUR1QQSS11	Size_03	306682606	SUR	64	Subset 01	Indian	QQSS	20-180µm
	64SUR1SSUU11	Size_04	414394614	SUR	64	Subset 01	Indian	SSUU	180-2000µm
	64SUR2MMQQ11	Size_02	306952346	SUR	64	Subset 01	Indian	MMQQ	5-20µm
	65DCM0CCKK11	Size_01	404894294	DCM	65	Subset 01	Indian	CCKK	0.22-3µm
	65DCM1GGMM11	Size_01	249405474	DCM	65	Subset 01	Indian	GGMM	0.8-5µm
	65SUR0CCKK11	Size_01	265098922	SUR	65	Subset 01	Indian	CCKK	0.22-3µm
	65SUR1QQSS11	Size_03	350494184	SUR	65	Subset 01	Indian	QQSS	20-180µm
	65SUR1SSUU11	Size_04	285797638	SUR	65	Subset 01	Indian	SSUU	180-2000µm
	66DCM0CCKK11	Size_01	141239226	DCM	66	Subset 01	Atlantic	CCKK	0.22-3µm
	66DCM1GGMM11	Size_01	562964574	DCM	66	Subset 01	Atlantic	GGMM	0.8-5µm
	66SUR0CCKK11	Size_01	297524548	SUR	66	Subset 01	Atlantic	CCKK	0.22-3µm
	66SUR1GGMM11	Size_01	236386102	SUR	66	Subset 01	Atlantic	GGMM	0.8-5µm
	66SUR1QQSS11	Size_03	362615158	SUR	66	Subset 01	Atlantic	QQSS	20-180µm
	66SUR1SSUU11	Size_04	357023504	SUR	66	Subset 01	Atlantic	SSUU	180-2000µm
	67SUR0CCKK11	Size_01	149479376	SUR	67	Subset 01	Atlantic	CCKK	0.22-3µm
	67SUR1GGMM11	Size_01	280993828	SUR	67	Subset 01	Atlantic	GGMM	0.8-5µm
	67SUR1GGZZ11	Size_All	333557068	SUR	67	Subset 02	Atlantic	GGZZ	0.8-2000µm
	67SUR1MMQQ11	Size_02	287696698	SUR	67	Subset 01	Atlantic	MMQQ	5-20µm
	67SUR1QQSS11	Size_03	299093534	SUR	67	Subset 01	Atlantic	QQSS	20-180µm
	67SUR1SSUU11	Size_04	319021370	SUR	67	Subset 01	Atlantic	SSUU	180-2000µm
	68DCM0CCKK11	Size_01	235870862	DCM	68	Subset 01	Atlantic	CCKK	0.22-3µm
	68DCM1GGMM11	Size_01	414259346	DCM	68	Subset 01	Atlantic	GGMM	0.8-5µm
	68DCM1GGZZ11	Size_All	298515114	DCM	68	Subset 02	Atlantic	GGZZ	0.8-2000µm
	68DCM1QQSS11	Size_03	377085696	DCM	68	Subset 01	Atlantic	QQSS	20-180µm
	68DCM1SSUU11	Size_04	349473120	DCM	68	Subset 01	Atlantic	SSUU	180-2000µm
	68SUR0CCKK11	Size_01	257120236	SUR	68	Subset 01	Atlantic	CCKK	0.22-3µm
	68SUR1GGMM11	Size_01	293010720	SUR	68	Subset 01	Atlantic	GGMM	0.8-5µm
	68SUR1GGZZ11	Size_All	286453422	SUR	68	Subset 02	Atlantic	GGZZ	0.8-2000µm
	68SUR1QQSS11	Size_03	317418674	SUR	68	Subset 01	Atlantic	QQSS	20-180µm
	68SUR1SSUU11	Size_04	325768780	SUR	68	Subset 01	Atlantic	SSUU	180-2000µm
	6DCM2GGMM11	Size_01	388339018	DCM	6	Subset 01	Mediterranean	GGMM	0.8-5µm
	6DCM2SSUU11	Size_04	340412438	DCM	6	Subset 01	Mediterranean	SSUU	180-2000µm
	6SUR1GGMM11	Size_01	316483282	SUR	6	Subset 01	Mediterranean	GGMM	0.8-5µm
	6SUR2GGMM11	Size_01	369689574	SUR	6	Subset 01	Mediterranean	GGMM	0.8-5µm
	6SUR2MMQQ11	Size_02	392650282	SUR	6	Subset 01	Mediterranean	MMQQ	5-20µm
	6SUR2SSUU11	Size_04	421322910	SUR	6	Subset 01	Mediterranean	SSUU	180-2000µm
	70SUR0CCKK11	Size_01	226150120	SUR	70	Subset 01	Atlantic	CCKK	0.22-3µm
	70SUR1GGMM11	Size_01	282921616	SUR	70	Subset 01	Atlantic	GGMM	0.8-5µm
	70SUR1GGZZ11	Size_All	270195334	SUR	70	Subset 02	Atlantic	GGZZ	0.8-2000µm
	70SUR1MMQQ11	Size_02	335352840	SUR	70	Subset 01	Atlantic	MMQQ	5-20µm
	70SUR1QQSS11	Size_03	336226244	SUR	70	Subset 01	Atlantic	QQSS	20-180µm
	70SUR1SSUU11	Size_04	294240294	SUR	70	Subset 01	Atlantic	SSUU	180-2000µm
	71SUR1GGMM11	Size_01	306403282	SUR	71	Subset 01	Atlantic	GGMM	0.8-5µm
	71SUR1GGZZ11	Size_All	334757362	SUR	71	Subset 02	Atlantic	GGZZ	0.8-2000µm
	71SUR1MMQQ11	Size_02	319504162	SUR	71	Subset 01	Atlantic	MMQQ	5-20µm
	71SUR1QQSS11	Size_03	349511180	SUR	71	Subset 01	Atlantic	QQSS	20-180µm
	71SUR1SSUU11	Size_04	390212500	SUR	71	Subset 01	Atlantic	SSUU	180-2000µm
	72DCM0CCKK11	Size_01	314571652	DCM	72	Subset 01	Atlantic	CCKK	0.22-3µm
	72DCM0GGMM11	Size_01	306582592	DCM	72	Subset 01	Atlantic	GGMM	0.8-5µm
	72DCM0GGZZ11	Size_All	294522088	DCM	72	Subset 02	Atlantic	GGZZ	0.8-2000µm
	72DCM0MMQQ11	Size_02	347886612	DCM	72	Subset 01	Atlantic	MMQQ	5-20µm
	72DCM0QQSS11	Size_03	312053812	DCM	72	Subset 01	Atlantic	QQSS	20-180µm
	72DCM0SSUU11	Size_04	354762182	DCM	72	Subset 01	Atlantic	SSUU	180-2000µm
	72SUR0CCKK11	Size_01	402307796	SUR	72	Subset 01	Atlantic	CCKK	0.22-3µm
	72SUR0GGMM11	Size_01	302395550	SUR	72	Subset 01	Atlantic	GGMM	0.8-5µm
	72SUR0GGZZ11	Size_All	308491300	SUR	72	Subset 02	Atlantic	GGZZ	0.8-2000µm
	72SUR0QQSS11	Size_03	298442050	SUR	72	Subset 01	Atlantic	QQSS	20-180µm
	72SUR0SSUU11	Size_04	353222738	SUR	72	Subset 01	Atlantic	SSUU	180-2000µm
	76DCM0CCKK11	Size_01	388962088	DCM	76	Subset 01	Atlantic	CCKK	0.22-3µm
	76DCM1GGMM11	Size_01	333390708	DCM	76	Subset 01	Atlantic	GGMM	0.8-5µm
	76DCM1GGZZ11	Size_All	272608780	DCM	76	Subset 02	Atlantic	GGZZ	0.8-2000µm
	76DCM1MMQQ11	Size_02	343406710	DCM	76	Subset 01	Atlantic	MMQQ	5-20µm
	76DCM1QQSS11	Size_03	384079762	DCM	76	Subset 01	Atlantic	QQSS	20-180µm
	76DCM1SSUU11	Size_04	327071080	DCM	76	Subset 01	Atlantic	SSUU	180-2000µm
	76SUR0CCKK11	Size_01	423080708	SUR	76	Subset 01	Atlantic	CCKK	0.22-3µm
	76SUR1GGMM11	Size_01	376988048	SUR	76	Subset 01	Atlantic	GGMM	0.8-5µm
	76SUR1GGZZ11	Size_All	347792176	SUR	76	Subset 02	Atlantic	GGZZ	0.8-2000µm
	76SUR1MMQQ11	Size_02	318924104	SUR	76	Subset 01	Atlantic	MMQQ	5-20µm
	76SUR1QQSS11	Size_03	435800886	SUR	76	Subset 01	Atlantic	QQSS	20-180µm
	76SUR1SSUU11	Size_04	372016546	SUR	76	Subset 01	Atlantic	SSUU	180-2000µm
	78DCM0CCKK11	Size_01	425735726	DCM	78	Subset 01	Atlantic	CCKK	0.22-3µm
	78DCM1GGMM11	Size_01	323719850	DCM	78	Subset 01	Atlantic	GGMM	0.8-5µm
	78DCM1GGZZ11	Size_All	339687902	DCM	78	Subset 02	Atlantic	GGZZ	0.8-2000µm
	78DCM1QQSS11	Size_03	283141680	DCM	78	Subset 01	Atlantic	QQSS	20-180µm
	78DCM1SSUU11	Size_04	332083878	DCM	78	Subset 01	Atlantic	SSUU	180-2000µm
	78SUR0CCKK11	Size_01	432618656	SUR	78	Subset 01	Atlantic	CCKK	0.22-3µm
	78SUR1GGMM11	Size_01	300385918	SUR	78	Subset 01	Atlantic	GGMM	0.8-5µm
	78SUR1GGZZ11	Size_All	336252360	SUR	78	Subset 02	Atlantic	GGZZ	0.8-2000µm
	78SUR1MMQQ11	Size_02	277392802	SUR	78	Subset 01	Atlantic	MMQQ	5-20µm
	78SUR1QQSS11	Size_03	256216492	SUR	78	Subset 01	Atlantic	QQSS	20-180µm
	78SUR1SSUU11	Size_04	269952192	SUR	78	Subset 01	Atlantic	SSUU	180-2000µm
	7DCM0CCII11	Size_01	155960686	DCM	7	Subset 01	Mediterranean	CCII	0.2-1.6µm
	7DCM1GGMM11	Size_01	495768972	DCM	7	Subset 01	Mediterranean	GGMM	0.8-5µm
	7DCM1MMQQ11	Size_02	353050826	DCM	7	Subset 01	Mediterranean	MMQQ	5-20µm
	7DCM1QQSS11	Size_03	557994308	DCM	7	Subset 01	Mediterranean	QQSS	20-180µm
	7DCM1SSUU11	Size_04	554535804	DCM	7	Subset 01	Mediterranean	SSUU	180-2000µm
	7SUR0CCII11	Size_01	188526642	SUR	7	Subset 01	Mediterranean	CCII	0.2-1.6µm
	7SUR1GGMM11	Size_01	970828704	SUR	7	Subset 01	Mediterranean	GGMM	0.8-5µm
	7SUR1QQSS11	Size_03	554366398	SUR	7	Subset 01	Mediterranean	QQSS	20-180µm
	7SUR1SSUU11	Size_04	638264326	SUR	7	Subset 01	Mediterranean	SSUU	180-2000µm
	80DCM1GGMM11	Size_01	396204688	DCM	80	Subset 01	Atlantic	GGMM	0.8-5µm
	80DCM1MMQQ11	Size_02	396824012	DCM	80	Subset 01	Atlantic	MMQQ	5-20µm
	80DCM1QQSS11	Size_03	428410008	DCM	80	Subset 01	Atlantic	QQSS	20-180µm
	80DCM1SSUU11	Size_04	391310826	DCM	80	Subset 01	Atlantic	SSUU	180-2000µm
	80SUR0GGZZ11	Size_All	379924492	SUR	80	Subset 02	Atlantic	GGZZ	0.8-2000µm
	80SUR1GGMM11	Size_01	371940498	SUR	80	Subset 01	Atlantic	GGMM	0.8-5µm
	80SUR1QQSS11	Size_03	359041526	SUR	80	Subset 01	Atlantic	QQSS	20-180µm
	80SUR1SSUU11	Size_04	453301376	SUR	80	Subset 01	Atlantic	SSUU	180-2000µm
	81DCM01SSUU11	Size_04	398947654	DCM	81	Subset 01	Atlantic	SSUU	180-2000µm
	81DCM1GGMM11	Size_01	316030528	DCM	81	Subset 01	Atlantic	GGMM	0.8-5µm
	81DCM1MMQQ11	Size_02	411493386	DCM	81	Subset 01	Atlantic	MMQQ	5-20µm
	81DCM1QQSS11	Size_03	381381020	DCM	81	Subset 01	Atlantic	QQSS	20-180µm
	81SUR01SSUU11	Size_04	334256346	SUR	81	Subset 01	Atlantic	SSUU	180-2000µm
	81SUR1GGMM11	Size_01	342170934	SUR	81	Subset 01	Atlantic	GGMM	0.8-5µm
	81SUR1MMQQ11	Size_02	333655336	SUR	81	Subset 01	Atlantic	MMQQ	5-20µm
	81SUR1QQSS11	Size_03	281751174	SUR	81	Subset 01	Atlantic	QQSS	20-180µm
	82DCM0CCKK11	Size_01	418665212	DCM	82	Subset 01	Atlantic	CCKK	0.22-3µm
	82DCM0GGZZ11	Size_All	295771776	DCM	82	Subset 02	Atlantic	GGZZ	0.8-2000µm
	82DCM0SSUU11	Size_04	299532542	DCM	82	Subset 01	Atlantic	SSUU	180-2000µm
	82SUR0CCKK11	Size_01	256696428	SUR	82	Subset 01	Atlantic	CCKK	0.22-3µm
	82SUR0GGMM11	Size_01	387095922	SUR	82	Subset 01	Atlantic	GGMM	0.8-5µm
	82SUR0GGZZ11	Size_All	280980166	SUR	82	Subset 02	Atlantic	GGZZ	0.8-2000µm
	82SUR0QQSS11	Size_03	284101712	SUR	82	Subset 01	Atlantic	QQSS	20-180µm
	82SUR0SSUU11	Size_04	307122290	SUR	82	Subset 01	Atlantic	SSUU	180-2000µm
	83SUR01QQRR11	Size_03	376330304	SUR	83	Subset 01	Atlantic	QQRR	20-200µm
	83SUR0SSUU11	Size_04	359009870	SUR	83	Subset 01	Atlantic	SSUU	180-2000µm
	83SUR1GGMM11	Size_01	322290596	SUR	83	Subset 01	Atlantic	GGMM	0.8-5µm
	83SUR1GGZZ11	Size_All	362205262	SUR	83	Subset 02	Atlantic	GGZZ	0.8-2000µm
	84SUR0CCKK11	Size_01	419905474	SUR	84	Subset 01	Southern	CCKK	0.22-3µm
	84SUR0GGMM11	Size_01	284615656	SUR	84	Subset 01	Southern	GGMM	0.8-5µm
	84SUR0GGZZ11	Size_All	324488700	SUR	84	Subset 02	Southern	GGZZ	0.8-2000µm
	84SUR0QQSS11	Size_03	269465470	SUR	84	Subset 01	Southern	QQSS	20-180µm
	84SUR0SSUU11	Size_04	282237182	SUR	84	Subset 01	Southern	SSUU	180-2000µm
	85DCM0CCKK11	Size_01	402584590	DCM	85	Subset 01	Southern	CCKK	0.22-3µm
	85DCM0GGMM11	Size_01	325070510	DCM	85	Subset 01	Southern	GGMM	0.8-5µm
	85DCM0GGZZ11	Size_All	332382130	DCM	85	Subset 02	Southern	GGZZ	0.8-2000µm
	85DCM0SSUU11	Size_04	335173378	DCM	85	Subset 01	Southern	SSUU	180-2000µm
	85DCM1QQSS11	Size_03	265843692	DCM	85	Subset 01	Southern	QQSS	20-180µm
	85SUR0CCKK11	Size_01	380925836	SUR	85	Subset 01	Southern	CCKK	0.22-3µm
	85SUR0GGMM11	Size_01	252381186	SUR	85	Subset 01	Southern	GGMM	0.8-5µm
	85SUR0GGZZ11	Size_All	292155070	SUR	85	Subset 02	Southern	GGZZ	0.8-2000µm
	85SUR1QQSS11	Size_03	271177846	SUR	85	Subset 01	Southern	QQSS	20-180µm
	86DCM1GGMM11	Size_01	414521962	DCM	86	Subset 01	Southern	GGMM	0.8-5µm
	86DCM1GGZZ11	Size_All	380740372	DCM	86	Subset 02	Southern	GGZZ	0.8-2000µm
	86DCM1SSUU11	Size_04	405546638	DCM	86	Subset 01	Southern	SSUU	180-2000µm
	86SUR1GGMM11	Size_01	372014654	SUR	86	Subset 01	Southern	GGMM	0.8-5µm
	86SUR1GGZZ11	Size_All	266557732	SUR	86	Subset 02	Southern	GGZZ	0.8-2000µm
	86SUR1MMQQ11	Size_02	355663412	SUR	86	Subset 01	Southern	MMQQ	5-20µm
	86SUR1QQSS11	Size_03	346605176	SUR	86	Subset 01	Southern	QQSS	20-180µm
	86SUR1SSUU11	Size_04	360300686	SUR	86	Subset 01	Southern	SSUU	180-2000µm
	87SUR01QQRR11	Size_03	370639722	SUR	87	Subset 01	Southern	QQRR	20-200µm
	87SUR1GGMM11	Size_01	282551818	SUR	87	Subset 01	Southern	GGMM	0.8-5µm
	87SUR1GGZZ11	Size_All	348587924	SUR	87	Subset 02	Southern	GGZZ	0.8-2000µm
	87SUR1MMQQ11	Size_02	290639842	SUR	87	Subset 01	Southern	MMQQ	5-20µm
	87SUR1SSUU11	Size_04	351701068	SUR	87	Subset 01	Southern	SSUU	180-2000µm
	88SUR1GGMM11	Size_01	317520294	SUR	88	Subset 01	Southern	GGMM	0.8-5µm
	88SUR1GGZZ11	Size_All	309618674	SUR	88	Subset 02	Southern	GGZZ	0.8-2000µm
	88SUR1QQSS11	Size_03	390738364	SUR	88	Subset 01	Southern	QQSS	20-180µm
	88SUR1SSUU11	Size_04	358770732	SUR	88	Subset 01	Southern	SSUU	180-2000µm
	89SUR1GGMM11	Size_01	363012736	SUR	89	Subset 01	Atlantic	GGMM	0.8-5µm
	89SUR1GGZZ11	Size_All	362842960	SUR	89	Subset 02	Atlantic	GGZZ	0.8-2000µm
	89SUR1QQSS11	Size_03	354745986	SUR	89	Subset 01	Atlantic	QQSS	20-180µm
	89SUR1SSUU11	Size_04	398667878	SUR	89	Subset 01	Atlantic	SSUU	180-2000µm
	8DCM1GGMM11	Size_01	366302148	DCM	8	Subset 01	Mediterranean	GGMM	0.8-5µm
	8DCM1QQSS11	Size_03	341282566	DCM	8	Subset 01	Mediterranean	QQSS	20-180µm
	8DCM1SSUU11	Size_04	320522378	DCM	8	Subset 01	Mediterranean	SSUU	180-2000µm
	8SUR1GGMM11	Size_01	315381820	SUR	8	Subset 01	Mediterranean	GGMM	0.8-5µm
	8SUR1MMQQ11	Size_02	400709904	SUR	8	Subset 01	Mediterranean	MMQQ	5-20µm
	8SUR1QQSS11	Size_03	378547262	SUR	8	Subset 01	Mediterranean	QQSS	20-180µm
	8SUR1SSUU11	Size_04	378591580	SUR	8	Subset 01	Mediterranean	SSUU	180-2000µm
	90SUR1GGMM11	Size_01	450601792	SUR	90	Subset 01	Pacific	GGMM	0.8-5µm
	90SUR1MMQQ11	Size_02	487816470	SUR	90	Subset 01	Pacific	MMQQ	5-20µm
	90SUR1QQSS11	Size_03	529842594	SUR	90	Subset 01	Pacific	QQSS	20-180µm
	90SUR1SSUU11	Size_04	471895068	SUR	90	Subset 01	Pacific	SSUU	180-2000µm
	91SUR1GGMM11	Size_01	409899594	SUR	91	Subset 01	Pacific	GGMM	0.8-5µm
	91SUR1MMQQ11	Size_02	321038058	SUR	91	Subset 01	Pacific	MMQQ	5-20µm
	91SUR1QQSS11	Size_03	257691696	SUR	91	Subset 01	Pacific	QQSS	20-180µm
	92SUR1GGMM11	Size_01	440297562	SUR	92	Subset 01	Pacific	GGMM	0.8-5µm
	92SUR1GGZZ11	Size_All	334265362	SUR	92	Subset 02	Pacific	GGZZ	0.8-2000µm
	92SUR1MMQQ11	Size_02	424210740	SUR	92	Subset 01	Pacific	MMQQ	5-20µm
	92SUR1QQSS11	Size_03	453506714	SUR	92	Subset 01	Pacific	QQSS	20-180µm
	92SUR1SSUU11	Size_04	361032976	SUR	92	Subset 01	Pacific	SSUU	180-2000µm
	93DCM01QQRR11	Size_03	397943050	DCM	93	Subset 01	Pacific	QQRR	20-200µm
	93DCM0CCKK11	Size_01	322587502	DCM	93	Subset 01	Pacific	CCKK	0.22-3µm
	93DCM1GGMM11	Size_01	429566788	DCM	93	Subset 01	Pacific	GGMM	0.8-5µm
	93DCM1SSUU11	Size_04	290618504	DCM	93	Subset 01	Pacific	SSUU	180-2000µm
	93SUR01GGZZ11	Size_All	419785900	SUR	93	Subset 02	Pacific	GGZZ	0.8-2000µm
	93SUR0CCKK11	Size_01	270063032	SUR	93	Subset 01	Pacific	CCKK	0.22-3µm
	93SUR1GGMM11	Size_01	403781822	SUR	93	Subset 01	Pacific	GGMM	0.8-5µm
	93SUR1GGZZ11	Size_All	353101760	SUR	93	Subset 02	Pacific	GGZZ	0.8-2000µm
	93SUR1MMQQ11	Size_02	360596630	SUR	93	Subset 01	Pacific	MMQQ	5-20µm
	93SUR1SSUU11	Size_04	413586828	SUR	93	Subset 01	Pacific	SSUU	180-2000µm
	93SUR2QQSS11	Size_03	367698368	SUR	93	Subset 01	Pacific	QQSS	20-180µm
	94SUR0CCKK11	Size_01	447242190	SUR	94	Subset 01	Pacific	CCKK	0.22-3µm
	94SUR1GGMM11	Size_01	277370068	SUR	94	Subset 01	Pacific	GGMM	0.8-5µm
	94SUR1GGZZ11	Size_All	299066172	SUR	94	Subset 02	Pacific	GGZZ	0.8-2000µm
	94SUR1MMQQ11	Size_02	309137548	SUR	94	Subset 01	Pacific	MMQQ	5-20µm
	94SUR1QQSS11	Size_03	242964036	SUR	94	Subset 01	Pacific	QQSS	20-180µm
	94SUR1SSUU11	Size_04	356759450	SUR	94	Subset 01	Pacific	SSUU	180-2000µm
	95SUR1GGMM11	Size_01	409936320	SUR	95	Subset 01	Pacific	GGMM	0.8-5µm
	95SUR1GGZZ11	Size_All	281034084	SUR	95	Subset 02	Pacific	GGZZ	0.8-2000µm
	95SUR1MMQQ11	Size_02	373252452	SUR	95	Subset 01	Pacific	MMQQ	5-20µm
	95SUR1QQSS11	Size_03	351408058	SUR	95	Subset 01	Pacific	QQSS	20-180µm
	95SUR1SSUU11	Size_04	280943972	SUR	95	Subset 01	Pacific	SSUU	180-2000µm
	96DCM1GGMM11	Size_01	382570016	DCM	96	Subset 01	Pacific	GGMM	0.8-5µm
	96DCM1GGZZ11	Size_All	309743512	DCM	96	Subset 02	Pacific	GGZZ	0.8-2000µm
	96DCM1SSUU11	Size_04	348308722	DCM	96	Subset 01	Pacific	SSUU	180-2000µm
	96DCM2MMQQ11	Size_02	291494202	DCM	96	Subset 01	Pacific	MMQQ	5-20µm
	96SUR0CCKK11	Size_01	365413504	SUR	96	Subset 01	Pacific	CCKK	0.22-3µm
	96SUR1GGMM11	Size_01	373864534	SUR	96	Subset 01	Pacific	GGMM	0.8-5µm
	96SUR1GGZZ11	Size_All	353386924	SUR	96	Subset 02	Pacific	GGZZ	0.8-2000µm
	96SUR1MMQQ11	Size_02	401259786	SUR	96	Subset 01	Pacific	MMQQ	5-20µm
	96SUR1QQSS11	Size_03	340958350	SUR	96	Subset 01	Pacific	QQSS	20-180µm
	96SUR1SSUU11	Size_04	359449426	SUR	96	Subset 01	Pacific	SSUU	180-2000µm
	97DCM1GGZZ11	Size_All	363805874	DCM	97	Subset 02	Pacific	GGZZ	0.8-2000µm
	97DCM1SSUU11	Size_04	349671766	DCM	97	Subset 01	Pacific	SSUU	180-2000µm
	97DCM2GGMM11	Size_01	276181408	DCM	97	Subset 01	Pacific	GGMM	0.8-5µm
	97SUR1GGMM11	Size_01	374871396	SUR	97	Subset 01	Pacific	GGMM	0.8-5µm
	97SUR1GGZZ11	Size_All	414661638	SUR	97	Subset 02	Pacific	GGZZ	0.8-2000µm
	97SUR1QQSS11	Size_03	352208076	SUR	97	Subset 01	Pacific	QQSS	20-180µm
	97SUR1SSUU11	Size_04	402067158	SUR	97	Subset 01	Pacific	SSUU	180-2000µm
	98DCM0CCKK11	Size_01	245047642	DCM	98	Subset 01	Pacific	CCKK	0.22-3µm
	98DCM1QQSS11	Size_03	314763856	DCM	98	Subset 01	Pacific	QQSS	20-180µm
	98DCM1SSUU11	Size_04	300369170	DCM	98	Subset 01	Pacific	SSUU	180-2000µm
	98SUR0CCKK11	Size_01	243846474	SUR	98	Subset 01	Pacific	CCKK	0.22-3µm
	98SUR1GGMM11	Size_01	333559304	SUR	98	Subset 01	Pacific	GGMM	0.8-5µm
	98SUR1MMQQ11	Size_02	326687354	SUR	98	Subset 01	Pacific	MMQQ	5-20µm
	98SUR1QQSS11	Size_03	352651994	SUR	98	Subset 01	Pacific	QQSS	20-180µm
	98SUR1SSUU11	Size_04	383432150	SUR	98	Subset 01	Pacific	SSUU	180-2000µm
	99SUR0CCKK11	Size_01	325216000	SUR	99	Subset 01	Pacific	CCKK	0.22-3µm
	99SUR1GGMM11	Size_01	304831264	SUR	99	Subset 01	Pacific	GGMM	0.8-5µm
	99SUR1GGZZ11	Size_All	306644606	SUR	99	Subset 02	Pacific	GGZZ	0.8-2000µm
	99SUR1MMQQ11	Size_02	261575298	SUR	99	Subset 01	Pacific	MMQQ	5-20µm
	99SUR1QQSS11	Size_03	279704718	SUR	99	Subset 01	Pacific	QQSS	20-180µm
	99SUR1SSUU11	Size_04	278034022	SUR	99	Subset 01	Pacific	SSUU	180-2000µm
	9DCM0CCII11	Size_01	398299904	DCM	9	Outlier	Mediterranean	CCII	0.2-1.6µm
	9DCM1GGMM11	Size_01	298198124	DCM	9	Outlier	Mediterranean	GGMM	0.8-5µm
	9DCM1SSUU11	Size_04	351069196	DCM	9	Outlier	Mediterranean	SSUU	180-2000µm
	9SUR0CCII11	Size_01	464335254	SUR	9	Outlier	Mediterranean	CCII	0.2-1.6µm
	9SUR1GGMM11	Size_01	328553102	SUR	9	Outlier	Mediterranean	GGMM	0.8-5µm
	9SUR1SSUU11	Size_04	332470438	SUR	9	Outlier	Mediterranean	SSUU	180-2000µm

## Sheet: ENA links
	ERR and ERX IDs for the 939 TARA Oceans metagenomes
	Metagenome	ERR	ERX
	100DCM0CCKK11	ERR599081,ERR599113	ERX555917,ERX555930
	100DCM1GGMM11	ERR868424,ERR868465	ERX947967,ERX947975
	100DCM1GGZZ11	ERR1726527,ERR1726609	ERX1796801,ERX1796844
	100DCM1QQSS11	ERR1726655	ERX1796736
	100DCM1SSUU11	ERR1726550,ERR1726623,ERR1726698	ERX1796610,ERX1796771,ERX1796911
	100SUR0CCKK11	ERR599063,ERR599163,ERR599169	ERX555916,ERX556074,ERX556092
	100SUR1GGMM11	ERR868493	ERX947966
	100SUR1GGZZ11	ERR1726634,ERR1726656	ERX1796752,ERX1796869
	100SUR1MMQQ11	ERR1726865	ERX1796826
	100SUR1QQSS11	ERR1726588,ERR1726639,ERR1726755	ERX1796541,ERX1796573,ERX1796883
	100SUR1SSUU11	ERR1726624,ERR1726909	ERX1796631,ERX1796952
	102DCM0CCKK11	ERR598962,ERR599007,ERR599168	ERX556001,ERX556005,ERX556048
	102DCM1GGMM11	ERR868422,ERR868440	ERX948043,ERX948049
	102DCM1GGZZ11	ERR1726842	ERX1796691
	102DCM1MMQQ11	ERR1726742	ERX1796757
	102DCM1QQSS11	ERR1726659	ERX1796886
	102SUR0CCKK11	ERR598943,ERR598978	ERX555954,ERX556029
	102SUR1GGMM11	ERR868357	ERX947991
	102SUR1GGZZ11	ERR1726628	ERX1796580
	102SUR1MMQQ11	ERR1726841	ERX1796646
	102SUR1QQSS11	ERR1726709	ERX1796804
	102SUR1SSUU11	ERR1726705	ERX1796929
	106DCM1GGMM11	ERR868505	ERX948003
	106DCM1GGZZ11	ERR4691713	ERX4612822
	106DCM1MMQQ11	ERR1726828	ERX1796559
	106DCM1QQSS11	ERR1726830	ERX1796957
	106DCM1SSUU11	ERR1726566	ERX1796783
	106SUR1GGMM11	ERR868502	ERX947951
	106SUR1GGZZ11	ERR4691714	ERX4612823
	106SUR1MMQQ11	ERR1726713	ERX1796909
	106SUR1QQSS11	ERR1726525	ERX1796611
	106SUR1SSUU11	ERR1726740	ERX1796847
	109DCM01QQSS11	ERR1726945,ERR1726964	ERX1796841,ERX1796884
	109DCM0CCKK11	ERR598952,ERR599065,ERR599108	ERX556007,ERX556026,ERX556128
	109DCM1GGMM11	ERR868450,ERR868472	ERX947952,ERX947965
	109DCM1GGZZ11	ERR1726760	ERX1796651
	109DCM1MMQQ11	ERR1726856,ERR1726904	ERX1796566,ERX1796956
	109DCM1QQSS11	ERR1726563,ERR1726658	ERX1796779,ERX1796781
	109SUR0CCKK11	ERR598997,ERR599118	ERX555963,ERX556086
	109SUR1GGMM11	ERR868374,ERR868441	ERX948011,ERX948095
	109SUR1GGZZ11	ERR1726807,ERR1726933,ERR1726955	ERX1796656,ERX1796928,ERX1796948
	109SUR1MMQQ11	ERR1726792,ERR1726871	ERX1796620,ERX1796917
	109SUR1QQSS11	ERR1726788,ERR1726801	ERX1796585,ERX1796743
	109SUR1SSUU11	ERR1726766,ERR1726789	ERX1796906,ERX1796958
	10DCM1GGMM11	ERR4691734	ERX4612843
	10DCM1QQSS11	ERR4691735	ERX4612844
	10DCM1SSUU11	ERR4691736	ERX4612845
	10SUR1GGMM11	ERR4691737	ERX4612846
	10SUR1QQSS11	ERR4691738	ERX4612847
	10SUR1SSUU11	ERR4691739	ERX4612848
	110DCM0CCKK11	ERR599014	ERX555941
	110DCM1GGMM11	ERR868364,ERR868438	ERX947998,ERX948046
	110DCM1GGZZ11	ERR1726579	ERX1796750
	110DCM1MMQQ11	ERR1726668,ERR1726773	ERX1796574,ERX1796649
	110DCM1SSUU11	ERR1726604	ERX1796873
	110SUR0CCKK11	ERR599039	ERX556137
	110SUR1GGMM11	ERR868442	ERX947983
	110SUR1GGZZ11	ERR1726602,ERR1726907	ERX1796697,ERX1796813
	110SUR1MMQQ11	ERR1726732,ERR1726890	ERX1796753,ERX1796770
	110SUR1QQSS11	ERR1726528	ERX1796511
	110SUR1SSUU11	ERR1726739,ERR1726775	ERX1796642,ERX1796910
	111DCM0CCKK11	ERR598961	ERX556060
	111DCM1GGMM11	ERR868381	ERX947977
	111DCM1GGZZ11	ERR1726584	ERX1796682
	111DCM1MMQQ11	ERR1726771	ERX1796780
	111DCM1QQSS11	ERR1726690	ERX1796575
	111DCM1SSUU11	ERR1726552,ERR1726882	ERX1796600,ERX1796819
	111SUR0CCKK11	ERR599077	ERX555933
	111SUR1GGMM11	ERR868476	ERX948111
	111SUR1GGZZ11	ERR1726567	ERX1796933
	111SUR1MMQQ11	ERR1726708	ERX1796934
	111SUR1SSUU11	ERR1726916	ERX1796628
	111SUR2QQSS11	ERR1726670	ERX1796734
	112DCM0CCKK11	ERR598957	ERX555966
	112DCM1GGMM11	ERR868432	ERX948086
	112DCM1QQSS11	ERR1726977	ERX1796955
	112DCM1SSUU11	ERR1726778	ERX1796581
	112SUR0CCKK11	ERR598954	ERX555919
	112SUR1GGMM11	ERR868501	ERX947963
	112SUR1MMQQ11	ERR1726535	ERX1796769
	112SUR1QQSS11	ERR1726834	ERX1796857
	112SUR1SSUU11	ERR1726694	ERX1796525
	113SUR1GGMM11	ERR868405	ERX948065
	113SUR1GGZZ11	ERR4691715	ERX4612824
	113SUR1QQSS11	ERR1726615	ERX1796726
	113SUR1SSUU11	ERR1726586	ERX1796821
	114SUR1GGZZ11	ERR4691716	ERX4612825
	114SUR1QQSS11	ERR1726605	ERX1796623
	114SUR1SSUU11	ERR1726685	ERX1796810
	115SUR1GGZZ11	ERR4691717	ERX4612826
	115SUR1QQSS11	ERR1726592	ERX1796597
	115SUR1SSUU11	ERR1726620	ERX1796568
	116SUR1GGZZ11	ERR4691720	ERX4612829
	116SUR1QQSS11	ERR1726857	ERX1796625
	116SUR1SSUU11	ERR1726664,ERR1726931	ERX1796579,ERX1796891
	117SUR1GGZZ11	ERR4691721	ERX4612830
	117SUR1QQSS11	ERR1726785	ERX1796506
	117SUR1SSUU11	ERR1726600	ERX1796694
	118SUR1GGZZ11	ERR4691722	ERX4612831
	118SUR1QQSS11	ERR1726544	ERX1796746
	118SUR1SSUU11	ERR1726741	ERX1796794
	119SUR1GGZZ11	ERR4691825	ERX4612934
	119SUR1QQSS11	ERR4691823	ERX4612932
	119SUR1SSUU11	ERR4691824	ERX4612933
	11SUR01GGZZ11	ERR1726597	ERX1796565
	11SUR1QQSS11	ERR1726642,ERR1726791	ERX1796510,ERX1796593
	11SUR1SSUU11	ERR1726879,ERR1726953	ERX1796686,ERX1796791
	120SUR1QQSS11	ERR4691793	ERX4612902
	120SUR1SSUU11	ERR4691794	ERX4612903
	120SUR2GGZZ11	ERR4691863,ERR4691864	ERX4612972,ERX4612973
	121SUR1GGZZ11	ERR4691828	ERX4612937
	121SUR1QQSS11	ERR4691826	ERX4612935
	121SUR1SSUU11	ERR4691827	ERX4612936
	122DCM0CCKK11	ERR598948	ERX555932
	122DCM1GGMM11	ERR868419,ERR868425	ERX947990,ERX948085
	122DCM1GGZZ11	ERR4691711,ERR4691712	ERX4612820,ERX4612821
	122DCM1MMQQ11	ERR1726717,ERR1726959	ERX1796522,ERX1796868
	122DCM1QQSS11	ERR1726606,ERR1726700	ERX1796583,ERX1796885
	122DCM1SSUU11	ERR1726826,ERR1726922	ERX1796837,ERX1796892
	122SUR0CCKK11	ERR598992	ERX555947
	122SUR1GGMM11	ERR868475,ERR868513	ERX948010,ERX948080
	122SUR1GGZZ11	ERR1726556,ERR1726667	ERX1796638,ERX1796912
	122SUR1MMQQ11	ERR1726688,ERR1726938	ERX1796690,ERX1796805
	122SUR1QQSS11	ERR1726927,ERR1726932	ERX1796544,ERX1796854
	122SUR1SSUU11	ERR1726883,ERR1726891	ERX1796700,ERX1796855
	123SUR0CCKK11	ERR599160	ERX556126
	123SUR1GGMM11	ERR868466,ERR868469	ERX948029,ERX948074
	123SUR1GGZZ11	ERR1726762,ERR1726913	ERX1796627,ERX1796773
	123SUR1MMQQ11	ERR1726522,ERR1726961	ERX1796605,ERX1796931
	123SUR1QQSS11	ERR1726622,ERR1726721	ERX1796524,ERX1796866
	123SUR1SSUU11	ERR1726561,ERR1726770	ERX1796596,ERX1796836
	124SUR0CCKK11	ERR599036,ERR599069,ERR599080,ERR599151	ERX555929,ERX556057,ERX556076,ERX556117
	124SUR1CCKK11	ERR588857	ERX546861
	124SUR1GGMM11	ERR868363,ERR868489	ERX947973,ERX948088
	124SUR1GGZZ11	ERR1726564,ERR1726569,ERR1726725	ERX1796586,ERX1796687,ERX1796703
	124SUR1KKQQ11	ERR4691718,ERR4691719	ERX4612827,ERX4612828
	124SUR1MMQQ11	ERR1726533,ERR1726571	ERX1796518,ERX1796662
	124SUR1QQSS11	ERR1726601,ERR1726892	ERX1796678,ERX1796698
	124SUR1SSUU11	ERR1726608,ERR1726657,ERR1726763	ERX1796645,ERX1796858,ERX1796924
	125SUR0CCKK11	ERR599066,ERR599091,ERR599114,ERR599119	ERX555908,ERX555938,ERX555960,ERX556044
	125SUR1GGMM11	ERR868352,ERR868382	ERX947994,ERX948064
	125SUR1GGZZ11	ERR1726643,ERR1726714,ERR1726846	ERX1796632,ERX1796658,ERX1796818
	125SUR1MMQQ11	ERR1726691,ERR1726822,ERR1726912	ERX1796732,ERX1796741,ERX1796921
	125SUR1QQSS11	ERR1726666,ERR1726695,ERR1726903	ERX1796523,ERX1796689,ERX1796850
	125SUR1SSUU11	ERR1726745,ERR1726765,ERR1726946	ERX1796607,ERX1796714,ERX1796738
	126SUR1GGMM11	ERR4691829	ERX4612938
	126SUR1GGZZ11	ERR4691833	ERX4612942
	126SUR1MMQQ11	ERR4691830	ERX4612939
	126SUR1QQSS11	ERR4691831	ERX4612940
	126SUR1SSUU11	ERR4691832	ERX4612941
	127DCM1GGMM11	ERR4691801	ERX4612910
	127DCM1GGZZ11	ERR4691805	ERX4612914
	127DCM1MMQQ11	ERR4691802	ERX4612911
	127DCM1QQSS11	ERR4691803	ERX4612912
	127DCM1SSUU11	ERR4691804	ERX4612913
	127SUR1GGMM11	ERR4691795,ERR4691796	ERX4612904,ERX4612905
	127SUR1GGZZ11	ERR4691800	ERX4612909
	127SUR1MMQQ11	ERR4691797	ERX4612906
	127SUR1QQSS11	ERR4691798	ERX4612907
	127SUR1SSUU11	ERR4691799	ERX4612908
	128DCM0CCKK11	ERR599032	ERX556134
	128DCM1GGMM11	ERR868458	ERX947960
	128DCM1GGZZ11	ERR1726858	ERX1796874
	128DCM1MMQQ11	ERR1726562	ERX1796595
	128DCM1QQSS11	ERR1726727	ERX1796582
	128DCM1SSUU11	ERR1726962	ERX1796877
	128SUR0CCKK11	ERR599038	ERX555990
	128SUR1GGMM11	ERR868462	ERX948063
	128SUR1GGZZ11	ERR1726851	ERX1796563
	128SUR1MMQQ11	ERR1726594	ERX1796859
	128SUR1QQSS11	ERR1726577	ERX1796680
	128SUR1SSUU11	ERR1726795	ERX1796617
	129DCM1GGMM11	ERR868427	ERX948089
	129DCM1GGZZ11	ERR4691806	ERX4612915
	129DCM1MMQQ11	ERR1726637	ERX1796577
	129DCM1QQSS11	ERR1726647	ERX1796845
	129DCM1SSUU11	ERR1726539	ERX1796616
	129SUR1GGMM11	ERR868347	ERX948062
	129SUR1GGZZ11	ERR4691807	ERX4612916
	129SUR1MMQQ11	ERR1726805	ERX1796717
	129SUR1QQSS11	ERR1726894	ERX1796716
	129SUR1SSUU11	ERR1726935	ERX1796515
	12DCM1QQSS11	ERR4691761	ERX4612870
	12SUR1QQSS11	ERR4691762	ERX4612871
	130SUR1GGMM11	ERR868500	ERX948090
	130SUR1GGZZ11	ERR4691841	ERX4612950
	130SUR1QQSS11	ERR1726687	ERX1796720
	130SUR1SSUU11	ERR1726797	ERX1796785
	131DCM1GGMM11	ERR868386,ERR868464	ERX947955,ERX948017
	131DCM1GGZZ11	ERR1726724,ERR1726845	ERX1796521,ERX1796799
	131DCM1MMQQ11	ERR1726595	ERX1796536
	131DCM1QQSS11	ERR1726767	ERX1796889
	131DCM1SSUU11	ERR1726966	ERX1796904
	131SUR1GGMM11	ERR868485	ERX948000
	131SUR1GGZZ11	ERR1726914	ERX1796558
	131SUR1MMQQ11	ERR1726640,ERR1726924	ERX1796516,ERX1796584
	131SUR1QQSS11	ERR1726621	ERX1796601
	131SUR1SSUU11	ERR1726823	ERX1796932
	132DCM0CCKK11	ERR598995	ERX556017
	132DCM1GGMM11	ERR868385	ERX948079
	132DCM1GGZZ11	ERR1726570	ERX1796708
	132DCM1MMQQ11	ERR1726837	ERX1796619
	132DCM1QQSS11	ERR1726769	ERX1796852
	132DCM1SSUU11	ERR1726818	ERX1796637
	132SUR0CCKK11	ERR599142	ERX556094
	132SUR1GGMM11	ERR868480	ERX948008
	132SUR1GGZZ11	ERR1726816	ERX1796655
	132SUR1MMQQ11	ERR1726559,ERR1726849	ERX1796839,ERX1796867
	132SUR1QQSS11	ERR1726580,ERR1726872	ERX1796793,ERX1796950
	132SUR1SSUU11	ERR1726782	ERX1796707
	133DCM0CCKK11	ERR598942	ERX555907
	133DCM1GGMM11	ERR4691816	ERX4612925
	133DCM1GGZZ11	ERR4691817	ERX4612926
	133DCM1MMQQ11	ERR4691813	ERX4612922
	133DCM1QQSS11	ERR4691814	ERX4612923
	133DCM1SSUU11	ERR4691815	ERX4612924
	133SUR0CCKK11	ERR599052	ERX555967
	133SUR1GGMM11	ERR4691821	ERX4612930
	133SUR1GGZZ11	ERR4691822	ERX4612931
	133SUR1MMQQ11	ERR4691818	ERX4612927
	133SUR1QQSS11	ERR4691819	ERX4612928
	133SUR1SSUU11	ERR4691820	ERX4612929
	134SUR1GGMM11	ERR4691834	ERX4612943
	134SUR1GGZZ11	ERR4691836	ERX4612945
	134SUR1SSUU11	ERR4691835	ERX4612944
	135DCM1GGMM11	ERR868346	ERX947948
	135DCM1GGZZ11	ERR1726848	ERX1796576
	135DCM1MMQQ11	ERR1726616	ERX1796907
	135DCM1QQSS11	ERR1726641,ERR1726680	ERX1796765,ERX1796927
	135DCM1SSUU11	ERR1726930	ERX1796875
	135SUR1GGMM11	ERR868433	ERX947971
	135SUR1GGZZ11	ERR1726884	ERX1796660
	135SUR1MMQQ11	ERR1726702,ERR1726888	ERX1796828,ERX1796897
	135SUR1QQSS11	ERR1726750	ERX1796803
	135SUR1SSUU11	ERR1726747,ERR1726923	ERX1796590,ERX1796851
	136SUR1GGMM11	ERR868378	ERX948060
	136SUR1GGZZ11	ERR1726576	ERX1796735
	136SUR1MMQQ11	ERR1726723	ERX1796778
	136SUR1QQSS11	ERR1726873	ERX1796939
	136SUR1SSUU11	ERR1726776	ERX1796945
	137DCM0CCKK11	ERR598987,ERR599070,ERR599099,ERR599147	ERX555920,ERX556097,ERX556104,ERX556115
	137DCM1GGMM11	ERR868492	ERX948106
	137DCM1GGZZ11	ERR1726523	ERX1796551
	137DCM1MMQQ11	ERR1726583	ERX1796681
	137DCM1QQSS11	ERR1726954	ERX1796937
	137DCM1SSUU11	ERR1726796	ERX1796556
	137SUR0CCKK11	ERR598989	ERX556031
	137SUR1GGMM11	ERR868477	ERX948035
	137SUR1GGZZ11	ERR1726864	ERX1796594
	137SUR1MMQQ11	ERR1726669	ERX1796760
	137SUR1QQSS11	ERR1726692	ERX1796825
	137SUR1SSUU11	ERR1726738	ERX1796887
	138DCM0CCKK11	ERR599087	ERX555961
	138DCM1GGMM11	ERR868398	ERX948084
	138DCM1GGZZ11	ERR4691837	ERX4612946
	138DCM1MMQQ11	ERR1726560	ERX1796938
	138DCM1QQSS11	ERR1726874	ERX1796538
	138DCM1SSUU11	ERR1726650	ERX1796930
	138SUR0CCKK11	ERR599030	ERX556106
	138SUR1GGMM11	ERR868390	ERX948056
	138SUR1GGZZ11	ERR4691838	ERX4612947
	138SUR1QQSS11	ERR1726948,ERR1726967	ERX1796501,ERX1796653
	138SUR1SSUU11	ERR1726619	ERX1796759
	139SUR1GGMM11	ERR868420	ERX948050
	139SUR1GGZZ11	ERR1726730	ERX1796784
	139SUR1MMQQ11	ERR1726886	ERX1796878
	139SUR1QQSS11	ERR1726661	ERX1796860
	139SUR2SSUU11	ERR1726536	ERX1796552
	140SUR0CCKK11	ERR599162	ERX556121
	140SUR1GGMM11	ERR4691842	ERX4612951
	140SUR1GGZZ11	ERR4691846	ERX4612955
	140SUR1MMQQ11	ERR4691843	ERX4612952
	140SUR1QQSS11	ERR4691844	ERX4612953
	140SUR1SSUU11	ERR4691845	ERX4612954
	141SUR0CCKK11	ERR599029	ERX556062
	141SUR1GGMM11	ERR4691847	ERX4612956
	141SUR1GGZZ11	ERR4691850	ERX4612959
	141SUR1QQSS11	ERR4691848	ERX4612957
	141SUR1SSUU11	ERR4691849	ERX4612958
	142DCM0CCKK11	ERR599100	ERX556103
	142DCM1GGMM11	ERR868367	ERX948021
	142DCM1QQSS11	ERR1726529	ERX1796754
	142DCM1SSUU11	ERR1726957	ERX1796683
	142SUR0CCKK11	ERR599136	ERX556028
	142SUR1GGMM11	ERR868430	ERX948041
	142SUR1GGZZ11	ERR1726676	ERX1796664
	142SUR1QQSS11	ERR1726768	ERX1796505
	142SUR1SSUU11	ERR1726944	ERX1796530
	143DCM1GGMM11	ERR868509	ERX948073
	143DCM1GGZZ11	ERR4691839	ERX4612948
	143DCM1MMQQ11	ERR1726684	ERX1796704
	143DCM1QQSS11	ERR1726893	ERX1796633
	143DCM1SSUU11	ERR1726617	ERX1796661
	143SUR1GGMM11	ERR868421	ERX948112
	143SUR1GGZZ11	ERR4691840	ERX4612949
	143SUR1QQSS11	ERR1726737	ERX1796519
	143SUR1SSUU11	ERR1726638	ERX1796543
	144SUR1GGZZ11	ERR1726835	ERX1796533
	144SUR1QQSS11	ERR1726581	ERX1796609
	144SUR1SSUU11	ERR1726654	ERX1796808
	145SUR0CCKK11	ERR598983	ERX556101
	145SUR1GGMM11	ERR868411	ERX948047
	145SUR1GGZZ11	ERR1726693	ERX1796508
	145SUR1MMQQ11	ERR1726547	ERX1796935
	145SUR1QQSS11	ERR1726971	ERX1796918
	145SUR1SSUU11	ERR1726885	ERX1796643
	146SUR0CCKK11	ERR598968	ERX556059
	146SUR1GGMM11	ERR868351	ERX947979
	146SUR1GGZZ11	ERR4691851	ERX4612960
	146SUR1MMQQ11	ERR1726548	ERX1796548
	146SUR1QQSS11	ERR1726757	ERX1796916
	146SUR1SSUU11	ERR1726764	ERX1796547
	147SUR1GGMM11	ERR868366	ERX948012
	147SUR1GGZZ11	ERR1726679	ERX1796895
	147SUR1QQSS11	ERR1726720	ERX1796713
	147SUR1SSUU11	ERR1726831,ERR1726877	ERX1796549,ERX1796659
	147SUR2MMQQ11	ERR1726703	ERX1796723
	148SUR0CCKK11	ERR599123	ERX555984
	148SUR1GGMM11	ERR868395	ERX947999
	148SUR1GGZZ11	ERR1726863	ERX1796711
	148SUR1MMQQ11	ERR1726534	ERX1796542
	148SUR1QQSS11	ERR1726625	ERX1796775
	148SUR1SSUU11	ERR1726889	ERX1796772
	149SUR0CCKK11	ERR598963	ERX556003
	149SUR1GGMM11	ERR868392	ERX948093
	149SUR1GGZZ11	ERR4691853	ERX4612962
	149SUR1MMQQ11	ERR1726772	ERX1796567
	149SUR1QQSS11	ERR1726867	ERX1796832
	149SUR1SSUU11	ERR1726949	ERX1796902
	14SUR1QQSS11	ERR1726870	ERX1796862
	150DCM0CCKK11	ERR598996	ERX555927
	150DCM1GGMM11	ERR868511	ERX948078
	150DCM1GGZZ11	ERR4691854	ERX4612963
	150DCM1MMQQ11	ERR1726551	ERX1796557
	150DCM1QQSS11	ERR1726852	ERX1796863
	150DCM1SSUU11	ERR1726783	ERX1796588
	150SUR0CCKK11	ERR599170	ERX556037
	150SUR1GGMM11	ERR868354	ERX948040
	150SUR1GGZZ11	ERR1726817	ERX1796532
	150SUR1MMQQ11	ERR1726973	ERX1796767
	150SUR1QQSS11	ERR1726860	ERX1796612
	150SUR1SSUU11	ERR1726859	ERX1796729
	151DCM01QQSS11	ERR1726911	ERX1796502
	151DCM01SSUU11	ERR1726824	ERX1796744
	151DCM0CCKK11	ERR598986	ERX556040
	151DCM1GGMM11	ERR868423	ERX947969
	151DCM1GGZZ11	ERR1726596	ERX1796571
	151SUR0CCKK11	ERR598976	ERX555957
	151SUR1GGMM11	ERR868459	ERX948070
	151SUR1GGZZ11	ERR1726589	ERX1796634
	151SUR1MMQQ11	ERR1726847	ERX1796830
	151SUR1QQSS11	ERR1726744	ERX1796896
	151SUR1SSUU11	ERR1726712	ERX1796589
	152SUR0CCKK11	ERR599078	ERX556054
	152SUR1GGMM11	ERR868445	ERX948038
	152SUR1GGZZ11	ERR1726980	ERX1796777
	152SUR1MMQQ11	ERR1726861	ERX1796603
	152SUR1QQSS11	ERR1726635	ERX1796684
	152SUR1SSUU11	ERR1726553	ERX1796666
	155DCM0CCKK11	ERR3589583	ERX3585470
	155DCM1GGZZ11	ERR4691587	ERX4612698
	155DCM1KKQQ11	ERR4691589	ERX4612700
	155DCM1QQSS11	ERR4691593	ERX4612704
	155DCM1SSUU11	ERR4691594	ERX4612705
	155DCM2KKQQ11	ERR4691590	ERX4612701
	155SUR0CCKK11	ERR3589591	ERX3585478
	155SUR1GGZZ11	ERR4691588	ERX4612699
	155SUR1KKQQ11	ERR4691591	ERX4612702
	155SUR1SSUU11	ERR4691595	ERX4612706
	155SUR2KKQQ11	ERR4691592	ERX4612703
	155SUR2QQSS11	ERR4181794	ERX4145216
	158DCM0CCKK11	ERR3589564	ERX3585451
	158DCM1GGZZ11	ERR4691596	ERX4612707
	158DCM1KKQQ11	ERR4691598	ERX4612709
	158DCM1QQSS11	ERR4691600	ERX4612711
	158DCM1SSUU11	ERR4691601	ERX4612712
	158SUR0CCKK11	ERR3589592	ERX3585479
	158SUR1GGZZ11	ERR4691597	ERX4612708
	158SUR1KKQQ11	ERR4691599	ERX4612710
	158SUR1SSUU11	ERR4691602	ERX4612713
	158SUR2QQSS11	ERR4181793	ERX4145215
	163SUR0CCKK11	ERR3589586	ERX3585473
	163SUR1GGZZ11	ERR4691603	ERX4612714
	163SUR1KKQQ11	ERR4691604	ERX4612715
	163SUR1SSUU11	ERR4691605	ERX4612716
	168DCM0CCKK11	ERR3589565	ERX3585452
	168DCM1GGZZ11	ERR4691606	ERX4612717
	168DCM1KKQQ11	ERR4691608	ERX4612719
	168DCM1QQSS11	ERR4691610	ERX4612721
	168DCM1SSUU11	ERR4691612	ERX4612723
	168SUR0CCKK11	ERR3589588	ERX3585475
	168SUR1GGZZ11	ERR4691607	ERX4612718
	168SUR1KKQQ11	ERR4691609	ERX4612720
	168SUR1QQSS11	ERR4691611	ERX4612722
	168SUR1SSUU11	ERR4691613	ERX4612724
	16DCM1GGMM11	ERR868482	ERX948039
	16SUR2GGMM11	ERR868412	ERX948045
	173DCM0CCKK11	ERR3589589	ERX3585476
	173DCM1GGZZ11	ERR4691614	ERX4612725
	173DCM1KKQQ11	ERR4691616	ERX4612727
	173DCM1SSUU11	ERR4691619	ERX4612730
	173SUR0CCKK11	ERR3589566	ERX3585453
	173SUR1GGZZ11	ERR4691615	ERX4612726
	173SUR1KKQQ11	ERR4691617	ERX4612728
	173SUR1QQSS11	ERR4691618	ERX4612729
	173SUR1SSUU11	ERR4691620	ERX4612731
	175DCM1GGZZ11	ERR4691621	ERX4612732
	175DCM1KKQQ11	ERR4691623	ERX4612734
	175SUR0CCKK11	ERR3589577	ERX3585464
	175SUR1GGZZ11	ERR4691622	ERX4612733
	175SUR1KKQQ11	ERR4691624	ERX4612735
	175SUR1QQSS11	ERR4691625	ERX4612736
	175SUR1SSUU11	ERR4691626	ERX4612737
	178SUR0CCKK11	ERR3589590	ERX3585477
	178SUR1GGZZ11	ERR4691627	ERX4612738
	178SUR1KKQQ11	ERR4691628	ERX4612739
	178SUR1QQSS11	ERR4181788	ERX4145210
	178SUR1SSUU11	ERR4691629	ERX4612740
	17DCM1QQSS11	ERR4691740	ERX4612849
	17SUR1QQSS11	ERR4691741	ERX4612850
	180DCM1GGZZ11	ERR4691630	ERX4612741
	180DCM1KKQQ11	ERR4691631	ERX4612742
	180DCM1QQSS11	ERR4691634	ERX4612745
	180DCM1SSUU11	ERR4691636	ERX4612747
	180SUR0CCKK11	ERR3589568	ERX3585455
	180SUR1GGZZ11	ERR4691632	ERX4612743
	180SUR1KKQQ11	ERR4691633	ERX4612744
	180SUR1QQSS11	ERR4691635	ERX4612746
	180SUR1SSUU11	ERR4691637	ERX4612748
	188DCM0CCKK11	ERR3589579	ERX3585466
	188DCM1GGZZ11	ERR4691638	ERX4612749
	188DCM1KKQQ11	ERR4691640	ERX4612751
	188DCM1QQSS11	ERR4691642	ERX4612753
	188DCM1SSUU11	ERR4691644	ERX4612755
	188SUR0CCKK11	ERR3589554	ERX3585441
	188SUR1GGZZ11	ERR4691639	ERX4612750
	188SUR1KKQQ11	ERR4691641	ERX4612752
	188SUR1QQSS11	ERR4691643	ERX4612754
	188SUR1SSUU11	ERR4691645	ERX4612756
	189DCM0CCKK11	ERR3589569	ERX3585456
	189DCM1GGZZ11	ERR4691646	ERX4612757
	189DCM1KKQQ11	ERR4691648	ERX4612759
	189DCM1QQSS11	ERR4691650	ERX4612761
	189DCM1SSUU11	ERR4691652	ERX4612763
	189SUR0CCKK11	ERR3589555	ERX3585442
	189SUR1GGZZ11	ERR4691647	ERX4612758
	189SUR1KKQQ11	ERR4691649	ERX4612760
	189SUR1QQSS11	ERR4691651	ERX4612762
	189SUR1SSUU11	ERR4691653	ERX4612764
	18DCM0CCII11	ERR599073,ERR599092	ERX555962,ERX556039
	18DCM1GGMM11	ERR868488	ERX947964
	18DCM1MMQQ11	ERR1726585	ERX1796888
	18DCM1QQSS11	ERR1726811,ERR1726965	ERX1796696,ERX1796903
	18DCM1SSUU11	ERR1726753	ERX1796553
	18SUR0CCII11	ERR598993,ERR599140	ERX555914,ERX556002
	18SUR1GGMM11	ERR868393	ERX948107
	18SUR1MMQQ11	ERR1726555	ERX1796802
	18SUR1QQSS11	ERR1726956	ERX1796639
	18SUR1SSUU11	ERR1726748	ERX1796923
	191SUR0CCKK11	ERR3589580	ERX3585467
	191SUR1QQSS11	ERR4691654,ERR4691655	ERX4612765,ERX4612766
	191SUR1SSUU11	ERR4691656	ERX4612767
	191SUR2GGZZ11	ERR4691694	ERX4612805
	191SUR2KKQQ11	ERR4691695	ERX4612806
	193SUR0CCKK11	ERR3589581	ERX3585468
	193SUR1GGZZ11	ERR4691657	ERX4612768
	193SUR1KKQQ11	ERR4691658	ERX4612769
	193SUR1QQSS11	ERR4691659	ERX4612770
	193SUR1SSUU11	ERR4691660	ERX4612771
	194DCM0CCKK11	ERR3589571	ERX3585458
	194DCM1GGZZ11	ERR4691661	ERX4612772
	194DCM1KKQQ11	ERR4691663	ERX4612774
	194DCM1QQSS11	ERR4691665	ERX4612776
	194DCM1SSUU11	ERR4691666	ERX4612777
	194SUR0CCKK11	ERR3589556	ERX3585443
	194SUR1GGZZ11	ERR4691662	ERX4612773
	194SUR1KKQQ11	ERR4691664	ERX4612775
	194SUR1SSUU11	ERR4691667	ERX4612778
	194SUR2QQSS11	ERR4691696	ERX4612807
	196SUR0CCKK11	ERR3589557	ERX3585444
	196SUR1GGZZ11	ERR4691668	ERX4612779
	196SUR1KKQQ11	ERR4691669,ERR4691670	ERX4612780,ERX4612781
	196SUR1QQSS11	ERR4691671	ERX4612782
	196SUR1SSUU11	ERR4691672	ERX4612783
	19SUR1GGMM11	ERR4691744	ERX4612853
	19SUR1MMQQ11	ERR4691745	ERX4612854
	19SUR1QQSS11	ERR4691746	ERX4612855
	19SUR1SSUU11	ERR4691747	ERX4612856
	201DCM0CCKK11	ERR3589572	ERX3585459
	201DCM1GGZZ11	ERR4691673	ERX4612784
	201DCM1KKQQ11	ERR4691675	ERX4612786
	201DCM1QQSS11	ERR4691677	ERX4612788
	201DCM1SSUU11	ERR4691679	ERX4612790
	201SUR0CCKK11	ERR3589558	ERX3585445
	201SUR1GGZZ11	ERR4691674	ERX4612785
	201SUR1KKQQ11	ERR4691676	ERX4612787
	201SUR1QQSS11	ERR4691678	ERX4612789
	201SUR1SSUU11	ERR4691680	ERX4612791
	205SUR0CCKK11	ERR3589559	ERX3585446
	205SUR1GGZZ11	ERR4691681	ERX4612792
	205SUR1KKQQ11	ERR4691682	ERX4612793
	205SUR1QQSS11	ERR4691683	ERX4612794
	205SUR1SSUU11	ERR4691684	ERX4612795
	206SUR0CCKK11	ERR3589561	ERX3585448
	206SUR1GGZZ11	ERR4691685	ERX4612796
	206SUR1KKQQ11	ERR4691686	ERX4612797
	206SUR1QQSS11	ERR4181789	ERX4145211
	206SUR1SSUU11	ERR4691687	ERX4612798
	208SUR0CCKK11	ERR3589575	ERX3585462
	208SUR1GGZZ11	ERR4691688	ERX4612799
	208SUR1KKQQ11	ERR4691689	ERX4612800
	208SUR1QQSS11	ERR4181790	ERX4145212
	208SUR2SSUU11	ERR4691697	ERX4612808
	209SUR0CCKK11	ERR3589576	ERX3585463
	209SUR1GGZZ11	ERR4691690	ERX4612801
	209SUR1KKQQ11	ERR4691691	ERX4612802
	209SUR1QQSS11	ERR4181791	ERX4145213
	209SUR2SSUU11	ERR4691698	ERX4612809
	20SUR2GGMM11	ERR868504	ERX948015
	20SUR2QQSS11	ERR1726660	ERX1796792
	20SUR2SSUU11	ERR1726786	ERX1796774
	210SUR0CCKK11	ERR3589582	ERX3585469
	210SUR1GGZZ11	ERR4691692	ERX4612803
	210SUR1KKQQ11	ERR4691693	ERX4612804
	210SUR1QQSS11	ERR4181792	ERX4145214
	21SUR1GGMM11	ERR4691748	ERX4612857
	21SUR1QQSS11	ERR4691749	ERX4612858
	21SUR1SSUU11	ERR4691750	ERX4612859
	210SUR2SSUU11	ERR4691699	ERX4612810
	22DCM01SSUU11	ERR1726718	ERX1796926
	22DCM1GGMM11	ERR868496	ERX948027
	22DCM1MMQQ11	ERR1726715	ERX1796880
	22DCM1QQSS11	ERR1726743,ERR1726836	ERX1796843,ERX1796882
	22SUR02SSUU11	ERR1726802,ERR1726810	ERX1796670,ERX1796833
	22SUR1GGMM11	ERR868403	ERX948113
	22SUR1MMQQ11	ERR1726540,ERR1726929	ERX1796569,ERX1796871
	22SUR1QQSS11	ERR1726546,ERR1726613	ERX1796608,ERX1796953
	23DCM0CCII11	ERR164408,ERR315859,ERR315860	ERX140285,ERX289006,ERX289008
	23DCM1GGMM11	ERR318603,ERR318605,ERR538175	ERX291734,ERX291735,ERX503387
	23DCM1MMQQ11	ERR318613,ERR538172	ERX291743,ERX503384
	23DCM1QQSS11	ERR318593,ERR318595,ERR538177	ERX291732,ERX291765,ERX503382
	23DCM1SSUU11	ERR318598,ERR318615,ERR538174	ERX291748,ERX291755,ERX503374
	23SUR0CCII11	ERX289009,ERX289007	ERR315861,ERR315858
	23SUR1GGMM11	ERR318582,ERR538173	ERX291760,ERX503388
	23SUR1MMQQ11	ERR318601,ERR538184	ERX291761,ERX503376
	23SUR1QQSS11	ERR318583,ERR318594,ERR538171	ERX291738,ERX291750,ERX503381
	23SUR1SSUU11	ERR318600,ERR538185	ERX291731,ERX503383
	24SUR1QQSS11	ERR1726675	ERX1796942
	24SUR1SSUU11	ERR1726759	ERX1796592
	25DCM0CCII11	ERR599094,ERR599153	ERX556032,ERX556124
	25DCM1GGMM11	ERR868418	ERX948068
	25DCM1QQSS11	ERR1726855	ERX1796606
	25DCM1SSUU11	ERR1726618,ERR1726672	ERX1796807,ERX1796823
	25SUR0CCII11	ERR598951,ERR599043	ERX555952,ERX556082
	25SUR1GGMM11	ERR868356	ERX948024
	25SUR1MMQQ11	ERR1726722	ERX1796800
	25SUR1QQSS11	ERR1726976	ERX1796626
	25SUR1SSUU11	ERR1726787	ERX1796648
	26SUR1QQSS11	ERR1726673	ERX1796795
	26SUR1SSUU11	ERR1726574	ERX1796503
	30DCM0CCII11	ERR318618,ERR318619,ERR318620,ERR318621	ERX291766,ERX291767,ERX291768,ERX291769
	30DCM1GGMM11	ERR318586,ERR318590,ERR318597,ERR318599,ERR538179	ERX291740,ERX291752,ERX291758,ERX291764,ERX503386
	30DCM1MMQQ11	ERR318584,ERR318611,ERR538188	ERX291757,ERX291759,ERX503377
	30DCM1QQSS11	ERR318588,ERR318591,ERR318592,ERR318606,ERR318612,ERR318617	ERX291733,ERX291736,ERX291742,ERX291753,ERX291754,ERX291756
	30SUR0CCII11	ERR164407,ERR315862,ERR315863	ERX140284,ERX289010,ERX289011
	30SUR1GGMM11	ERR318604,ERR318607,ERR538186	ERX291744,ERX291751,ERX503392
	30SUR1MMQQ11	ERR318589,ERR318602,ERR538178	ERX291737,ERX291745,ERX503390
	30SUR1QQSS11	ERR318585,ERR318616,ERR538189	ERX291730,ERX291747,ERX503389
	30SUR1SSUU11	ERR318587,ERR318596,ERR318608,ERR318609,ERR318610,ERR318614	ERX291739,ERX291741,ERX291746,ERX291749,ERX291762,ERX291763
	31SUR1CCII11	ERR598969,ERR599106	ERX555912,ERX556018
	31SUR1QQSS11	ERR1726751,ERR1726942	ERX1796578,ERX1796925
	31SUR1SSUU11	ERR1726752	ERX1796834
	32DCM0CCII11	ERR599061,ERR599097	ERX555931,ERX556055
	32DCM1GGMM11	ERR868348	ERX948114
	32DCM1QQSS11	ERR1726568,ERR1726610	ERX1796641,ERX1796936
	32DCM1SSUU11	ERR1726537,ERR1726905	ERX1796537,ERX1796587
	32SUR0CCII11	ERR599041,ERR599116,ERR599155	ERX556022,ERX556066,ERX556080
	32SUR1GGMM11	ERR868460	ERX947985
	32SUR1QQSS11	ERR1726838	ERX1796676
	32SUR1SSUU11	ERR1726917	ERX1796766
	33SUR0CCII11	ERR599049,ERR599134	ERX555946,ERX556035
	33SUR1QQSS11	ERR1726902,ERR1726918	ERX1796622,ERX1796815
	33SUR1SSUU11	ERR1726711,ERR1726926	ERX1796706,ERX1796724
	34DCM0CCII11	ERR598975,ERR599111	ERX555956,ERX556025
	34DCM1GGMM11	ERR868439	ERX948071
	34DCM1MMQQ11	ERR1726910	ERX1796614
	34DCM1QQSS11	ERR1726960	ERX1796740
	34DCM1SSUU11	ERR1726578	ERX1796898
	34SUR0CCII11	ERR598959,ERR598991	ERX555909,ERX555978
	34SUR1QQSS11	ERR1726777	ERX1796811
	34SUR2SSUU11	ERR1726840	ERX1796554
	36DCM0CCII11	ERR598974,ERR599028	ERX556019,ERX556135
	36DCM1GGMM11	ERR868400,ERR868487	ERX947989,ERX948072
	36DCM1QQSS11	ERR1726554	ERX1796831
	36DCM1SSUU11	ERR1726843,ERR1726920	ERX1796555,ERX1796890
	36SUR0CCII11	ERR598966,ERR599143	ERX555943,ERX556073
	36SUR1GGMM11	ERR868406,ERR868428	ERX948030,ERX948061
	36SUR1QQSS11	ERR1726951	ERX1796865
	36SUR1SSUU11	ERR1726794,ERR1726809	ERX1796560,ERX1796787
	38DCM0CCII11	ERR598949,ERR599082	ERX556034,ERX556061
	38DCM0GGMM11	ERR868414	ERX947947
	38DCM0QQSS11	ERR1726736	ERX1796790
	38DCM0SSUU11	ERR1726868	ERX1796922
	38SUR0CCII11	ERR599102,ERR599158	ERX556006,ERX556116
	38SUR0GGMM11	ERR868498,ERR868503	ERX948026,ERX948057
	39DCM1GGMM11	ERR868454	ERX948098
	39DCM1QQSS11	ERR1726915	ERX1796677
	39DCM1SSUU11	ERR1726526,ERR1726686	ERX1796848,ERX1796947
	39SUR1GGMM11	ERR868397,ERR868408	ERX947950,ERX948052
	39SUR1QQSS11	ERR1726587,ERR1726979	ERX1796604,ERX1796901
	41DCM0CCII11	ERR598977,ERR599053	ERX555976,ERX556125
	41DCM1GGMM11	ERR868409	ERX947958
	41DCM1QQSS11	ERR1726754,ERR1726925	ERX1796599,ERX1796742
	41DCM1SSUU11	ERR1726746,ERR1726804	ERX1796672,ERX1796951
	41SUR0CCII11	ERR599011,ERR599074	ERX555906,ERX555983
	41SUR1GGMM11	ERR868486	ERX948087
	41SUR1QQSS11	ERR1726844	ERX1796915
	41SUR1SSUU11	ERR1726652,ERR1726820	ERX1796768,ERX1796820
	42DCM0CCII11	ERR599013,ERR599130	ERX556098,ERX556136
	42DCM1GGMM11	ERR1726633,ERR868383	ERX1796640,ERX948002
	42DCM1QQSS11	ERR1726832	ERX1796701
	42DCM1SSUU11	ERR1726696	ERX1796534
	42SUR0CCII11	ERR599075,ERR599141	ERX556052,ERX556118
	42SUR1GGMM11	ERR868396	ERX948102
	42SUR1QQSS11	ERR1726599	ERX1796913
	42SUR1SSUU11	ERR1726934	ERX1796899
	43SUR1GGMM11	ERR868508	ERX947995
	43SUR1MMQQ11	ERR1726575	ERX1796602
	43SUR1QQSS11	ERR1726644	ERX1796806
	43SUR1SSUU11	ERR1726538,ERR1726814	ERX1796504,ERX1796621
	45SUR0CCII11	ERR599045,ERR599054	ERX556105,ERX556132
	45SUR1GGMM11	ERR868507	ERX948006
	45SUR1MMQQ11	ERR1726974	ERX1796635
	45SUR1QQSS11	ERR1726646	ERX1796673
	45SUR1SSUU11	ERR1726734	ERX1796514
	46SUR1GGMM11	ERR868478	ERX948036
	46SUR1MMQQ11	ERR1726784	ERX1796731
	46SUR1QQSS11	ERR1726729	ERX1796650
	46SUR1SSUU11	ERR1726614	ERX1796944
	47DCM01GGZZ11	ERR1726897	ERX1796540
	47SUR1QQSS11	ERR1726611	ERX1796789
	47SUR1SSUU11	ERR1726531	ERX1796827
	48SUR0CCII11	ERR599019,ERR599138	ERX556056,ERX556122
	49SUR1QQSS11	ERR4691704	ERX4612813
	49SUR1SSUU11	ERR4691705	ERX4612814
	4DCM0CCII11	ERR598950,ERR599095	ERX555913,ERX556067
	4DCM1GGMM11	ERR868435,ERR868437,ERR868510	ERX947959,ERX948025,ERX948051
	4SUR1CCII11	ERR598955,ERR599003	ERX555964,ERX556024
	4SUR1GGMM11	ERR868369	ERX948032
	4SUR1MMQQ11	ERR1726542	ERX1796512
	4SUR1SSUU11	ERR1726827	ERX1796900
	50DCM01MMQQ11	ERR4691710	ERX4612819
	50DCM1GGMM11	ERR4691707	ERX4612816
	50DCM2SSUU11	ERR4691709	ERX4612818
	50SUR1QQSS11	ERR4691708	ERX4612817
	50SUR2GGMM11	ERR4691706	ERX4612815
	51DCM01QQRR11	ERR1726671	ERX1796693
	51DCM1GGMM11	ERR868370	ERX947993
	51DCM1SSUU11	ERR1726813	ERX1796776
	51DCM2MMQQ11	ERR1726665	ERX1796591
	51SUR1GGMM11	ERR868391	ERX948075
	51SUR1MMQQ11	ERR1726854	ERX1796527
	51SUR1QQSS11	ERR1726726	ERX1796749
	51SUR1SSUU11	ERR1726651	ERX1796762
	51SUR2MMQQ11	ERR1726921	ERX1796881
	51SUR3MMQQ11	ERR1726697	ERX1796879
	52DCM0CCII11	ERR599002,ERR599016	ERX555923,ERX556063
	52DCM0GGMM11	ERR599328	ERX556262
	52DCM0QQSS11	ERR599296	ERX556274
	52DCM0SSUU11	ERR599249	ERX556228
	52SUR0CCII11	ERR599098,ERR599139	ERX555985,ERX556014
	52SUR0GGMM11	ERR599280	ERX556251
	52SUR0QQSS11	ERR1726808,ERR599314	ERX1796876,ERX556236
	52SUR0SSUU11	ERR1726978,ERR599294	ERX1796814,ERX556214
	53SUR1GGMM11	ERR4691751	ERX4612860
	53SUR1MMQQ11	ERR4691752	ERX4612861
	53SUR1QQSS11	ERR4691753	ERX4612862
	53SUR1SSUU11	ERR4691754	ERX4612863
	54SUR1GGMM11	ERR4691755	ERX4612864
	54SUR1QQSS11	ERR4691756	ERX4612865
	54SUR1SSUU11	ERR4691757	ERX4612866
	54SUR2MMQQ11	ERR4691852	ERX4612961
	56SUR0CCKK11	ERR599057	ERX555971
	57SUR0CCKK11	ERR599058	ERX555945
	57SUR1GGMM11	ERR4691763	ERX4612872
	57SUR1QQSS11	ERR4691764	ERX4612873
	58DCM0CCKK11	ERR599026	ERX556068
	58DCM1GGMM11	ERR868350	ERX948034
	58DCM1QQSS11	ERR1726590	ERX1796570
	58DCM1SSUU11	ERR1726798	ERX1796949
	58SUR1GGMM11	ERR868452	ERX948031
	58SUR1MMQQ11	ERR1726677	ERX1796725
	58SUR1QQSS11	ERR1726728	ERX1796730
	58SUR1SSUU11	ERR1726674	ERX1796528
	5DCM1GGMM11	ERR868373	ERX947972
	5DCM1SSUU11	ERR1726936	ERX1796710
	5SUR1GGMM11	ERR868497	ERX947980
	5SUR1SSUU11	ERR4691726	ERX4612835
	62SUR0CCKK11	ERR599012	ERX556129
	62SUR1GGMM11	ERR4691758	ERX4612867
	62SUR1QQSS11	ERR4691759	ERX4612868
	62SUR1SSUU11	ERR4691760	ERX4612869
	64DCM0CCKK11	ERR598972,ERR599023,ERR599025	ERX555948,ERX556087,ERX556119
	64DCM1GGMM11	ERR599324	ERX556271
	64DCM1QQSS11	ERR599299	ERX556252
	64DCM1SSUU11	ERR599244	ERX556282
	64SUR0CCKK11	ERR598970,ERR599088,ERR599150	ERX556012,ERX556096,ERX556127
	64SUR1GGMM11	ERR599266	ERX556205
	64SUR1QQSS11	ERR599321	ERX556212
	64SUR1SSUU11	ERR1726649,ERR599247	ERX1796663,ERX556272
	64SUR2MMQQ11	ERR599282	ERX556270
	65DCM0CCKK11	ERR598990,ERR599018,ERR599110	ERX555996,ERX556023,ERX556072
	65DCM1GGMM11	ERR599323	ERX556244
	65SUR0CCKK11	ERR598979,ERR599146	ERX555970,ERX556091
	65SUR1QQSS11	ERR1726800,ERR599320	ERX1796920,ERX556276
	65SUR1SSUU11	ERR599312	ERX556258
	66DCM0CCKK11	ERR598982,ERR599107	ERX556046,ERX556113
	66DCM1GGMM11	ERR1726701,ERR1726704,ERR1726793,ERR1726829,ERR1726833,ERR1726866,ERR1726875,ERR1726898,ERR599233,ERR599235,ERR599242,ERR599251,ERR599252,ERR599271,ERR599272,ERR599273,ERR599274,ERR599285,ERR599289,ERR599300,ERR599308,ERR599315,ERR599316,ERR599318,ERR599327,ERR599334	ERX1796572,ERX1796618,ERX1796675,ERX1796745,ERX1796838,ERX1796842,ERX1796893,ERX1796894,ERX556196,ERX556199,ERX556210,ERX556213,ERX556220,ERX556224,ERX556235,ERX556237,ERX556243,ERX556246,ERX556261,ERX556263,ERX556268,ERX556278,ERX556281,ERX556284,ERX556289,ERX556298
	66SUR0CCKK11	ERR598973,ERR599068,ERR599173	ERX555958,ERX556004,ERX556107
	66SUR1GGMM11	ERR599261	ERX556232
	66SUR1QQSS11	ERR1726663,ERR599301	ERX1796613,ERX556202
	66SUR1SSUU11	ERR1726689,ERR599277	ERX1796941,ERX556238
	67SUR0CCKK11	ERR598994,ERR599144	ERX556084,ERX556109
	67SUR1GGMM11	ERR599302	ERX556283
	67SUR1GGZZ11	ERR599238	ERX556241
	67SUR1MMQQ11	ERR599295	ERX556273
	67SUR1QQSS11	ERR599269	ERX556292
	67SUR1SSUU11	ERR599255	ERX556229
	68DCM0CCKK11	ERR599017,ERR599056,ERR599103	ERX555939,ERX556038,ERX556041
	68DCM1GGMM11	ERR599284	ERX556201
	68DCM1GGZZ11	ERR599236	ERX556230
	68DCM1QQSS11	ERR4691866	ERX4612975
	68DCM1SSUU11	ERR1726630,ERR599259	ERX1796715,ERX556287
	68SUR0CCKK11	ERR599129,ERR599171,ERR599174	ERX555975,ERX555986,ERX556071
	68SUR1GGMM11	ERR599257	ERX556286
	68SUR1GGZZ11	ERR599297	ERX556231
	68SUR1QQSS11	ERR599304	ERX556227
	68SUR1SSUU11	ERR599243	ERX556267
	6DCM2GGMM11	ERR868448	ERX948069
	6DCM2SSUU11	ERR1726887	ERX1796647
	6SUR1GGMM11	ERR868389	ERX948076
	6SUR2GGMM11	ERR868431	ERX948016
	6SUR2MMQQ11	ERR4691723	ERX4612832
	6SUR2SSUU11	ERR1726612	ERX1796564
	70SUR0CCKK11	ERR599135,ERR599165	ERX555918,ERX556111
	70SUR1GGMM11	ERR599305	ERX556225
	70SUR1GGZZ11	ERR599331	ERX556211
	70SUR1MMQQ11	ERR1726969,ERR599241	ERX1796919,ERX556247
	70SUR1QQSS11	ERR1726899,ERR599258	ERX1796914,ERX556294
	70SUR1SSUU11	ERR599313	ERX556206
	71SUR1GGMM11	ERR4691766	ERX4612875
	71SUR1GGZZ11	ERR4691765	ERX4612874
	71SUR1MMQQ11	ERR4691767	ERX4612876
	71SUR1QQSS11	ERR4691768	ERX4612877
	71SUR1SSUU11	ERR4691769	ERX4612878
	72DCM0CCKK11	ERR599133,ERR599137	ERX555987,ERX556079
	72DCM0GGMM11	ERR599307	ERX556242
	72DCM0GGZZ11	ERR599290	ERX556197
	72DCM0MMQQ11	ERR599317	ERX556219
	72DCM0QQSS11	ERR599292	ERX556254
	72DCM0SSUU11	ERR599287	ERX556277
	72SUR0CCKK11	ERR598984,ERR599105	ERX555934,ERX556009
	72SUR0GGMM11	ERR1726975,ERR599276	ERX1796624,ERX556296
	72SUR0GGZZ11	ERR599267	ERX556240
	72SUR0QQSS11	ERR599256	ERX556280
	72SUR0SSUU11	ERR599286	ERX556195
	76DCM0CCKK11	ERR599040,ERR599148	ERX555940,ERX555959
	76DCM1GGMM11	ERR1726682,ERR599330	ERX1796849,ERX556295
	76DCM1GGZZ11	ERR599275	ERX556288
	76DCM1MMQQ11	ERR1726780,ERR599329	ERX1796756,ERX556245
	76DCM1QQSS11	ERR1726607,ERR1726950,ERR599333	ERX1796733,ERX1796798,ERX556257
	76DCM1SSUU11	ERR1726565,ERR599303	ERX1796755,ERX556248
	76SUR0CCKK11	ERR599010,ERR599126	ERX555995,ERX555999
	76SUR1GGMM11	ERR1726699,ERR599309	ERX1796546,ERX556208
	76SUR1GGZZ11	ERR1740326,ERR599253	ERX1809866,ERX556255
	76SUR1MMQQ11	ERR1726626,ERR599332	ERX1796674,ERX556239
	76SUR1QQSS11	ERR1726731,ERR1726937,ERR599326	ERX1796695,ERX1796761,ERX556223
	76SUR1SSUU11	ERR1726678,ERR599336	ERX1796786,ERX556259
	78DCM0CCKK11	ERR599046,ERR599101	ERX556075,ERX556085
	78DCM1GGMM11	ERR599322	ERX556250
	78DCM1GGZZ11	ERR1740324,ERR599240	ERX1809867,ERX556233
	78DCM1QQSS11	ERR599262	ERX556200
	78DCM1SSUU11	ERR1726825,ERR599265	ERX1796872,ERX556293
	78SUR0CCKK11	ERR599006,ERR599022	ERX555968,ERX556088
	78SUR1GGMM11	ERR599311	ERX556285
	78SUR1GGZZ11	ERR599237	ERX556216
	78SUR1MMQQ11	ERR599250	ERX556203
	78SUR1QQSS11	ERR599263	ERX556226
	78SUR1SSUU11	ERR599245	ERX556209
	7DCM0CCII11	ERR164410,ERR164422,ERR315856	ERX140289,ERX140301,ERX289004
	7DCM1GGMM11	ERR315674,ERR315688,ERR315803,ERR315811,ERR538182	ERX288834,ERX288840,ERX288951,ERX288968,ERX503385
	7DCM1MMQQ11	ERR538181,ERR538187	ERX503378,ERX503391
	7DCM1QQSS11	ERR315679,ERR315683,ERR315692,ERR315809,ERR538176	ERX288829,ERX288830,ERX288831,ERX288952,ERX503379
	7DCM1SSUU11	ERR315689,ERR315690,ERR315694,ERR315807,ERR315810,ERR315813,ERR315819,ERR315826	ERX288824,ERX288825,ERX288828,ERX288948,ERX288953,ERX288955,ERX288960,ERX288972
	7SUR0CCII11	ERR164416,ERR164421,ERR315857	ERX140291,ERX140294,ERX289005
	7SUR1GGMM11	ERR315676,ERR315677,ERR315686,ERR315798,ERR315800,ERR315801,ERR315802,ERR315805,ERR315812,ERR315814,ERR315815,ERR315817,ERR315820,ERR315821,ERR315822,ERR315824,ERR315825	ERX288826,ERX288836,ERX288841,ERX288947,ERX288949,ERX288950,ERX288954,ERX288956,ERX288958,ERX288959,ERX288962,ERX288964,ERX288965,ERX288966,ERX288969,ERX288973,ERX288975
	7SUR1QQSS11	ERR315673,ERR315675,ERR315680,ERR315681,ERR315682,ERR315684,ERR315685,ERR315693,ERR315827,ERR538183	ERX288821,ERX288822,ERX288827,ERX288833,ERX288837,ERX288838,ERX288839,ERX288843,ERX288967,ERX503375
	7SUR1SSUU11	ERR315678,ERR315691,ERR315823,ERR538180	ERX288823,ERX288842,ERX288961,ERX503380
	80DCM1GGMM11	ERR868483	ERX948097
	80DCM1MMQQ11	ERR1726906	ERX1796864
	80DCM1QQSS11	ERR1726758	ERX1796529
	80DCM1SSUU11	ERR1726648	ERX1796517
	80SUR0GGZZ11	ERR1726733	ERX1796721
	80SUR1GGMM11	ERR868387	ERX948055
	80SUR1QQSS11	ERR1726636	ERX1796705
	80SUR1SSUU11	ERR1726819	ERX1796669
	81DCM01SSUU11	ERR1726573	ERX1796817
	81DCM1GGMM11	ERR868461	ERX948082
	81DCM1MMQQ11	ERR1726530	ERX1796509
	81DCM1QQSS11	ERR1726706	ERX1796940
	81SUR01SSUU11	ERR1726958	ERX1796657
	81SUR1GGMM11	ERR868372	ERX947996
	81SUR1MMQQ11	ERR1726881	ERX1796943
	81SUR1QQSS11	ERR1726853	ERX1796688
	82DCM0CCKK11	ERR599027,ERR599122	ERX555915,ERX555998
	82DCM0GGZZ11	ERR599319	ERX556207
	82DCM0SSUU11	ERR599279	ERX556215
	82SUR0CCKK11	ERR599009,ERR599035	ERX555925,ERX556030
	82SUR0GGMM11	ERR599298	ERX556275
	82SUR0GGZZ11	ERR599293	ERX556221
	82SUR0QQSS11	ERR599306	ERX556249
	82SUR0SSUU11	ERR599234	ERX556269
	83SUR01QQRR11	ERR4691865	ERX4612974
	83SUR0SSUU11	ERR1726928	ERX1796630
	83SUR1GGMM11	ERR868388	ERX948099
	83SUR1GGZZ11	ERR1726572	ERX1796835
	84SUR0CCKK11	ERR598945,ERR599059	ERX555982,ERX556058
	84SUR0GGMM11	ERR599254	ERX556264
	84SUR0GGZZ11	ERR1740325,ERR599270	ERX1809868,ERX556218
	84SUR0QQSS11	ERR599283	ERX556279
	84SUR0SSUU11	ERR599291	ERX556260
	85DCM0CCKK11	ERR599104,ERR599121	ERX555997,ERX556064
	85DCM0GGMM11	ERR599325	ERX556253
	85DCM0GGZZ11	ERR599239	ERX556266
	85DCM0SSUU11	ERR599310	ERX556222
	85DCM1QQSS11	ERR599288	ERX556198
	85SUR0CCKK11	ERR599090,ERR599176	ERX556110,ERX556133
	85SUR0GGMM11	ERR599335	ERX556265
	85SUR0GGZZ11	ERR599281	ERX556204
	85SUR1QQSS11	ERR599264	ERX556256
	86DCM1GGMM11	ERR868361	ERX948019
	86DCM1GGZZ11	ERR4691779	ERX4612888
	86DCM1SSUU11	ERR1726812	ERX1796728
	86SUR1GGMM11	ERR868376	ERX947984
	86SUR1GGZZ11	ERR4691780	ERX4612889
	86SUR1MMQQ11	ERR1726939,ERR1726968	ERX1796561,ERX1796758
	86SUR1QQSS11	ERR1726781,ERR1726901	ERX1796644,ERX1796788
	86SUR1SSUU11	ERR1726683	ERX1796946
	87SUR01QQRR11	ERR4691778	ERX4612887
	87SUR1GGMM11	ERR4691776	ERX4612885
	87SUR1GGZZ11	ERR4691773	ERX4612882
	87SUR1MMQQ11	ERR4691777	ERX4612886
	87SUR1SSUU11	ERR4691774,ERR4691775	ERX4612883,ERX4612884
	88SUR1GGMM11	ERR4691782	ERX4612891
	88SUR1GGZZ11	ERR4691781	ERX4612890
	88SUR1QQSS11	ERR4691783	ERX4612892
	88SUR1SSUU11	ERR4691784	ERX4612893
	89SUR1GGMM11	ERR868394	ERX948067
	89SUR1GGZZ11	ERR4691785	ERX4612894
	89SUR1QQSS11	ERR1726799	ERX1796954
	89SUR1SSUU11	ERR1726774	ERX1796816
	8DCM1GGMM11	ERR4691727	ERX4612836
	8DCM1QQSS11	ERR4691728	ERX4612837
	8DCM1SSUU11	ERR4691729	ERX4612838
	8SUR1GGMM11	ERR4691730	ERX4612839
	8SUR1MMQQ11	ERR4691731	ERX4612840
	8SUR1QQSS11	ERR4691732	ERX4612841
	8SUR1SSUU11	ERR4691733	ERX4612842
	90SUR1GGMM11	ERR4691855,ERR4691856	ERX4612964,ERX4612965
	90SUR1MMQQ11	ERR4691857,ERR4691858	ERX4612966,ERX4612967
	90SUR1QQSS11	ERR4691859,ERR4691860	ERX4612968,ERX4612969
	90SUR1SSUU11	ERR4691861,ERR4691862	ERX4612970,ERX4612971
	91SUR1GGMM11	ERR4691770	ERX4612879
	91SUR1MMQQ11	ERR4691771	ERX4612880
	91SUR1QQSS11	ERR4691772	ERX4612881
	92SUR1GGMM11	ERR868413	ERX947976
	92SUR1GGZZ11	ERR1726645,ERR1726749	ERX1796747,ERX1796764
	92SUR1MMQQ11	ERR1726632	ERX1796679
	92SUR1QQSS11	ERR1726850	ERX1796531
	92SUR1SSUU11	ERR1726790,ERR1726895	ERX1796526,ERX1796615
	93DCM01QQRR11	ERR4691742	ERX4612851
	93DCM0CCKK11	ERR598965	ERX556045
	93DCM1GGMM11	ERR868358	ERX948005
	93DCM1SSUU11	ERR1726627	ERX1796853
	93SUR01GGZZ11	ERR1726952	ERX1796905
	93SUR0CCKK11	ERR599064	ERX555965
	93SUR1GGMM11	ERR868416	ERX948054
	93SUR1GGZZ11	ERR1726719	ERX1796668
	93SUR1MMQQ11	ERR1726878	ERX1796861
	93SUR1SSUU11	ERR1726876	ERX1796692
	93SUR2QQSS11	ERR1726524	ERX1796959
	94SUR0CCKK11	ERR599050	ERX555988
	94SUR1GGMM11	ERR4691788	ERX4612897
	94SUR1GGZZ11	ERR4691792	ERX4612901
	94SUR1MMQQ11	ERR4691789	ERX4612898
	94SUR1QQSS11	ERR4691790	ERX4612899
	94SUR1SSUU11	ERR4691791	ERX4612900
	95SUR1GGMM11	ERR868436	ERX947954
	95SUR1GGZZ11	ERR4691743	ERX4612852
	95SUR1MMQQ11	ERR1726779	ERX1796520
	95SUR1QQSS11	ERR1726963	ERX1796840
	95SUR1SSUU11	ERR1726543	ERX1796824
	96DCM1GGMM11	ERR868415	ERX948091
	96DCM1GGZZ11	ERR4691786	ERX4612895
	96DCM1SSUU11	ERR1726806	ERX1796702
	96DCM2MMQQ11	ERR1726815	ERX1796598
	96SUR0CCKK11	ERR598967	ERX556130
	96SUR1GGMM11	ERR868404	ERX948105
	96SUR1GGZZ11	ERR4691787	ERX4612896
	96SUR1MMQQ11	ERR1726943	ERX1796699
	96SUR1QQSS11	ERR1726558	ERX1796629
	96SUR1SSUU11	ERR1726716	ERX1796636
	97DCM1GGZZ11	ERR4691724	ERX4612833
	97DCM1SSUU11	ERR1726880	ERX1796718
	97DCM2GGMM11	ERR868446	ERX948014
	97SUR1GGMM11	ERR868444	ERX947982
	97SUR1GGZZ11	ERR4691725	ERX4612834
	97SUR1QQSS11	ERR1726598	ERX1796507
	97SUR1SSUU11	ERR1726593	ERX1796562
	98DCM0CCKK11	ERR599042,ERR599079	ERX555928,ERX556065
	98DCM1QQSS11	ERR1726603,ERR1726710	ERX1796739,ERX1796812
	98DCM1SSUU11	ERR1726900	ERX1796719
	98SUR0CCKK11	ERR599093,ERR599120	ERX555979,ERX556049
	98SUR1GGMM11	ERR868447,ERR868499	ERX947978,ERX948101
	98SUR1MMQQ11	ERR1726735,ERR1726896	ERX1796722,ERX1796737
	98SUR1QQSS11	ERR1726970	ERX1796667
	98SUR1SSUU11	ERR1726541	ERX1796652
	99SUR0CCKK11	ERR599024	ERX555926
	99SUR1GGMM11	ERR4691808	ERX4612917
	99SUR1GGZZ11	ERR4691812	ERX4612921
	99SUR1MMQQ11	ERR4691809	ERX4612918
	99SUR1QQSS11	ERR4691810	ERX4612919
	99SUR1SSUU11	ERR4691811	ERX4612920
	9DCM0CCII11	ERR594315,ERR594329	ERX552291,ERX552303
	9DCM1GGMM11	ERR868473	ERX948007
	9DCM1SSUU11	ERR1726557,ERR1726839	ERX1796535,ERX1796550
	9SUR0CCII11	ERR594288,ERR594316,ERR594317	ERX552248,ERX552251,ERX552288
	9SUR1GGMM11	ERR868407	ERX948094
	9SUR1SSUU11	ERR1726662,ERR1726681	ERX1796763,ERX1796856
