# Supplementary material for: Functional repertoire convergence of distantly related eukaryotic plankton lineages abundant in the sunlit ocean
Source: Cell Genom. 2022 Apr 28;2(5):100123. doi: 10.1016/j.xgen.2022.100123 (PMC9903769; doi:10.1016/j.xgen.2022.100123)
Supplement: Table S2. Summary of the genome-resolved metagenomics and single-cell genomics outcomes, related to Figure 1 — The table includes statistics for the metagenomic co-assemblies, redundant MAGs and SAGs, and targeted efforts regarding the one giga-scale MAG [file mmc4.xlsx]

## Sheet: Metagenomes for binning
	List of metagenomes used for the genome-resolved metagenomic survey
	Region for binning	Filter_Id	Station	Longitude	Latitude	Depth	Size_fraction	Nb reads	Filter_Code
	Pacific_South_East	100DCM1GGMM11	100	-12.963	-96.052	DCM	0.8-5µm	330276028	GGMM
	Pacific_South_East	100DCM1GGZZ11	100	-12.963	-96.052	DCM	0.8-2000µm	340372772	GGZZ
	Pacific_South_East	100DCM1QQSS11	100	-12.963	-96.052	DCM	20-180µm	314312114	QQSS
	Pacific_South_East	100DCM1SSUU11	100	-12.963	-96.052	DCM	180-2000µm	354304094	SSUU
	Pacific_South_East	100SUR1GGMM11	100	-12.963	-96.052	SUR	0.8-5µm	369046652	GGMM
	Pacific_South_East	100SUR1GGZZ11	100	-12.963	-96.052	SUR	0.8-2000µm	333841726	GGZZ
	Pacific_South_East	100SUR1MMQQ11	100	-12.963	-96.052	SUR	5-20µm	316425596	MMQQ
	Pacific_South_East	100SUR1QQSS11	100	-12.963	-96.052	SUR	20-180µm	341020638	QQSS
	Pacific_South_East	100SUR1SSUU11	100	-12.963	-96.052	SUR	180-2000µm	351123358	SSUU
	Pacific_South_East	102DCM1GGMM11	102	-5.263	-85.221	DCM	0.8-5µm	339165532	GGMM
	Pacific_South_East	102DCM1GGZZ11	102	-5.263	-85.221	DCM	0.8-2000µm	341222900	GGZZ
	Pacific_South_East	102DCM1MMQQ11	102	-5.263	-85.221	DCM	5-20µm	317358528	MMQQ
	Pacific_South_East	102DCM1QQSS11	102	-5.263	-85.221	DCM	20-180µm	353697370	QQSS
	Pacific_South_East	102SUR1GGMM11	102	-5.263	-85.221	SUR	0.8-5µm	305179242	GGMM
	Pacific_South_East	102SUR1GGZZ11	102	-5.263	-85.221	SUR	0.8-2000µm	307933902	GGZZ
	Pacific_South_East	102SUR1MMQQ11	102	-5.263	-85.221	SUR	5-20µm	302644018	MMQQ
	Pacific_South_East	102SUR1QQSS11	102	-5.263	-85.221	SUR	20-180µm	304627806	QQSS
	Pacific_South_East	102SUR1SSUU11	102	-5.263	-85.221	SUR	180-2000µm	300765230	SSUU
	Pacific_Ocean_North	106DCM1GGMM11	106	0.055	-84.611	DCM	0.8-5µm	287892786	GGMM
	Pacific_Ocean_North	106DCM1GGZZ11	106	0.055	-84.611	DCM	0.8-2000µm	304624870	GGZZ
	Pacific_Ocean_North	106DCM1MMQQ11	106	0.055	-84.611	DCM	5-20µm	336426302	MMQQ
	Pacific_Ocean_North	106DCM1QQSS11	106	0.055	-84.611	DCM	20-180µm	348031512	QQSS
	Pacific_Ocean_North	106DCM1SSUU11	106	0.055	-84.611	DCM	180-2000µm	325390754	SSUU
	Pacific_Ocean_North	106SUR1GGMM11	106	0.055	-84.611	SUR	0.8-5µm	316507836	GGMM
	Pacific_Ocean_North	106SUR1GGZZ11	106	0.055	-84.611	SUR	0.8-2000µm	299706822	GGZZ
	Pacific_Ocean_North	106SUR1MMQQ11	106	0.055	-84.611	SUR	5-20µm	336924402	MMQQ
	Pacific_Ocean_North	106SUR1QQSS11	106	0.055	-84.611	SUR	20-180µm	343070546	QQSS
	Pacific_Ocean_North	106SUR1SSUU11	106	0.055	-84.611	SUR	180-2000µm	268949978	SSUU
	Pacific_Ocean_North	109DCM1GGMM11	109	2.045	-84.552	DCM	0.8-5µm	313435402	GGMM
	Pacific_Ocean_North	109DCM1GGZZ11	109	2.045	-84.552	DCM	0.8-2000µm	316398668	GGZZ
	Pacific_Ocean_North	109DCM1MMQQ11	109	2.045	-84.552	DCM	5-20µm	300535118	MMQQ
	Pacific_Ocean_North	109SUR1GGMM11	109	2.045	-84.552	SUR	0.8-5µm	332136522	GGMM
	Pacific_Ocean_North	109SUR1GGZZ11	109	2.045	-84.552	SUR	0.8-2000µm	362614086	GGZZ
	Pacific_Ocean_North	109SUR1MMQQ11	109	2.045	-84.552	SUR	5-20µm	352470178	MMQQ
	Pacific_Ocean_North	109SUR1QQSS11	109	2.045	-84.552	SUR	20-180µm	325281090	QQSS
	Pacific_Ocean_North	109SUR1SSUU11	109	2.045	-84.552	SUR	180-2000µm	370503734	SSUU
	Mediterranean_Sea	10DCM1GGMM11	10	40.652	2.873	DCM	0.8-5µm	329009558	GGMM
	Mediterranean_Sea	10DCM1QQSS11	10	40.652	2.873	DCM	20-180µm	370235128	QQSS
	Mediterranean_Sea	10DCM1SSUU11	10	40.652	2.873	DCM	180-2000µm	388094624	SSUU
	Mediterranean_Sea	10SUR1GGMM11	10	40.652	2.873	SUR	0.8-5µm	351154618	GGMM
	Mediterranean_Sea	10SUR1QQSS11	10	40.652	2.873	SUR	20-180µm	322168542	QQSS
	Mediterranean_Sea	10SUR1SSUU11	10	40.652	2.873	SUR	180-2000µm	303582854	SSUU
	Pacific_South_East	110DCM1GGMM11	110	-1.89	-84.617	DCM	0.8-5µm	355154236	GGMM
	Pacific_South_East	110DCM1GGZZ11	110	-1.89	-84.617	DCM	0.8-2000µm	310561348	GGZZ
	Pacific_South_East	110DCM1MMQQ11	110	-1.89	-84.617	DCM	5-20µm	317538456	MMQQ
	Pacific_South_East	110DCM1SSUU11	110	-1.89	-84.617	DCM	180-2000µm	355265680	SSUU
	Pacific_South_East	110SUR1GGMM11	110	-1.89	-84.617	SUR	0.8-5µm	305901224	GGMM
	Pacific_South_East	110SUR1GGZZ11	110	-1.89	-84.617	SUR	0.8-2000µm	339959914	GGZZ
	Pacific_South_East	110SUR1MMQQ11	110	-1.89	-84.617	SUR	5-20µm	326934004	MMQQ
	Pacific_South_East	110SUR1QQSS11	110	-1.89	-84.617	SUR	20-180µm	351394466	QQSS
	Pacific_South_East	110SUR1SSUU11	110	-1.89	-84.617	SUR	180-2000µm	366024296	SSUU
	Pacific_South_East	111DCM1GGMM11	111	-16.961	-100.67	DCM	0.8-5µm	359959878	GGMM
	Pacific_South_East	111DCM1GGZZ11	111	-16.961	-100.67	DCM	0.8-2000µm	321852118	GGZZ
	Pacific_South_East	111DCM1MMQQ11	111	-16.961	-100.67	DCM	5-20µm	277841314	MMQQ
	Pacific_South_East	111DCM1QQSS11	111	-16.961	-100.67	DCM	20-180µm	362033954	QQSS
	Pacific_South_East	111DCM1SSUU11	111	-16.961	-100.67	DCM	180-2000µm	336588714	SSUU
	Pacific_South_East	111SUR1GGMM11	111	-16.961	-100.67	SUR	0.8-5µm	307996032	GGMM
	Pacific_South_East	111SUR1GGZZ11	111	-16.961	-100.67	SUR	0.8-2000µm	343608482	GGZZ
	Pacific_South_East	111SUR1MMQQ11	111	-16.961	-100.67	SUR	5-20µm	281258502	MMQQ
	Pacific_South_East	111SUR1SSUU11	111	-16.961	-100.67	SUR	180-2000µm	308845582	SSUU
	Pacific_South_East	111SUR2QQSS11	111	-16.961	-100.67	SUR	20-180µm	315878764	QQSS
	Pacific_South_West	112DCM1GGMM11	112	-23.225	-129.538	DCM	0.8-5µm	357637400	GGMM
	Pacific_South_West	112DCM1QQSS11	112	-23.225	-129.538	DCM	20-180µm	371756432	QQSS
	Pacific_South_West	112DCM1SSUU11	112	-23.225	-129.538	DCM	180-2000µm	362316090	SSUU
	Pacific_South_West	112SUR1GGMM11	112	-23.225	-129.538	SUR	0.8-5µm	357610924	GGMM
	Pacific_South_West	112SUR1MMQQ11	112	-23.225	-129.538	SUR	5-20µm	362125300	MMQQ
	Pacific_South_West	112SUR1QQSS11	112	-23.225	-129.538	SUR	20-180µm	379861890	QQSS
	Pacific_South_West	112SUR1SSUU11	112	-23.225	-129.538	SUR	180-2000µm	341216674	SSUU
	Pacific_South_West	113SUR1GGMM11	113	-23.111	-134.933	SUR	0.8-5µm	383364548	GGMM
	Pacific_South_West	113SUR1GGZZ11	113	-23.111	-134.933	SUR	0.8-2000µm	301115354	GGZZ
	Pacific_South_West	113SUR1QQSS11	113	-23.111	-134.933	SUR	20-180µm	313068686	QQSS
	Pacific_South_West	113SUR1SSUU11	113	-23.111	-134.933	SUR	180-2000µm	327557196	SSUU
	Pacific_South_West	114SUR1GGZZ11	114	-23.159	-134.924	SUR	0.8-2000µm	328606592	GGZZ
	Pacific_South_West	114SUR1QQSS11	114	-23.159	-134.924	SUR	20-180µm	308049380	QQSS
	Pacific_South_West	114SUR1SSUU11	114	-23.159	-134.924	SUR	180-2000µm	309164896	SSUU
	Pacific_South_West	115SUR1GGZZ11	115	-23.232	-134.962	SUR	0.8-2000µm	291210864	GGZZ
	Pacific_South_West	115SUR1QQSS11	115	-23.232	-134.962	SUR	20-180µm	304792742	QQSS
	Pacific_South_West	115SUR1SSUU11	115	-23.232	-134.962	SUR	180-2000µm	279312870	SSUU
	Pacific_South_West	116SUR1GGZZ11	116	-23.233	-134.961	SUR	0.8-2000µm	342188114	GGZZ
	Pacific_South_West	116SUR1QQSS11	116	-23.233	-134.961	SUR	20-180µm	300995670	QQSS
	Pacific_South_West	116SUR1SSUU11	116	-23.233	-134.961	SUR	180-2000µm	349355186	SSUU
	Pacific_South_West	117SUR1GGZZ11	117	-23.157	-135.018	SUR	0.8-2000µm	333015274	GGZZ
	Pacific_South_West	117SUR1QQSS11	117	-23.157	-135.018	SUR	20-180µm	441689114	QQSS
	Pacific_South_West	117SUR1SSUU11	117	-23.157	-135.018	SUR	180-2000µm	388983860	SSUU
	Pacific_South_West	118SUR1GGZZ11	118	-23.157	-135.018	SUR	0.8-2000µm	402241276	GGZZ
	Pacific_South_West	118SUR1QQSS11	118	-23.157	-135.018	SUR	20-180µm	352188912	QQSS
	Pacific_South_West	118SUR1SSUU11	118	-23.157	-135.018	SUR	180-2000µm	268923652	SSUU
	Pacific_South_West	119SUR1GGZZ11	119	-23.024	-134.923	SUR	0.8-2000µm	244116486	GGZZ
	Pacific_South_West	119SUR1QQSS11	119	-23.024	-134.923	SUR	20-180µm	320372272	QQSS
	Pacific_South_West	119SUR1SSUU11	119	-23.024	-134.923	SUR	180-2000µm	374633628	SSUU
	Mediterranean_Sea	11SUR01GGZZ11	11	41.169	2.8	SUR	0.8-2000µm	311184724	GGZZ
	Mediterranean_Sea	11SUR1QQSS11	11	41.169	2.8	SUR	20-180µm	361242490	QQSS
	Mediterranean_Sea	11SUR1SSUU11	11	41.169	2.8	SUR	180-2000µm	365855482	SSUU
	Pacific_South_West	120SUR1QQSS11	120	-23.024	-134.923	SUR	20-180µm	391887332	QQSS
	Pacific_South_West	120SUR1SSUU11	120	-23.024	-134.923	SUR	180-2000µm	287675464	SSUU
	Pacific_South_West	120SUR2GGZZ11	120	-23.024	-134.923	SUR	0.8-2000µm	469209878	GGZZ
	Pacific_South_West	121SUR1GGZZ11	121	-23.073	-135.018	SUR	0.8-2000µm	348892882	GGZZ
	Pacific_South_West	121SUR1QQSS11	121	-23.073	-135.018	SUR	20-180µm	424450678	QQSS
	Pacific_South_West	121SUR1SSUU11	121	-23.073	-135.018	SUR	180-2000µm	278940850	SSUU
	Pacific_South_West	122DCM1GGMM11	122	-8.979	-139.23	DCM	0.8-5µm	601761168	GGMM
	Pacific_South_West	122DCM1GGZZ11	122	-8.979	-139.23	DCM	0.8-2000µm	557580776	GGZZ
	Pacific_South_West	122DCM1MMQQ11	122	-8.979	-139.23	DCM	5-20µm	528276048	MMQQ
	Pacific_South_West	122DCM1QQSS11	122	-8.979	-139.23	DCM	20-180µm	504640736	QQSS
	Pacific_South_West	122DCM1SSUU11	122	-8.979	-139.23	DCM	180-2000µm	595902920	SSUU
	Pacific_South_West	122SUR1GGMM11	122	-8.979	-139.23	SUR	0.8-5µm	556928826	GGMM
	Pacific_South_West	122SUR1GGZZ11	122	-8.979	-139.23	SUR	0.8-2000µm	445840346	GGZZ
	Pacific_South_West	122SUR1MMQQ11	122	-8.979	-139.23	SUR	5-20µm	547609442	MMQQ
	Pacific_South_West	122SUR1QQSS11	122	-8.979	-139.23	SUR	20-180µm	496618440	QQSS
	Pacific_South_West	122SUR1SSUU11	122	-8.979	-139.23	SUR	180-2000µm	533217324	SSUU
	Pacific_South_West	123SUR1GGMM11	123	-8.906	-140.282	SUR	0.8-5µm	560273566	GGMM
	Pacific_South_West	123SUR1GGZZ11	123	-8.906	-140.282	SUR	0.8-2000µm	532177986	GGZZ
	Pacific_South_West	123SUR1MMQQ11	123	-8.906	-140.282	SUR	5-20µm	575329276	MMQQ
	Pacific_South_West	123SUR1QQSS11	123	-8.906	-140.282	SUR	20-180µm	557187962	QQSS
	Pacific_South_West	123SUR1SSUU11	123	-8.906	-140.282	SUR	180-2000µm	576891774	SSUU
	Pacific_South_West	124SUR1GGMM11	124	-9.12	-140.552	SUR	0.8-5µm	512085452	GGMM
	Pacific_South_West	124SUR1GGZZ11	124	-9.12	-140.552	SUR	0.8-2000µm	846943760	GGZZ
	Pacific_South_West	124SUR1KKQQ11	124	-9.12	-140.552	SUR	3--20	357439702	KKQQ
	Pacific_South_West	124SUR1MMQQ11	124	-9.12	-140.552	SUR	5-20µm	587569294	MMQQ
	Pacific_South_West	124SUR1QQSS11	124	-9.12	-140.552	SUR	20-180µm	471159406	QQSS
	Pacific_South_West	124SUR1SSUU11	124	-9.12	-140.552	SUR	180-2000µm	844881512	SSUU
	Pacific_South_West	125SUR1GGMM11	125	-8.9	-142.58	SUR	0.8-5µm	244706950	GGMM
	Pacific_South_West	125SUR1GGZZ11	125	-8.9	-142.58	SUR	0.8-2000µm	802781896	GGZZ
	Pacific_South_West	125SUR1MMQQ11	125	-8.9	-142.58	SUR	5-20µm	929761054	MMQQ
	Pacific_South_West	125SUR1QQSS11	125	-8.9	-142.58	SUR	20-180µm	565303902	QQSS
	Pacific_South_West	125SUR1SSUU11	125	-8.9	-142.58	SUR	180-2000µm	717288296	SSUU
	Pacific_South_West	126SUR1GGMM11	126	-11.977	-151.148	SUR	0.8-5µm	295569978	GGMM
	Pacific_South_West	126SUR1GGZZ11	126	-11.977	-151.148	SUR	0.8-2000µm	264143878	GGZZ
	Pacific_South_West	126SUR1MMQQ11	126	-11.977	-151.148	SUR	5-20µm	333701248	MMQQ
	Pacific_South_West	126SUR1QQSS11	126	-11.977	-151.148	SUR	20-180µm	295897664	QQSS
	Pacific_South_West	126SUR1SSUU11	126	-11.977	-151.148	SUR	180-2000µm	286840800	SSUU
	Pacific_South_West	127DCM1GGMM11	127	-6.633	-152.497	DCM	0.8-5µm	319680732	GGMM
	Pacific_South_West	127DCM1GGZZ11	127	-6.633	-152.497	DCM	0.8-2000µm	300615426	GGZZ
	Pacific_South_West	127DCM1MMQQ11	127	-6.633	-152.497	DCM	5-20µm	291772008	MMQQ
	Pacific_South_West	127DCM1QQSS11	127	-6.633	-152.497	DCM	20-180µm	284331652	QQSS
	Pacific_South_West	127DCM1SSUU11	127	-6.633	-152.497	DCM	180-2000µm	310512060	SSUU
	Pacific_South_West	127SUR1GGMM11	127	-6.633	-152.497	SUR	0.8-5µm	598815866	GGMM
	Pacific_South_West	127SUR1GGZZ11	127	-6.633	-152.497	SUR	0.8-2000µm	307252950	GGZZ
	Pacific_South_West	127SUR1MMQQ11	127	-6.633	-152.497	SUR	5-20µm	323575216	MMQQ
	Pacific_South_West	127SUR1QQSS11	127	-6.633	-152.497	SUR	20-180µm	406592152	QQSS
	Pacific_South_West	127SUR1SSUU11	127	-6.633	-152.497	SUR	180-2000µm	329736486	SSUU
	Pacific_South_West	128DCM1GGMM11	128	0	-153.677	DCM	0.8-5µm	307101594	GGMM
	Pacific_South_West	128DCM1GGZZ11	128	0	-153.677	DCM	0.8-2000µm	396401614	GGZZ
	Pacific_South_West	128DCM1MMQQ11	128	0	-153.677	DCM	5-20µm	371256884	MMQQ
	Pacific_South_West	128DCM1QQSS11	128	0	-153.677	DCM	20-180µm	301364972	QQSS
	Pacific_South_West	128DCM1SSUU11	128	0	-153.677	DCM	180-2000µm	379030164	SSUU
	Pacific_South_West	128SUR1GGMM11	128	0	-153.677	SUR	0.8-5µm	349248678	GGMM
	Pacific_South_West	128SUR1GGZZ11	128	0	-153.677	SUR	0.8-2000µm	379638754	GGZZ
	Pacific_South_West	128SUR1MMQQ11	128	0	-153.677	SUR	5-20µm	375642298	MMQQ
	Pacific_South_West	128SUR1QQSS11	128	0	-153.677	SUR	20-180µm	353985174	QQSS
	Pacific_South_West	128SUR1SSUU11	128	0	-153.677	SUR	180-2000µm	417108430	SSUU
	Pacific_Ocean_North	129DCM1GGMM11	129	6.67	-153.08	DCM	0.8-5µm	395974516	GGMM
	Pacific_Ocean_North	129DCM1GGZZ11	129	6.67	-153.08	DCM	0.8-2000µm	333616416	GGZZ
	Pacific_Ocean_North	129DCM1MMQQ11	129	6.67	-153.08	DCM	5-20µm	362432362	MMQQ
	Pacific_Ocean_North	129DCM1QQSS11	129	6.67	-153.08	DCM	20-180µm	294081122	QQSS
	Pacific_Ocean_North	129DCM1SSUU11	129	6.67	-153.08	DCM	180-2000µm	284150974	SSUU
	Pacific_Ocean_North	129SUR1GGMM11	129	6.67	-153.08	SUR	0.8-5µm	361617602	GGMM
	Pacific_Ocean_North	129SUR1GGZZ11	129	6.67	-153.08	SUR	0.8-2000µm	367753588	GGZZ
	Pacific_Ocean_North	129SUR1MMQQ11	129	6.67	-153.08	SUR	5-20µm	411398124	MMQQ
	Pacific_Ocean_North	129SUR1QQSS11	129	6.67	-153.08	SUR	20-180µm	373150816	QQSS
	Pacific_Ocean_North	129SUR1SSUU11	129	6.67	-153.08	SUR	180-2000µm	350660666	SSUU
	Mediterranean_Sea	12DCM1QQSS11	12	43.361	7.894	DCM	20-180µm	251901590	QQSS
	Mediterranean_Sea	12SUR1QQSS11	12	43.361	7.894	SUR	20-180µm	335927960	QQSS
	Pacific_Ocean_North	130SUR1GGMM11	130	11.26	-152.419	SUR	0.8-5µm	356341918	GGMM
	Pacific_Ocean_North	130SUR1GGZZ11	130	11.26	-152.419	SUR	0.8-2000µm	405616232	GGZZ
	Pacific_Ocean_North	130SUR1QQSS11	130	11.26	-152.419	SUR	20-180µm	319609490	QQSS
	Pacific_Ocean_North	130SUR1SSUU11	130	11.26	-152.419	SUR	180-2000µm	367905094	SSUU
	Pacific_Ocean_North	131DCM1GGMM11	131	22.755	-157.993	DCM	0.8-5µm	345847040	GGMM
	Pacific_Ocean_North	131DCM1GGZZ11	131	22.755	-157.993	DCM	0.8-2000µm	338742280	GGZZ
	Pacific_Ocean_North	131DCM1MMQQ11	131	22.755	-157.993	DCM	5-20µm	389405064	MMQQ
	Pacific_Ocean_North	131DCM1QQSS11	131	22.755	-157.993	DCM	20-180µm	447516880	QQSS
	Pacific_Ocean_North	131DCM1SSUU11	131	22.755	-157.993	DCM	180-2000µm	476172790	SSUU
	Pacific_Ocean_North	131SUR1GGMM11	131	22.755	-157.993	SUR	0.8-5µm	327214070	GGMM
	Pacific_Ocean_North	131SUR1GGZZ11	131	22.755	-157.993	SUR	0.8-2000µm	336172592	GGZZ
	Pacific_Ocean_North	131SUR1MMQQ11	131	22.755	-157.993	SUR	5-20µm	307871534	MMQQ
	Pacific_Ocean_North	131SUR1QQSS11	131	22.755	-157.993	SUR	20-180µm	416751432	QQSS
	Pacific_Ocean_North	131SUR1SSUU11	131	22.755	-157.993	SUR	180-2000µm	364711270	SSUU
	Pacific_Ocean_North	132DCM1GGMM11	132	31.509	-159.043	DCM	0.8-5µm	334844992	GGMM
	Pacific_Ocean_North	132DCM1GGZZ11	132	31.509	-159.043	DCM	0.8-2000µm	312967690	GGZZ
	Pacific_Ocean_North	132DCM1MMQQ11	132	31.509	-159.043	DCM	5-20µm	336909276	MMQQ
	Pacific_Ocean_North	132DCM1QQSS11	132	31.509	-159.043	DCM	20-180µm	332339134	QQSS
	Pacific_Ocean_North	132DCM1SSUU11	132	31.509	-159.043	DCM	180-2000µm	367206678	SSUU
	Pacific_Ocean_North	132SUR1GGMM11	132	31.509	-159.043	SUR	0.8-5µm	377518966	GGMM
	Pacific_Ocean_North	132SUR1GGZZ11	132	31.509	-159.043	SUR	0.8-2000µm	388063684	GGZZ
	Pacific_Ocean_North	132SUR1MMQQ11	132	31.509	-159.043	SUR	5-20µm	340641248	MMQQ
	Pacific_Ocean_North	132SUR1QQSS11	132	31.509	-159.043	SUR	20-180µm	361543938	QQSS
	Pacific_Ocean_North	132SUR1SSUU11	132	31.509	-159.043	SUR	180-2000µm	321301184	SSUU
	Pacific_Ocean_North	133DCM1GGMM11	133	35.38	-127.725	DCM	0.8-5µm	323386546	GGMM
	Pacific_Ocean_North	133DCM1GGZZ11	133	35.38	-127.725	DCM	0.8-2000µm	354548204	GGZZ
	Pacific_Ocean_North	133DCM1MMQQ11	133	35.38	-127.725	DCM	5-20µm	225049326	MMQQ
	Pacific_Ocean_North	133DCM1QQSS11	133	35.38	-127.725	DCM	20-180µm	303524758	QQSS
	Pacific_Ocean_North	133DCM1SSUU11	133	35.38	-127.725	DCM	180-2000µm	319551340	SSUU
	Pacific_Ocean_North	133SUR1GGMM11	133	35.38	-127.725	SUR	0.8-5µm	451002916	GGMM
	Pacific_Ocean_North	133SUR1GGZZ11	133	35.38	-127.725	SUR	0.8-2000µm	401604150	GGZZ
	Pacific_Ocean_North	133SUR1MMQQ11	133	35.38	-127.725	SUR	5-20µm	369392542	MMQQ
	Pacific_Ocean_North	133SUR1QQSS11	133	35.38	-127.725	SUR	20-180µm	354083516	QQSS
	Pacific_Ocean_North	133SUR1SSUU11	133	35.38	-127.725	SUR	180-2000µm	344066822	SSUU
	Pacific_Ocean_North	134SUR1GGMM11	134	32.742	-122.001	SUR	0.8-5µm	325127230	GGMM
	Pacific_Ocean_North	134SUR1GGZZ11	134	32.742	-122.001	SUR	0.8-2000µm	307090956	GGZZ
	Pacific_Ocean_North	134SUR1SSUU11	134	32.742	-122.001	SUR	180-2000µm	319152108	SSUU
	Pacific_Ocean_North	135DCM1GGMM11	135	33.007	-121.817	DCM	0.8-5µm	323210188	GGMM
	Pacific_Ocean_North	135DCM1GGZZ11	135	33.007	-121.817	DCM	0.8-2000µm	348690466	GGZZ
	Pacific_Ocean_North	135DCM1MMQQ11	135	33.007	-121.817	DCM	5-20µm	332669522	MMQQ
	Pacific_Ocean_North	135DCM1QQSS11	135	33.007	-121.817	DCM	20-180µm	308208286	QQSS
	Pacific_Ocean_North	135DCM1SSUU11	135	33.007	-121.817	DCM	180-2000µm	317320066	SSUU
	Pacific_Ocean_North	135SUR1GGMM11	135	33.007	-121.817	SUR	0.8-5µm	310359164	GGMM
	Pacific_Ocean_North	135SUR1GGZZ11	135	33.007	-121.817	SUR	0.8-2000µm	349145070	GGZZ
	Pacific_Ocean_North	135SUR1MMQQ11	135	33.007	-121.817	SUR	5-20µm	352318536	MMQQ
	Pacific_Ocean_North	135SUR1QQSS11	135	33.007	-121.817	SUR	20-180µm	359065774	QQSS
	Pacific_Ocean_North	135SUR1SSUU11	135	33.007	-121.817	SUR	180-2000µm	329231092	SSUU
	Pacific_Ocean_North	136SUR1GGMM11	136	17.069	-118.897	SUR	0.8-5µm	351237222	GGMM
	Pacific_Ocean_North	136SUR1GGZZ11	136	17.069	-118.897	SUR	0.8-2000µm	382184046	GGZZ
	Pacific_Ocean_North	136SUR1MMQQ11	136	17.069	-118.897	SUR	5-20µm	373142442	MMQQ
	Pacific_Ocean_North	136SUR1QQSS11	136	17.069	-118.897	SUR	20-180µm	364041694	QQSS
	Pacific_Ocean_North	136SUR1SSUU11	136	17.069	-118.897	SUR	180-2000µm	346555460	SSUU
	Pacific_Ocean_North	137DCM1GGMM11	137	14.189	-116.672	DCM	0.8-5µm	394939366	GGMM
	Pacific_Ocean_North	137DCM1GGZZ11	137	14.189	-116.672	DCM	0.8-2000µm	399622532	GGZZ
	Pacific_Ocean_North	137DCM1MMQQ11	137	14.189	-116.672	DCM	5-20µm	383721304	MMQQ
	Pacific_Ocean_North	137DCM1QQSS11	137	14.189	-116.672	DCM	20-180µm	402954880	QQSS
	Pacific_Ocean_North	137DCM1SSUU11	137	14.189	-116.672	DCM	180-2000µm	427603340	SSUU
	Pacific_Ocean_North	137SUR1GGMM11	137	14.189	-116.672	SUR	0.8-5µm	317553412	GGMM
	Pacific_Ocean_North	137SUR1GGZZ11	137	14.189	-116.672	SUR	0.8-2000µm	379278698	GGZZ
	Pacific_Ocean_North	137SUR1MMQQ11	137	14.189	-116.672	SUR	5-20µm	322851508	MMQQ
	Pacific_Ocean_North	137SUR1QQSS11	137	14.189	-116.672	SUR	20-180µm	310502864	QQSS
	Pacific_Ocean_North	137SUR1SSUU11	137	14.189	-116.672	SUR	180-2000µm	358505126	SSUU
	Pacific_Ocean_North	138DCM1GGMM11	138	6.34	-103.004	DCM	0.8-5µm	413061982	GGMM
	Pacific_Ocean_North	138DCM1GGZZ11	138	6.34	-103.004	DCM	0.8-2000µm	325026142	GGZZ
	Pacific_Ocean_North	138DCM1MMQQ11	138	6.34	-103.004	DCM	5-20µm	384251452	MMQQ
	Pacific_Ocean_North	138DCM1QQSS11	138	6.34	-103.004	DCM	20-180µm	462290930	QQSS
	Pacific_Ocean_North	138DCM1SSUU11	138	6.34	-103.004	DCM	180-2000µm	340801064	SSUU
	Pacific_Ocean_North	138SUR1GGMM11	138	6.34	-103.004	SUR	0.8-5µm	338545414	GGMM
	Pacific_Ocean_North	138SUR1GGZZ11	138	6.34	-103.004	SUR	0.8-2000µm	290535398	GGZZ
	Pacific_Ocean_North	138SUR1QQSS11	138	6.34	-103.004	SUR	20-180µm	330434502	QQSS
	Pacific_Ocean_North	138SUR1SSUU11	138	6.34	-103.004	SUR	180-2000µm	297258378	SSUU
	Pacific_Ocean_North	139SUR1GGMM11	139	6.481	-94.989	SUR	0.8-5µm	377569256	GGMM
	Pacific_Ocean_North	139SUR1GGZZ11	139	6.481	-94.989	SUR	0.8-2000µm	358745994	GGZZ
	Pacific_Ocean_North	139SUR1MMQQ11	139	6.481	-94.989	SUR	5-20µm	332109112	MMQQ
	Pacific_Ocean_North	139SUR1QQSS11	139	6.481	-94.989	SUR	20-180µm	375476408	QQSS
	Pacific_Ocean_North	139SUR2SSUU11	139	6.481	-94.989	SUR	180-2000µm	363049706	SSUU
	Pacific_Ocean_North	140SUR1GGMM11	140	7.416	-79.311	SUR	0.8-5µm	383472480	GGMM
	Pacific_Ocean_North	140SUR1GGZZ11	140	7.416	-79.311	SUR	0.8-2000µm	357815036	GGZZ
	Pacific_Ocean_North	140SUR1MMQQ11	140	7.416	-79.311	SUR	5-20µm	340480562	MMQQ
	Pacific_Ocean_North	140SUR1QQSS11	140	7.416	-79.311	SUR	20-180µm	268711532	QQSS
	Pacific_Ocean_North	140SUR1SSUU11	140	7.416	-79.311	SUR	180-2000µm	334342598	SSUU
	Atlantic_North	141SUR1GGMM11	141	9.843	-80.061	SUR	0.8-5µm	269516026	GGMM
	Atlantic_North	141SUR1GGZZ11	141	9.843	-80.061	SUR	0.8-2000µm	295160102	GGZZ
	Atlantic_North	141SUR1QQSS11	141	9.843	-80.061	SUR	20-180µm	313000796	QQSS
	Atlantic_North	141SUR1SSUU11	141	9.843	-80.061	SUR	180-2000µm	219438948	SSUU
	Atlantic_North	142DCM1GGMM11	142	25.6	-88.434	DCM	0.8-5µm	307106894	GGMM
	Atlantic_North	142DCM1QQSS11	142	25.6	-88.434	DCM	20-180µm	339718368	QQSS
	Atlantic_North	142DCM1SSUU11	142	25.6	-88.434	DCM	180-2000µm	293780786	SSUU
	Atlantic_North	142SUR1GGMM11	142	25.6	-88.434	SUR	0.8-5µm	310991430	GGMM
	Atlantic_North	142SUR1GGZZ11	142	25.6	-88.434	SUR	0.8-2000µm	322722746	GGZZ
	Atlantic_North	142SUR1QQSS11	142	25.6	-88.434	SUR	20-180µm	259745544	QQSS
	Atlantic_North	142SUR1SSUU11	142	25.6	-88.434	SUR	180-2000µm	338395206	SSUU
	Atlantic_North	143DCM1GGMM11	143	29.79	-79.651	DCM	0.8-5µm	372576288	GGMM
	Atlantic_North	143DCM1GGZZ11	143	29.79	-79.651	DCM	0.8-2000µm	314486374	GGZZ
	Atlantic_North	143DCM1MMQQ11	143	29.79	-79.651	DCM	5-20µm	478875134	MMQQ
	Atlantic_North	143DCM1QQSS11	143	29.79	-79.651	DCM	20-180µm	336061222	QQSS
	Atlantic_North	143DCM1SSUU11	143	29.79	-79.651	DCM	180-2000µm	387802762	SSUU
	Atlantic_North	143SUR1GGMM11	143	29.79	-79.651	SUR	0.8-5µm	389802990	GGMM
	Atlantic_North	143SUR1GGZZ11	143	29.79	-79.651	SUR	0.8-2000µm	320786588	GGZZ
	Atlantic_North	143SUR1QQSS11	143	29.79	-79.651	SUR	20-180µm	306872574	QQSS
	Atlantic_North	143SUR1SSUU11	143	29.79	-79.651	SUR	180-2000µm	351361772	SSUU
	Atlantic_North	144SUR1GGZZ11	144	36.363	-72.794	SUR	0.8-2000µm	353493604	GGZZ
	Atlantic_North	144SUR1QQSS11	144	36.363	-72.794	SUR	20-180µm	361309118	QQSS
	Atlantic_North	144SUR1SSUU11	144	36.363	-72.794	SUR	180-2000µm	349400394	SSUU
	Atlantic_North	145SUR1GGMM11	145	39.206	-70.048	SUR	0.8-5µm	363918768	GGMM
	Atlantic_North	145SUR1GGZZ11	145	39.206	-70.048	SUR	0.8-2000µm	341825540	GGZZ
	Atlantic_North	145SUR1MMQQ11	145	39.206	-70.048	SUR	5-20µm	332385262	MMQQ
	Atlantic_North	145SUR1QQSS11	145	39.206	-70.048	SUR	20-180µm	315928174	QQSS
	Atlantic_North	145SUR1SSUU11	145	39.206	-70.048	SUR	180-2000µm	351247906	SSUU
	Atlantic_North	146SUR1GGMM11	146	34.717	-71.254	SUR	0.8-5µm	339654428	GGMM
	Atlantic_North	146SUR1GGZZ11	146	34.717	-71.254	SUR	0.8-2000µm	361128490	GGZZ
	Atlantic_North	146SUR1MMQQ11	146	34.717	-71.254	SUR	5-20µm	310615176	MMQQ
	Atlantic_North	146SUR1QQSS11	146	34.717	-71.254	SUR	20-180µm	347380184	QQSS
	Atlantic_North	146SUR1SSUU11	146	34.717	-71.254	SUR	180-2000µm	315435614	SSUU
	Atlantic_North	147SUR1GGMM11	147	33.006	-66.545	SUR	0.8-5µm	342319486	GGMM
	Atlantic_North	147SUR1GGZZ11	147	33.006	-66.545	SUR	0.8-2000µm	348251256	GGZZ
	Atlantic_North	147SUR1QQSS11	147	33.006	-66.545	SUR	20-180µm	337759106	QQSS
	Atlantic_North	147SUR1SSUU11	147	33.006	-66.545	SUR	180-2000µm	313827948	SSUU
	Atlantic_North	147SUR2MMQQ11	147	33.006	-66.545	SUR	5-20µm	342693614	MMQQ
	Atlantic_North	148SUR1GGMM11	148	32.33	-62.339	SUR	0.8-5µm	327044324	GGMM
	Atlantic_North	148SUR1GGZZ11	148	32.33	-62.339	SUR	0.8-2000µm	348641860	GGZZ
	Atlantic_North	148SUR1MMQQ11	148	32.33	-62.339	SUR	5-20µm	335597424	MMQQ
	Atlantic_North	148SUR1QQSS11	148	32.33	-62.339	SUR	20-180µm	383600516	QQSS
	Atlantic_North	148SUR1SSUU11	148	32.33	-62.339	SUR	180-2000µm	385350802	SSUU
	Atlantic_North	149SUR1GGMM11	149	34.079	-49.831	SUR	0.8-5µm	486118438	GGMM
	Atlantic_North	149SUR1GGZZ11	149	34.079	-49.831	SUR	0.8-2000µm	393688280	GGZZ
	Atlantic_North	149SUR1MMQQ11	149	34.079	-49.831	SUR	5-20µm	268835888	MMQQ
	Atlantic_North	149SUR1QQSS11	149	34.079	-49.831	SUR	20-180µm	409035202	QQSS
	Atlantic_North	149SUR1SSUU11	149	34.079	-49.831	SUR	180-2000µm	439275922	SSUU
	Mediterranean_Sea	14SUR1QQSS11	14	39.892	12.847	SUR	20-180µm	302751424	QQSS
	Atlantic_North	150DCM1GGMM11	150	35.839	-37.161	DCM	0.8-5µm	402249472	GGMM
	Atlantic_North	150DCM1GGZZ11	150	35.839	-37.161	DCM	0.8-2000µm	410647478	GGZZ
	Atlantic_North	150DCM1MMQQ11	150	35.839	-37.161	DCM	5-20µm	370045886	MMQQ
	Atlantic_North	150DCM1QQSS11	150	35.839	-37.161	DCM	20-180µm	449484378	QQSS
	Atlantic_North	150DCM1SSUU11	150	35.839	-37.161	DCM	180-2000µm	395580554	SSUU
	Atlantic_North	150SUR1GGMM11	150	35.839	-37.161	SUR	0.8-5µm	390428280	GGMM
	Atlantic_North	150SUR1GGZZ11	150	35.839	-37.161	SUR	0.8-2000µm	424265730	GGZZ
	Atlantic_North	150SUR1MMQQ11	150	35.839	-37.161	SUR	5-20µm	356273238	MMQQ
	Atlantic_North	150SUR1QQSS11	150	35.839	-37.161	SUR	20-180µm	405925622	QQSS
	Atlantic_North	150SUR1SSUU11	150	35.839	-37.161	SUR	180-2000µm	370725926	SSUU
	Atlantic_North	151DCM01QQSS11	151	36.167	-28.941	DCM	20-180µm	285208860	QQSS
	Atlantic_North	151DCM01SSUU11	151	36.167	-28.941	DCM	180-2000µm	299412318	SSUU
	Atlantic_North	151DCM1GGMM11	151	36.167	-28.941	DCM	0.8-5µm	396290656	GGMM
	Atlantic_North	151DCM1GGZZ11	151	36.167	-28.941	DCM	0.8-2000µm	294202442	GGZZ
	Atlantic_North	151SUR1GGMM11	151	36.167	-28.941	SUR	0.8-5µm	319585268	GGMM
	Atlantic_North	151SUR1GGZZ11	151	36.167	-28.941	SUR	0.8-2000µm	422469964	GGZZ
	Atlantic_North	151SUR1MMQQ11	151	36.167	-28.941	SUR	5-20µm	321000088	MMQQ
	Atlantic_North	151SUR1QQSS11	151	36.167	-28.941	SUR	20-180µm	298521188	QQSS
	Atlantic_North	151SUR1SSUU11	151	36.167	-28.941	SUR	180-2000µm	366669004	SSUU
	Atlantic_North	152SUR1GGMM11	152	43.711	-16.862	SUR	0.8-5µm	307640590	GGMM
	Atlantic_North	152SUR1GGZZ11	152	43.711	-16.862	SUR	0.8-2000µm	377916698	GGZZ
	Atlantic_North	152SUR1MMQQ11	152	43.711	-16.862	SUR	5-20µm	360858668	MMQQ
	Atlantic_North	152SUR1QQSS11	152	43.711	-16.862	SUR	20-180µm	346100386	QQSS
	Atlantic_North	152SUR1SSUU11	152	43.711	-16.862	SUR	180-2000µm	369552994	SSUU
	Atlantic_North	155DCM1GGZZ11	155	54.647	-16.724	DCM	0.8-2000µm	415061058	GGZZ
	Atlantic_North	155DCM1QQSS11	155	54.647	-16.724	DCM	20-180µm	299526120	QQSS
	Atlantic_North	155DCM1SSUU11	155	54.647	-16.724	DCM	180-2000µm	350689492	SSUU
	Atlantic_North	155SUR1GGZZ11	155	54.647	-16.724	SUR	0.8-2000µm	380296198	GGZZ
	Atlantic_North	155SUR1SSUU11	155	54.647	-16.724	SUR	180-2000µm	334074652	SSUU
	Atlantic_North	155SUR2QQSS11	155	54.647	-16.724	SUR	20-180µm	353989252	QQSS
	Arctic	158DCM1GGZZ11	158	67.191	0.241	DCM	0.8-2000µm	382093616	GGZZ
	Arctic	158DCM1KKQQ11	158	67.191	0.241	DCM	3--20	384629438	KKQQ
	Arctic	158DCM1QQSS11	158	67.191	0.241	DCM	20-180µm	456310188	QQSS
	Arctic	158DCM1SSUU11	158	67.191	0.241	DCM	180-2000µm	290242724	SSUU
	Arctic	158SUR1GGZZ11	158	67.191	0.241	SUR	0.8-2000µm	347302708	GGZZ
	Arctic	158SUR1KKQQ11	158	67.191	0.241	SUR	3--20	341441484	KKQQ
	Arctic	158SUR1SSUU11	158	67.191	0.241	SUR	180-2000µm	357339208	SSUU
	Arctic	158SUR2QQSS11	158	67.191	0.241	SUR	20-180µm	271425532	QQSS
	Arctic	163SUR1GGZZ11	163	76.038	1.486	SUR	0.8-2000µm	314156426	GGZZ
	Arctic	163SUR1KKQQ11	163	76.038	1.486	SUR	3--20	322888754	KKQQ
	Arctic	163SUR1SSUU11	163	76.038	1.486	SUR	180-2000µm	355026472	SSUU
	Arctic	168DCM1GGZZ11	168	72.52	44.055	DCM	0.8-2000µm	406000104	GGZZ
	Arctic	168DCM1KKQQ11	168	72.52	44.055	DCM	3--20	294184880	KKQQ
	Arctic	168DCM1QQSS11	168	72.52	44.055	DCM	20-180µm	246229874	QQSS
	Arctic	168DCM1SSUU11	168	72.52	44.055	DCM	180-2000µm	374563500	SSUU
	Arctic	168SUR1GGZZ11	168	72.52	44.055	SUR	0.8-2000µm	252087328	GGZZ
	Arctic	168SUR1KKQQ11	168	72.52	44.055	SUR	3--20	343152630	KKQQ
	Arctic	168SUR1QQSS11	168	72.52	44.055	SUR	20-180µm	405792504	QQSS
	Arctic	168SUR1SSUU11	168	72.52	44.055	SUR	180-2000µm	322067346	SSUU
	Mediterranean_Sea	16DCM1GGMM11	16	37.504	15.497	DCM	0.8-5µm	278031844	GGMM
	Mediterranean_Sea	16SUR2GGMM11	16	37.504	15.497	SUR	0.8-5µm	296097616	GGMM
	Arctic	173DCM1GGZZ11	173	78.954	79.379	DCM	0.8-2000µm	401079166	GGZZ
	Arctic	173DCM1KKQQ11	173	78.954	79.379	DCM	3--20	430900390	KKQQ
	Arctic	173DCM1SSUU11	173	78.954	79.379	DCM	180-2000µm	370657150	SSUU
	Arctic	173SUR1GGZZ11	173	78.954	79.379	SUR	0.8-2000µm	280325626	GGZZ
	Arctic	173SUR1KKQQ11	173	78.954	79.379	SUR	3--20	307654576	KKQQ
	Arctic	173SUR1QQSS11	173	78.954	79.379	SUR	20-180µm	442928218	QQSS
	Arctic	173SUR1SSUU11	173	78.954	79.379	SUR	180-2000µm	326356216	SSUU
	Arctic	175DCM1GGZZ11	175	79.222	66.462	DCM	0.8-2000µm	388351986	GGZZ
	Arctic	175DCM1KKQQ11	175	79.222	66.462	DCM	3--20	309776310	KKQQ
	Arctic	175SUR1GGZZ11	175	79.222	66.462	SUR	0.8-2000µm	391237106	GGZZ
	Arctic	175SUR1KKQQ11	175	79.222	66.462	SUR	3--20	273273634	KKQQ
	Arctic	175SUR1QQSS11	175	79.222	66.462	SUR	20-180µm	434614684	QQSS
	Arctic	175SUR1SSUU11	175	79.222	66.462	SUR	180-2000µm	399540296	SSUU
	Arctic	178SUR1GGZZ11	178	77.162	73.205	SUR	0.8-2000µm	378988286	GGZZ
	Arctic	178SUR1KKQQ11	178	77.162	73.205	SUR	3--20	409585042	KKQQ
	Arctic	178SUR1QQSS11	178	77.162	73.205	SUR	20-180µm	393862212	QQSS
	Arctic	178SUR1SSUU11	178	77.162	73.205	SUR	180-2000µm	373698402	SSUU
	Mediterranean_Sea	17DCM1QQSS11	17	Nan	Nan	DCM	20-180µm	368669444	QQSS
	Mediterranean_Sea	17SUR1QQSS11	17	Nan	Nan	SUR	20-180µm	364484810	QQSS
	Arctic	180DCM1GGZZ11	180	74.802	76.15	DCM	0.8-2000µm	386500760	GGZZ
	Arctic	180DCM1KKQQ11	180	74.802	76.15	DCM	3--20	335318414	KKQQ
	Arctic	180DCM1QQSS11	180	74.802	76.15	DCM	20-180µm	278708704	QQSS
	Arctic	180DCM1SSUU11	180	74.802	76.15	DCM	180-2000µm	292197792	SSUU
	Arctic	180SUR1GGZZ11	180	74.802	76.15	SUR	0.8-2000µm	372227434	GGZZ
	Arctic	180SUR1KKQQ11	180	74.802	76.15	SUR	3--20	305767704	KKQQ
	Arctic	180SUR1QQSS11	180	74.802	76.15	SUR	20-180µm	402966922	QQSS
	Arctic	180SUR1SSUU11	180	74.802	76.15	SUR	180-2000µm	355668466	SSUU
	Arctic	188DCM1GGZZ11	188	78.336	91.671	DCM	0.8-2000µm	276757286	GGZZ
	Arctic	188DCM1KKQQ11	188	78.336	91.671	DCM	3--20	360041788	KKQQ
	Arctic	188DCM1QQSS11	188	78.336	91.671	DCM	20-180µm	441704780	QQSS
	Arctic	188DCM1SSUU11	188	78.336	91.671	DCM	180-2000µm	315944432	SSUU
	Arctic	188SUR1GGZZ11	188	78.336	91.671	SUR	0.8-2000µm	301499408	GGZZ
	Arctic	188SUR1KKQQ11	188	78.336	91.671	SUR	3--20	404746260	KKQQ
	Arctic	188SUR1QQSS11	188	78.336	91.671	SUR	20-180µm	428740942	QQSS
	Arctic	188SUR1SSUU11	188	78.336	91.671	SUR	180-2000µm	334756904	SSUU
	Arctic	189DCM1GGZZ11	189	78.041	116.401	DCM	0.8-2000µm	311611874	GGZZ
	Arctic	189DCM1KKQQ11	189	78.041	116.401	DCM	3--20	450404848	KKQQ
	Arctic	189DCM1QQSS11	189	78.041	116.401	DCM	20-180µm	330214330	QQSS
	Arctic	189DCM1SSUU11	189	78.041	116.401	DCM	180-2000µm	327500960	SSUU
	Arctic	189SUR1GGZZ11	189	78.041	116.401	SUR	0.8-2000µm	432697266	GGZZ
	Arctic	189SUR1KKQQ11	189	78.041	116.401	SUR	3--20	314656454	KKQQ
	Arctic	189SUR1QQSS11	189	78.041	116.401	SUR	20-180µm	359786514	QQSS
	Arctic	189SUR1SSUU11	189	78.041	116.401	SUR	180-2000µm	347240834	SSUU
	Mediterranean_Sea	18DCM1GGMM11	18	35.759	14.257	DCM	0.8-5µm	300724512	GGMM
	Mediterranean_Sea	18DCM1MMQQ11	18	35.759	14.257	DCM	5-20µm	328951496	MMQQ
	Mediterranean_Sea	18DCM1QQSS11	18	35.759	14.257	DCM	20-180µm	543441166	QQSS
	Mediterranean_Sea	18DCM1SSUU11	18	35.759	14.257	DCM	180-2000µm	305862354	SSUU
	Mediterranean_Sea	18SUR1GGMM11	18	35.759	14.257	SUR	0.8-5µm	308072314	GGMM
	Mediterranean_Sea	18SUR1MMQQ11	18	35.759	14.257	SUR	5-20µm	336698990	MMQQ
	Mediterranean_Sea	18SUR1QQSS11	18	35.759	14.257	SUR	20-180µm	325222348	QQSS
	Mediterranean_Sea	18SUR1SSUU11	18	35.759	14.257	SUR	180-2000µm	343523248	SSUU
	Arctic	191SUR1QQSS11	191	71.595	160.938	SUR	20-180µm	712863324	QQSS
	Arctic	191SUR1SSUU11	191	71.595	160.938	SUR	180-2000µm	350240156	SSUU
	Arctic	191SUR2GGZZ11	191	71.595	160.938	SUR	0.8-2000µm	361983792	GGZZ
	Arctic	191SUR2KKQQ11	191	71.595	160.938	SUR	3--20	324723336	KKQQ
	Arctic	193SUR1GGZZ11	193	71.07	174.992	SUR	0.8-2000µm	400353488	GGZZ
	Arctic	193SUR1KKQQ11	193	71.07	174.992	SUR	3--20	336087648	KKQQ
	Arctic	193SUR1QQSS11	193	71.07	174.992	SUR	20-180µm	327660254	QQSS
	Arctic	193SUR1SSUU11	193	71.07	174.992	SUR	180-2000µm	477461156	SSUU
	Arctic	194DCM1GGZZ11	194	73.382	-168.535	DCM	0.8-2000µm	268493084	GGZZ
	Arctic	194DCM1KKQQ11	194	73.382	-168.535	DCM	3--20	354292416	KKQQ
	Arctic	194DCM1QQSS11	194	73.382	-168.535	DCM	20-180µm	325020790	QQSS
	Arctic	194DCM1SSUU11	194	73.382	-168.535	DCM	180-2000µm	302823980	SSUU
	Arctic	194SUR1GGZZ11	194	73.382	-168.535	SUR	0.8-2000µm	461870348	GGZZ
	Arctic	194SUR1KKQQ11	194	73.382	-168.535	SUR	3--20	369679902	KKQQ
	Arctic	194SUR1SSUU11	194	73.382	-168.535	SUR	180-2000µm	399837688	SSUU
	Arctic	194SUR2QQSS11	194	73.382	-168.535	SUR	20-180µm	364140298	QQSS
	Arctic	196SUR1GGZZ11	196	71.891	-154.908	SUR	0.8-2000µm	288661550	GGZZ
	Arctic	196SUR1KKQQ11	196	71.891	-154.908	SUR	3--20	321452504	KKQQ
	Arctic	196SUR1QQSS11	196	71.891	-154.908	SUR	20-180µm	301839722	QQSS
	Arctic	196SUR1SSUU11	196	71.891	-154.908	SUR	180-2000µm	294111014	SSUU
	Mediterranean_Sea	19SUR1GGMM11	19	34.215	13.849	SUR	0.8-5µm	357472520	GGMM
	Mediterranean_Sea	19SUR1MMQQ11	19	34.215	13.849	SUR	5-20µm	405755804	MMQQ
	Mediterranean_Sea	19SUR1QQSS11	19	34.215	13.849	SUR	20-180µm	398256856	QQSS
	Mediterranean_Sea	19SUR1SSUU11	19	34.215	13.849	SUR	180-2000µm	388051386	SSUU
	Arctic	201DCM1GGZZ11	201	74.362	-85.825	DCM	0.8-2000µm	257041926	GGZZ
	Arctic	201DCM1KKQQ11	201	74.362	-85.825	DCM	3--20	273879882	KKQQ
	Arctic	201DCM1QQSS11	201	74.362	-85.825	DCM	20-180µm	380564106	QQSS
	Arctic	201DCM1SSUU11	201	74.362	-85.825	DCM	180-2000µm	301064778	SSUU
	Arctic	201SUR1GGZZ11	201	74.362	-85.825	SUR	0.8-2000µm	231853400	GGZZ
	Arctic	201SUR1KKQQ11	201	74.362	-85.825	SUR	3--20	321461862	KKQQ
	Arctic	201SUR1QQSS11	201	74.362	-85.825	SUR	20-180µm	334047654	QQSS
	Arctic	201SUR1SSUU11	201	74.362	-85.825	SUR	180-2000µm	313546746	SSUU
	Arctic	205SUR1GGZZ11	205	72.441	-71.906	SUR	0.8-2000µm	299265878	GGZZ
	Arctic	205SUR1KKQQ11	205	72.441	-71.906	SUR	3--20	337051894	KKQQ
	Arctic	205SUR1QQSS11	205	72.441	-71.906	SUR	20-180µm	363910022	QQSS
	Arctic	205SUR1SSUU11	205	72.441	-71.906	SUR	180-2000µm	342367312	SSUU
	Arctic	206SUR1GGZZ11	206	70.931	-53.506	SUR	0.8-2000µm	216336646	GGZZ
	Arctic	206SUR1KKQQ11	206	70.931	-53.506	SUR	3--20	265480248	KKQQ
	Arctic	206SUR1QQSS11	206	70.931	-53.506	SUR	20-180µm	428145832	QQSS
	Arctic	206SUR1SSUU11	206	70.931	-53.506	SUR	180-2000µm	293174424	SSUU
	Arctic	208SUR1GGZZ11	208	69.112	-51.512	SUR	0.8-2000µm	353863922	GGZZ
	Arctic	208SUR1KKQQ11	208	69.112	-51.512	SUR	3--20	286065988	KKQQ
	Arctic	208SUR1QQSS11	208	69.112	-51.512	SUR	20-180µm	425884786	QQSS
	Arctic	208SUR2SSUU11	208	69.112	-51.512	SUR	180-2000µm	416067436	SSUU
	Arctic	209SUR1GGZZ11	209	64.719	-53.06	SUR	0.8-2000µm	376163456	GGZZ
	Arctic	209SUR1KKQQ11	209	64.719	-53.06	SUR	3--20	382337620	KKQQ
	Arctic	209SUR1QQSS11	209	64.719	-53.06	SUR	20-180µm	348577300	QQSS
	Arctic	209SUR2SSUU11	209	64.719	-53.06	SUR	180-2000µm	362149320	SSUU
	Mediterranean_Sea	20SUR2GGMM11	20	34.505	14.899	SUR	0.8-5µm	314399518	GGMM
	Mediterranean_Sea	20SUR2QQSS11	20	34.505	14.899	SUR	20-180µm	318707606	QQSS
	Mediterranean_Sea	20SUR2SSUU11	20	34.505	14.899	SUR	180-2000µm	334134768	SSUU
	Arctic	210SUR1GGZZ11	210	61.563	-55.977	SUR	0.8-2000µm	348867758	GGZZ
	Arctic	210SUR1KKQQ11	210	61.563	-55.977	SUR	3--20	342831212	KKQQ
	Arctic	210SUR1QQSS11	210	61.563	-55.977	SUR	20-180µm	337990564	QQSS
	Arctic	210SUR2SSUU11	210	61.563	-55.977	SUR	180-2000µm	333504102	SSUU
	Mediterranean_Sea	21SUR1GGMM11	21	37.511	17.282	SUR	0.8-5µm	384418994	GGMM
	Mediterranean_Sea	21SUR1QQSS11	21	37.511	17.282	SUR	20-180µm	398637300	QQSS
	Mediterranean_Sea	21SUR1SSUU11	21	37.511	17.282	SUR	180-2000µm	321971078	SSUU
	Mediterranean_Sea	22DCM01SSUU11	22	39.828	17.404	DCM	180-2000µm	382872250	SSUU
	Mediterranean_Sea	22DCM1GGMM11	22	39.828	17.404	DCM	0.8-5µm	306331156	GGMM
	Mediterranean_Sea	22DCM1MMQQ11	22	39.828	17.404	DCM	5-20µm	310532436	MMQQ
	Mediterranean_Sea	22DCM1QQSS11	22	39.828	17.404	DCM	20-180µm	363613670	QQSS
	Mediterranean_Sea	22SUR02SSUU11	22	39.828	17.404	SUR	180-2000µm	340489318	SSUU
	Mediterranean_Sea	22SUR1GGMM11	22	39.828	17.404	SUR	0.8-5µm	382554692	GGMM
	Mediterranean_Sea	22SUR1MMQQ11	22	39.828	17.404	SUR	5-20µm	359374312	MMQQ
	Mediterranean_Sea	22SUR1QQSS11	22	39.828	17.404	SUR	20-180µm	299045468	QQSS
	Mediterranean_Sea	23DCM1GGMM11	23	42.176	17.726	DCM	0.8-5µm	589241028	GGMM
	Mediterranean_Sea	23DCM1MMQQ11	23	42.176	17.726	DCM	5-20µm	518891296	MMQQ
	Mediterranean_Sea	23DCM1QQSS11	23	42.176	17.726	DCM	20-180µm	511961698	QQSS
	Mediterranean_Sea	23DCM1SSUU11	23	42.176	17.726	DCM	180-2000µm	583958636	SSUU
	Mediterranean_Sea	23SUR1GGMM11	23	42.176	17.726	SUR	0.8-5µm	497607918	GGMM
	Mediterranean_Sea	23SUR1MMQQ11	23	42.176	17.726	SUR	5-20µm	516220012	MMQQ
	Mediterranean_Sea	23SUR1QQSS11	23	42.176	17.726	SUR	20-180µm	519287634	QQSS
	Mediterranean_Sea	23SUR1SSUU11	23	42.176	17.726	SUR	180-2000µm	468258452	SSUU
	Mediterranean_Sea	24SUR1GGQQ11	24	42.457	17.952	SUR	0.8-20	289212342	GGQQ
	Mediterranean_Sea	24SUR1QQSS11	24	42.457	17.952	SUR	20-180µm	258539338	QQSS
	Mediterranean_Sea	24SUR1SSUU11	24	42.457	17.952	SUR	180-2000µm	353608970	SSUU
	Mediterranean_Sea	25DCM1GGMM11	25	39.375	19.41	DCM	0.8-5µm	319584302	GGMM
	Mediterranean_Sea	25DCM1QQSS11	25	39.375	19.41	DCM	20-180µm	308020602	QQSS
	Mediterranean_Sea	25DCM1SSUU11	25	39.375	19.41	DCM	180-2000µm	358716262	SSUU
	Mediterranean_Sea	25SUR1GGMM11	25	39.375	19.41	SUR	0.8-5µm	335502776	GGMM
	Mediterranean_Sea	25SUR1MMQQ11	25	39.375	19.41	SUR	5-20µm	333347442	MMQQ
	Mediterranean_Sea	25SUR1QQSS11	25	39.375	19.41	SUR	20-180µm	302002708	QQSS
	Mediterranean_Sea	25SUR1SSUU11	25	39.375	19.41	SUR	180-2000µm	368103852	SSUU
	Mediterranean_Sea	26SUR1GGQQ11	26	38.432	20.187	SUR	0.8-20	328770454	GGQQ
	Mediterranean_Sea	26SUR1QQSS11	26	38.432	20.187	SUR	20-180µm	316190482	QQSS
	Mediterranean_Sea	26SUR1SSUU11	26	38.432	20.187	SUR	180-2000µm	320313092	SSUU
	Mediterranean_Sea	30DCM1GGMM11	30	33.921	32.832	DCM	0.8-5µm	514293236	GGMM
	Mediterranean_Sea	30DCM1MMQQ11	30	33.921	32.832	DCM	5-20µm	517159550	MMQQ
	Mediterranean_Sea	30DCM1QQSS11	30	33.921	32.832	DCM	20-180µm	104232004	QQSS
	Mediterranean_Sea	30SUR1GGMM11	30	33.921	32.832	SUR	0.8-5µm	528537246	GGMM
	Mediterranean_Sea	30SUR1MMQQ11	30	33.921	32.832	SUR	5-20µm	423157124	MMQQ
	Mediterranean_Sea	30SUR1QQSS11	30	33.921	32.832	SUR	20-180µm	406661984	QQSS
	Mediterranean_Sea	30SUR1SSUU11	30	33.921	32.832	SUR	180-2000µm	126980734	SSUU
	Red_Sea	31SUR1GGQQ11	31	27.15	34.818	SUR	0.8-20	293242476	GGQQ
	Red_Sea	31SUR1QQSS11	31	27.15	34.818	SUR	20-180µm	363525840	QQSS
	Red_Sea	31SUR1SSUU11	31	27.15	34.818	SUR	180-2000µm	273647780	SSUU
	Red_Sea	32DCM1GGMM11	32	23.376	37.241	DCM	0.8-5µm	344200590	GGMM
	Red_Sea	32DCM1QQSS11	32	23.376	37.241	DCM	20-180µm	373670172	QQSS
	Red_Sea	32DCM1SSUU11	32	23.376	37.241	DCM	180-2000µm	325695768	SSUU
	Red_Sea	32SUR1GGMM11	32	23.376	37.241	SUR	0.8-5µm	273506922	GGMM
	Red_Sea	32SUR1QQSS11	32	23.376	37.241	SUR	20-180µm	268176432	QQSS
	Red_Sea	32SUR1SSUU11	32	23.376	37.241	SUR	180-2000µm	364291202	SSUU
	Red_Sea	33SUR1GGQQ11	33	22.052	38.217	SUR	0.8-20	306591276	GGQQ
	Red_Sea	33SUR1QQSS11	33	22.052	38.217	SUR	20-180µm	341747940	QQSS
	Red_Sea	33SUR1SSUU11	33	22.052	38.217	SUR	180-2000µm	385475604	SSUU
	Red_Sea	34DCM1GGMM11	34	18.398	39.869	DCM	0.8-5µm	635104254	GGMM
	Red_Sea	34DCM1MMQQ11	34	18.398	39.869	DCM	5-20µm	332528386	MMQQ
	Red_Sea	34DCM1QQSS11	34	18.398	39.869	DCM	20-180µm	301764044	QQSS
	Red_Sea	34DCM1SSUU11	34	18.398	39.869	DCM	180-2000µm	308289156	SSUU
	Red_Sea	34SUR1QQSS11	34	18.398	39.869	SUR	20-180µm	306657278	QQSS
	Red_Sea	34SUR2SSUU11	34	18.398	39.869	SUR	180-2000µm	209614204	SSUU
	Indian_Ocean_North	36DCM1GGMM11	36	20.818	63.508	DCM	0.8-5µm	325723998	GGMM
	Indian_Ocean_North	36DCM1QQSS11	36	20.818	63.508	DCM	20-180µm	315588940	QQSS
	Indian_Ocean_North	36DCM1SSUU11	36	20.818	63.508	DCM	180-2000µm	310858362	SSUU
	Indian_Ocean_North	36SUR1GGMM11	36	20.818	63.508	SUR	0.8-5µm	298317236	GGMM
	Indian_Ocean_North	36SUR1QQSS11	36	20.818	63.508	SUR	20-180µm	311527792	QQSS
	Indian_Ocean_North	36SUR1SSUU11	36	20.818	63.508	SUR	180-2000µm	315388850	SSUU
	Indian_Ocean_North	38DCM0GGMM11	38	19.03	64.546	DCM	0.8-5µm	305260292	GGMM
	Indian_Ocean_North	38DCM0QQSS11	38	19.03	64.546	DCM	20-180µm	331676946	QQSS
	Indian_Ocean_North	38DCM0SSUU11	38	19.03	64.546	DCM	180-2000µm	352111792	SSUU
	Indian_Ocean_North	38SUR0GGMM11	38	19.03	64.546	SUR	0.8-5µm	354758954	GGMM
	Indian_Ocean_North	39DCM1GGMM11	39	18.621	66.459	DCM	0.8-5µm	327771954	GGMM
	Indian_Ocean_North	39DCM1QQSS11	39	18.621	66.459	DCM	20-180µm	301162174	QQSS
	Indian_Ocean_North	39DCM1SSUU11	39	18.621	66.459	DCM	180-2000µm	339624470	SSUU
	Indian_Ocean_North	39SUR1GGMM11	39	18.621	66.459	SUR	0.8-5µm	310727782	GGMM
	Indian_Ocean_North	39SUR1QQSS11	39	18.621	66.459	SUR	20-180µm	342794138	QQSS
	Indian_Ocean_North	41DCM1GGMM11	41	14.579	70	DCM	0.8-5µm	335388538	GGMM
	Indian_Ocean_North	41DCM1QQSS11	41	14.579	70	DCM	20-180µm	316952736	QQSS
	Indian_Ocean_North	41DCM1SSUU11	41	14.579	70	DCM	180-2000µm	345166178	SSUU
	Indian_Ocean_North	41SUR1GGMM11	41	14.579	70	SUR	0.8-5µm	361383404	GGMM
	Indian_Ocean_North	41SUR1QQSS11	41	14.579	70	SUR	20-180µm	366263302	QQSS
	Indian_Ocean_North	41SUR1SSUU11	41	14.579	70	SUR	180-2000µm	331300214	SSUU
	Indian_Ocean_North	42DCM1GGMM11	42	6.016	73.898	DCM	0.8-5µm	330139714	GGMM
	Indian_Ocean_North	42DCM1QQSS11	42	6.016	73.898	DCM	20-180µm	326770774	QQSS
	Indian_Ocean_North	42DCM1SSUU11	42	6.016	73.898	DCM	180-2000µm	319796660	SSUU
	Indian_Ocean_North	42SUR1GGMM11	42	6.016	73.898	SUR	0.8-5µm	270146216	GGMM
	Indian_Ocean_North	42SUR1QQSS11	42	6.016	73.898	SUR	20-180µm	294556970	QQSS
	Indian_Ocean_North	42SUR1SSUU11	42	6.016	73.898	SUR	180-2000µm	348521604	SSUU
	Indian_Ocean_North	43SUR1GGMM11	43	4.66	73.486	SUR	0.8-5µm	339638900	GGMM
	Indian_Ocean_North	43SUR1MMQQ11	43	4.66	73.486	SUR	5-20µm	323348030	MMQQ
	Indian_Ocean_North	43SUR1QQSS11	43	4.66	73.486	SUR	20-180µm	393527240	QQSS
	Indian_Ocean_North	43SUR1SSUU11	43	4.66	73.486	SUR	180-2000µm	362371828	SSUU
	Indian_Ocean_North	44SUR1GGQQ11	44	2.818	71.542	SUR	0.8-20	299125732	GGQQ
	Indian_Ocean_North	45SUR1GGMM11	45	0.005	71.644	SUR	0.8-5µm	358286038	GGMM
	Indian_Ocean_North	45SUR1MMQQ11	45	0.005	71.644	SUR	5-20µm	338504176	MMQQ
	Indian_Ocean_North	45SUR1QQSS11	45	0.005	71.644	SUR	20-180µm	284301386	QQSS
	Indian_Ocean_North	45SUR1SSUU11	45	0.005	71.644	SUR	180-2000µm	330570208	SSUU
	Indian_Ocean_North	46SUR1GGMM11	46	-0.662	73.161	SUR	0.8-5µm	322504638	GGMM
	Indian_Ocean_North	46SUR1MMQQ11	46	-0.662	73.161	SUR	5-20µm	329193372	MMQQ
	Indian_Ocean_North	46SUR1QQSS11	46	-0.662	73.161	SUR	20-180µm	316450762	QQSS
	Indian_Ocean_North	46SUR1SSUU11	46	-0.662	73.161	SUR	180-2000µm	302833770	SSUU
	Indian_Ocean_North	47DCM01GGZZ11	47	-2.047	72.157	DCM	0.8-2000µm	323382386	GGZZ
	Indian_Ocean_North	47SUR1GGQQ11	47	-2.047	72.157	SUR	0.8-20	328986342	GGQQ
	Indian_Ocean_North	47SUR1QQSS11	47	-2.047	72.157	SUR	20-180µm	335186284	QQSS
	Indian_Ocean_North	47SUR1SSUU11	47	-2.047	72.157	SUR	180-2000µm	326951892	SSUU
	Indian_Ocean_North	48SUR1GGQQ11	48	-9.403	66.368	SUR	0.8-20	341346582	GGQQ
	Indian_Ocean_South	49SUR1GGQQ11	49	-16.808	59.504	SUR	0.8-20	344419450	GGQQ
	Indian_Ocean_South	49SUR1QQSS11	49	-16.808	59.504	SUR	20-180µm	363599172	QQSS
	Indian_Ocean_South	49SUR1SSUU11	49	-16.808	59.504	SUR	180-2000µm	287233762	SSUU
	Atlantic_North	4DCM1GGMM11	4	36.563	-6.553	DCM	0.8-5µm	403654194	GGMM
	Atlantic_North	4SUR1GGMM11	4	36.563	-6.553	SUR	0.8-5µm	334554154	GGMM
	Atlantic_North	4SUR1MMQQ11	4	36.563	-6.553	SUR	5-20µm	350687628	MMQQ
	Atlantic_North	4SUR1SSUU11	4	36.563	-6.553	SUR	180-2000µm	308955320	SSUU
	Indian_Ocean_South	50DCM01MMQQ11	50	-21.479	56.835	DCM	5-20µm	305257792	MMQQ
	Indian_Ocean_South	50DCM1GGMM11	50	-21.479	56.835	DCM	0.8-5µm	290566306	GGMM
	Indian_Ocean_South	50DCM2SSUU11	50	-21.479	56.835	DCM	180-2000µm	286784694	SSUU
	Indian_Ocean_South	50SUR1QQSS11	50	-21.479	56.835	SUR	20-180µm	377613404	QQSS
	Indian_Ocean_South	50SUR2GGMM11	50	-21.479	56.835	SUR	0.8-5µm	391648452	GGMM
	Indian_Ocean_South	51DCM01QQRR11	51	-21.495	54.345	DCM	20-200	286241266	QQRR
	Indian_Ocean_South	51DCM1GGMM11	51	-21.495	54.345	DCM	0.8-5µm	347945060	GGMM
	Indian_Ocean_South	51DCM1SSUU11	51	-21.495	54.345	DCM	180-2000µm	281429676	SSUU
	Indian_Ocean_South	51SUR1GGMM11	51	-21.495	54.345	SUR	0.8-5µm	325838270	GGMM
	Indian_Ocean_South	51SUR1QQSS11	51	-21.495	54.345	SUR	20-180µm	272609672	QQSS
	Indian_Ocean_South	51SUR1SSUU11	51	-21.495	54.345	SUR	180-2000µm	277567726	SSUU
	Indian_Ocean_South	52DCM0GGMM11	52	-16.957	54.001	DCM	0.8-5µm	287710362	GGMM
	Indian_Ocean_South	52DCM0QQSS11	52	-16.957	54.001	DCM	20-180µm	280198674	QQSS
	Indian_Ocean_South	52DCM0SSUU11	52	-16.957	54.001	DCM	180-2000µm	311604124	SSUU
	Indian_Ocean_South	52SUR0GGMM11	52	-16.957	54.001	SUR	0.8-5µm	350337418	GGMM
	Indian_Ocean_South	52SUR0QQSS11	52	-16.957	54.001	SUR	20-180µm	323732754	QQSS
	Indian_Ocean_South	52SUR0SSUU11	52	-16.957	54.001	SUR	180-2000µm	369140734	SSUU
	Indian_Ocean_South	53SUR1GGMM11	53	-13.083	46.971	SUR	0.8-5µm	283575024	GGMM
	Indian_Ocean_South	53SUR1MMQQ11	53	-13.083	46.971	SUR	5-20µm	314283270	MMQQ
	Indian_Ocean_South	53SUR1QQSS11	53	-13.083	46.971	SUR	20-180µm	306839322	QQSS
	Indian_Ocean_South	53SUR1SSUU11	53	-13.083	46.971	SUR	180-2000µm	363870016	SSUU
	Indian_Ocean_South	54SUR1GGMM11	54	-12.807	45.225	SUR	0.8-5µm	290580302	GGMM
	Indian_Ocean_South	54SUR1QQSS11	54	-12.807	45.225	SUR	20-180µm	237699304	QQSS
	Indian_Ocean_South	54SUR1SSUU11	54	-12.807	45.225	SUR	180-2000µm	311064272	SSUU
	Indian_Ocean_South	54SUR2MMQQ11	54	-12.807	45.225	SUR	5-20µm	206430434	MMQQ
	Indian_Ocean_South	57SUR1GGMM11	57	-16.558	42.787	SUR	0.8-5µm	260632154	GGMM
	Indian_Ocean_South	57SUR1QQSS11	57	-16.558	42.787	SUR	20-180µm	349301678	QQSS
	Indian_Ocean_South	58DCM1GGMM11	58	-17.427	42.245	DCM	0.8-5µm	316666160	GGMM
	Indian_Ocean_South	58DCM1QQSS11	58	-17.427	42.245	DCM	20-180µm	284583366	QQSS
	Indian_Ocean_South	58DCM1SSUU11	58	-17.427	42.245	DCM	180-2000µm	333280550	SSUU
	Indian_Ocean_South	58SUR1GGMM11	58	-17.427	42.245	SUR	0.8-5µm	314087400	GGMM
	Indian_Ocean_South	58SUR1MMQQ11	58	-17.427	42.245	SUR	5-20µm	431128186	MMQQ
	Indian_Ocean_South	58SUR1QQSS11	58	-17.427	42.245	SUR	20-180µm	427084058	QQSS
	Indian_Ocean_South	58SUR1SSUU11	58	-17.427	42.245	SUR	180-2000µm	376035476	SSUU
	Mediterranean_Sea	5DCM1GGMM11	5	36.03	-4.424	DCM	0.8-5µm	368680550	GGMM
	Mediterranean_Sea	5DCM1SSUU11	5	36.03	-4.424	DCM	180-2000µm	441971364	SSUU
	Mediterranean_Sea	5SUR1GGMM11	5	36.03	-4.424	SUR	0.8-5µm	410837790	GGMM
	Mediterranean_Sea	5SUR1SSUU11	5	36.03	-4.424	SUR	180-2000µm	419388584	SSUU
	Indian_Ocean_South	62SUR1GGMM11	62	-21.375	39.563	SUR	0.8-5µm	311941986	GGMM
	Indian_Ocean_South	62SUR1QQSS11	62	-21.375	39.563	SUR	20-180µm	288855664	QQSS
	Indian_Ocean_South	62SUR1SSUU11	62	-21.375	39.563	SUR	180-2000µm	304649620	SSUU
	Indian_Ocean_South	64DCM1GGMM11	64	-29.51	37.956	DCM	0.8-5µm	265049612	GGMM
	Indian_Ocean_South	64DCM1QQSS11	64	-29.51	37.956	DCM	20-180µm	293838436	QQSS
	Indian_Ocean_South	64DCM1SSUU11	64	-29.51	37.956	DCM	180-2000µm	293106922	SSUU
	Indian_Ocean_South	64SUR1GGMM11	64	-29.51	37.956	SUR	0.8-5µm	281984314	GGMM
	Indian_Ocean_South	64SUR1QQSS11	64	-29.51	37.956	SUR	20-180µm	306682606	QQSS
	Indian_Ocean_South	64SUR1SSUU11	64	-29.51	37.956	SUR	180-2000µm	414394614	SSUU
	Indian_Ocean_South	64SUR2MMQQ11	64	-29.51	37.956	SUR	5-20µm	306952346	MMQQ
	Indian_Ocean_South	65DCM1GGMM11	65	-35.235	26.312	DCM	0.8-5µm	249405474	GGMM
	Indian_Ocean_South	65SUR1QQSS11	65	-35.235	26.312	SUR	20-180µm	350494184	QQSS
	Indian_Ocean_South	65SUR1SSUU11	65	-35.235	26.312	SUR	180-2000µm	285797638	SSUU
	Atlantic_South	66SUR1GGMM11	66	-34.907	18.018	SUR	0.8-5µm	236386102	GGMM
	Atlantic_South	66SUR1QQSS11	66	-34.907	18.018	SUR	20-180µm	362615158	QQSS
	Atlantic_South	66SUR1SSUU11	66	-34.907	18.018	SUR	180-2000µm	357023504	SSUU
	Atlantic_South	67SUR1GGMM11	67	-32.18	17.703	SUR	0.8-5µm	280993828	GGMM
	Atlantic_South	67SUR1GGZZ11	67	-32.18	17.703	SUR	0.8-2000µm	333557068	GGZZ
	Atlantic_South	67SUR1MMQQ11	67	-32.18	17.703	SUR	5-20µm	287696698	MMQQ
	Atlantic_South	67SUR1QQSS11	67	-32.18	17.703	SUR	20-180µm	299093534	QQSS
	Atlantic_South	67SUR1SSUU11	67	-32.18	17.703	SUR	180-2000µm	319021370	SSUU
	Atlantic_South	68DCM1GGMM11	68	-31.042	4.663	DCM	0.8-5µm	414259346	GGMM
	Atlantic_South	68DCM1GGZZ11	68	-31.042	4.663	DCM	0.8-2000µm	298515114	GGZZ
	Atlantic_South	68DCM1QQSS11	68	-31.042	4.663	DCM	20-180µm	377085696	QQSS
	Atlantic_South	68DCM1SSUU11	68	-31.042	4.663	DCM	180-2000µm	349473120	SSUU
	Atlantic_South	68SUR1GGMM11	68	-31.042	4.663	SUR	0.8-5µm	293010720	GGMM
	Atlantic_South	68SUR1GGZZ11	68	-31.042	4.663	SUR	0.8-2000µm	286453422	GGZZ
	Atlantic_South	68SUR1QQSS11	68	-31.042	4.663	SUR	20-180µm	317418674	QQSS
	Atlantic_South	68SUR1SSUU11	68	-31.042	4.663	SUR	180-2000µm	325768780	SSUU
	Mediterranean_Sea	6DCM2GGMM11	6	36.521	-4.003	DCM	0.8-5µm	388339018	GGMM
	Mediterranean_Sea	6DCM2SSUU11	6	36.521	-4.003	DCM	180-2000µm	340412438	SSUU
	Mediterranean_Sea	6SUR2MMQQ11	6	36.521	-4.003	SUR	5-20µm	392650282	MMQQ
	Mediterranean_Sea	6SUR2SSUU11	6	36.521	-4.003	SUR	180-2000µm	421322910	SSUU
	Atlantic_South	70SUR1GGMM11	70	-20.405	-3.193	SUR	0.8-5µm	282921616	GGMM
	Atlantic_South	70SUR1GGZZ11	70	-20.405	-3.193	SUR	0.8-2000µm	270195334	GGZZ
	Atlantic_South	70SUR1MMQQ11	70	-20.405	-3.193	SUR	5-20µm	335352840	MMQQ
	Atlantic_South	70SUR1QQSS11	70	-20.405	-3.193	SUR	20-180µm	336226244	QQSS
	Atlantic_South	70SUR1SSUU11	70	-20.405	-3.193	SUR	180-2000µm	294240294	SSUU
	Atlantic_South	71SUR1GGMM11	71	-9.276	-9.614	SUR	0.8-5µm	306403282	GGMM
	Atlantic_South	71SUR1GGZZ11	71	-9.276	-9.614	SUR	0.8-2000µm	334757362	GGZZ
	Atlantic_South	71SUR1MMQQ11	71	-9.276	-9.614	SUR	5-20µm	319504162	MMQQ
	Atlantic_South	71SUR1QQSS11	71	-9.276	-9.614	SUR	20-180µm	349511180	QQSS
	Atlantic_South	71SUR1SSUU11	71	-9.276	-9.614	SUR	180-2000µm	390212500	SSUU
	Atlantic_South	72DCM0GGMM11	72	-8.759	-17.919	DCM	0.8-5µm	306582592	GGMM
	Atlantic_South	72DCM0GGZZ11	72	-8.759	-17.919	DCM	0.8-2000µm	294522088	GGZZ
	Atlantic_South	72DCM0MMQQ11	72	-8.759	-17.919	DCM	5-20µm	347886612	MMQQ
	Atlantic_South	72DCM0QQSS11	72	-8.759	-17.919	DCM	20-180µm	312053812	QQSS
	Atlantic_South	72DCM0SSUU11	72	-8.759	-17.919	DCM	180-2000µm	354762182	SSUU
	Atlantic_South	72SUR0GGMM11	72	-8.759	-17.919	SUR	0.8-5µm	302395550	GGMM
	Atlantic_South	72SUR0GGZZ11	72	-8.759	-17.919	SUR	0.8-2000µm	308491300	GGZZ
	Atlantic_South	72SUR0QQSS11	72	-8.759	-17.919	SUR	20-180µm	298442050	QQSS
	Atlantic_South	72SUR0SSUU11	72	-8.759	-17.919	SUR	180-2000µm	353222738	SSUU
	Atlantic_South	76DCM1GGMM11	76	-21.005	-35.307	DCM	0.8-5µm	333390708	GGMM
	Atlantic_South	76DCM1GGZZ11	76	-21.005	-35.307	DCM	0.8-2000µm	272608780	GGZZ
	Atlantic_South	76DCM1MMQQ11	76	-21.005	-35.307	DCM	5-20µm	343406710	MMQQ
	Atlantic_South	76DCM1QQSS11	76	-21.005	-35.307	DCM	20-180µm	384079762	QQSS
	Atlantic_South	76DCM1SSUU11	76	-21.005	-35.307	DCM	180-2000µm	327071080	SSUU
	Atlantic_South	76SUR1GGMM11	76	-21.005	-35.307	SUR	0.8-5µm	376988048	GGMM
	Atlantic_South	76SUR1GGZZ11	76	-21.005	-35.307	SUR	0.8-2000µm	347792176	GGZZ
	Atlantic_South	76SUR1MMQQ11	76	-21.005	-35.307	SUR	5-20µm	318924104	MMQQ
	Atlantic_South	76SUR1QQSS11	76	-21.005	-35.307	SUR	20-180µm	435800886	QQSS
	Atlantic_South	76SUR1SSUU11	76	-21.005	-35.307	SUR	180-2000µm	372016546	SSUU
	Atlantic_South	78DCM1GGMM11	78	-30.147	-43.268	DCM	0.8-5µm	323719850	GGMM
	Atlantic_South	78DCM1GGZZ11	78	-30.147	-43.268	DCM	0.8-2000µm	339687902	GGZZ
	Atlantic_South	78DCM1QQSS11	78	-30.147	-43.268	DCM	20-180µm	283141680	QQSS
	Atlantic_South	78DCM1SSUU11	78	-30.147	-43.268	DCM	180-2000µm	332083878	SSUU
	Atlantic_South	78SUR1GGMM11	78	-30.147	-43.268	SUR	0.8-5µm	300385918	GGMM
	Atlantic_South	78SUR1GGZZ11	78	-30.147	-43.268	SUR	0.8-2000µm	336252360	GGZZ
	Atlantic_South	78SUR1MMQQ11	78	-30.147	-43.268	SUR	5-20µm	277392802	MMQQ
	Atlantic_South	78SUR1QQSS11	78	-30.147	-43.268	SUR	20-180µm	256216492	QQSS
	Atlantic_South	78SUR1SSUU11	78	-30.147	-43.268	SUR	180-2000µm	269952192	SSUU
	Mediterranean_Sea	7DCM1GGMM11	7	37.031	1.949	DCM	0.8-5µm	495768972	GGMM
	Mediterranean_Sea	7DCM1QQSS11	7	37.031	1.949	DCM	20-180µm	557994308	QQSS
	Mediterranean_Sea	7DCM1SSUU11	7	37.031	1.949	DCM	180-2000µm	554535804	SSUU
	Mediterranean_Sea	7SUR1GGMM11	7	37.031	1.949	SUR	0.8-5µm	970828704	GGMM
	Mediterranean_Sea	7SUR1QQSS11	7	37.031	1.949	SUR	20-180µm	554366398	QQSS
	Mediterranean_Sea	7SUR1SSUU11	7	37.031	1.949	SUR	180-2000µm	638264326	SSUU
	Atlantic_South	80DCM1GGMM11	80	-40.634	-51.995	DCM	0.8-5µm	396204688	GGMM
	Atlantic_South	80DCM1MMQQ11	80	-40.634	-51.995	DCM	5-20µm	396824012	MMQQ
	Atlantic_South	80DCM1QQSS11	80	-40.634	-51.995	DCM	20-180µm	428410008	QQSS
	Atlantic_South	80DCM1SSUU11	80	-40.634	-51.995	DCM	180-2000µm	391310826	SSUU
	Atlantic_South	80SUR0GGZZ11	80	-40.634	-51.995	SUR	0.8-2000µm	379924492	GGZZ
	Atlantic_South	80SUR1GGMM11	80	-40.634	-51.995	SUR	0.8-5µm	371940498	GGMM
	Atlantic_South	80SUR1QQSS11	80	-40.634	-51.995	SUR	20-180µm	359041526	QQSS
	Atlantic_South	80SUR1SSUU11	80	-40.634	-51.995	SUR	180-2000µm	453301376	SSUU
	Atlantic_South	81DCM01SSUU11	81	-44.543	-52.378	DCM	180-2000µm	398947654	SSUU
	Atlantic_South	81DCM1GGMM11	81	-44.543	-52.378	DCM	0.8-5µm	316030528	GGMM
	Atlantic_South	81DCM1MMQQ11	81	-44.543	-52.378	DCM	5-20µm	411493386	MMQQ
	Atlantic_South	81DCM1QQSS11	81	-44.543	-52.378	DCM	20-180µm	381381020	QQSS
	Atlantic_South	81SUR01SSUU11	81	-44.543	-52.378	SUR	180-2000µm	334256346	SSUU
	Atlantic_South	81SUR1GGMM11	81	-44.543	-52.378	SUR	0.8-5µm	342170934	GGMM
	Atlantic_South	81SUR1MMQQ11	81	-44.543	-52.378	SUR	5-20µm	333655336	MMQQ
	Atlantic_South	81SUR1QQSS11	81	-44.543	-52.378	SUR	20-180µm	281751174	QQSS
	Atlantic_South	82DCM0GGZZ11	82	-47.199	-58.177	DCM	0.8-2000µm	295771776	GGZZ
	Atlantic_South	82DCM0SSUU11	82	-47.199	-58.177	DCM	180-2000µm	299532542	SSUU
	Atlantic_South	82SUR0GGMM11	82	-47.199	-58.177	SUR	0.8-5µm	387095922	GGMM
	Atlantic_South	82SUR0GGZZ11	82	-47.199	-58.177	SUR	0.8-2000µm	280980166	GGZZ
	Atlantic_South	82SUR0QQSS11	82	-47.199	-58.177	SUR	20-180µm	284101712	QQSS
	Atlantic_South	82SUR0SSUU11	82	-47.199	-58.177	SUR	180-2000µm	307122290	SSUU
	Atlantic_South	83SUR01QQRR11	83	-54.377	-65.153	SUR	20-200	376330304	QQRR
	Atlantic_South	83SUR0SSUU11	83	-54.377	-65.153	SUR	180-2000µm	359009870	SSUU
	Atlantic_South	83SUR1GGMM11	83	-54.377	-65.153	SUR	0.8-5µm	322290596	GGMM
	Atlantic_South	83SUR1GGZZ11	83	-54.377	-65.153	SUR	0.8-2000µm	362205262	GGZZ
	Southern_Ocean	84SUR0GGMM11	84	-60.321	-60.547	SUR	0.8-5µm	284615656	GGMM
	Southern_Ocean	84SUR0GGZZ11	84	-60.321	-60.547	SUR	0.8-2000µm	324488700	GGZZ
	Southern_Ocean	84SUR0QQSS11	84	-60.321	-60.547	SUR	20-180µm	269465470	QQSS
	Southern_Ocean	84SUR0SSUU11	84	-60.321	-60.547	SUR	180-2000µm	282237182	SSUU
	Southern_Ocean	85DCM0GGMM11	85	-62.132	-49.328	DCM	0.8-5µm	325070510	GGMM
	Southern_Ocean	85DCM0GGZZ11	85	-62.132	-49.328	DCM	0.8-2000µm	332382130	GGZZ
	Southern_Ocean	85DCM0SSUU11	85	-62.132	-49.328	DCM	180-2000µm	335173378	SSUU
	Southern_Ocean	85DCM1QQSS11	85	-62.132	-49.328	DCM	20-180µm	265843692	QQSS
	Southern_Ocean	85SUR0GGMM11	85	-62.132	-49.328	SUR	0.8-5µm	252381186	GGMM
	Southern_Ocean	85SUR0GGZZ11	85	-62.132	-49.328	SUR	0.8-2000µm	292155070	GGZZ
	Southern_Ocean	85SUR1QQSS11	85	-62.132	-49.328	SUR	20-180µm	271177846	QQSS
	Southern_Ocean	86DCM1GGMM11	86	-64.354	-53.054	DCM	0.8-5µm	414521962	GGMM
	Southern_Ocean	86DCM1GGZZ11	86	-64.354	-53.054	DCM	0.8-2000µm	380740372	GGZZ
	Southern_Ocean	86DCM1SSUU11	86	-64.354	-53.054	DCM	180-2000µm	405546638	SSUU
	Southern_Ocean	86SUR1GGMM11	86	-64.354	-53.054	SUR	0.8-5µm	372014654	GGMM
	Southern_Ocean	86SUR1GGZZ11	86	-64.354	-53.054	SUR	0.8-2000µm	266557732	GGZZ
	Southern_Ocean	86SUR1MMQQ11	86	-64.354	-53.054	SUR	5-20µm	355663412	MMQQ
	Southern_Ocean	86SUR1QQSS11	86	-64.354	-53.054	SUR	20-180µm	346605176	QQSS
	Southern_Ocean	86SUR1SSUU11	86	-64.354	-53.054	SUR	180-2000µm	360300686	SSUU
	Southern_Ocean	87SUR01QQRR11	87	-63.854	-56.129	SUR	20-200	370639722	QQRR
	Southern_Ocean	87SUR1GGMM11	87	-63.854	-56.129	SUR	0.8-5µm	282551818	GGMM
	Southern_Ocean	87SUR1GGZZ11	87	-63.854	-56.129	SUR	0.8-2000µm	348587924	GGZZ
	Southern_Ocean	87SUR1MMQQ11	87	-63.854	-56.129	SUR	5-20µm	290639842	MMQQ
	Southern_Ocean	87SUR1SSUU11	87	-63.854	-56.129	SUR	180-2000µm	351701068	SSUU
	Southern_Ocean	88SUR1GGMM11	88	-63.41	-56.795	SUR	0.8-5µm	317520294	GGMM
	Southern_Ocean	88SUR1GGZZ11	88	-63.41	-56.795	SUR	0.8-2000µm	309618674	GGZZ
	Southern_Ocean	88SUR1QQSS11	88	-63.41	-56.795	SUR	20-180µm	390738364	QQSS
	Southern_Ocean	88SUR1SSUU11	88	-63.41	-56.795	SUR	180-2000µm	358770732	SSUU
	Atlantic_South	89SUR1GGMM11	89	-57.734	-67.107	SUR	0.8-5µm	363012736	GGMM
	Atlantic_South	89SUR1GGZZ11	89	-57.734	-67.107	SUR	0.8-2000µm	362842960	GGZZ
	Atlantic_South	89SUR1QQSS11	89	-57.734	-67.107	SUR	20-180µm	354745986	QQSS
	Atlantic_South	89SUR1SSUU11	89	-57.734	-67.107	SUR	180-2000µm	398667878	SSUU
	Mediterranean_Sea	8DCM1GGMM11	8	38.004	3.967	DCM	0.8-5µm	366302148	GGMM
	Mediterranean_Sea	8DCM1QQSS11	8	38.004	3.967	DCM	20-180µm	341282566	QQSS
	Mediterranean_Sea	8DCM1SSUU11	8	38.004	3.967	DCM	180-2000µm	320522378	SSUU
	Mediterranean_Sea	8SUR1GGMM11	8	38.004	3.967	SUR	0.8-5µm	315381820	GGMM
	Mediterranean_Sea	8SUR1MMQQ11	8	38.004	3.967	SUR	5-20µm	400709904	MMQQ
	Mediterranean_Sea	8SUR1QQSS11	8	38.004	3.967	SUR	20-180µm	378547262	QQSS
	Mediterranean_Sea	8SUR1SSUU11	8	38.004	3.967	SUR	180-2000µm	378591580	SSUU
	Pacific_South_East	90SUR1GGMM11	90	-39.622	-76.976	SUR	0.8-5µm	450601792	GGMM
	Pacific_South_East	90SUR1MMQQ11	90	-39.622	-76.976	SUR	5-20µm	487816470	MMQQ
	Pacific_South_East	90SUR1QQSS11	90	-39.622	-76.976	SUR	20-180µm	529842594	QQSS
	Pacific_South_East	90SUR1SSUU11	90	-39.622	-76.976	SUR	180-2000µm	471895068	SSUU
	Pacific_South_East	91SUR1GGMM11	91	-34.162	-73.097	SUR	0.8-5µm	409899594	GGMM
	Pacific_South_East	91SUR1MMQQ11	91	-34.162	-73.097	SUR	5-20µm	321038058	MMQQ
	Pacific_South_East	91SUR1QQSS11	91	-34.162	-73.097	SUR	20-180µm	257691696	QQSS
	Pacific_South_East	92SUR1GGMM11	92	-33.689	-71.997	SUR	0.8-5µm	440297562	GGMM
	Pacific_South_East	92SUR1GGZZ11	92	-33.689	-71.997	SUR	0.8-2000µm	334265362	GGZZ
	Pacific_South_East	92SUR1MMQQ11	92	-33.689	-71.997	SUR	5-20µm	424210740	MMQQ
	Pacific_South_East	92SUR1QQSS11	92	-33.689	-71.997	SUR	20-180µm	453506714	QQSS
	Pacific_South_East	92SUR1SSUU11	92	-33.689	-71.997	SUR	180-2000µm	361032976	SSUU
	Pacific_South_East	93DCM01QQRR11	93	-33.977	-73.071	DCM	20-200	397943050	QQRR
	Pacific_South_East	93DCM1GGMM11	93	-33.977	-73.071	DCM	0.8-5µm	429566788	GGMM
	Pacific_South_East	93DCM1SSUU11	93	-33.977	-73.071	DCM	180-2000µm	290618504	SSUU
	Pacific_South_East	93SUR1GGMM11	93	-33.977	-73.071	SUR	0.8-5µm	403781822	GGMM
	Pacific_South_East	93SUR1MMQQ11	93	-33.977	-73.071	SUR	5-20µm	360596630	MMQQ
	Pacific_South_East	93SUR1SSUU11	93	-33.977	-73.071	SUR	180-2000µm	413586828	SSUU
	Pacific_South_East	93SUR2QQSS11	93	-33.977	-73.071	SUR	20-180µm	367698368	QQSS
	Pacific_South_East	94SUR1GGMM11	94	-32.78	-87.091	SUR	0.8-5µm	277370068	GGMM
	Pacific_South_East	94SUR1GGZZ11	94	-32.78	-87.091	SUR	0.8-2000µm	299066172	GGZZ
	Pacific_South_East	94SUR1MMQQ11	94	-32.78	-87.091	SUR	5-20µm	309137548	MMQQ
	Pacific_South_East	94SUR1QQSS11	94	-32.78	-87.091	SUR	20-180µm	242964036	QQSS
	Pacific_South_East	94SUR1SSUU11	94	-32.78	-87.091	SUR	180-2000µm	356759450	SSUU
	Pacific_South_East	95SUR1GGMM11	95	-31.436	-93.957	SUR	0.8-5µm	409936320	GGMM
	Pacific_South_East	95SUR1GGZZ11	95	-31.436	-93.957	SUR	0.8-2000µm	281034084	GGZZ
	Pacific_South_East	95SUR1MMQQ11	95	-31.436	-93.957	SUR	5-20µm	373252452	MMQQ
	Pacific_South_East	95SUR1QQSS11	95	-31.436	-93.957	SUR	20-180µm	351408058	QQSS
	Pacific_South_East	95SUR1SSUU11	95	-31.436	-93.957	SUR	180-2000µm	280943972	SSUU
	Pacific_South_East	96DCM1GGMM11	96	-29.661	-101.263	DCM	0.8-5µm	382570016	GGMM
	Pacific_South_East	96DCM1GGZZ11	96	-29.661	-101.263	DCM	0.8-2000µm	309743512	GGZZ
	Pacific_South_East	96DCM1SSUU11	96	-29.661	-101.263	DCM	180-2000µm	348308722	SSUU
	Pacific_South_East	96DCM2MMQQ11	96	-29.661	-101.263	DCM	5-20µm	291494202	MMQQ
	Pacific_South_East	96SUR1GGMM11	96	-29.661	-101.263	SUR	0.8-5µm	373864534	GGMM
	Pacific_South_East	96SUR1GGZZ11	96	-29.661	-101.263	SUR	0.8-2000µm	353386924	GGZZ
	Pacific_South_East	96SUR1MMQQ11	96	-29.661	-101.263	SUR	5-20µm	401259786	MMQQ
	Pacific_South_East	96SUR1QQSS11	96	-29.661	-101.263	SUR	20-180µm	340958350	QQSS
	Pacific_South_East	96SUR1SSUU11	96	-29.661	-101.263	SUR	180-2000µm	359449426	SSUU
	Pacific_South_East	97DCM1GGZZ11	97	-28.174	-107.626	DCM	0.8-2000µm	363805874	GGZZ
	Pacific_South_East	97DCM1SSUU11	97	-28.174	-107.626	DCM	180-2000µm	349671766	SSUU
	Pacific_South_East	97DCM2GGMM11	97	-28.174	-107.626	DCM	0.8-5µm	276181408	GGMM
	Pacific_South_East	97SUR1GGMM11	97	-28.174	-107.626	SUR	0.8-5µm	374871396	GGMM
	Pacific_South_East	97SUR1GGZZ11	97	-28.174	-107.626	SUR	0.8-2000µm	414661638	GGZZ
	Pacific_South_East	97SUR1QQSS11	97	-28.174	-107.626	SUR	20-180µm	352208076	QQSS
	Pacific_South_East	97SUR1SSUU11	97	-28.174	-107.626	SUR	180-2000µm	402067158	SSUU
	Pacific_South_East	98DCM1QQSS11	98	-25.826	-111.754	DCM	20-180µm	314763856	QQSS
	Pacific_South_East	98DCM1SSUU11	98	-25.826	-111.754	DCM	180-2000µm	300369170	SSUU
	Pacific_South_East	98SUR1GGMM11	98	-25.826	-111.754	SUR	0.8-5µm	333559304	GGMM
	Pacific_South_East	98SUR1MMQQ11	98	-25.826	-111.754	SUR	5-20µm	326687354	MMQQ
	Pacific_South_East	98SUR1QQSS11	98	-25.826	-111.754	SUR	20-180µm	352651994	QQSS
	Pacific_South_East	98SUR1SSUU11	98	-25.826	-111.754	SUR	180-2000µm	383432150	SSUU
	Pacific_South_East	99SUR1GGMM11	99	-21.153	-104.82	SUR	0.8-5µm	304831264	GGMM
	Pacific_South_East	99SUR1GGZZ11	99	-21.153	-104.82	SUR	0.8-2000µm	306644606	GGZZ
	Pacific_South_East	99SUR1MMQQ11	99	-21.153	-104.82	SUR	5-20µm	261575298	MMQQ
	Pacific_South_East	99SUR1QQSS11	99	-21.153	-104.82	SUR	20-180µm	279704718	QQSS
	Pacific_South_East	99SUR1SSUU11	99	-21.153	-104.82	SUR	180-2000µm	278034022	SSUU
	Mediterranean_Sea	9DCM1GGMM11	9	39.118	5.888	DCM	0.8-5µm	298198124	GGMM
	Mediterranean_Sea	9DCM1SSUU11	9	39.118	5.888	DCM	180-2000µm	351069196	SSUU
	Mediterranean_Sea	9SUR1GGMM11	9	39.118	5.888	SUR	0.8-5µm	328553102	GGMM
	Mediterranean_Sea	9SUR1SSUU11	9	39.118	5.888	SUR	180-2000µm	332470438	SSUU
	Red_Sea	34SUR1GGMM11	34	18.398	39.869	SUR	0.8-5µm
								282332967844
								282.333

## Sheet: Assembly statistics
	Assembly and binning statistics
	Geographic region	Megahit assembly parameters	Nb of metagenomes	Nb of reads	Nb of billion reads	Nb scaff 1 kbp	Nb bp (1kbp)	Nb scaff 2.5 kbp	Nb bp (2.5kbp)	Nb of metabins	eukaryotic MAGs
	Mediterranean Sea	k list: 61,71,81,91,101,111,121,131,141,151,161	95	36244859408	36.2449	12180348	24156004239	1979772	9573929398	400	140
	Arctic Ocean	k list: 61,71,81,91,101,111,121,131,141,151,161	108	37864517616	37.8645	12858349	24376614221	1960004	8821327067	400	126
	Atlantic Ocean North	k list: 61,71,81,91,101,111,121,131,141,151,161	82	28706509030	28.7065	9623671	18360338055	1387758	6677932629	300	102
	Pacific Ocean South East	k list: 67,77,87,97,107,117,127,137,147,157,167	93	32092433770	32.0924	8138056	15577810166	1182190	5706110995	200	81
	Pacific Ocean South West	k list: 77,87,97,107,117,127,137,147,157,167,177	86	35628502858	35.6285	7201091	14232165491	1075703	5446438792	200	76
	Pacific Ocean North	k list: 77,87,97,107,117,127,137,147,157,167,177	109	37965421686	37.9654	7164032	13505622212	966813	4683541128	200	69
	Atlantic Ocean South	k list: 77,87,97,107,117,127,137,147,157,167,177	84	28197321550	28.1973	5855819	10869782558	805687	3643258080	200	65
	Southern Ocean	k list: 41,51,61,71,81,91,101,111,121,127	28	9157709890	9.15771	3580923	7759136750	773579	3658256362	200	36
	Indian Ocean North	k list: 57,67,77,87,97,107,117,127,137,147,157	45	14746189556	14.7462	4501642	8867949635	722186	3467673255	200	65
	Indian Ocean South	k list: 57,67,77,87,97,107,117,127,137,147,157	50	15721773156	15.7218	4882590	9204762819	714879	3270477786	200	52
	Red Sea	k list: 57,67,77,87,97,107,117,127,137,147,157	18	6007729324	6.00773	2073971	3806625489	295654	1268314292	50	25
	SOC_subset_01	k list: 27,37,47,57,67,77,87,97,107,117,127	5								1
						78 million contigs	150.7 Gbp	11.9 million contigs	56.2 Gbp		837

## Sheet: redundant MAGs statistics
	Statistics of redundant MAGs
	Note that taxonomical signal described here was then significantly refined using reference transcriptomes (MetDB) and phylogenomic approaches
	Genome_Id	Region	Source	Best_taxonomy_KINGDON	Best_taxonomy_PHYLUM	Best_taxonomy_CLASS	Best_taxonomy_ORDER	Best_taxonomy_FAMILY	Best_taxonomy_GENRE	ratio_genes	tagged_taxon	total_length	num_contigs	N50	GC_content	percent_completion	percent_redundancy	Domain	Best_taxonomy_KINGDON	Redundancy	Best_taxonomy_GENRE	To remove	Cluster_ID
	TARA_MED_95_MAG_00406	Mediterranean Sea	MAG	Animalia	Arthropoda	Hexanauplia	Calanoida	Temoridae	Eurytemora	30.44	None	53531020	12036	4502	0.4352	53.01	10.84	Eukarya	Animalia	Cluster_01	Eurytemora	Yes	Animalia_Cluster_01
	TARA_PSW_86_MAG_00290	Pacific Ocean South West	MAG	Animalia	Arthropoda	Hexanauplia	Calanoida	Temoridae	Eurytemora	31.31	None	51776000	11105	4732	43.4036	53.01	16.87	Eukarya	Animalia	Cluster_01	Eurytemora	Yes	Animalia_Cluster_01
	TARA_AON_82_MAG_00288	Atlantic Ocean North	MAG	Animalia	Arthropoda	Hexanauplia	Calanoida	Temoridae	Eurytemora	33.24	None	29284478	7383	3878	44.0725	33.73	4.82	Eukarya	Animalia	Cluster_01	Eurytemora	Yes	Animalia_Cluster_01
	TARA_AOS_82_MAG_00148	Atlantic Ocean South	MAG	Animalia	Arthropoda	Hexanauplia	Calanoida	Temoridae	Eurytemora	32.18	NA	31037295	7762	3912	44.005	25.3	6.02	Eukarya	Animalia	Cluster_01	Eurytemora	Yes	Animalia_Cluster_01
	TARA_PSE_93_MAG_00251	Pacific Ocean South East	MAG	Animalia	Arthropoda	Hexanauplia	Calanoida	Temoridae	Eurytemora	32.06	None	65967899	12922	5439	43.417	55.42	18.07	Eukarya	Animalia	Cluster_01	Eurytemora	No	Animalia_Cluster_01
	TARA_AON_82_MAG_00311	Atlantic Ocean North	MAG	Animalia	Arthropoda	Hexanauplia	Calanoida	Temoridae	Eurytemora	28.53	None	47767736	10638	4567	42.9895	39.76	15.66	Eukarya	Animalia	Cluster_02	Eurytemora	Yes	Animalia_Cluster_02
	TARA_MED_95_MAG_00471	Mediterranean Sea	MAG	Animalia	Arthropoda	Hexanauplia	Calanoida	Temoridae	Eurytemora	29.58	None	48686909	10875	4561	0.4322	34.94	15.66	Eukarya	Animalia	Cluster_02	Eurytemora	Yes	Animalia_Cluster_02
	TARA_PON_109_MAG_00236	Pacific Ocean North	MAG	Animalia	Arthropoda	Hexanauplia	Calanoida	Temoridae	Eurytemora	30.81	None	31293277	6574	4884	43.142	27.71	8.43	Eukarya	Animalia	Cluster_02	Eurytemora	Yes	Animalia_Cluster_02
	TARA_PON_109_MAG_00248	Pacific Ocean North	MAG	Animalia	Arthropoda	Hexanauplia	Calanoida	Temoridae	Eurytemora	30.96	None	28467005	5955	4937	43.2251	20.48	2.41	Eukarya	Animalia	Cluster_02	Eurytemora	Yes	Animalia_Cluster_02
	TARA_PSW_86_MAG_00311	Pacific Ocean South West	MAG	Animalia	Arthropoda	Hexanauplia	Calanoida	Temoridae	Eurytemora	29.94	None	74150808	14907	5257	42.9797	60.24	20.48	Eukarya	Animalia	Cluster_02	Eurytemora	No	Animalia_Cluster_02
	TARA_AOS_82_MAG_00155	Atlantic Ocean South	MAG	Animalia	Arthropoda	Hexanauplia	Calanoida	Temoridae	Eurytemora	36.58	NA	17076511	4754	3446	44.7327	21.69	7.23	Eukarya	Animalia	Cluster_03	Eurytemora	Yes	Animalia_Cluster_03
	TARA_AON_82_MAG_00325	Atlantic Ocean North	MAG	Animalia	Arthropoda	Hexanauplia	Calanoida	Temoridae	Eurytemora	47.5	Eurytemora	30874214	4894	7255	46.1811	49.4	10.84	Eukarya	Animalia	Cluster_03	Eurytemora	No	Animalia_Cluster_03
	TARA_MED_95_MAG_00517	Mediterranean Sea	MAG	Animalia	Arthropoda	Crustacea	Cladocera	Daphniidae	Daphnia	69	Daphnia	67276563	1465	54179	0.3887	36.14	10.84	Eukarya	Animalia	Cluster_04	Daphnia	Yes	Animalia_Cluster_04
	TARA_AON_82_MAG_00330	Atlantic Ocean North	MAG	Animalia	Arthropoda	Crustacea	Cladocera	Daphniidae	Daphnia	40.4	None	44390528	8326	5806	37.409	32.53	9.64	Eukarya	Animalia	Cluster_04	Daphnia	Yes	Animalia_Cluster_04
	TARA_MED_95_MAG_00489	Mediterranean Sea	MAG	Animalia	Arthropoda	Crustacea	Cladocera	Daphniidae	Daphnia	24.17	None	28485167	3779	9661	0.4514	6.02	0	Eukarya	Animalia	Cluster_04	Daphnia	Yes	Animalia_Cluster_04
	TARA_PSE_93_MAG_00265	Pacific Ocean South East	MAG	Animalia	Arthropoda	Crustacea	Cladocera	Daphniidae	Daphnia	44.83	Daphnia	93707086	4348	51314	42.4246	40.96	9.64	Eukarya	Animalia	Cluster_04	Daphnia	No	Animalia_Cluster_04
	TARA_AON_82_MAG_00331	Atlantic Ocean North	MAG	Animalia	Arthropoda	Hexanauplia	Calanoida	Temoridae	Eurytemora	21.55	None	32396247	7370	4480	41.4429	18.07	2.41	Eukarya	Animalia	Cluster_05	Eurytemora	Yes	Animalia_Cluster_05
	TARA_MED_95_MAG_00440	Mediterranean Sea	MAG	Animalia	Arthropoda	Hexanauplia	Calanoida	Temoridae	Eurytemora	33.77	None	20872704	4400	5001	0.4441	19.28	4.82	Eukarya	Animalia	Cluster_05	Eurytemora	No	Animalia_Cluster_05
	TARA_ION_45_MAG_00174	Indian Ocean North	MAG	Animalia	Arthropoda	Hexanauplia	Calanoida	Temoridae	Eurytemora	28.82	NA	10974859	3064	3429	43.0857	10.84	3.61	Eukarya	Animalia	Cluster_06	Eurytemora	Yes	Animalia_Cluster_06
	TARA_IOS_50_MAG_00154	Indian Ocean South	MAG	Animalia	Arthropoda	Hexanauplia	Calanoida	Temoridae	Eurytemora	30.47	NA	14496701	3870	3629	43.5039	22.89	8.43	Eukarya	Animalia	Cluster_06	Eurytemora	No	Animalia_Cluster_06
	TARA_IOS_50_MAG_00147	Indian Ocean South	MAG	Animalia	Arthropoda	Hexanauplia	Calanoida	Temoridae	Eurytemora	32.25	NA	49385098	10652	4793	44.8926	40.96	10.84	Eukarya	Animalia	Cluster_07	Eurytemora	Yes	Animalia_Cluster_07
	TARA_PON_109_MAG_00237	Pacific Ocean North	MAG	Animalia	Arthropoda	Hexanauplia	Calanoida	Temoridae	Eurytemora	38.13	Eurytemora	38248278	6019	7386	45.5621	38.55	9.64	Eukarya	Animalia	Cluster_07	Eurytemora	Yes	Animalia_Cluster_07
	TARA_PON_109_MAG_00244	Pacific Ocean North	MAG	Animalia	Arthropoda	Hexanauplia	Calanoida	Temoridae	Eurytemora	37.92	Eurytemora	34330341	5462	7248	45.5926	38.55	9.64	Eukarya	Animalia	Cluster_07	Eurytemora	Yes	Animalia_Cluster_07
	TARA_PSW_86_MAG_00278	Pacific Ocean South West	MAG	Animalia	Arthropoda	Hexanauplia	Calanoida	Temoridae	Eurytemora	29.86	None	28623024	7364	3782	44.457	21.69	2.41	Eukarya	Animalia	Cluster_07	Eurytemora	Yes	Animalia_Cluster_07
	TARA_ION_45_MAG_00179	Indian Ocean North	MAG	Animalia	Arthropoda	Hexanauplia	Calanoida	Temoridae	Eurytemora	34.84	NA	58217293	11489	5372	45.3453	55.42	16.87	Eukarya	Animalia	Cluster_07	Eurytemora	No	Animalia_Cluster_07
	TARA_IOS_50_MAG_00160	Indian Ocean South	MAG	Animalia	Arthropoda	Hexanauplia	Siphonostomatoida	Caligidae	Lepeophtheirus	5.13	NA	27249326	7040	3797	41.6288	10.84	8.43	Eukarya	Animalia	Cluster_08	Lepeophtheirus	Yes	Animalia_Cluster_08
	TARA_ION_45_MAG_00181	Indian Ocean North	MAG	Animalia	Arthropoda	Hexanauplia	Siphonostomatoida	Caligidae	Lepeophtheirus	4.73	NA	29329286	7774	3688	41.5015	13.25	9.64	Eukarya	Animalia	Cluster_08	Lepeophtheirus	No	Animalia_Cluster_08
	TARA_PSE_93_MAG_00266	Pacific Ocean South East	MAG	Animalia	Arthropoda	Hexanauplia	Siphonostomatoida	Caligidae	Lepeophtheirus	10.22	None	61825025	10695	6498	38.1852	65.06	19.28	Eukarya	Animalia	Cluster_09	Lepeophtheirus	Yes	Animalia_Cluster_09
	TARA_ION_45_MAG_00183	Indian Ocean North	MAG	Animalia	Arthropoda	Hexanauplia	Siphonostomatoida	Caligidae	Lepeophtheirus	10.88	NA	43735420	8190	5749	38.8853	62.65	21.69	Eukarya	Animalia	Cluster_09	Lepeophtheirus	Yes	Animalia_Cluster_09
	TARA_IOS_50_MAG_00148	Indian Ocean South	MAG	Animalia	Arthropoda	Hexanauplia	Siphonostomatoida	Caligidae	Lepeophtheirus	10.56	NA	44160475	8689	5344	38.9699	59.04	20.48	Eukarya	Animalia	Cluster_09	Lepeophtheirus	Yes	Animalia_Cluster_09
	TARA_PON_109_MAG_00275	Pacific Ocean North	MAG	Animalia	Arthropoda	Hexanauplia	Siphonostomatoida	Caligidae	Lepeophtheirus	9.31	None	62610992	12654	5196	38.4001	65.06	18.07	Eukarya	Animalia	Cluster_09	Lepeophtheirus	No	Animalia_Cluster_09
	TARA_ION_45_MAG_00197	Indian Ocean North	MAG	Animalia	Arthropoda	Crustacea	Cladocera	Daphniidae	Daphnia	37.47	NA	76491402	8143	13400	39.5699	31.33	9.64	Eukarya	Animalia	Cluster_10	Daphnia	Yes	Animalia_Cluster_10
	TARA_MED_95_MAG_00521	Mediterranean Sea	MAG	Animalia	Arthropoda	Crustacea	Cladocera	Daphniidae	Daphnia	36.35	None	81285951	11033	9214	0.391	38.55	13.25	Eukarya	Animalia	Cluster_10	Daphnia	No	Animalia_Cluster_10
	TARA_IOS_50_MAG_00140	Indian Ocean South	MAG	Animalia	Arthropoda	Hexanauplia	Calanoida	Temoridae	Eurytemora	31.84	NA	25039803	6922	3510	49.1446	27.71	9.64	Eukarya	Animalia	Cluster_11	Eurytemora	Yes	Animalia_Cluster_11
	TARA_MED_95_MAG_00461	Mediterranean Sea	MAG	Animalia	Arthropoda	Hexanauplia	Calanoida	Temoridae	Eurytemora	25.48	None	31847048	8718	3545	0.4663	27.71	9.64	Eukarya	Animalia	Cluster_11	Eurytemora	No	Animalia_Cluster_11
	TARA_IOS_50_MAG_00145	Indian Ocean South	MAG	Animalia	Arthropoda	Hexanauplia	Calanoida	Temoridae	Eurytemora	26.66	NA	17106526	4838	3398	45.6232	22.89	4.82	Eukarya	Animalia	Cluster_12	Eurytemora	Yes	Animalia_Cluster_12
	TARA_PSW_86_MAG_00296	Pacific Ocean South West	MAG	Animalia	Arthropoda	Hexanauplia	Calanoida	Temoridae	Eurytemora	30.84	None	13131898	3476	3679	46.0726	13.25	4.82	Eukarya	Animalia	Cluster_12	Eurytemora	Yes	Animalia_Cluster_12
	TARA_PSE_93_MAG_00244	Pacific Ocean South East	MAG	Animalia	Arthropoda	Hexanauplia	Calanoida	Temoridae	Eurytemora	21.95	None	34715027	8594	3995	44.6373	30.12	9.64	Eukarya	Animalia	Cluster_12	Eurytemora	No	Animalia_Cluster_12
	TARA_ARC_108_MAG_00108	Arctic Ocean	MAG	Chromista	Bacillariophyta	Mediophyceae	Chaetocerotales	Leptocylindraceae	Leptocylindrus	76.23	Leptocylindrus	40473145	7090	6501	43.2458	91.57	9.64	Eukarya	Animalia	Unique	Leptocylindrus	No	Animalia_Unique
	TARA_MED_95_MAG_00404	Mediterranean Sea	MAG	Animalia	Arthropoda	Hexanauplia	Calanoida	Temoridae	Eurytemora	32.94	None	76300638	13970	6021	0.4388	66.27	21.69	Eukarya	Animalia	Unique	Eurytemora	No	Animalia_Unique
	TARA_ARC_108_MAG_00223	Arctic Ocean	MAG	Animalia	Chordata	Appendicularia	Copelata	Oikopleuridae	Oikopleura	2.88	NA	33973234	7155	4935	39.6284	65.06	19.28	Eukarya	Animalia	Unique	Oikopleura	No	Animalia_Unique
	TARA_MED_95_MAG_00518	Mediterranean Sea	MAG	Animalia	Arthropoda	Hexanauplia	Calanoida	Temoridae	Eurytemora	27.34	None	77040679	14773	5626	0.4228	59.04	21.69	Eukarya	Animalia	Unique	Eurytemora	No	Animalia_Unique
	TARA_MED_95_MAG_00405	Mediterranean Sea	MAG	Animalia	Arthropoda	Hexanauplia	Siphonostomatoida	Caligidae	Lepeophtheirus	8.97	None	45388116	10146	4445	0.386	56.63	13.25	Eukarya	Animalia	Unique	Lepeophtheirus	No	Animalia_Unique
	TARA_MED_95_MAG_00414	Mediterranean Sea	MAG	Animalia	Arthropoda	Hexanauplia	Siphonostomatoida	Caligidae	Lepeophtheirus	8.82	None	44862026	10971	4048	0.3866	53.01	18.07	Eukarya	Animalia	Unique	Lepeophtheirus	No	Animalia_Unique
	TARA_MED_95_MAG_00520	Mediterranean Sea	MAG	Animalia	Arthropoda	Hexanauplia	Siphonostomatoida	Caligidae	Lepeophtheirus	6.49	None	92219986	20558	4583	0.321	51.81	9.64	Eukarya	Animalia	Unique	Lepeophtheirus	No	Animalia_Unique
	TARA_MED_95_MAG_00512	Mediterranean Sea	MAG	Animalia	Arthropoda	Hexanauplia	Calanoida	Temoridae	Eurytemora	24.12	None	73786672	15300	4946	0.4271	48.19	10.84	Eukarya	Animalia	Unique	Eurytemora	No	Animalia_Unique
	TARA_MED_95_MAG_00410	Mediterranean Sea	MAG	Animalia	Arthropoda	Hexanauplia	Siphonostomatoida	Caligidae	Lepeophtheirus	8.81	None	36010977	8792	4003	0.3431	48.19	10.84	Eukarya	Animalia	Unique	Lepeophtheirus	No	Animalia_Unique
	TARA_PON_109_MAG_00276	Pacific Ocean North	MAG	Animalia	Arthropoda	Hexanauplia	Siphonostomatoida	Caligidae	Lepeophtheirus	4.95	None	74576384	18623	3862	33.5781	46.99	15.66	Eukarya	Animalia	Unique	Lepeophtheirus	No	Animalia_Unique
	TARA_MED_95_MAG_00493	Mediterranean Sea	MAG	Animalia	Arthropoda	Hexanauplia	Siphonostomatoida	Caligidae	Lepeophtheirus	7.15	None	58531014	13572	4355	0.3291	46.99	14.46	Eukarya	Animalia	Unique	Lepeophtheirus	No	Animalia_Unique
	TARA_PSE_93_MAG_00221	Pacific Ocean South East	MAG	Animalia	Arthropoda	Hexanauplia	Calanoida	Temoridae	Eurytemora	26.37	None	54436112	13297	4074	42.5671	46.99	9.64	Eukarya	Animalia	Unique	Eurytemora	No	Animalia_Unique
	TARA_PSW_86_MAG_00313	Pacific Ocean South West	MAG	Animalia	Arthropoda	Hexanauplia	Calanoida	Temoridae	Eurytemora	20	None	76837242	20290	3686	44.4778	45.78	9.64	Eukarya	Animalia	Unique	Eurytemora	No	Animalia_Unique
	TARA_PSW_86_MAG_00320	Pacific Ocean South West	MAG	Animalia	Arthropoda	Hexanauplia	Siphonostomatoida	Caligidae	Lepeophtheirus	5	None	67117858	16216	4017	33.6414	45.78	20.48	Eukarya	Animalia	Unique	Lepeophtheirus	No	Animalia_Unique
	TARA_IOS_50_MAG_00153	Indian Ocean South	MAG	Animalia	Arthropoda	Hexanauplia	Calanoida	Temoridae	Eurytemora	22.25	NA	58872741	15488	3710	45.0377	45.78	12.05	Eukarya	Animalia	Unique	Eurytemora	No	Animalia_Unique
	TARA_PON_109_MAG_00274	Pacific Ocean North	MAG	Animalia	Arthropoda	Hexanauplia	Calanoida	Temoridae	Eurytemora	21.19	None	81583537	20467	3899	36.5332	44.58	9.64	Eukarya	Animalia	Unique	Eurytemora	No	Animalia_Unique
	TARA_PSE_93_MAG_00254	Pacific Ocean South East	MAG	Animalia	Arthropoda	Hexanauplia	Calanoida	Temoridae	Eurytemora	23	None	81169487	18238	4520	36.6521	44.58	8.43	Eukarya	Animalia	Unique	Eurytemora	No	Animalia_Unique
	TARA_PSE_93_MAG_00202	Pacific Ocean South East	MAG	Animalia	Arthropoda	Hexanauplia	Siphonostomatoida	Caligidae	Lepeophtheirus	5.35	None	43057692	12080	3428	36.1294	44.58	10.84	Eukarya	Animalia	Unique	Lepeophtheirus	No	Animalia_Unique
	TARA_MED_95_MAG_00450	Mediterranean Sea	MAG	Animalia	Chordata	Appendicularia	Copelata	Oikopleuridae	Oikopleura	3.43	NA	25391517	4930	5526	0.3612	44.58	6.02	Eukarya	Animalia	Unique	Oikopleura	No	Animalia_Unique
	TARA_RED_19_MAG_00056	Red Sea	MAG	Animalia	Arthropoda	Hexanauplia	Calanoida	Temoridae	Eurytemora	23.08	NA	53855219	13202	4039	44.8713	44.5783	9.63855	Eukarya	Animalia	Unique	Eurytemora	No	Animalia_Unique
	TARA_RED_19_MAG_00048	Red Sea	MAG	Animalia	Arthropoda	Hexanauplia	Calanoida	Temoridae	Eurytemora	49.97	Eurytemora	25221201	4628	5931	42.6473	43.3735	13.253	Eukarya	Animalia	Unique	Eurytemora	No	Animalia_Unique
	TARA_ION_45_MAG_00173	Indian Ocean North	MAG	Animalia	Arthropoda	Hexanauplia	Calanoida	Temoridae	Eurytemora	15.8	NA	98036362	22760	4324	34.3878	43.37	6.02	Eukarya	Animalia	Unique	Eurytemora	No	Animalia_Unique
	TARA_IOS_50_MAG_00162	Indian Ocean South	MAG	Animalia	Arthropoda	Hexanauplia	Calanoida	Temoridae	Eurytemora	17.08	NA	93996591	21770	4346	34.4505	43.37	14.46	Eukarya	Animalia	Unique	Eurytemora	No	Animalia_Unique
	TARA_IOS_50_MAG_00166	Indian Ocean South	MAG	Animalia	Arthropoda	Hexanauplia	Siphonostomatoida	Caligidae	Lepeophtheirus	5.29	NA	71479365	17416	3995	33.5043	43.37	12.05	Eukarya	Animalia	Unique	Lepeophtheirus	No	Animalia_Unique
	TARA_AON_82_MAG_00346	Atlantic Ocean North	MAG	Animalia	Arthropoda	Hexanauplia	Siphonostomatoida	Caligidae	Lepeophtheirus	7.37	None	59679675	14121	4214	32.2669	43.37	10.84	Eukarya	Animalia	Unique	Lepeophtheirus	No	Animalia_Unique
	TARA_AON_82_MAG_00343	Atlantic Ocean North	MAG	Animalia	Arthropoda	Hexanauplia	Calanoida	Temoridae	Eurytemora	35.56	None	49749346	9895	5352	45.1166	43.37	14.46	Eukarya	Animalia	Unique	Eurytemora	No	Animalia_Unique
	TARA_IOS_50_MAG_00143	Indian Ocean South	MAG	Animalia	Arthropoda	Hexanauplia	Siphonostomatoida	Caligidae	Lepeophtheirus	11.06	NA	40959662	8878	4710	40.5779	43.37	8.43	Eukarya	Animalia	Unique	Lepeophtheirus	No	Animalia_Unique
	TARA_MED_95_MAG_00418	Mediterranean Sea	MAG	Animalia	Arthropoda	Hexanauplia	Siphonostomatoida	Caligidae	Lepeophtheirus	9.56	None	31537511	7523	4177	0.3261	43.37	10.84	Eukarya	Animalia	Unique	Lepeophtheirus	No	Animalia_Unique
	TARA_PON_109_MAG_00269	Pacific Ocean North	MAG	Animalia	Arthropoda	Hexanauplia	Calanoida	Temoridae	Eurytemora	16.38	None	90163544	21113	4260	34.5968	42.17	9.64	Eukarya	Animalia	Unique	Eurytemora	No	Animalia_Unique
	TARA_ARC_108_MAG_00297	Arctic Ocean	MAG	Animalia	Arthropoda	Hexanauplia	Siphonostomatoida	Caligidae	Lepeophtheirus	3.9	None	87612111	18708	4817	48.0132	42.17	7.23	Eukarya	Animalia	Unique	Lepeophtheirus	No	Animalia_Unique
	TARA_AON_82_MAG_00336	Atlantic Ocean North	MAG	Animalia	Arthropoda	Hexanauplia	Calanoida	Temoridae	Eurytemora	22.15	None	64693518	16187	3915	45.0185	42.17	7.23	Eukarya	Animalia	Unique	Eurytemora	No	Animalia_Unique
	TARA_RED_19_MAG_00054	Red Sea	MAG	Animalia	Arthropoda	Hexanauplia	Siphonostomatoida	Caligidae	Lepeophtheirus	7.5	NA	56992149	12951	4457	33.6761	42.1687	7.22892	Eukarya	Animalia	Unique	Lepeophtheirus	No	Animalia_Unique
	TARA_ARC_108_MAG_00318	Arctic Ocean	MAG	Animalia	Chordata	Appendicularia	Copelata	Oikopleuridae	Oikopleura	36.56	None	85263096	11732	9235	36.6122	40.96	16.87	Eukarya	Animalia	Unique	Oikopleura	No	Animalia_Unique
	TARA_ION_45_MAG_00186	Indian Ocean North	MAG	Animalia	Arthropoda	Hexanauplia	Siphonostomatoida	Caligidae	Lepeophtheirus	5.53	NA	59951297	14530	4047	33.556	40.96	15.66	Eukarya	Animalia	Unique	Lepeophtheirus	No	Animalia_Unique
	TARA_AOS_82_MAG_00169	Atlantic Ocean South	MAG	Animalia	Arthropoda	Hexanauplia	Siphonostomatoida	Caligidae	Lepeophtheirus	5.97	NA	54419707	11669	4806	34.0573	40.96	15.66	Eukarya	Animalia	Unique	Lepeophtheirus	No	Animalia_Unique
	TARA_MED_95_MAG_00463	Mediterranean Sea	MAG	Animalia	Arthropoda	Crustacea	Cladocera	Daphniidae	Daphnia	57.48	Daphnia	74666229	1917	50394	0.4476	39.76	18.07	Eukarya	Animalia	Unique	Daphnia	No	Animalia_Unique
	TARA_ION_45_MAG_00149	Indian Ocean North	MAG	Animalia	Arthropoda	Hexanauplia	Calanoida	Temoridae	Eurytemora	31.44	NA	27443518	7216	3723	41.191	38.5542	9.63855	Eukarya	Animalia	Unique	Eurytemora	No	Animalia_Unique
	TARA_PSE_93_MAG_00223	Pacific Ocean South East	MAG	Animalia	Arthropoda	Hexanauplia	Calanoida	Temoridae	Eurytemora	27.4	None	43730255	10050	4414	42.5129	37.35	8.43	Eukarya	Animalia	Unique	Eurytemora	No	Animalia_Unique
	TARA_SOC_28_MAG_00058	Southern Ocean	MAG	Animalia	Arthropoda	Hexanauplia	Calanoida	Temoridae	Eurytemora	29.48	NA	28216636	8468	3184	38.584	37.35	7.23	Eukarya	Animalia	Unique	Eurytemora	No	Animalia_Unique
	TARA_RED_19_MAG_00057	Red Sea	MAG	Animalia	Arthropoda	Hexanauplia	Siphonostomatoida	Caligidae	Lepeophtheirus	5.8	NA	35116391	9329	3650	33.8397	37.3494	12.0482	Eukarya	Animalia	Unique	Lepeophtheirus	No	Animalia_Unique
	TARA_PSE_93_MAG_00231	Pacific Ocean South East	MAG	Animalia	Arthropoda	Hexanauplia	Calanoida	Temoridae	Eurytemora	13.8	None	109304568	31035	3399	38.8741	36.14	12.05	Eukarya	Animalia	Unique	Eurytemora	No	Animalia_Unique
	TARA_ION_45_MAG_00191	Indian Ocean North	MAG	Animalia	Arthropoda	Hexanauplia	Siphonostomatoida	Caligidae	Lepeophtheirus	10.37	NA	42006330	9901	4255	40.4249	36.14	9.64	Eukarya	Animalia	Unique	Lepeophtheirus	No	Animalia_Unique
	TARA_ION_45_MAG_00178	Indian Ocean North	MAG	Animalia	Arthropoda	Hexanauplia	Calanoida	Temoridae	Eurytemora	33.35	NA	39336771	9288	4208	40.207	36.14	7.23	Eukarya	Animalia	Unique	Eurytemora	No	Animalia_Unique
	TARA_AON_82_MAG_00305	Atlantic Ocean North	MAG	Animalia	Arthropoda	Hexanauplia	Calanoida	Temoridae	Eurytemora	29.48	None	32125083	9137	3412	48.6403	36.14	8.43	Eukarya	Animalia	Unique	Eurytemora	No	Animalia_Unique
	TARA_PSW_86_MAG_00267	Pacific Ocean South West	MAG	Animalia	Chordata	Appendicularia	Copelata	Oikopleuridae	Oikopleura	4.55	NA	13279304	2596	5555	35.7469	36.14	0	Eukarya	Animalia	Unique	Oikopleura	No	Animalia_Unique
	TARA_ION_45_MAG_00199	Indian Ocean North	MAG	Animalia	Arthropoda	Hexanauplia	Siphonostomatoida	Caligidae	Lepeophtheirus	8.04	NA	38169135	9710	3838	32.632	34.94	7.23	Eukarya	Animalia	Unique	Lepeophtheirus	No	Animalia_Unique
	TARA_ARC_108_MAG_00229	Arctic Ocean	MAG	Animalia	Arthropoda	Hexanauplia	Calanoida	Temoridae	Eurytemora	33.81	None	20562401	4847	4359	40.6728	34.94	7.23	Eukarya	Animalia	Unique	Eurytemora	No	Animalia_Unique
	TARA_ION_45_MAG_00159	Indian Ocean North	MAG	Animalia	Arthropoda	Hexanauplia	Siphonostomatoida	Caligidae	Lepeophtheirus	6.37	NA	61859868	14433	4338	35.9768	33.73	4.82	Eukarya	Animalia	Unique	Lepeophtheirus	No	Animalia_Unique
	TARA_PSE_93_MAG_00256	Pacific Ocean South East	MAG	Animalia	Arthropoda	Hexanauplia	Calanoida	Temoridae	Eurytemora	23.02	None	56322151	13981	3957	44.8589	33.73	7.23	Eukarya	Animalia	Unique	Eurytemora	No	Animalia_Unique
	TARA_MED_95_MAG_00480	Mediterranean Sea	MAG	Animalia	Arthropoda	Hexanauplia	Siphonostomatoida	Caligidae	Lepeophtheirus	5.63	None	52413627	8457	7063	0.4746	33.73	2.41	Eukarya	Animalia	Unique	Lepeophtheirus	No	Animalia_Unique
	TARA_MED_95_MAG_00483	Mediterranean Sea	MAG	Animalia	Arthropoda	Hexanauplia	Siphonostomatoida	Caligidae	Lepeophtheirus	4.99	None	52250271	14478	3467	0.3363	33.73	12.05	Eukarya	Animalia	Unique	Lepeophtheirus	No	Animalia_Unique
	TARA_MED_95_MAG_00510	Mediterranean Sea	MAG	Animalia	Arthropoda	Hexanauplia	Siphonostomatoida	Caligidae	Lepeophtheirus	5.02	None	91522028	17638	5585	0.4118	32.53	19.28	Eukarya	Animalia	Unique	Lepeophtheirus	No	Animalia_Unique
	TARA_PON_109_MAG_00251	Pacific Ocean North	MAG	Animalia	Arthropoda	Hexanauplia	Siphonostomatoida	Caligidae	Lepeophtheirus	6.81	None	30090385	6917	4359	49.9767	31.33	8.43	Eukarya	Animalia	Unique	Lepeophtheirus	No	Animalia_Unique
	TARA_MED_95_MAG_00457	Mediterranean Sea	MAG	Animalia	Chordata	Appendicularia	Copelata	Oikopleuridae	Oikopleura	44.11	Oikopleura	25586548	5396	4934	0.355	31.33	8.43	Eukarya	Animalia	Unique	Oikopleura	No	Animalia_Unique
	TARA_MED_95_MAG_00519	Mediterranean Sea	MAG	Animalia	Arthropoda	Hexanauplia	Siphonostomatoida	Caligidae	Lepeophtheirus	5.39	None	56665910	12818	4495	0.494	30.12	4.82	Eukarya	Animalia	Unique	Lepeophtheirus	No	Animalia_Unique
	TARA_PSW_86_MAG_00305	Pacific Ocean South West	MAG	Animalia	Arthropoda	Hexanauplia	Calanoida	Temoridae	Eurytemora	22.05	None	42204131	11282	3592	44.8728	30.12	7.23	Eukarya	Animalia	Unique	Eurytemora	No	Animalia_Unique
	TARA_PSW_86_MAG_00286	Pacific Ocean South West	MAG	Animalia	Arthropoda	Hexanauplia	Calanoida	Temoridae	Eurytemora	29.15	None	35769649	7983	4610	43.8715	30.12	9.64	Eukarya	Animalia	Unique	Eurytemora	No	Animalia_Unique
	TARA_AOS_82_MAG_00168	Atlantic Ocean South	MAG	Animalia	Arthropoda	Hexanauplia	Siphonostomatoida	Caligidae	Lepeophtheirus	7.23	NA	28347013	7551	3617	33.9962	30.12	9.64	Eukarya	Animalia	Unique	Lepeophtheirus	No	Animalia_Unique
	TARA_PSE_93_MAG_00230	Pacific Ocean South East	MAG	Animalia	Arthropoda	Hexanauplia	Siphonostomatoida	Caligidae	Lepeophtheirus	6.84	None	27387056	6508	4225	34.5603	30.12	7.23	Eukarya	Animalia	Unique	Lepeophtheirus	No	Animalia_Unique
	TARA_PSE_93_MAG_00209	Pacific Ocean South East	MAG	Animalia	Arthropoda	Hexanauplia	Calanoida	Temoridae	Eurytemora	44.57	Eurytemora	12185072	3451	3414	48.1735	30.12	9.64	Eukarya	Animalia	Unique	Eurytemora	No	Animalia_Unique
	TARA_RED_19_MAG_00051	Red Sea	MAG	Animalia	Arthropoda	Hexanauplia	Siphonostomatoida	Caligidae	Lepeophtheirus	4.54	NA	55101989	15345	3472	33.1516	28.92	8.43	Eukarya	Animalia	Unique	Lepeophtheirus	No	Animalia_Unique
	TARA_AON_82_MAG_00342	Atlantic Ocean North	MAG	Animalia	Arthropoda	Hexanauplia	Siphonostomatoida	Caligidae	Lepeophtheirus	5.89	None	36684838	9890	3539	33.888	28.92	3.61	Eukarya	Animalia	Unique	Lepeophtheirus	No	Animalia_Unique
	TARA_ION_45_MAG_00155	Indian Ocean North	MAG	Animalia	Arthropoda	Hexanauplia	Calanoida	Temoridae	Eurytemora	26.74	NA	31632797	8346	3668	45.2392	28.92	4.82	Eukarya	Animalia	Unique	Eurytemora	No	Animalia_Unique
	TARA_AON_82_MAG_00285	Atlantic Ocean North	MAG	Animalia	Arthropoda	Hexanauplia	Siphonostomatoida	Caligidae	Lepeophtheirus	6.05	None	22259560	6475	3338	33.3901	28.92	8.43	Eukarya	Animalia	Unique	Lepeophtheirus	No	Animalia_Unique
	TARA_AON_82_MAG_00286	Atlantic Ocean North	MAG	Animalia	Arthropoda	Hexanauplia	Calanoida	Temoridae	Eurytemora	48.92	Eurytemora	12743960	3011	4279	49.8514	28.92	4.82	Eukarya	Animalia	Unique	Eurytemora	No	Animalia_Unique
	TARA_RED_19_MAG_00044	Red Sea	MAG	Animalia	Arthropoda	Hexanauplia	Siphonostomatoida	Caligidae	Lepeophtheirus	5.52	NA	44055336	11838	3624	35.9722	28.9157	8.43373	Eukarya	Animalia	Unique	Lepeophtheirus	No	Animalia_Unique
	TARA_AOS_82_MAG_00179	Atlantic Ocean South	MAG	Animalia	Arthropoda	Hexanauplia	Calanoida	Temoridae	Eurytemora	17.84	NA	62260828	15074	4073	43.5367	27.71	9.64	Eukarya	Animalia	Unique	Eurytemora	No	Animalia_Unique
	TARA_ARC_108_MAG_00225	Arctic Ocean	MAG	Animalia	Ctenophora	Tentaculata	Lobata	Bolinopsidae	Mnemiopsis	0.71	None	57792377	14291	3997	38.0194	27.71	2.41	Eukarya	Animalia	Unique	Mnemiopsis	No	Animalia_Unique
	TARA_AON_82_MAG_00357	Atlantic Ocean North	MAG	Animalia	Chordata	Appendicularia	Copelata	Oikopleuridae	Oikopleura	30.1	None	52170580	10199	5392	36.6558	27.71	10.84	Eukarya	Animalia	Unique	Oikopleura	No	Animalia_Unique
	TARA_ARC_108_MAG_00231	Arctic Ocean	MAG	Animalia	Brachiopoda	Lingulata	Lingulida	Lingulidae	Lingula	0.34	None	47807461	12977	3584	44.2352	27.71	2.41	Eukarya	Animalia	Unique	Lingula	No	Animalia_Unique
	TARA_PON_109_MAG_00273	Pacific Ocean North	MAG	Animalia	Arthropoda	Hexanauplia	Calanoida	Temoridae	Eurytemora	26.48	None	42772249	10774	3906	43.4	27.71	9.64	Eukarya	Animalia	Unique	Eurytemora	No	Animalia_Unique
	TARA_PSE_93_MAG_00217	Pacific Ocean South East	MAG	Animalia	Arthropoda	Hexanauplia	Siphonostomatoida	Caligidae	Lepeophtheirus	7.76	None	25430176	6841	3593	34.4542	27.71	8.43	Eukarya	Animalia	Unique	Lepeophtheirus	No	Animalia_Unique
	TARA_MED_95_MAG_00432	Mediterranean Sea	MAG	Animalia	Arthropoda	Hexanauplia	Siphonostomatoida	Caligidae	Lepeophtheirus	10.78	NA	13126072	3812	3317	0.44	27.71	4.82	Eukarya	Animalia	Unique	Lepeophtheirus	No	Animalia_Unique
	TARA_IOS_50_MAG_00132	Indian Ocean South	MAG	Animalia	Arthropoda	Hexanauplia	Siphonostomatoida	Caligidae	Lepeophtheirus	5.35	NA	39602723	11068	3474	36.1306	26.51	6.02	Eukarya	Animalia	Unique	Lepeophtheirus	No	Animalia_Unique
	TARA_AON_82_MAG_00329	Atlantic Ocean North	MAG	Animalia	Arthropoda	Hexanauplia	Siphonostomatoida	Caligidae	Lepeophtheirus	9.2	NA	30472938	4588	7721	49.9485	26.51	6.02	Eukarya	Animalia	Unique	Lepeophtheirus	No	Animalia_Unique
	TARA_AOS_82_MAG_00160	Atlantic Ocean South	MAG	Animalia	Arthropoda	Hexanauplia	Calanoida	Temoridae	Eurytemora	50.41	Eurytemora	12365631	2793	4504	54.1268	26.51	8.43	Eukarya	Animalia	Unique	Eurytemora	No	Animalia_Unique
	TARA_ARC_108_MAG_00270	Arctic Ocean	MAG	Animalia	Arthropoda	Hexanauplia	Siphonostomatoida	Caligidae	Lepeophtheirus	10.75	None	11590719	3182	3526	35.4838	26.51	4.82	Eukarya	Animalia	Unique	Lepeophtheirus	No	Animalia_Unique
	TARA_PSW_86_MAG_00304	Pacific Ocean South West	MAG	Animalia	Arthropoda	Hexanauplia	Siphonostomatoida	Caligidae	Lepeophtheirus	4.06	None	99843122	26355	3659	35.0725	25.3	3.61	Eukarya	Animalia	Unique	Lepeophtheirus	No	Animalia_Unique
	TARA_ION_45_MAG_00167	Indian Ocean North	MAG	Animalia	Arthropoda	Hexanauplia	Calanoida	Temoridae	Eurytemora	26.06	NA	51864704	12440	4125	36.748	25.3	6.02	Eukarya	Animalia	Unique	Eurytemora	No	Animalia_Unique
	TARA_RED_19_MAG_00041	Red Sea	MAG	Animalia	Arthropoda	Hexanauplia	Calanoida	Temoridae	Eurytemora	22.17	NA	27500118	7698	3468	34.904	25.3	6.02	Eukarya	Animalia	Unique	Eurytemora	No	Animalia_Unique
	TARA_ION_45_MAG_00171	Indian Ocean North	MAG	Animalia	Arthropoda	Hexanauplia	Siphonostomatoida	Caligidae	Lepeophtheirus	5.36	NA	25163296	6289	3904	49.0109	25.3	6.02	Eukarya	Animalia	Unique	Lepeophtheirus	No	Animalia_Unique
	TARA_PSW_86_MAG_00294	Pacific Ocean South West	MAG	Animalia	Arthropoda	Hexanauplia	Calanoida	Temoridae	Eurytemora	11.88	None	96881759	26088	3584	43.1082	24.1	7.23	Eukarya	Animalia	Unique	Eurytemora	No	Animalia_Unique
	TARA_PSE_93_MAG_00247	Pacific Ocean South East	MAG	Animalia	Arthropoda	Hexanauplia	Calanoida	Temoridae	Eurytemora	15.09	None	57512323	15502	3603	43.8031	24.1	12.05	Eukarya	Animalia	Unique	Eurytemora	No	Animalia_Unique
	TARA_MED_95_MAG_00446	Mediterranean Sea	MAG	Animalia	Arthropoda	Hexanauplia	Calanoida	Temoridae	Eurytemora	24.35	None	32950743	8563	3753	0.4355	24.1	1.2	Eukarya	Animalia	Unique	Eurytemora	No	Animalia_Unique
	TARA_IOS_50_MAG_00136	Indian Ocean South	MAG	Animalia	Arthropoda	Hexanauplia	Siphonostomatoida	Caligidae	Lepeophtheirus	5.3	NA	28771081	7664	3633	48.7948	24.1	3.61	Eukarya	Animalia	Unique	Lepeophtheirus	No	Animalia_Unique
	TARA_PON_109_MAG_00265	Pacific Ocean North	MAG	Animalia	Arthropoda	Hexanauplia	Calanoida	Temoridae	Eurytemora	27.95	None	23872534	6244	3705	42.9093	24.1	7.23	Eukarya	Animalia	Unique	Eurytemora	No	Animalia_Unique
	TARA_IOS_50_MAG_00139	Indian Ocean South	MAG	Animalia	Arthropoda	Hexanauplia	Siphonostomatoida	Caligidae	Lepeophtheirus	7.92	NA	23617715	5886	3943	39.1792	24.1	9.64	Eukarya	Animalia	Unique	Lepeophtheirus	No	Animalia_Unique
	TARA_PSW_86_MAG_00288	Pacific Ocean South West	MAG	Animalia	Arthropoda	Hexanauplia	Calanoida	Temoridae	Eurytemora	30.14	None	18731336	5422	3305	43.928	24.1	6.02	Eukarya	Animalia	Unique	Eurytemora	No	Animalia_Unique
	TARA_ARC_108_MAG_00251	Arctic Ocean	MAG	Animalia	Rotifera	Eurotatoria	Ploima	Brachionidae	Brachionus	1.5	None	16495169	4653	3454	28.5324	24.1	9.64	Eukarya	Animalia	Unique	Brachionus	No	Animalia_Unique
	TARA_RED_19_MAG_00059	Red Sea	MAG	Animalia	Arthropoda	Hexanauplia	Siphonostomatoida	Caligidae	Lepeophtheirus	2.02	NA	121340113	31704	3712	35.2291	22.8916	4.81928	Eukarya	Animalia	Unique	Lepeophtheirus	No	Animalia_Unique
	TARA_ARC_108_MAG_00227	Arctic Ocean	MAG	Animalia	Ctenophora	Tentaculata	Lobata	Bolinopsidae	Mnemiopsis	0.4	None	107520525	27899	3800	35.6379	22.89	0	Eukarya	Animalia	Unique	Mnemiopsis	No	Animalia_Unique
	TARA_PSE_93_MAG_00252	Pacific Ocean South East	MAG	Animalia	Arthropoda	Hexanauplia	Siphonostomatoida	Caligidae	Lepeophtheirus	5.66	None	22046706	6285	3396	49.4308	22.89	4.82	Eukarya	Animalia	Unique	Lepeophtheirus	No	Animalia_Unique
	TARA_PSE_93_MAG_00246	Pacific Ocean South East	MAG	Animalia	Arthropoda	Hexanauplia	Siphonostomatoida	Caligidae	Lepeophtheirus	9.67	None	19738805	5595	3385	33.592	22.89	4.82	Eukarya	Animalia	Unique	Lepeophtheirus	No	Animalia_Unique
	TARA_ARC_108_MAG_00316	Arctic Ocean	MAG	Animalia	Chordata	Appendicularia	Copelata	Oikopleuridae	Oikopleura	16.53	None	187728874	45214	4174	31.7509	21.69	4.82	Eukarya	Animalia	Unique	Oikopleura	No	Animalia_Unique
	TARA_PSW_86_MAG_00319	Pacific Ocean South West	MAG	Animalia	Chordata	Appendicularia	Copelata	Oikopleuridae	Oikopleura	25.61	None	57752439	12673	4606	36.7927	21.69	6.02	Eukarya	Animalia	Unique	Oikopleura	No	Animalia_Unique
	TARA_AOS_82_MAG_00165	Atlantic Ocean South	MAG	Animalia	Arthropoda	Hexanauplia	Calanoida	Temoridae	Eurytemora	12.32	NA	62875516	17985	3362	43.218	20.48	4.82	Eukarya	Animalia	Unique	Eurytemora	No	Animalia_Unique
	TARA_MED_95_MAG_00454	Mediterranean Sea	MAG	Animalia	Arthropoda	Hexanauplia	Calanoida	Temoridae	Eurytemora	14.94	None	57421551	16067	3413	0.4357	20.48	12.05	Eukarya	Animalia	Unique	Eurytemora	No	Animalia_Unique
	TARA_MED_95_MAG_00508	Mediterranean Sea	MAG	Animalia	Arthropoda	Hexanauplia	Siphonostomatoida	Caligidae	Lepeophtheirus	5.67	None	33466687	7780	4289	0.4908	20.48	1.2	Eukarya	Animalia	Unique	Lepeophtheirus	No	Animalia_Unique
	TARA_MED_95_MAG_00441	Mediterranean Sea	MAG	Animalia	Arthropoda	Hexanauplia	Siphonostomatoida	Caligidae	Lepeophtheirus	3.63	None	32880361	9349	3372	0.3412	20.48	2.41	Eukarya	Animalia	Unique	Lepeophtheirus	No	Animalia_Unique
	TARA_PON_109_MAG_00254	Pacific Ocean North	MAG	Animalia	Arthropoda	Hexanauplia	Calanoida	Temoridae	Eurytemora	23.77	None	27894493	6910	3952	45.1583	20.48	2.41	Eukarya	Animalia	Unique	Eurytemora	No	Animalia_Unique
	TARA_PON_109_MAG_00233	Pacific Ocean North	MAG	Animalia	Arthropoda	Hexanauplia	Calanoida	Temoridae	Eurytemora	34.63	None	16808966	4438	3614	41.0269	20.48	2.41	Eukarya	Animalia	Unique	Eurytemora	No	Animalia_Unique
	TARA_PSE_93_MAG_00248	Pacific Ocean South East	MAG	Animalia	Chordata	Appendicularia	Copelata	Oikopleuridae	Oikopleura	77.66	Oikopleura	14428967	3424	4196	42.4956	20.48	3.61	Eukarya	Animalia	Unique	Oikopleura	No	Animalia_Unique
	TARA_MED_95_MAG_00485	Mediterranean Sea	MAG	Animalia	Arthropoda	Hexanauplia	Calanoida	Temoridae	Eurytemora	9.89	None	65425202	18081	3519	0.4228	19.28	2.41	Eukarya	Animalia	Unique	Eurytemora	No	Animalia_Unique
	TARA_IOS_50_MAG_00167	Indian Ocean South	MAG	Animalia	Chordata	Appendicularia	Copelata	Oikopleuridae	Oikopleura	26.88	NA	54118347	12004	4574	36.5321	19.28	9.64	Eukarya	Animalia	Unique	Oikopleura	No	Animalia_Unique
	TARA_MED_95_MAG_00436	Mediterranean Sea	MAG	Animalia	Arthropoda	Hexanauplia	Calanoida	Temoridae	Eurytemora	11.61	None	53208488	15343	3328	0.4313	19.28	6.02	Eukarya	Animalia	Unique	Eurytemora	No	Animalia_Unique
	TARA_AOS_82_MAG_00173	Atlantic Ocean South	MAG	Animalia	Arthropoda	Crustacea	Cladocera	Daphniidae	Daphnia	33.64	NA	37509458	9215	4046	37.6971	19.28	9.64	Eukarya	Animalia	Unique	Daphnia	No	Animalia_Unique
	TARA_MED_95_MAG_00460	Mediterranean Sea	MAG	Animalia	Arthropoda	Hexanauplia	Siphonostomatoida	Caligidae	Lepeophtheirus	7.26	None	20169042	6088	3196	0.3408	19.28	12.05	Eukarya	Animalia	Unique	Lepeophtheirus	No	Animalia_Unique
	TARA_PSE_93_MAG_00222	Pacific Ocean South East	MAG	Animalia	Chordata	Appendicularia	Copelata	Oikopleuridae	Oikopleura	44.33	Oikopleura	13900313	3111	4660	36.7596	19.28	12.05	Eukarya	Animalia	Unique	Oikopleura	No	Animalia_Unique
	TARA_MED_95_MAG_00451	Mediterranean Sea	MAG	Animalia	Arthropoda	Hexanauplia	Siphonostomatoida	Caligidae	Lepeophtheirus	5.07	None	12195126	3592	3282	0.3425	19.28	4.82	Eukarya	Animalia	Unique	Lepeophtheirus	No	Animalia_Unique
	TARA_MED_95_MAG_00416	Mediterranean Sea	MAG	Animalia	Chordata	Ascidiacea	Phlebobranchia	Cionidae	Ciona	0.76	None	77214610	19859	3824	0.3924	18.07	4.82	Eukarya	Animalia	Unique	Ciona	No	Animalia_Unique
	TARA_ION_45_MAG_00164	Indian Ocean North	MAG	Animalia	Arthropoda	Hexanauplia	Calanoida	Temoridae	Eurytemora	10.46	NA	54108668	15887	3293	42.8352	18.07	3.61	Eukarya	Animalia	Unique	Eurytemora	No	Animalia_Unique
	TARA_ION_45_MAG_00172	Indian Ocean North	MAG	Animalia	Chordata	Appendicularia	Copelata	Oikopleuridae	Oikopleura	37.36	NA	27829186	5158	5898	40.663	18.07	4.82	Eukarya	Animalia	Unique	Oikopleura	No	Animalia_Unique
	TARA_PON_109_MAG_00252	Pacific Ocean North	MAG	Animalia	Arthropoda	Hexanauplia	Siphonostomatoida	Caligidae	Lepeophtheirus	7.35	None	17960746	5527	3109	33.1293	18.07	3.61	Eukarya	Animalia	Unique	Lepeophtheirus	No	Animalia_Unique
	TARA_IOS_50_MAG_00138	Indian Ocean South	MAG	Animalia	Arthropoda	Hexanauplia	Calanoida	Temoridae	Eurytemora	28.98	NA	17719576	5355	3175	44.0423	18.07	6.02	Eukarya	Animalia	Unique	Eurytemora	No	Animalia_Unique
	TARA_PON_109_MAG_00264	Pacific Ocean North	MAG	Animalia	Arthropoda	Hexanauplia	Calanoida	Temoridae	Eurytemora	35.88	Eurytemora	15456878	3473	4561	47.4873	18.07	3.61	Eukarya	Animalia	Unique	Eurytemora	No	Animalia_Unique
	TARA_ARC_108_MAG_00265	Arctic Ocean	MAG	Animalia	Arthropoda	Hexanauplia	Calanoida	Temoridae	Eurytemora	10.35	None	119662688	35079	3298	37.4046	16.87	2.41	Eukarya	Animalia	Unique	Eurytemora	No	Animalia_Unique
	TARA_IOS_50_MAG_00152	Indian Ocean South	MAG	Animalia	Arthropoda	Hexanauplia	Calanoida	Temoridae	Eurytemora	11.26	NA	67599355	19496	3325	42.88	16.87	6.02	Eukarya	Animalia	Unique	Eurytemora	No	Animalia_Unique
	TARA_MED_95_MAG_00452	Mediterranean Sea	MAG	Animalia	Arthropoda	Hexanauplia	Calanoida	Temoridae	Eurytemora	19.91	None	31740985	7742	4118	0.4241	16.87	2.41	Eukarya	Animalia	Unique	Eurytemora	No	Animalia_Unique
	TARA_RED_19_MAG_00047	Red Sea	MAG	Animalia	Arthropoda	Hexanauplia	Calanoida	Temoridae	Eurytemora	21.5	NA	28087686	6989	3995	38.437	16.87	3.61	Eukarya	Animalia	Unique	Eurytemora	No	Animalia_Unique
	TARA_PON_109_MAG_00255	Pacific Ocean North	MAG	Animalia	Arthropoda	Hexanauplia	Siphonostomatoida	Caligidae	Lepeophtheirus	6.47	None	20801653	6089	3291	34.1975	16.87	4.82	Eukarya	Animalia	Unique	Lepeophtheirus	No	Animalia_Unique
	TARA_AON_82_MAG_00290	Atlantic Ocean North	MAG	Animalia	Arthropoda	Hexanauplia	Siphonostomatoida	Caligidae	Lepeophtheirus	6.53	None	16909151	4214	3965	48.9509	16.87	1.2	Eukarya	Animalia	Unique	Lepeophtheirus	No	Animalia_Unique
	TARA_RED_19_MAG_00045	Red Sea	MAG	Animalia	Arthropoda	Hexanauplia	Siphonostomatoida	Caligidae	Lepeophtheirus	9.97	NA	15276384	4163	3562	41.4393	16.87	3.61	Eukarya	Animalia	Unique	Lepeophtheirus	No	Animalia_Unique
	TARA_ION_45_MAG_00166	Indian Ocean North	MAG	Animalia	Arthropoda	Hexanauplia	Siphonostomatoida	Caligidae	Lepeophtheirus	10.47	NA	13726114	3926	3376	33.7905	16.87	4.82	Eukarya	Animalia	Unique	Lepeophtheirus	No	Animalia_Unique
	TARA_RED_19_MAG_00053	Red Sea	MAG	Animalia	Arthropoda	Hexanauplia	Siphonostomatoida	Caligidae	Lepeophtheirus	8.94	NA	19851729	5747	3328	33.1662	15.6627	7.22892	Eukarya	Animalia	Unique	Lepeophtheirus	No	Animalia_Unique
	TARA_MED_95_MAG_00431	Mediterranean Sea	MAG	Animalia	Brachiopoda	Lingulata	Lingulida	Lingulidae	Lingula	0.6	None	66771660	19924	3227	0.4125	15.66	0	Eukarya	Animalia	Unique	Lingula	No	Animalia_Unique
	TARA_ARC_108_MAG_00254	Arctic Ocean	MAG	Animalia	Ctenophora	Tentaculata	Lobata	Bolinopsidae	Mnemiopsis	0.51	None	39160233	10565	3598	41.4038	15.66	0	Eukarya	Animalia	Unique	Mnemiopsis	No	Animalia_Unique
	TARA_PSE_93_MAG_00215	Pacific Ocean South East	MAG	Animalia	Chordata	Ascidiacea	Phlebobranchia	Cionidae	Ciona	3.25	None	201854422	41463	5074	24.6539	14.46	1.2	Eukarya	Animalia	Unique	Ciona	No	Animalia_Unique
	TARA_AON_82_MAG_00322	Atlantic Ocean North	MAG	Animalia	Arthropoda	Hexanauplia	Calanoida	Temoridae	Eurytemora	7.2	None	76526538	22166	3330	41.9376	14.46	3.61	Eukarya	Animalia	Unique	Eurytemora	No	Animalia_Unique
	TARA_PON_109_MAG_00260	Pacific Ocean North	MAG	Animalia	Arthropoda	Hexanauplia	Calanoida	Temoridae	Eurytemora	9.05	None	72066389	21836	3167	42.6956	14.46	2.41	Eukarya	Animalia	Unique	Eurytemora	No	Animalia_Unique
	TARA_MED_95_MAG_00496	Mediterranean Sea	MAG	Animalia	Arthropoda	Hexanauplia	Calanoida	Temoridae	Eurytemora	20.99	None	34906982	10058	3325	0.3909	14.46	2.41	Eukarya	Animalia	Unique	Eurytemora	No	Animalia_Unique
	TARA_RED_19_MAG_00046	Red Sea	MAG	Animalia	Arthropoda	Hexanauplia	Calanoida	Temoridae	Eurytemora	24.77	NA	32393665	8615	3631	36.9008	14.46	2.41	Eukarya	Animalia	Unique	Eurytemora	No	Animalia_Unique
	TARA_ARC_108_MAG_00242	Arctic Ocean	MAG	Animalia	Cnidaria	Hydrozoa	Leptothecata	Campanulariidae	Clytia	39.72	None	32073933	9005	3454	34.391	14.46	0	Eukarya	Animalia	Unique	Clytia	No	Animalia_Unique
	TARA_AON_82_MAG_00298	Atlantic Ocean North	MAG	Animalia	Arthropoda	Hexanauplia	Calanoida	Temoridae	Eurytemora	28.36	None	27887026	7474	3612	50.2615	14.46	2.41	Eukarya	Animalia	Unique	Eurytemora	No	Animalia_Unique
	TARA_MED_95_MAG_00448	Mediterranean Sea	MAG	Animalia	Arthropoda	Hexanauplia	Calanoida	Temoridae	Eurytemora	14.63	None	25165114	7374	3294	0.4261	14.46	4.82	Eukarya	Animalia	Unique	Eurytemora	No	Animalia_Unique
	TARA_IOS_50_MAG_00146	Indian Ocean South	MAG	Animalia	Arthropoda	Hexanauplia	Siphonostomatoida	Caligidae	Lepeophtheirus	11.51	NA	12984811	3850	3260	36.3692	14.46	2.41	Eukarya	Animalia	Unique	Lepeophtheirus	No	Animalia_Unique
	TARA_PSE_93_MAG_00239	Pacific Ocean South East	MAG	Animalia	Arthropoda	Hexanauplia	Calanoida	Temoridae	Eurytemora	34.55	None	11150827	1971	6254	44.226	14.46	1.2	Eukarya	Animalia	Unique	Eurytemora	No	Animalia_Unique
	TARA_ARC_108_MAG_00226	Arctic Ocean	MAG	Animalia	Chordata	Ascidiacea	Phlebobranchia	Cionidae	Ciona	0.34	None	64808533	15769	4097	39.7022	13.25	1.2	Eukarya	Animalia	Unique	Ciona	No	Animalia_Unique
	TARA_IOS_50_MAG_00163	Indian Ocean South	MAG	Animalia	Chordata	Appendicularia	Copelata	Oikopleuridae	Oikopleura	24.42	NA	37196085	9642	3708	36.6269	13.25	2.41	Eukarya	Animalia	Unique	Oikopleura	No	Animalia_Unique
	TARA_AOS_82_MAG_00177	Atlantic Ocean South	MAG	Animalia	Chordata	Appendicularia	Copelata	Oikopleuridae	Oikopleura	43.72	Oikopleura	12114305	3207	3696	35.6259	13.25	0	Eukarya	Animalia	Unique	Oikopleura	No	Animalia_Unique
	TARA_PSE_93_MAG_00234	Pacific Ocean South East	MAG	Animalia	Arthropoda	Hexanauplia	Siphonostomatoida	Caligidae	Lepeophtheirus	9.39	NA	11277756	2332	5089	50.9007	13.25	4.82	Eukarya	Animalia	Unique	Lepeophtheirus	No	Animalia_Unique
	TARA_MED_95_MAG_00473	Mediterranean Sea	MAG	Animalia	Annelida	Polychaeta	Sedentaria	Capitellidae	Capitella	6.58	None	85501966	19902	4355	0.401	12.05	1.2	Eukarya	Animalia	Unique	Capitella	No	Animalia_Unique
	TARA_AON_82_MAG_00317	Atlantic Ocean North	MAG	Animalia	Arthropoda	Hexanauplia	Siphonostomatoida	Caligidae	Lepeophtheirus	2.43	None	80286522	19323	4178	46.891	12.05	0	Eukarya	Animalia	Unique	Lepeophtheirus	No	Animalia_Unique
	TARA_AOS_82_MAG_00175	Atlantic Ocean South	MAG	Animalia	Arthropoda	Hexanauplia	Siphonostomatoida	Caligidae	Lepeophtheirus	1.79	NA	43952115	10418	4183	35.4867	12.05	2.41	Eukarya	Animalia	Unique	Lepeophtheirus	No	Animalia_Unique
	TARA_RED_19_MAG_00049	Red Sea	MAG	Animalia	Arthropoda	Hexanauplia	Calanoida	Temoridae	Eurytemora	8.76	NA	29225981	8480	3333	42.7023	12.05	2.41	Eukarya	Animalia	Unique	Eurytemora	No	Animalia_Unique
	TARA_AON_82_MAG_00314	Atlantic Ocean North	MAG	Animalia	Arthropoda	Hexanauplia	Siphonostomatoida	Caligidae	Lepeophtheirus	5.35	None	20217785	5566	3547	48.5264	12.05	1.2	Eukarya	Animalia	Unique	Lepeophtheirus	No	Animalia_Unique
	TARA_IOS_50_MAG_00159	Indian Ocean South	MAG	Animalia	Chordata	Appendicularia	Copelata	Oikopleuridae	Oikopleura	30.68	NA	13120170	3409	3745	40.7848	12.05	1.2	Eukarya	Animalia	Unique	Oikopleura	No	Animalia_Unique
	TARA_PON_109_MAG_00262	Pacific Ocean North	MAG	Animalia	Arthropoda	Hexanauplia	Calanoida	Temoridae	Eurytemora	32.24	None	10805885	2885	3578	43.9214	12.05	2.41	Eukarya	Animalia	Unique	Eurytemora	No	Animalia_Unique
	TARA_RED_19_MAG_00052	Red Sea	MAG	Animalia	Arthropoda	Hexanauplia	Calanoida	Temoridae	Eurytemora	21.28	NA	27021468	6904	3863	44.4868	12.0482	3.61446	Eukarya	Animalia	Unique	Eurytemora	No	Animalia_Unique
	TARA_AON_82_MAG_00353	Atlantic Ocean North	MAG	Animalia	Arthropoda	Hexanauplia	Siphonostomatoida	Caligidae	Lepeophtheirus	1.57	None	82941782	25470	3118	34.798	10.84	6.02	Eukarya	Animalia	Unique	Lepeophtheirus	No	Animalia_Unique
	TARA_AON_82_MAG_00324	Atlantic Ocean North	MAG	Animalia	Arthropoda	Hexanauplia	Calanoida	Temoridae	Eurytemora	14.38	None	24512470	6794	3537	43.6253	10.84	2.41	Eukarya	Animalia	Unique	Eurytemora	No	Animalia_Unique
	TARA_MED_95_MAG_00455	Mediterranean Sea	MAG	Animalia	Chordata	Appendicularia	Copelata	Oikopleuridae	Oikopleura	29.79	None	20125268	5404	3624	0.3654	10.84	3.61	Eukarya	Animalia	Unique	Oikopleura	No	Animalia_Unique
	TARA_MED_95_MAG_00477	Mediterranean Sea	MAG	Animalia	Arthropoda	Hexanauplia	Calanoida	Temoridae	Eurytemora	25.9	None	10512063	3158	3198	0.4102	10.84	2.41	Eukarya	Animalia	Unique	Eurytemora	No	Animalia_Unique
	TARA_AON_82_MAG_00323	Atlantic Ocean North	MAG	Animalia	Arthropoda	Hexanauplia	Siphonostomatoida	Caligidae	Lepeophtheirus	11.79	NA	10254169	2834	3469	34.3876	10.84	2.41	Eukarya	Animalia	Unique	Lepeophtheirus	No	Animalia_Unique
	TARA_IOS_50_MAG_00164	Indian Ocean South	MAG	Animalia	Arthropoda	Hexanauplia	Siphonostomatoida	Caligidae	Lepeophtheirus	2.12	NA	59560956	15625	3704	35.3505	9.64	2.41	Eukarya	Animalia	Unique	Lepeophtheirus	No	Animalia_Unique
	TARA_PSE_93_MAG_00229	Pacific Ocean South East	MAG	Animalia	Chordata	Appendicularia	Copelata	Oikopleuridae	Oikopleura	28.53	None	56952677	11991	4834	34.6874	9.64	6.02	Eukarya	Animalia	Unique	Oikopleura	No	Animalia_Unique
	TARA_IOS_50_MAG_00150	Indian Ocean South	MAG	Animalia	Chordata	Appendicularia	Copelata	Oikopleuridae	Oikopleura	28.81	NA	42179478	10312	4007	34.9107	9.64	1.2	Eukarya	Animalia	Unique	Oikopleura	No	Animalia_Unique
	TARA_PSW_86_MAG_00299	Pacific Ocean South West	MAG	Animalia	Arthropoda	Hexanauplia	Calanoida	Temoridae	Eurytemora	15.45	None	42002850	11731	3431	41.6896	9.64	2.41	Eukarya	Animalia	Unique	Eurytemora	No	Animalia_Unique
	TARA_PSE_93_MAG_00259	Pacific Ocean South East	MAG	Animalia	Arthropoda	Hexanauplia	Calanoida	Temoridae	Eurytemora	16.61	None	39424722	9278	4330	38.9388	9.64	6.02	Eukarya	Animalia	Unique	Eurytemora	No	Animalia_Unique
	TARA_PSE_93_MAG_00233	Pacific Ocean South East	MAG	Animalia	Arthropoda	Hexanauplia	Calanoida	Temoridae	Eurytemora	12.73	None	36608790	10311	3392	43.2038	9.64	0	Eukarya	Animalia	Unique	Eurytemora	No	Animalia_Unique
	TARA_PSE_93_MAG_00243	Pacific Ocean South East	MAG	Animalia	Arthropoda	Hexanauplia	Siphonostomatoida	Caligidae	Lepeophtheirus	1.2	None	32363319	9300	3367	35.8695	9.64	0	Eukarya	Animalia	Unique	Lepeophtheirus	No	Animalia_Unique
	TARA_AON_82_MAG_00312	Atlantic Ocean North	MAG	Animalia	Arthropoda	Hexanauplia	Calanoida	Temoridae	Eurytemora	15.54	None	30423280	7302	4172	40.3976	9.64	2.41	Eukarya	Animalia	Unique	Eurytemora	No	Animalia_Unique
	TARA_AON_82_MAG_00333	Atlantic Ocean North	MAG	Animalia	Arthropoda	Hexanauplia	Calanoida	Temoridae	Eurytemora	16.57	None	24575591	6338	3774	44.0037	9.64	1.2	Eukarya	Animalia	Unique	Eurytemora	No	Animalia_Unique
	TARA_MED_95_MAG_00497	Mediterranean Sea	MAG	Animalia	Arthropoda	Hexanauplia	Calanoida	Temoridae	Eurytemora	13.23	None	23649660	6757	3410	0.4443	9.64	2.41	Eukarya	Animalia	Unique	Eurytemora	No	Animalia_Unique
	TARA_AOS_82_MAG_00171	Atlantic Ocean South	MAG	Animalia	Arthropoda	Hexanauplia	Calanoida	Temoridae	Eurytemora	18.34	NA	21642437	6265	3289	36.7683	9.64	1.2	Eukarya	Animalia	Unique	Eurytemora	No	Animalia_Unique
	TARA_ARC_108_MAG_00280	Arctic Ocean	MAG	Animalia	Arthropoda	Hexanauplia	Siphonostomatoida	Caligidae	Lepeophtheirus	3.73	None	14390136	4160	3366	35.9101	9.64	0	Eukarya	Animalia	Unique	Lepeophtheirus	No	Animalia_Unique
	TARA_MED_95_MAG_00484	Mediterranean Sea	MAG	Animalia	Arthropoda	Hexanauplia	Calanoida	Temoridae	Eurytemora	35.15	None	11800454	1999	6623	0.4381	9.64	4.82	Eukarya	Animalia	Unique	Eurytemora	No	Animalia_Unique
	TARA_ARC_108_MAG_00295	Arctic Ocean	MAG	Animalia	Arthropoda	Hexanauplia	Calanoida	Temoridae	Eurytemora	5.76	None	86498056	26539	3130	41.5073	8.43	2.41	Eukarya	Animalia	Unique	Eurytemora	No	Animalia_Unique
	TARA_PSE_93_MAG_00268	Pacific Ocean South East	MAG	Animalia	Arthropoda	Hexanauplia	Siphonostomatoida	Caligidae	Lepeophtheirus	4.19	None	58471393	15627	3655	32.8096	8.43	2.41	Eukarya	Animalia	Unique	Lepeophtheirus	No	Animalia_Unique
	TARA_AOS_82_MAG_00174	Atlantic Ocean South	MAG	Animalia	Arthropoda	Hexanauplia	Siphonostomatoida	Caligidae	Lepeophtheirus	2.77	NA	36500956	11133	3134	35.1301	8.43	2.41	Eukarya	Animalia	Unique	Lepeophtheirus	No	Animalia_Unique
	TARA_MED_95_MAG_00474	Mediterranean Sea	MAG	Animalia	Arthropoda	Hexanauplia	Calanoida	Temoridae	Eurytemora	7.56	None	35187794	10732	3135	0.4215	8.43	1.2	Eukarya	Animalia	Unique	Eurytemora	No	Animalia_Unique
	TARA_PSW_86_MAG_00292	Pacific Ocean South West	MAG	Animalia	Arthropoda	Hexanauplia	Calanoida	Temoridae	Eurytemora	20.66	None	23508117	6273	3568	37.1918	8.43	0	Eukarya	Animalia	Unique	Eurytemora	No	Animalia_Unique
	TARA_PSW_86_MAG_00315	Pacific Ocean South West	MAG	Animalia	Chordata	Appendicularia	Copelata	Oikopleuridae	Oikopleura	33.86	None	20662230	4377	4822	36.3371	8.43	1.2	Eukarya	Animalia	Unique	Oikopleura	No	Animalia_Unique
	TARA_ION_45_MAG_00176	Indian Ocean North	MAG	Animalia	Chordata	Appendicularia	Copelata	Oikopleuridae	Oikopleura	26.68	NA	15067408	4036	3662	37.0961	8.43	2.41	Eukarya	Animalia	Unique	Oikopleura	No	Animalia_Unique
	TARA_PSE_93_MAG_00237	Pacific Ocean South East	MAG	Animalia	Arthropoda	Hexanauplia	Calanoida	Temoridae	Eurytemora	30.05	None	11165698	3228	3228	44.1658	8.43	3.61	Eukarya	Animalia	Unique	Eurytemora	No	Animalia_Unique
	TARA_AON_82_MAG_00320	Atlantic Ocean North	MAG	Animalia	Chordata	Appendicularia	Copelata	Oikopleuridae	Oikopleura	35.17	None	11018069	3150	3401	35.5959	8.43	3.61	Eukarya	Animalia	Unique	Oikopleura	No	Animalia_Unique
	TARA_PSW_86_MAG_00300	Pacific Ocean South West	MAG	Animalia	Arthropoda	Hexanauplia	Siphonostomatoida	Caligidae	Lepeophtheirus	8.88	None	10626048	3119	3301	34.6955	8.43	1.2	Eukarya	Animalia	Unique	Lepeophtheirus	No	Animalia_Unique
	TARA_AOS_82_MAG_00167	Atlantic Ocean South	MAG	Animalia	Chordata	Appendicularia	Copelata	Oikopleuridae	Oikopleura	35.66	NA	10325913	2762	3633	38.3189	8.43	2.41	Eukarya	Animalia	Unique	Oikopleura	No	Animalia_Unique
	TARA_PSW_86_MAG_00298	Pacific Ocean South West	MAG	Animalia	Arthropoda	Hexanauplia	Siphonostomatoida	Caligidae	Lepeophtheirus	2	None	97415861	26519	3576	40.3734	7.23	3.61	Eukarya	Animalia	Unique	Lepeophtheirus	No	Animalia_Unique
	TARA_AOS_82_MAG_00180	Atlantic Ocean South	MAG	Animalia	Arthropoda	Hexanauplia	Siphonostomatoida	Caligidae	Lepeophtheirus	1.88	NA	58445344	17667	3186	34.9656	7.23	1.2	Eukarya	Animalia	Unique	Lepeophtheirus	No	Animalia_Unique
	TARA_PSW_86_MAG_00297	Pacific Ocean South West	MAG	Animalia	Arthropoda	Hexanauplia	Siphonostomatoida	Caligidae	Lepeophtheirus	1.16	None	52206838	14283	3565	35.8185	7.23	0	Eukarya	Animalia	Unique	Lepeophtheirus	No	Animalia_Unique
	TARA_PON_109_MAG_00268	Pacific Ocean North	MAG	Animalia	Arthropoda	Hexanauplia	Siphonostomatoida	Caligidae	Lepeophtheirus	1.58	None	34074695	7997	4257	35.4025	7.23	0	Eukarya	Animalia	Unique	Lepeophtheirus	No	Animalia_Unique
	TARA_AON_82_MAG_00328	Atlantic Ocean North	MAG	Animalia	Brachiopoda	Lingulata	Lingulida	Lingulidae	Lingula	0.88	None	23144169	6699	3300	45.0232	7.23	1.2	Eukarya	Animalia	Unique	Lingula	No	Animalia_Unique
	TARA_PON_109_MAG_00272	Pacific Ocean North	MAG	Animalia	Chordata	Appendicularia	Copelata	Oikopleuridae	Oikopleura	37.76	None	19756974	4367	4602	43.3323	7.23	3.61	Eukarya	Animalia	Unique	Oikopleura	No	Animalia_Unique
	TARA_ION_45_MAG_00192	Indian Ocean North	MAG	Animalia	Chordata	Appendicularia	Copelata	Oikopleuridae	Oikopleura	30.02	NA	19079109	4564	4164	36.6094	7.23	3.61	Eukarya	Animalia	Unique	Oikopleura	No	Animalia_Unique
	TARA_PSE_93_MAG_00232	Pacific Ocean South East	MAG	Animalia	Arthropoda	Hexanauplia	Siphonostomatoida	Caligidae	Lepeophtheirus	4.13	None	17868853	4525	3895	47.9855	7.23	0	Eukarya	Animalia	Unique	Lepeophtheirus	No	Animalia_Unique
	TARA_ION_45_MAG_00182	Indian Ocean North	MAG	Animalia	Arthropoda	Hexanauplia	Siphonostomatoida	Caligidae	Lepeophtheirus	5	NA	17699447	4441	3876	30.6963	7.23	3.61	Eukarya	Animalia	Unique	Lepeophtheirus	No	Animalia_Unique
	TARA_AOS_82_MAG_00159	Atlantic Ocean South	MAG	Animalia	Chordata	Ascidiacea	Phlebobranchia	Cionidae	Ciona	10.32	NA	14408428	3139	4631	28.1153	7.23	0	Eukarya	Animalia	Unique	Ciona	No	Animalia_Unique
	TARA_AON_82_MAG_00319	Atlantic Ocean North	MAG	Animalia	Arthropoda	Hexanauplia	Calanoida	Temoridae	Eurytemora	26.12	None	13087196	3228	3996	45.7303	7.23	2.41	Eukarya	Animalia	Unique	Eurytemora	No	Animalia_Unique
	TARA_AON_82_MAG_00332	Atlantic Ocean North	MAG	Animalia	Arthropoda	Hexanauplia	Calanoida	Temoridae	Eurytemora	24.21	None	12859774	3780	3267	43.6954	7.23	6.02	Eukarya	Animalia	Unique	Eurytemora	No	Animalia_Unique
	TARA_PSW_86_MAG_00307	Pacific Ocean South West	MAG	Animalia	Chordata	Appendicularia	Copelata	Oikopleuridae	Oikopleura	26.86	None	12550810	3176	3869	36.6929	7.23	1.2	Eukarya	Animalia	Unique	Oikopleura	No	Animalia_Unique
	TARA_PON_109_MAG_00259	Pacific Ocean North	MAG	Animalia	Arthropoda	Hexanauplia	Calanoida	Temoridae	Eurytemora	32.04	None	10007815	2656	3628	44.0512	7.23	1.2	Eukarya	Animalia	Unique	Eurytemora	No	Animalia_Unique
	TARA_MED_95_MAG_00495	Mediterranean Sea	MAG	Animalia	Arthropoda	Hexanauplia	Siphonostomatoida	Caligidae	Lepeophtheirus	1.82	None	52681726	14967	3417	0.4024	6.02	0	Eukarya	Animalia	Unique	Lepeophtheirus	No	Animalia_Unique
	TARA_PSW_86_MAG_00306	Pacific Ocean South West	MAG	Animalia	Chordata	Appendicularia	Copelata	Oikopleuridae	Oikopleura	30.16	None	39346879	8383	4763	38.1551	6.02	1.2	Eukarya	Animalia	Unique	Oikopleura	No	Animalia_Unique
	TARA_ARC_108_MAG_00249	Arctic Ocean	MAG	Animalia	Arthropoda	Hexanauplia	Siphonostomatoida	Caligidae	Lepeophtheirus	1.87	None	37880317	10525	3517	35.0378	6.02	1.2	Eukarya	Animalia	Unique	Lepeophtheirus	No	Animalia_Unique
	TARA_MED_95_MAG_00478	Mediterranean Sea	MAG	Animalia	Echinodermata	Holothuroidea	Synallactida	Stichopodidae	Apostichopus	0.42	None	33065613	7829	4275	0.4197	6.02	0	Eukarya	Animalia	Unique	Apostichopus	No	Animalia_Unique
	TARA_ION_45_MAG_00185	Indian Ocean North	MAG	Animalia	Chordata	Appendicularia	Copelata	Oikopleuridae	Oikopleura	31.14	NA	23664811	5022	4727	38.7667	6.02	3.61	Eukarya	Animalia	Unique	Oikopleura	No	Animalia_Unique
	TARA_MED_95_MAG_00479	Mediterranean Sea	MAG	Animalia	Chordata	Appendicularia	Copelata	Oikopleuridae	Oikopleura	21.57	None	21187102	5655	3646	0.3658	6.02	2.41	Eukarya	Animalia	Unique	Oikopleura	No	Animalia_Unique
	TARA_MED_95_MAG_00465	Mediterranean Sea	MAG	Animalia	Chordata	Appendicularia	Copelata	Oikopleuridae	Oikopleura	38.48	None	19038283	4063	4782	0.4356	6.02	3.61	Eukarya	Animalia	Unique	Oikopleura	No	Animalia_Unique
	TARA_PSW_86_MAG_00301	Pacific Ocean South West	MAG	Animalia	Arthropoda	Hexanauplia	Siphonostomatoida	Caligidae	Lepeophtheirus	3.66	None	15838156	4669	3247	33.1749	6.02	0	Eukarya	Animalia	Unique	Lepeophtheirus	No	Animalia_Unique
	TARA_PSE_93_MAG_00242	Pacific Ocean South East	MAG	Animalia	Chordata	Ascidiacea	Phlebobranchia	Cionidae	Ciona	10.77	None	12328461	1313	12966	26.2744	6.02	0	Eukarya	Animalia	Unique	Ciona	No	Animalia_Unique
	TARA_PON_109_MAG_00267	Pacific Ocean North	MAG	Animalia	Chordata	Appendicularia	Copelata	Oikopleuridae	Oikopleura	35.78	None	12154800	3340	3520	36.9956	6.02	2.41	Eukarya	Animalia	Unique	Oikopleura	No	Animalia_Unique
	TARA_MED_95_MAG_00476	Mediterranean Sea	MAG	Animalia	Arthropoda	Hexanauplia	Siphonostomatoida	Caligidae	Lepeophtheirus	6.38	None	11894775	3498	3280	0.3412	6.02	1.2	Eukarya	Animalia	Unique	Lepeophtheirus	No	Animalia_Unique
	TARA_MED_95_MAG_00509	Mediterranean Sea	MAG	Animalia	Arthropoda	Hexanauplia	Siphonostomatoida	Caligidae	Lepeophtheirus	1.6	None	93425573	24996	3611	0.3512	4.82	0	Eukarya	Animalia	Unique	Lepeophtheirus	No	Animalia_Unique
	TARA_ARC_108_MAG_00258	Arctic Ocean	MAG	Animalia	Arthropoda	Hexanauplia	Calanoida	Temoridae	Eurytemora	8.48	None	52436369	15241	3344	44.0778	4.82	1.2	Eukarya	Animalia	Unique	Eurytemora	No	Animalia_Unique
	TARA_MED_95_MAG_00456	Mediterranean Sea	MAG	Animalia	Chordata	Appendicularia	Copelata	Oikopleuridae	Oikopleura	18.25	None	43891672	10905	3931	0.3773	4.82	0	Eukarya	Animalia	Unique	Oikopleura	No	Animalia_Unique
	TARA_MED_95_MAG_00501	Mediterranean Sea	MAG	Animalia	Arthropoda	Hexanauplia	Siphonostomatoida	Caligidae	Lepeophtheirus	2.91	None	32701553	8418	3819	0.4668	4.82	3.61	Eukarya	Animalia	Unique	Lepeophtheirus	No	Animalia_Unique
	TARA_AOS_82_MAG_00188	Atlantic Ocean South	MAG	Animalia	Arthropoda	Hexanauplia	Siphonostomatoida	Caligidae	Lepeophtheirus	3.49	NA	30127532	8284	3535	32.6391	4.82	2.41	Eukarya	Animalia	Unique	Lepeophtheirus	No	Animalia_Unique
	TARA_PSW_86_MAG_00309	Pacific Ocean South West	MAG	Animalia	Arthropoda	Hexanauplia	Calanoida	Temoridae	Eurytemora	16.57	None	20401823	5902	3297	35.8499	4.82	0	Eukarya	Animalia	Unique	Eurytemora	No	Animalia_Unique
	TARA_MED_95_MAG_00486	Mediterranean Sea	MAG	Animalia	Chordata	Appendicularia	Copelata	Oikopleuridae	Oikopleura	19.4	None	19398460	4484	4326	0.3649	4.82	2.41	Eukarya	Animalia	Unique	Oikopleura	No	Animalia_Unique
	TARA_PSE_93_MAG_00257	Pacific Ocean South East	MAG	Animalia	Chordata	Appendicularia	Copelata	Oikopleuridae	Oikopleura	27.55	None	15918194	3931	3990	36.5356	4.82	0	Eukarya	Animalia	Unique	Oikopleura	No	Animalia_Unique
	TARA_MED_95_MAG_00499	Mediterranean Sea	MAG	Animalia	Arthropoda	Hexanauplia	Siphonostomatoida	Caligidae	Lepeophtheirus	2.31	None	15291180	3943	3810	0.3493	4.82	1.2	Eukarya	Animalia	Unique	Lepeophtheirus	No	Animalia_Unique
	TARA_MED_95_MAG_00472	Mediterranean Sea	MAG	Animalia	Arthropoda	Hexanauplia	Calanoida	Temoridae	Eurytemora	26.58	None	11685878	3502	3164	0.4408	4.82	1.2	Eukarya	Animalia	Unique	Eurytemora	No	Animalia_Unique
	TARA_MED_95_MAG_00507	Mediterranean Sea	MAG	Animalia	Chordata	Appendicularia	Copelata	Oikopleuridae	Oikopleura	36.05	None	11260905	2612	4286	0.3697	4.82	1.2	Eukarya	Animalia	Unique	Oikopleura	No	Animalia_Unique
	TARA_ION_45_MAG_00175	Indian Ocean North	MAG	Animalia	Arthropoda	Hexanauplia	Siphonostomatoida	Caligidae	Lepeophtheirus	6.83	NA	10446795	3089	3250	32.2366	4.82	0	Eukarya	Animalia	Unique	Lepeophtheirus	No	Animalia_Unique
	TARA_IOS_50_MAG_00161	Indian Ocean South	MAG	Animalia	Arthropoda	Hexanauplia	Siphonostomatoida	Caligidae	Lepeophtheirus	1.04	NA	25336390	7561	3225	38.6961	3.61446	0	Eukarya	Animalia	Unique	Lepeophtheirus	No	Animalia_Unique
	TARA_MED_95_MAG_00494	Mediterranean Sea	MAG	Animalia	Arthropoda	Hexanauplia	Calanoida	Temoridae	Eurytemora	8.68	None	75205968	21555	3342	0.3864	3.61	0	Eukarya	Animalia	Unique	Eurytemora	No	Animalia_Unique
	TARA_PSE_93_MAG_00238	Pacific Ocean South East	MAG	Animalia	Arthropoda	Hexanauplia	Siphonostomatoida	Caligidae	Lepeophtheirus	2.17	None	65526886	18261	3478	40.1607	3.61	0	Eukarya	Animalia	Unique	Lepeophtheirus	No	Animalia_Unique
	TARA_PSE_93_MAG_00250	Pacific Ocean South East	MAG	Animalia	Arthropoda	Hexanauplia	Siphonostomatoida	Caligidae	Lepeophtheirus	2.49	None	48921754	14366	3286	35.3933	3.61	0	Eukarya	Animalia	Unique	Lepeophtheirus	No	Animalia_Unique
	TARA_PON_109_MAG_00256	Pacific Ocean North	MAG	Animalia	Arthropoda	Hexanauplia	Siphonostomatoida	Caligidae	Lepeophtheirus	1.93	None	34268150	9753	3396	39.3812	3.61	0	Eukarya	Animalia	Unique	Lepeophtheirus	No	Animalia_Unique
	TARA_MED_95_MAG_00505	Mediterranean Sea	MAG	Animalia	Arthropoda	Crustacea	Cladocera	Daphniidae	Daphnia	16.57	None	31841950	5026	7562	0.46	3.61	0	Eukarya	Animalia	Unique	Daphnia	No	Animalia_Unique
	TARA_AON_82_MAG_00344	Atlantic Ocean North	MAG	Animalia	Arthropoda	Hexanauplia	Siphonostomatoida	Caligidae	Lepeophtheirus	1.09	None	30655321	8960	3288	35.8936	3.61	0	Eukarya	Animalia	Unique	Lepeophtheirus	No	Animalia_Unique
	TARA_ION_45_MAG_00180	Indian Ocean North	MAG	Animalia	Chordata	Appendicularia	Copelata	Oikopleuridae	Oikopleura	13.45	NA	25310892	6893	3479	36.2844	3.61	1.2	Eukarya	Animalia	Unique	Oikopleura	No	Animalia_Unique
	TARA_AON_82_MAG_00326	Atlantic Ocean North	MAG	Animalia	Arthropoda	Hexanauplia	Calanoida	Temoridae	Eurytemora	8.84	None	25097693	7741	3101	42.5792	3.61	1.2	Eukarya	Animalia	Unique	Eurytemora	No	Animalia_Unique
	TARA_AON_82_MAG_00327	Atlantic Ocean North	MAG	Animalia	Arthropoda	Hexanauplia	Calanoida	Temoridae	Eurytemora	10.25	None	23426957	6713	3383	43.1838	3.61	0	Eukarya	Animalia	Unique	Eurytemora	No	Animalia_Unique
	TARA_MED_95_MAG_00459	Mediterranean Sea	MAG	Animalia	Arthropoda	Hexanauplia	Calanoida	Temoridae	Eurytemora	19.54	None	17786361	4392	3971	0.4393	3.61	2.41	Eukarya	Animalia	Unique	Eurytemora	No	Animalia_Unique
	TARA_ION_45_MAG_00198	Indian Ocean North	MAG	Animalia	Chordata	Appendicularia	Copelata	Oikopleuridae	Oikopleura	28.97	NA	16064217	3897	4106	36.5911	3.61	0	Eukarya	Animalia	Unique	Oikopleura	No	Animalia_Unique
	TARA_MED_95_MAG_00500	Mediterranean Sea	MAG	Animalia	Chordata	Ascidiacea	Phlebobranchia	Cionidae	Ciona	1.66	None	14006782	2473	6317	0.397	3.61	0	Eukarya	Animalia	Unique	Ciona	No	Animalia_Unique
	TARA_ION_45_MAG_00184	Indian Ocean North	MAG	Animalia	Arthropoda	Hexanauplia	Calanoida	Temoridae	Eurytemora	23.73	NA	13158754	3182	4087	45.4692	3.61	0	Eukarya	Animalia	Unique	Eurytemora	No	Animalia_Unique
	TARA_ARC_108_MAG_00271	Arctic Ocean	MAG	Animalia	Cnidaria	Hydrozoa	Leptothecata	Campanulariidae	Clytia	2.84	None	12668988	3907	3125	38.5461	3.61	0	Eukarya	Animalia	Unique	Clytia	No	Animalia_Unique
	TARA_MED_95_MAG_00491	Mediterranean Sea	MAG	Animalia	Arthropoda	Hexanauplia	Calanoida	Temoridae	Eurytemora	17.71	None	11671505	3343	3359	0.3362	3.61	1.2	Eukarya	Animalia	Unique	Eurytemora	No	Animalia_Unique
	TARA_PON_109_MAG_00266	Pacific Ocean North	MAG	Animalia	Chordata	Appendicularia	Copelata	Oikopleuridae	Oikopleura	22.41	None	11354475	3093	3563	34.668	3.61	0	Eukarya	Animalia	Unique	Oikopleura	No	Animalia_Unique
	TARA_MED_95_MAG_00503	Mediterranean Sea	MAG	Animalia	Arthropoda	Hexanauplia	Siphonostomatoida	Caligidae	Lepeophtheirus	2.43	None	10685895	3204	3221	0.3499	3.61	1.2	Eukarya	Animalia	Unique	Lepeophtheirus	No	Animalia_Unique
	TARA_PSW_86_MAG_00291	Pacific Ocean South West	MAG	Animalia	Chordata	Appendicularia	Copelata	Oikopleuridae	Oikopleura	32.55	None	10499704	2740	3734	41.2801	3.61	0	Eukarya	Animalia	Unique	Oikopleura	No	Animalia_Unique
	TARA_AOS_82_MAG_00170	Atlantic Ocean South	MAG	Animalia	Chordata	Ascidiacea	Phlebobranchia	Cionidae	Ciona	3.99	NA	42492289	8633	5103	24.6669	2.41	0	Eukarya	Animalia	Unique	Ciona	No	Animalia_Unique
	TARA_ARC_108_MAG_00290	Arctic Ocean	MAG	Animalia	Arthropoda	Hexanauplia	Calanoida	Temoridae	Eurytemora	3.23	None	37160947	10398	3433	39.5628	2.41	0	Eukarya	Animalia	Unique	Eurytemora	No	Animalia_Unique
	TARA_MED_95_MAG_00482	Mediterranean Sea	MAG	Animalia	Arthropoda	Hexanauplia	Siphonostomatoida	Caligidae	Lepeophtheirus	2.22	None	31074716	8112	3791	0.3523	2.41	0	Eukarya	Animalia	Unique	Lepeophtheirus	No	Animalia_Unique
	TARA_ARC_108_MAG_00284	Arctic Ocean	MAG	Animalia	Arthropoda	Hexanauplia	Siphonostomatoida	Caligidae	Lepeophtheirus	1.12	None	26152820	8150	3069	34.7046	2.41	0	Eukarya	Animalia	Unique	Lepeophtheirus	No	Animalia_Unique
	TARA_ION_45_MAG_00188	Indian Ocean North	MAG	Animalia	Arthropoda	Hexanauplia	Siphonostomatoida	Caligidae	Lepeophtheirus	1.88	NA	23478529	5571	4233	35.7491	2.41	0	Eukarya	Animalia	Unique	Lepeophtheirus	No	Animalia_Unique
	TARA_PON_109_MAG_00271	Pacific Ocean North	MAG	Animalia	Arthropoda	Hexanauplia	Siphonostomatoida	Caligidae	Lepeophtheirus	2.7	None	19572471	5672	3306	47.5792	2.41	0	Eukarya	Animalia	Unique	Lepeophtheirus	No	Animalia_Unique
	TARA_MED_95_MAG_00466	Mediterranean Sea	MAG	Animalia	Arthropoda	Hexanauplia	Siphonostomatoida	Caligidae	Lepeophtheirus	1.7	None	18994122	5412	3432	0.3482	2.41	0	Eukarya	Animalia	Unique	Lepeophtheirus	No	Animalia_Unique
	TARA_ARC_108_MAG_00282	Arctic Ocean	MAG	Animalia	Arthropoda	Hexanauplia	Siphonostomatoida	Caligidae	Lepeophtheirus	2.4	None	18687976	5336	3389	35.3044	2.41	0	Eukarya	Animalia	Unique	Lepeophtheirus	No	Animalia_Unique
	TARA_ARC_108_MAG_00308	Arctic Ocean	MAG	Animalia	Arthropoda	Hexanauplia	Siphonostomatoida	Caligidae	Lepeophtheirus	0.73	None	15277497	5045	2887	35.1008	2.41	1.2	Eukarya	Animalia	Unique	Lepeophtheirus	No	Animalia_Unique
	TARA_MED_95_MAG_00502	Mediterranean Sea	MAG	Animalia	Arthropoda	Hexanauplia	Calanoida	Temoridae	Eurytemora	5.17	None	13007464	3946	3156	0.4155	2.41	0	Eukarya	Animalia	Unique	Eurytemora	No	Animalia_Unique
	TARA_MED_95_MAG_00490	Mediterranean Sea	MAG	Animalia	Arthropoda	Hexanauplia	Calanoida	Temoridae	Eurytemora	21.54	None	12048825	3491	3302	0.4407	2.41	0	Eukarya	Animalia	Unique	Eurytemora	No	Animalia_Unique
	TARA_PON_109_MAG_00270	Pacific Ocean North	MAG	Animalia	Arthropoda	Hexanauplia	Calanoida	Temoridae	Eurytemora	10.72	None	10541153	2986	3388	42.5831	2.41	0	Eukarya	Animalia	Unique	Eurytemora	No	Animalia_Unique
	TARA_PSW_86_MAG_00308	Pacific Ocean South West	MAG	Animalia	Chordata	Appendicularia	Copelata	Oikopleuridae	Oikopleura	14.01	None	10221291	2805	3528	36.4011	2.41	0	Eukarya	Animalia	Unique	Oikopleura	No	Animalia_Unique
	TARA_ION_45_MAG_00195	Indian Ocean North	MAG	Animalia	Chordata	Appendicularia	Copelata	Oikopleuridae	Oikopleura	19	NA	10177457	2668	3624	37.004	2.40964	1.20482	Eukarya	Animalia	Unique	Oikopleura	No	Animalia_Unique
	TARA_ARC_108_MAG_00285	Arctic Ocean	MAG	Animalia	Arthropoda	Hexanauplia	Calanoida	Temoridae	Eurytemora	1.19	None	129012341	40737	3049	35.2826	1.2	1.2	Eukarya	Animalia	Unique	Eurytemora	No	Animalia_Unique
	TARA_PON_109_MAG_00263	Pacific Ocean North	MAG	Animalia	Cnidaria	Hydrozoa	Leptothecata	Campanulariidae	Clytia	5.63	None	70789466	18593	3708	35.5817	1.2	0	Eukarya	Animalia	Unique	Clytia	No	Animalia_Unique
	TARA_RED_19_MAG_00050	Red Sea	MAG	Animalia	Arthropoda	Hexanauplia	Siphonostomatoida	Caligidae	Lepeophtheirus	2.42	NA	34047151	9388	3516	39.903	1.2	0	Eukarya	Animalia	Unique	Lepeophtheirus	No	Animalia_Unique
	TARA_ARC_108_MAG_00288	Arctic Ocean	MAG	Animalia	Arthropoda	Hexanauplia	Siphonostomatoida	Caligidae	Lepeophtheirus	1.34	None	22565954	6881	3165	34.6865	1.2	0	Eukarya	Animalia	Unique	Lepeophtheirus	No	Animalia_Unique
	TARA_MED_95_MAG_00498	Mediterranean Sea	MAG	Animalia	Arthropoda	Hexanauplia	Siphonostomatoida	Caligidae	Lepeophtheirus	0.94	None	21249366	6599	3098	0.3537	1.2	0	Eukarya	Animalia	Unique	Lepeophtheirus	No	Animalia_Unique
	TARA_AON_82_MAG_00350	Atlantic Ocean North	MAG	Animalia	Arthropoda	Hexanauplia	Calanoida	Temoridae	Eurytemora	5.37	None	15961894	4932	3077	41.5406	1.2	1.2	Eukarya	Animalia	Unique	Eurytemora	No	Animalia_Unique
	TARA_ARC_108_MAG_00287	Arctic Ocean	MAG	Animalia	Arthropoda	Hexanauplia	Siphonostomatoida	Caligidae	Lepeophtheirus	1.13	None	15340257	4584	3206	34.5743	1.2	0	Eukarya	Animalia	Unique	Lepeophtheirus	No	Animalia_Unique
	TARA_RED_19_MAG_00058	Red Sea	MAG	Animalia	Arthropoda	Hexanauplia	Calanoida	Temoridae	Eurytemora	5.94	NA	13603743	4239	3061	41.9254	1.2	0	Eukarya	Animalia	Unique	Eurytemora	No	Animalia_Unique
	TARA_AON_82_MAG_00352	Atlantic Ocean North	MAG	Animalia	Arthropoda	Hexanauplia	Siphonostomatoida	Caligidae	Lepeophtheirus	3	None	13350758	4127	3093	32.7355	1.2	1.2	Eukarya	Animalia	Unique	Lepeophtheirus	No	Animalia_Unique
	TARA_ION_45_MAG_00196	Indian Ocean North	MAG	Animalia	Arthropoda	Hexanauplia	Siphonostomatoida	Caligidae	Lepeophtheirus	1.79	NA	11137721	3071	3527	35.699	1.2	0	Eukarya	Animalia	Unique	Lepeophtheirus	No	Animalia_Unique
	TARA_ION_45_MAG_00189	Indian Ocean North	MAG	Animalia	Arthropoda	Hexanauplia	Siphonostomatoida	Caligidae	Lepeophtheirus	2.22	NA	10917315	3245	3236	40.2431	1.2	0	Eukarya	Animalia	Unique	Lepeophtheirus	No	Animalia_Unique
	TARA_ARC_108_MAG_00292	Arctic Ocean	MAG	Animalia	Arthropoda	Hexanauplia	Calanoida	Temoridae	Eurytemora	1.73	None	131705579	40889	3103	38.3826	0	0	Eukarya	Animalia	Unique	Eurytemora	No	Animalia_Unique
	TARA_ARC_108_MAG_00293	Arctic Ocean	MAG	Animalia	Arthropoda	Hexanauplia	Calanoida	Temoridae	Eurytemora	3.9	None	42316622	10833	3808	39.9874	0	0	Eukarya	Animalia	Unique	Eurytemora	No	Animalia_Unique
	TARA_ARC_108_MAG_00300	Arctic Ocean	MAG	Animalia	Echinodermata	Asteroidea	Valvatida	Acanthasteridae	Acanthaster	3.09	None	33387376	9922	3244	36.9855	0	0	Eukarya	Animalia	Unique	Acanthaster	No	Animalia_Unique
	TARA_PSE_93_MAG_00249	Pacific Ocean South East	MAG	Animalia	Arthropoda	Hexanauplia	Calanoida	Temoridae	Eurytemora	1.65	None	32201799	9326	3302	45.6148	0	0	Eukarya	Animalia	Unique	Eurytemora	No	Animalia_Unique
	TARA_MED_95_MAG_00506	Mediterranean Sea	MAG	Animalia	Arthropoda	Hexanauplia	Calanoida	Temoridae	Eurytemora	4.19	None	25923440	7921	3129	0.4212	0	0	Eukarya	Animalia	Unique	Eurytemora	No	Animalia_Unique
	TARA_PSW_86_MAG_00312	Pacific Ocean South West	MAG	Animalia	Chordata	Appendicularia	Copelata	Oikopleuridae	Oikopleura	11	None	21915507	5361	3934	36.5265	0	0	Eukarya	Animalia	Unique	Oikopleura	No	Animalia_Unique
	TARA_PSE_93_MAG_00262	Pacific Ocean South East	MAG	Animalia	Chordata	Appendicularia	Copelata	Oikopleuridae	Oikopleura	14.27	None	21074403	5543	3685	36.2524	0	0	Eukarya	Animalia	Unique	Oikopleura	No	Animalia_Unique
	TARA_PSE_93_MAG_00260	Pacific Ocean South East	MAG	Animalia	Arthropoda	Hexanauplia	Calanoida	Temoridae	Eurytemora	5.25	None	17047690	5235	3129	41.5682	0	0	Eukarya	Animalia	Unique	Eurytemora	No	Animalia_Unique
	TARA_AON_82_MAG_00345	Atlantic Ocean North	MAG	Animalia	Arthropoda	Hexanauplia	Calanoida	Temoridae	Eurytemora	4.89	None	16370729	5055	3105	41.7376	0	0	Eukarya	Animalia	Unique	Eurytemora	No	Animalia_Unique
	TARA_ARC_108_MAG_00307	Arctic Ocean	MAG	Animalia	Echinodermata	Asteroidea	Valvatida	Acanthasteridae	Acanthaster	6.77	None	15518011	4489	3324	38.0231	0	0	Eukarya	Animalia	Unique	Acanthaster	No	Animalia_Unique
	TARA_AON_82_MAG_00348	Atlantic Ocean North	MAG	Animalia	Cnidaria	Anthozoa	Scleractinia	Pocilloporidae	Stylophora	10.21	None	15205794	4066	3601	37.7704	0	0	Eukarya	Animalia	Unique	Stylophora	No	Animalia_Unique
	TARA_PSW_86_MAG_00310	Pacific Ocean South West	MAG	Animalia	Arthropoda	Hexanauplia	Siphonostomatoida	Caligidae	Lepeophtheirus	0.67	None	13222552	3279	4058	35.0696	0	0	Eukarya	Animalia	Unique	Lepeophtheirus	No	Animalia_Unique
	TARA_ION_45_MAG_00190	Indian Ocean North	MAG	Animalia	Chordata	Appendicularia	Copelata	Oikopleuridae	Oikopleura	16.05	NA	12412242	3234	3669	36.6073	0	0	Eukarya	Animalia	Unique	Oikopleura	No	Animalia_Unique
	TARA_ION_45_MAG_00193	Indian Ocean North	MAG	Animalia	Arthropoda	Hexanauplia	Calanoida	Temoridae	Eurytemora	5.91	NA	11656720	3620	3081	41.5804	0	0	Eukarya	Animalia	Unique	Eurytemora	No	Animalia_Unique
	TARA_RED_19_MAG_00055	Red Sea	MAG	Animalia	Arthropoda	Hexanauplia	Calanoida	Temoridae	Eurytemora	11.55	NA	11482671	2858	4051	40.9351	0	0	Eukarya	Animalia	Unique	Eurytemora	No	Animalia_Unique
	TARA_AON_82_MAG_00349	Atlantic Ocean North	MAG	Animalia	Arthropoda	Hexanauplia	Calanoida	Temoridae	Eurytemora	4.86	None	11397089	3520	3097	41.7382	0	0	Eukarya	Animalia	Unique	Eurytemora	No	Animalia_Unique
	TARA_MED_95_MAG_00513	Mediterranean Sea	MAG	Animalia	Arthropoda	Hexanauplia	Siphonostomatoida	Caligidae	Lepeophtheirus	1.45	None	10975539	3437	3079	0.3436	0	0	Eukarya	Animalia	Unique	Lepeophtheirus	No	Animalia_Unique
	TARA_ARC_108_MAG_00304	Arctic Ocean	MAG	Animalia	Arthropoda	Hexanauplia	Calanoida	Temoridae	Eurytemora	2.52	None	10672168	3058	3311	38.7854	0	0	Eukarya	Animalia	Unique	Eurytemora	No	Animalia_Unique
	TARA_AOS_82_MAG_00146	Atlantic Ocean South	MAG	Chromista	Miozoa	Dinophyceae	Gonyaulacales	Ostreopsidaceae	Alexandrium	2.03	NA	24290752	5554	4435	46.9263	56.63	3.61	Eukarya	Chromista	Cluster_01	Alexandrium	Yes	Chromista_Cluster_01
	TARA_MED_95_MAG_00411	Mediterranean Sea	MAG	Chromista	Miozoa	Dinophyceae	Gonyaulacales	Ostreopsidaceae	Alexandrium	2.13	NA	18601905	4684	3967	0.4733	38.55	0	Eukarya	Chromista	Cluster_01	Alexandrium	Yes	Chromista_Cluster_01
	TARA_AON_82_MAG_00137	Atlantic Ocean North	MAG	Chromista	Miozoa	Dinophyceae	Gonyaulacales	Ostreopsidaceae	Alexandrium	2.12	NA	35678103	4408	9991	45.9073	87.95	4.82	Eukarya	Chromista	Cluster_01	Alexandrium	No	Chromista_Cluster_01
	TARA_MED_95_MAG_00287	Mediterranean Sea	MAG	Chromista	Bacillariophyta	Bacillariophyceae	Bacillariales	Bacillariaceae	Cylindrotheca	6.27	NA	23696107	2975	9784	0.4586	87.95	9.64	Eukarya	Chromista	Cluster_02	Cylindrotheca	Yes	Chromista_Cluster_02
	TARA_AON_82_MAG_00159	Atlantic Ocean North	MAG	Chromista	Bacillariophyta	Bacillariophyceae	Bacillariales	Bacillariaceae	Cylindrotheca	6.57	NA	24267360	2892	10926	45.8291	87.95	7.23	Eukarya	Chromista	Cluster_02	Cylindrotheca	No	Chromista_Cluster_02
	TARA_MED_95_MAG_00300	Mediterranean Sea	MAG	Chromista	Miozoa	Dinophyceae	Gonyaulacales	Ostreopsidaceae	Alexandrium	10.72	NA	37535996	6704	6124	0.552	80.72	3.61	Eukarya	Chromista	Cluster_03	Alexandrium	Yes	Chromista_Cluster_03
	TARA_AON_82_MAG_00160	Atlantic Ocean North	MAG	Chromista	Miozoa	Dinophyceae	Gonyaulacales	Ostreopsidaceae	Alexandrium	11.33	NA	41941279	6324	7632	55.1151	89.16	8.43	Eukarya	Chromista	Cluster_03	Alexandrium	No	Chromista_Cluster_03
	TARA_PON_109_MAG_00104	Pacific Ocean North	MAG	Chromista	Bacillariophyta	Bacillariophyceae	Cymatosirales	Cymatosiraceae	Extubocellulus	15.49	NA	24526008	1702	21606	56.3698	87.95	3.61	Eukarya	Chromista	Cluster_04	Extubocellulus	Yes	Chromista_Cluster_04
	TARA_AON_82_MAG_00215	Atlantic Ocean North	MAG	Chromista	Bacillariophyta	Bacillariophyceae	Cymatosirales	Cymatosiraceae	Extubocellulus	16.96	NA	23847795	3690	7482	54.837	80.72	4.82	Eukarya	Chromista	Cluster_04	Extubocellulus	Yes	Chromista_Cluster_04
	TARA_AOS_82_MAG_00050	Atlantic Ocean South	MAG	Chromista	Bacillariophyta	Bacillariophyceae	Cymatosirales	Cymatosiraceae	Extubocellulus	15.68	NA	25177467	1952	18760	55.9632	87.95	3.61	Eukarya	Chromista	Cluster_04	Extubocellulus	No	Chromista_Cluster_04
	TARA_AON_82_MAG_00238	Atlantic Ocean North	MAG	Chromista	Miozoa	Dinophyceae	Gonyaulacales	Ostreopsidaceae	Alexandrium	2.44	NA	32164351	5296	6883	41.1307	80.72	8.43	Eukarya	Chromista	Cluster_05	Alexandrium	Yes	Chromista_Cluster_05
	TARA_ION_45_MAG_00141	Indian Ocean North	MAG	Chromista	Miozoa	Dinophyceae	Gonyaulacales	Ostreopsidaceae	Alexandrium	2.83	NA	27551919	3844	8754	41.0441	73.494	10.8434	Eukarya	Chromista	Cluster_05	Alexandrium	Yes	Chromista_Cluster_05
	TARA_PON_109_MAG_00225	Pacific Ocean North	MAG	Chromista	Miozoa	Dinophyceae	Gonyaulacales	Ostreopsidaceae	Alexandrium	2.69	NA	28568012	5502	5620	41.1731	69.88	8.43	Eukarya	Chromista	Cluster_05	Alexandrium	Yes	Chromista_Cluster_05
	TARA_PSW_86_MAG_00277	Pacific Ocean South West	MAG	Chromista	Miozoa	Dinophyceae	Gonyaulacales	Ostreopsidaceae	Alexandrium	2.33	NA	29681889	6255	4944	41.1526	60.24	9.64	Eukarya	Chromista	Cluster_05	Alexandrium	Yes	Chromista_Cluster_05
	TARA_PSE_93_MAG_00204	Pacific Ocean South East	MAG	Chromista	Miozoa	Dinophyceae	Gonyaulacales	Ostreopsidaceae	Alexandrium	2.47	NA	15638514	4208	3653	41.3872	43.37	6.02	Eukarya	Chromista	Cluster_05	Alexandrium	Yes	Chromista_Cluster_05
	TARA_ION_45_MAG_00151	Indian Ocean North	MAG	Chromista	Bigyra	Bikosea	Bicosoecales	Cafeteriaceae	Cafeteria	1.34	NA	10819594	813	16420	40.9233	19.28	1.2	Eukarya	Chromista	Cluster_05	Cafeteria	Yes	Chromista_Cluster_05
	TARA_IOS_50_MAG_00098	Indian Ocean South	MAG	Chromista	Miozoa	Dinophyceae	Gonyaulacales	Ostreopsidaceae	Alexandrium	2.99	NA	34522499	5858	6614	41.0485	83.1325	10.8434	Eukarya	Chromista	Cluster_05	Alexandrium	No	Chromista_Cluster_05
	TARA_PON_109_MAG_00223	Pacific Ocean North	MAG	Chromista	Miozoa	Dinophyceae	Gonyaulacales	Ostreopsidaceae	Alexandrium	2.44	NA	29354937	6636	4534	32.7239	60.24	9.64	Eukarya	Chromista	Cluster_06	Alexandrium	Yes	Chromista_Cluster_06
	TARA_AOS_82_MAG_00134	Atlantic Ocean South	MAG	Chromista	Miozoa	Dinophyceae	Gonyaulacales	Ostreopsidaceae	Alexandrium	2.3	NA	26141207	6089	4308	32.9426	46.99	4.82	Eukarya	Chromista	Cluster_06	Alexandrium	Yes	Chromista_Cluster_06
	TARA_PSE_93_MAG_00211	Pacific Ocean South East	MAG	Chromista	Miozoa	Dinophyceae	Gonyaulacales	Ostreopsidaceae	Alexandrium	2.23	NA	25435584	5863	4422	32.7482	46.99	6.02	Eukarya	Chromista	Cluster_06	Alexandrium	Yes	Chromista_Cluster_06
	TARA_AON_82_MAG_00272	Atlantic Ocean North	MAG	Chromista	Miozoa	Dinophyceae	Gonyaulacales	Ostreopsidaceae	Alexandrium	2.53	NA	28398303	5807	5213	32.6669	68.67	9.64	Eukarya	Chromista	Cluster_06	Alexandrium	No	Chromista_Cluster_06
	TARA_AON_82_MAG_00273	Atlantic Ocean North	MAG	Chromista	Bacillariophyta	Bacillariophyceae	Bacillariales	Bacillariaceae	Fragilariopsis	44.23	Fragilariopsis	16374445	4201	3857	39.3906	50.6	1.2	Eukarya	Chromista	Cluster_07	Fragilariopsis	Yes	Chromista_Cluster_07
	TARA_AOS_82_MAG_00176	Atlantic Ocean South	MAG	Chromista	Bacillariophyta	Bacillariophyceae	Bacillariales	Bacillariaceae	Fragilariopsis	43.42	Fragilariopsis	28681957	6363	4642	39.9607	62.65	1.2	Eukarya	Chromista	Cluster_07	Fragilariopsis	No	Chromista_Cluster_07
	TARA_PSE_93_MAG_00208	Pacific Ocean South East	MAG	Chromista	Miozoa	Dinophyceae	Gonyaulacales	Ostreopsidaceae	Alexandrium	2.44	NA	12755825	3359	3749	47.0948	37.35	0	Eukarya	Chromista	Cluster_08	Alexandrium	Yes	Chromista_Cluster_08
	TARA_AON_82_MAG_00275	Atlantic Ocean North	MAG	Chromista	Miozoa	Dinophyceae	Gonyaulacales	Ostreopsidaceae	Alexandrium	2.23	NA	13920522	3680	3719	47.4902	46.99	4.82	Eukarya	Chromista	Cluster_08	Alexandrium	No	Chromista_Cluster_08
	TARA_AOS_82_MAG_00151	Atlantic Ocean South	MAG	Chromista	Ochrophyta	Dictyochophyceae	Florenciellales	Florenciellalesincertaesedis	Florenciella	10.56	NA	32993289	6943	4914	49.6252	56.63	16.87	Eukarya	Chromista	Cluster_09	Florenciella	Yes	Chromista_Cluster_09
	TARA_AON_82_MAG_00277	Atlantic Ocean North	MAG	Chromista	Ochrophyta	Dictyochophyceae	Florenciellales	Florenciellalesincertaesedis	Florenciella	12.89	NA	20439504	5359	3754	48.847	42.17	7.23	Eukarya	Chromista	Cluster_09	Florenciella	Yes	Chromista_Cluster_09
	TARA_PON_109_MAG_00253	Pacific Ocean North	MAG	Chromista	Ochrophyta	Dictyochophyceae	Florenciellales	Florenciellalesincertaesedis	Florenciella	13.54	NA	10624759	3058	3380	48.3344	20.48	3.61	Eukarya	Chromista	Cluster_09	Florenciella	Yes	Chromista_Cluster_09
	TARA_PSE_93_MAG_00241	Pacific Ocean South East	MAG	Chromista	Ochrophyta	Dictyochophyceae	Florenciellales	Florenciellalesincertaesedis	Florenciella	10.09	NA	37659542	7651	5169	49.3744	59.04	14.46	Eukarya	Chromista	Cluster_09	Florenciella	No	Chromista_Cluster_09
	TARA_PSE_93_MAG_00210	Pacific Ocean South East	MAG	Chromista	Haptophyta	Coccolithophyceae	Prymnesiales	Chrysochromulinaceae	Chrysochromulina	20.5	NA	15446353	4244	3533	65.6663	22.89	2.41	Eukarya	Chromista	Cluster_10	Chrysochromulina	Yes	Chromista_Cluster_10
	TARA_AON_82_MAG_00279	Atlantic Ocean North	MAG	Chromista	Haptophyta	Coccolithophyceae	Prymnesiales	Chrysochromulinaceae	Chrysochromulina	20.3	NA	15411338	4222	3537	66.0875	18.07	1.2	Eukarya	Chromista	Cluster_10	Chrysochromulina	Yes	Chromista_Cluster_10
	TARA_AOS_82_MAG_00133	Atlantic Ocean South	MAG	Chromista	Haptophyta	Coccolithophyceae	Prymnesiales	Chrysochromulinaceae	Chrysochromulina	20.95	NA	14303259	3943	3496	65.9055	15.66	2.41	Eukarya	Chromista	Cluster_10	Chrysochromulina	Yes	Chromista_Cluster_10
	TARA_MED_95_MAG_00433	Mediterranean Sea	MAG	Chromista	Haptophyta	Coccolithophyceae	Prymnesiales	Chrysochromulinaceae	Chrysochromulina	19.74	NA	24314159	6078	3946	0.6554	39.76	2.41	Eukarya	Chromista	Cluster_10	Chrysochromulina	No	Chromista_Cluster_10
	TARA_AON_82_MAG_00282	Atlantic Ocean North	MAG	Chromista	Haptophyta	Coccolithophyceae	Prymnesiales	Chrysochromulinaceae	Chrysochromulina	18.72	NA	28726719	5872	5174	64.8802	44.58	7.23	Eukarya	Chromista	Cluster_11	Chrysochromulina	Yes	Chromista_Cluster_11
	TARA_AOS_82_MAG_00138	Atlantic Ocean South	MAG	Chromista	Haptophyta	Coccolithophyceae	Prymnesiales	Chrysochromulinaceae	Chrysochromulina	19.82	NA	17532274	4279	4043	64.8828	30.12	0	Eukarya	Chromista	Cluster_11	Chrysochromulina	Yes	Chromista_Cluster_11
	TARA_PON_109_MAG_00234	Pacific Ocean North	MAG	Chromista	Haptophyta	Coccolithophyceae	Prymnesiales	Chrysochromulinaceae	Chrysochromulina	20.85	NA	10679190	2839	3639	64.7644	12.05	0	Eukarya	Chromista	Cluster_11	Chrysochromulina	Yes	Chromista_Cluster_11
	TARA_PSE_93_MAG_00267	Pacific Ocean South East	MAG	Chromista	Haptophyta	Coccolithophyceae	Prymnesiales	Chrysochromulinaceae	Chrysochromulina	18.01	NA	37691573	6916	6028	64.8719	73.49	10.84	Eukarya	Chromista	Cluster_11	Chrysochromulina	No	Chromista_Cluster_11
	TARA_MED_95_MAG_00427	Mediterranean Sea	MAG	Chromista	Haptophyta	Coccolithophyceae	Prymnesiales	Chrysochromulinaceae	Chrysochromulina	18.14	NA	24283280	6554	3645	0.6252	26.51	3.61	Eukarya	Chromista	Cluster_12	Chrysochromulina	Yes	Chromista_Cluster_12
	TARA_AON_82_MAG_00283	Atlantic Ocean North	MAG	Chromista	Haptophyta	Coccolithophyceae	Prymnesiales	Chrysochromulinaceae	Chrysochromulina	18.16	NA	34447234	8825	3838	63.8152	38.55	4.82	Eukarya	Chromista	Cluster_12	Chrysochromulina	No	Chromista_Cluster_12
	TARA_PSE_93_MAG_00264	Pacific Ocean South East	MAG	Chromista	Ochrophyta	Dictyochophyceae	Florenciellales	Florenciellalesincertaesedis	Florenciella	10.57	NA	48706106	7502	7231	58.409	53.01	16.87	Eukarya	Chromista	Cluster_13	Florenciella	Yes	Chromista_Cluster_13
	TARA_MED_95_MAG_00426	Mediterranean Sea	MAG	Chromista	Ochrophyta	Dictyochophyceae	Florenciellales	Florenciellalesincertaesedis	Florenciella	9.27	NA	38904401	3491	13370	0.5965	39.76	4.82	Eukarya	Chromista	Cluster_13	Florenciella	Yes	Chromista_Cluster_13
	TARA_AON_82_MAG_00287	Atlantic Ocean North	MAG	Chromista	Ochrophyta	Dictyochophyceae	Florenciellales	Florenciellalesincertaesedis	Florenciella	12.65	NA	26461588	6824	3808	58.8647	28.92	9.64	Eukarya	Chromista	Cluster_13	Florenciella	Yes	Chromista_Cluster_13
	TARA_PON_109_MAG_00227	Pacific Ocean North	MAG	Chromista	Ochrophyta	Dictyochophyceae	Florenciellales	Florenciellalesincertaesedis	Florenciella	9.19	NA	17238621	4289	3982	63.0392	20.48	6.02	Eukarya	Chromista	Cluster_13	Florenciella	Yes	Chromista_Cluster_13
	TARA_PON_109_MAG_00228	Pacific Ocean North	MAG	Chromista	Ochrophyta	Dictyochophyceae	Florenciellales	Florenciellalesincertaesedis	Florenciella	13.78	NA	17622688	3947	4478	54.3372	13.25	2.41	Eukarya	Chromista	Cluster_13	Florenciella	Yes	Chromista_Cluster_13
	TARA_AOS_82_MAG_00185	Atlantic Ocean South	MAG	Chromista	Ochrophyta	Dictyochophyceae	Florenciellales	Florenciellalesincertaesedis	Florenciella	9.14	NA	54476297	9518	6407	58.7678	60.24	14.46	Eukarya	Chromista	Cluster_13	Florenciella	No	Chromista_Cluster_13
	TARA_IOS_50_MAG_00157	Indian Ocean South	MAG	Chromista	Haptophyta	Coccolithophyceae	Prymnesiales	Chrysochromulinaceae	Chrysochromulina	17.32	NA	45162941	9117	5259	62.5319	71.08	10.84	Eukarya	Chromista	Cluster_14	Chrysochromulina	Yes	Chromista_Cluster_14
	TARA_PON_109_MAG_00242	Pacific Ocean North	MAG	Chromista	Haptophyta	Coccolithophyceae	Prymnesiales	Chrysochromulinaceae	Chrysochromulina	18.89	NA	32599332	6629	5174	62.6446	59.04	7.23	Eukarya	Chromista	Cluster_14	Chrysochromulina	Yes	Chromista_Cluster_14
	TARA_AON_82_MAG_00289	Atlantic Ocean North	MAG	Chromista	Haptophyta	Coccolithophyceae	Prymnesiales	Chrysochromulinaceae	Chrysochromulina	18.3	NA	24207862	6509	3607	62.8092	34.94	6.02	Eukarya	Chromista	Cluster_14	Chrysochromulina	Yes	Chromista_Cluster_14
	TARA_PSE_93_MAG_00205	Pacific Ocean South East	MAG	Chromista	Haptophyta	Coccolithophyceae	Prymnesiales	Chrysochromulinaceae	Chrysochromulina	18.98	NA	16182124	4405	3541	62.8041	25.3	3.61	Eukarya	Chromista	Cluster_14	Chrysochromulina	Yes	Chromista_Cluster_14
	TARA_AOS_82_MAG_00143	Atlantic Ocean South	MAG	Chromista	Haptophyta	Coccolithophyceae	Prymnesiales	Chrysochromulinaceae	Chrysochromulina	19.05	NA	16037243	4289	3624	62.9285	25.3	3.61	Eukarya	Chromista	Cluster_14	Chrysochromulina	Yes	Chromista_Cluster_14
	TARA_PSW_86_MAG_00317	Pacific Ocean South West	MAG	Chromista	Haptophyta	Coccolithophyceae	Prymnesiales	Chrysochromulinaceae	Chrysochromulina	17.53	NA	49044637	8038	7005	62.5101	79.52	16.87	Eukarya	Chromista	Cluster_14	Chrysochromulina	No	Chromista_Cluster_14
	TARA_AON_82_MAG_00291	Atlantic Ocean North	MAG	Chromista	Haptophyta	Coccolithophyceae	Phaeocystales	Phaeocystaceae	Phaeocystis	22.4	NA	29158418	7818	3661	67.7174	21.69	3.61	Eukarya	Chromista	Cluster_15	Phaeocystis	Yes	Chromista_Cluster_15
	TARA_MED_95_MAG_00468	Mediterranean Sea	MAG	Chromista	Haptophyta	Coccolithophyceae	Phaeocystales	Phaeocystaceae	Phaeocystis	23.38	NA	24194353	4384	6110	0.6595	16.87	3.61	Eukarya	Chromista	Cluster_15	Phaeocystis	Yes	Chromista_Cluster_15
	TARA_MED_95_MAG_00453	Mediterranean Sea	MAG	Chromista	Haptophyta	Coccolithophyceae	Phaeocystales	Phaeocystaceae	Phaeocystis	19.6	NA	47885339	10789	4565	0.682	39.76	3.61	Eukarya	Chromista	Cluster_15	Phaeocystis	No	Chromista_Cluster_15
	TARA_PON_109_MAG_00241	Pacific Ocean North	MAG	Chromista	Miozoa	Dinophyceae	Suessiales	Suessiaceae	Symbiodinium	16.57	NA	15701917	4212	3640	61.5062	26.51	8.43	Eukarya	Chromista	Cluster_16	Symbiodinium	Yes	Chromista_Cluster_16
	TARA_AON_82_MAG_00292	Atlantic Ocean North	MAG	Chromista	Miozoa	Dinophyceae	Suessiales	Suessiaceae	Symbiodinium	18.04	NA	25883962	4454	6404	61.4333	37.35	12.05	Eukarya	Chromista	Cluster_16	Symbiodinium	No	Chromista_Cluster_16
	TARA_AON_82_MAG_00309	Atlantic Ocean North	MAG	Chromista	Heterokontophyta	Oomycota	Peronosporales	Peronosporaceae	Phytophthora	1.43	NA	11365614	2876	3855	64.0432	14.46	0	Eukarya	Chromista	Cluster_17	Phytophthora	Yes	Chromista_Cluster_17
	TARA_MED_95_MAG_00423	Mediterranean Sea	MAG	Chromista	Bigyra	Bikosea	Bicosoecales	Cafeteriaceae	Cafeteria	1.29	NA	17434023	3721	4864	0.6405	27.71	1.2	Eukarya	Chromista	Cluster_17	Cafeteria	No	Chromista_Cluster_17
	TARA_AOS_82_MAG_00187	Atlantic Ocean South	MAG	Chromista	Ochrophyta	Dictyochophyceae	Florenciellales	Florenciellalesincertaesedis	Florenciella	3.95	NA	31649955	6394	5129	70.6802	50.6	8.43	Eukarya	Chromista	Cluster_18	Florenciella	Yes	Chromista_Cluster_18
	TARA_PSE_93_MAG_00206	Pacific Ocean South East	MAG	Chromista	Ochrophyta	Dictyochophyceae	Florenciellales	Florenciellalesincertaesedis	Florenciella	4.45	NA	19878604	4473	4477	69.3133	37.35	8.43	Eukarya	Chromista	Cluster_18	Florenciella	Yes	Chromista_Cluster_18
	TARA_MED_95_MAG_00429	Mediterranean Sea	MAG	Chromista	Ochrophyta	Dictyochophyceae	Florenciellales	Florenciellalesincertaesedis	Florenciella	4.53	NA	19841417	3883	5464	0.716	33.73	2.41	Eukarya	Chromista	Cluster_18	Florenciella	Yes	Chromista_Cluster_18
	TARA_PON_109_MAG_00245	Pacific Ocean North	MAG	Chromista	Ochrophyta	Dictyochophyceae	Florenciellales	Florenciellalesincertaesedis	Florenciella	4.39	NA	19148239	4606	4048	68.8416	27.71	10.84	Eukarya	Chromista	Cluster_18	Florenciella	Yes	Chromista_Cluster_18
	TARA_IOS_50_MAG_00131	Indian Ocean South	MAG	Chromista	Ochrophyta	Dictyochophyceae	Florenciellales	Florenciellalesincertaesedis	Florenciella	4.17	NA	14666454	3241	4569	68.8024	18.07	1.2	Eukarya	Chromista	Cluster_18	Florenciella	Yes	Chromista_Cluster_18
	TARA_AON_82_MAG_00334	Atlantic Ocean North	MAG	Chromista	Ochrophyta	Dictyochophyceae	Florenciellales	Florenciellalesincertaesedis	Florenciella	4.25	NA	34329122	6493	5660	71.4354	54.22	10.84	Eukarya	Chromista	Cluster_18	Florenciella	No	Chromista_Cluster_18
	TARA_AON_82_MAG_00335	Atlantic Ocean North	MAG	Chromista	Haptophyta	Coccolithophyceae	Prymnesiales	Chrysochromulinaceae	Chrysochromulina	19.34	NA	20973570	5838	3496	62.4688	28.92	2.41	Eukarya	Chromista	Cluster_19	Chrysochromulina	Yes	Chromista_Cluster_19
	TARA_AOS_82_MAG_00140	Atlantic Ocean South	MAG	Chromista	Haptophyta	Coccolithophyceae	Prymnesiales	Chrysochromulinaceae	Chrysochromulina	19.55	NA	34960527	8291	4249	62.0158	40.96	2.41	Eukarya	Chromista	Cluster_19	Chrysochromulina	No	Chromista_Cluster_19
	TARA_PON_109_MAG_00249	Pacific Ocean North	MAG	Chromista	Haptophyta	Coccolithophyceae	Phaeocystales	Phaeocystaceae	Phaeocystis	36.01	NA	33999056	8881	3752	67.8971	27.71	3.61	Eukarya	Chromista	Cluster_20	Phaeocystis	Yes	Chromista_Cluster_20
	TARA_AOS_82_MAG_00166	Atlantic Ocean South	MAG	Chromista	Haptophyta	Coccolithophyceae	Phaeocystales	Phaeocystaceae	Phaeocystis	35.37	NA	28413236	7582	3656	67.6314	21.69	1.2	Eukarya	Chromista	Cluster_20	Phaeocystis	Yes	Chromista_Cluster_20
	TARA_PSW_86_MAG_00282	Pacific Ocean South West	MAG	Chromista	Haptophyta	Coccolithophyceae	Phaeocystales	Phaeocystaceae	Phaeocystis	37.75	NA	14680382	4270	3345	67.0539	20.48	2.41	Eukarya	Chromista	Cluster_20	Phaeocystis	Yes	Chromista_Cluster_20
	TARA_PSE_93_MAG_00225	Pacific Ocean South East	MAG	Chromista	Haptophyta	Coccolithophyceae	Phaeocystales	Phaeocystaceae	Phaeocystis	35.6	NA	28518925	7574	3672	67.2512	19.28	0	Eukarya	Chromista	Cluster_20	Phaeocystis	Yes	Chromista_Cluster_20
	TARA_AON_82_MAG_00337	Atlantic Ocean North	MAG	Chromista	Haptophyta	Coccolithophyceae	Phaeocystales	Phaeocystaceae	Phaeocystis	34.13	NA	52299828	12934	4052	68.6224	37.35	3.61	Eukarya	Chromista	Cluster_20	Phaeocystis	No	Chromista_Cluster_20
	TARA_SOC_28_MAG_00032	Southern Ocean	MAG	Chromista	Ochrophyta	Pelagophyceae	Pelagomonadales	Pelagomonadaceae	Pelagomonas	91.73	Pelagomonas	24171563	2928	10508	65.3168	84.3373	7.22892	Eukarya	Chromista	Cluster_21	Pelagomonas	Yes	Chromista_Cluster_21
	TARA_AOS_82_MAG_00045	Atlantic Ocean South	MAG	Chromista	Ochrophyta	Pelagophyceae	Pelagomonadales	Pelagomonadaceae	Pelagomonas	91.8	Pelagomonas	27608731	1972	21387	64.396	90.36	4.82	Eukarya	Chromista	Cluster_21	Pelagomonas	No	Chromista_Cluster_21
	TARA_AOS_82_MAG_00130	Atlantic Ocean South	MAG	Chromista	Ochrophyta	Pelagophyceae	Pelagomonadales	Pelagomonadaceae	Aureococcus	68.2	Aureococcus	19982892	4905	4097	71.2436	62.65	4.82	Eukarya	Chromista	Cluster_22	Aureococcus	Yes	Chromista_Cluster_22
	TARA_IOS_50_MAG_00124	Indian Ocean South	MAG	Chromista	Ochrophyta	Pelagophyceae	Pelagomonadales	Pelagomonadaceae	Aureococcus	74.09	Aureococcus	21089414	4273	5265	71.1324	65.0602	7.22892	Eukarya	Chromista	Cluster_22	Aureococcus	No	Chromista_Cluster_22
	TARA_AOS_82_MAG_00152	Atlantic Ocean South	MAG	Chromista	Cryptophyta	Cryptophyceae	Pyrenomonadales	Geminigeraceae	Geminigera	45.28	Geminigera	38627506	8869	4460	58.2648	49.4	9.64	Eukarya	Chromista	Cluster_23	Geminigera	Yes	Chromista_Cluster_23
	TARA_IOS_50_MAG_00141	Indian Ocean South	MAG	Chromista	Cryptophyta	Cryptophyceae	Pyrenomonadales	Geminigeraceae	Geminigera	46.39	Geminigera	22468322	5936	3723	58.6127	39.76	3.61	Eukarya	Chromista	Cluster_23	Geminigera	Yes	Chromista_Cluster_23
	TARA_RED_19_MAG_00040	Red Sea	MAG	Chromista	Cryptophyta	Cryptophyceae	Pyrenomonadales	Geminigeraceae	Geminigera	44.95	Geminigera	19518865	5304	3608	58.1597	33.7349	3.61446	Eukarya	Chromista	Cluster_23	Geminigera	Yes	Chromista_Cluster_23
	TARA_PON_109_MAG_00235	Pacific Ocean North	MAG	Chromista	Cryptophyta	Cryptophyceae	Pyrenomonadales	Geminigeraceae	Geminigera	44.8	Geminigera	27348242	7087	3822	57.5485	31.33	4.82	Eukarya	Chromista	Cluster_23	Geminigera	Yes	Chromista_Cluster_23
	TARA_PSW_86_MAG_00262	Pacific Ocean South West	MAG	Chromista	Cryptophyta	Cryptophyceae	Pyrenomonadales	Geminigeraceae	Geminigera	44.57	Geminigera	51723306	10311	5337	58.5454	69.88	18.07	Eukarya	Chromista	Cluster_23	Geminigera	No	Chromista_Cluster_23
	TARA_AOS_82_MAG_00153	Atlantic Ocean South	MAG	Chromista	Ochrophyta	Dictyochophyceae	Florenciellales	Florenciellalesincertaesedis	Florenciella	11.65	NA	27900647	6600	4210	58.7519	33.73	9.64	Eukarya	Chromista	Cluster_24	Florenciella	Yes	Chromista_Cluster_24
	TARA_PSE_93_MAG_00207	Pacific Ocean South East	MAG	Chromista	Ochrophyta	Dictyochophyceae	Florenciellales	Florenciellalesincertaesedis	Florenciella	12.65	NA	27899377	6497	4296	58.4187	42.17	10.84	Eukarya	Chromista	Cluster_24	Florenciella	No	Chromista_Cluster_24
	TARA_ARC_108_MAG_00186	Arctic Ocean	MAG	Chromista	Bacillariophyta	Mediophyceae	Chaetocerotales	Chaetocerotaceae	Chaetoceros	60.29	Chaetoceros	30854261	3810	10809	42.9473	83.13	12.05	Eukarya	Chromista	Cluster_25	Chaetoceros	Yes	Chromista_Cluster_25
	TARA_SOC_28_MAG_00037	Southern Ocean	MAG	Chromista	Bacillariophyta	Mediophyceae	Chaetocerotales	Chaetocerotaceae	Chaetoceros	66.16	Chaetoceros	30419621	3201	13607	42.9761	85.5422	10.8434	Eukarya	Chromista	Cluster_25	Chaetoceros	No	Chromista_Cluster_25
	TARA_ION_45_MAG_00074	Indian Ocean North	MAG	Chromista	Bacillariophyta	Bacillariophyceae	Bacillariales	Bacillariaceae	Cylindrotheca	5.71	NA	25401916	2366	15296	45.8651	92.7711	8.43373	Eukarya	Chromista	Cluster_26	Cylindrotheca	Yes	Chromista_Cluster_26
	TARA_RED_19_MAG_00039	Red Sea	MAG	Chromista	Bacillariophyta	Bacillariophyceae	Bacillariales	Bacillariaceae	Cylindrotheca	7.25	NA	16010572	3600	4535	45.7572	68.6747	6.0241	Eukarya	Chromista	Cluster_26	Cylindrotheca	Yes	Chromista_Cluster_26
	TARA_IOS_50_MAG_00056	Indian Ocean South	MAG	Chromista	Bacillariophyta	Bacillariophyceae	Bacillariales	Bacillariaceae	Cylindrotheca	5.26	NA	25608881	1568	25257	45.8537	93.9759	7.22892	Eukarya	Chromista	Cluster_26	Cylindrotheca	No	Chromista_Cluster_26
	TARA_ION_45_MAG_00142	Indian Ocean North	MAG	Chromista	Miozoa	Dinophyceae	Gonyaulacales	Ostreopsidaceae	Alexandrium	2.44	NA	27843672	4679	6652	41.0378	66.27	6.02	Eukarya	Chromista	Cluster_27	Alexandrium	Yes	Chromista_Cluster_27
	TARA_PSW_86_MAG_00265	Pacific Ocean South West	MAG	Chromista	Miozoa	Dinophyceae	Gonyaulacales	Ostreopsidaceae	Alexandrium	2.35	NA	24271507	5202	4857	40.9258	55.42	6.02	Eukarya	Chromista	Cluster_27	Alexandrium	Yes	Chromista_Cluster_27
	TARA_IOS_50_MAG_00128	Indian Ocean South	MAG	Chromista	Miozoa	Dinophyceae	Gonyaulacales	Ostreopsidaceae	Alexandrium	2.42	NA	24073038	5122	4831	41.0991	53.01	6.02	Eukarya	Chromista	Cluster_27	Alexandrium	Yes	Chromista_Cluster_27
	TARA_PON_109_MAG_00218	Pacific Ocean North	MAG	Chromista	Miozoa	Dinophyceae	Gonyaulacales	Ostreopsidaceae	Alexandrium	2.51	NA	28640877	5387	5763	41.0844	66.27	6.02	Eukarya	Chromista	Cluster_27	Alexandrium	No	Chromista_Cluster_27
	TARA_ION_45_MAG_00144	Indian Ocean North	MAG	Chromista	Miozoa	Dinophyceae	Gonyaulacales	Ostreopsidaceae	Alexandrium	11.17	NA	23807339	4379	5888	53.5574	60.241	7.22892	Eukarya	Chromista	Cluster_28	Alexandrium	Yes	Chromista_Cluster_28
	TARA_PSW_86_MAG_00264	Pacific Ocean South West	MAG	Chromista	Miozoa	Dinophyceae	Gonyaulacales	Ostreopsidaceae	Alexandrium	10.17	NA	26131571	5931	4438	52.0015	57.83	8.43	Eukarya	Chromista	Cluster_28	Alexandrium	Yes	Chromista_Cluster_28
	TARA_IOS_50_MAG_00126	Indian Ocean South	MAG	Chromista	Miozoa	Dinophyceae	Gonyaulacales	Ostreopsidaceae	Alexandrium	9.33	NA	20946892	5080	4114	51.6224	43.3735	3.61446	Eukarya	Chromista	Cluster_28	Alexandrium	Yes	Chromista_Cluster_28
	TARA_ION_45_MAG_00161	Indian Ocean North	MAG	Chromista	Miozoa	Dinophyceae	Gonyaulacales	Ostreopsidaceae	Alexandrium	10.35	NA	12347560	1185	13678	51.2207	20.4819	3.61446	Eukarya	Chromista	Cluster_28	Alexandrium	Yes	Chromista_Cluster_28
	TARA_PON_109_MAG_00219	Pacific Ocean North	MAG	Chromista	Miozoa	Dinophyceae	Gonyaulacales	Ostreopsidaceae	Alexandrium	10.95	NA	27593099	5879	4839	52.2308	60.24	7.23	Eukarya	Chromista	Cluster_28	Alexandrium	No	Chromista_Cluster_28
	TARA_PON_109_MAG_00224	Pacific Ocean North	MAG	Chromista	Miozoa	Dinophyceae	Gonyaulacales	Ostreopsidaceae	Alexandrium	2.15	NA	12206926	3347	3579	34.7374	19.28	2.41	Eukarya	Chromista	Cluster_29	Alexandrium	Yes	Chromista_Cluster_29
	TARA_ION_45_MAG_00148	Indian Ocean North	MAG	Chromista	Miozoa	Dinophyceae	Gonyaulacales	Ostreopsidaceae	Alexandrium	2.32	NA	22124902	5173	4341	34.1782	43.37	1.2	Eukarya	Chromista	Cluster_29	Alexandrium	No	Chromista_Cluster_29
	TARA_ION_45_MAG_00158	Indian Ocean North	MAG	Chromista	Ochrophyta	Dictyochophyceae	Florenciellales	Florenciellalesincertaesedis	Florenciella	4.92	NA	14591971	3499	4095	67.0954	26.51	2.41	Eukarya	Chromista	Cluster_30	Florenciella	Yes	Chromista_Cluster_30
	TARA_IOS_50_MAG_00135	Indian Ocean South	MAG	Chromista	Ochrophyta	Dictyochophyceae	Florenciellales	Florenciellalesincertaesedis	Florenciella	4.35	NA	13728379	3151	4398	68.3065	28.92	2.41	Eukarya	Chromista	Cluster_30	Florenciella	No	Chromista_Cluster_30
	TARA_IOS_50_MAG_00165	Indian Ocean South	MAG	Chromista	Haptophyta	Coccolithophyceae	Prymnesiales	Chrysochromulinaceae	Chrysochromulina	23.33	NA	57733184	10781	5858	62.1669	72.29	10.84	Eukarya	Chromista	Cluster_31	Chrysochromulina	Yes	Chromista_Cluster_31
	TARA_PON_109_MAG_00238	Pacific Ocean North	MAG	Chromista	Haptophyta	Coccolithophyceae	Prymnesiales	Chrysochromulinaceae	Chrysochromulina	23.59	NA	38520046	8483	4673	61.9142	30.12	2.41	Eukarya	Chromista	Cluster_31	Chrysochromulina	Yes	Chromista_Cluster_31
	TARA_ION_45_MAG_00201	Indian Ocean North	MAG	Chromista	Haptophyta	Coccolithophyceae	Prymnesiales	Chrysochromulinaceae	Chrysochromulina	22.03	NA	67601976	10954	7119	62.0532	77.11	10.84	Eukarya	Chromista	Cluster_31	Chrysochromulina	No	Chromista_Cluster_31
	TARA_PSW_86_MAG_00269	Pacific Ocean South West	MAG	Chromista	Miozoa	Dinophyceae	Gonyaulacales	Ostreopsidaceae	Alexandrium	2.08	NA	16929307	4366	3828	33.3137	43.37	4.82	Eukarya	Chromista	Cluster_32	Alexandrium	Yes	Chromista_Cluster_32
	TARA_IOS_50_MAG_00129	Indian Ocean South	MAG	Chromista	Miozoa	Dinophyceae	Gonyaulacales	Ostreopsidaceae	Alexandrium	2.26	NA	24760238	5572	4491	32.9165	56.63	4.82	Eukarya	Chromista	Cluster_32	Alexandrium	No	Chromista_Cluster_32
	TARA_IOS_50_MAG_00151	Indian Ocean South	MAG	Chromista	Ochrophyta	Chrysophyceae	Chromulinales	Paraphysomonadaceae	Paraphysomonas	12.94	NA	16804920	4275	3892	39.8898	33.73	4.82	Eukarya	Chromista	Cluster_33	Paraphysomonas	Yes	Chromista_Cluster_33
	TARA_MED_95_MAG_00434	Mediterranean Sea	MAG	Chromista	Ochrophyta	Chrysophyceae	Chromulinales	Paraphysomonadaceae	Paraphysomonas	10.11	NA	28020294	4828	6524	0.3869	63.86	10.84	Eukarya	Chromista	Cluster_33	Paraphysomonas	No	Chromista_Cluster_33
	TARA_PON_109_MAG_00243	Pacific Ocean North	MAG	Chromista	Bacillariophyta	Bacillariophyceae	Bacillariales	Bacillariaceae	Pseudo-nitzschia	49.91	Pseudo-nitzschia	11419235	2675	4321	44.2754	31.33	0	Eukarya	Chromista	Cluster_34	Pseudo-nitzschia	Yes	Chromista_Cluster_34
	TARA_PSE_93_MAG_00213	Pacific Ocean South East	MAG	Chromista	Bacillariophyta	Bacillariophyceae	Bacillariales	Bacillariaceae	Pseudo-nitzschia	50.95	Pseudo-nitzschia	17103317	3743	4685	44.4262	46.99	1.2	Eukarya	Chromista	Cluster_34	Pseudo-nitzschia	No	Chromista_Cluster_34
	TARA_PSW_86_MAG_00263	Pacific Ocean South West	MAG	Chromista	Miozoa	Dinophyceae	Suessiales	Suessiaceae	Symbiodinium	1.45	NA	11744066	2684	4446	55.3322	53.01	2.41	Eukarya	Chromista	Cluster_35	Symbiodinium	Yes	Chromista_Cluster_35
	TARA_PSE_93_MAG_00188	Pacific Ocean South East	MAG	Chromista	Miozoa	Dinophyceae	Suessiales	Suessiaceae	Symbiodinium	1.13	NA	18573151	2752	8061	55.6667	73.49	3.61	Eukarya	Chromista	Cluster_35	Symbiodinium	No	Chromista_Cluster_35
	TARA_ARC_108_MAG_00138	Arctic Ocean	MAG	Chromista	Bacillariophyta	Mediophyceae	Thalassiosirales	Skeletonemaceae	Skeletonema	85.28	Skeletonema	29129855	3476	10535	44.6585	93.98	15.66	Eukarya	Chromista	Unique	Skeletonema	No	Chromista_Unique
	TARA_ARC_108_MAG_00116	Arctic Ocean	MAG	Chromista	Bacillariophyta	Mediophyceae	Chaetocerotales	Chaetocerotaceae	Chaetoceros	78.52	Chaetoceros	32722577	3326	13011	42.3468	91.57	10.84	Eukarya	Chromista	Unique	Chaetoceros	No	Chromista_Unique
	TARA_ARC_108_MAG_00188	Arctic Ocean	MAG	Chromista	Miozoa	Dinophyceae	Gonyaulacales	Ostreopsidaceae	Alexandrium	5.41	NA	44642736	5856	9719	41.7313	86.75	15.66	Eukarya	Chromista	Unique	Alexandrium	No	Chromista_Unique
	TARA_ARC_108_MAG_00122	Arctic Ocean	MAG	Chromista	Bacillariophyta	Bacillariophyceae	Bacillariales	Bacillariaceae	Fragilariopsis	70.53	Fragilariopsis	35575995	4966	8878	37.6395	85.54	6.02	Eukarya	Chromista	Unique	Fragilariopsis	No	Chromista_Unique
	TARA_ARC_108_MAG_00123	Arctic Ocean	MAG	Chromista	Ochrophyta	Pelagophyceae	Pelagomonadales	Pelagomonadaceae	Pelagomonas	84.25	Pelagomonas	24697883	1951	18288	65.6846	85.54	6.02	Eukarya	Chromista	Unique	Pelagomonas	No	Chromista_Unique
	TARA_ARC_108_MAG_00137	Arctic Ocean	MAG	Chromista	Bacillariophyta	Bacillariophyceae	Bacillariales	Bacillariaceae	Pseudo-nitzschia	31.99	Pseudo-nitzschia	40678489	7917	5534	42.525	83.13	4.82	Eukarya	Chromista	Unique	Pseudo-nitzschia	No	Chromista_Unique
	TARA_ARC_108_MAG_00165	Arctic Ocean	MAG	Chromista	Ochrophyta	Bacillariophyta	Fragilariales	Fragilariaceae	Synedropsis	22.75	NA	39329959	7674	5575	47.3285	83.13	9.64	Eukarya	Chromista	Unique	Synedropsis	No	Chromista_Unique
	TARA_PSE_93_MAG_00171	Pacific Ocean South East	MAG	Chromista	Bacillariophyta	Mediophyceae	Chaetocerotales	Chaetocerotaceae	Chaetoceros	60.39	Chaetoceros	36009581	4704	9415	41.419	83.13	10.84	Eukarya	Chromista	Unique	Chaetoceros	No	Chromista_Unique
	TARA_MED_95_MAG_00362	Mediterranean Sea	MAG	Chromista	Ochrophyta	Chrysophyceae	Chromulinales	Paraphysomonadaceae	Paraphysomonas	8.39	NA	18382903	3528	5645	0.52	83.13	13.25	Eukarya	Chromista	Unique	Paraphysomonas	No	Chromista_Unique
	TARA_ARC_108_MAG_00189	Arctic Ocean	MAG	Chromista	Bacillariophyta	Mediophyceae	Chaetocerotales	Chaetocerotaceae	Chaetoceros	26.88	NA	34156899	4441	10176	41.8114	81.93	10.84	Eukarya	Chromista	Unique	Chaetoceros	No	Chromista_Unique
	TARA_MED_95_MAG_00378	Mediterranean Sea	MAG	Chromista	Miozoa	Dinophyceae	Gonyaulacales	Ostreopsidaceae	Alexandrium	3.29	NA	27558881	3303	10475	0.5067	81.93	15.66	Eukarya	Chromista	Unique	Alexandrium	No	Chromista_Unique
	TARA_ARC_108_MAG_00215	Arctic Ocean	MAG	Chromista	Ochrophyta	Chrysophyceae	Chromulinales	Paraphysomonadaceae	Paraphysomonas	3.78	NA	31722001	3356	13141	42.8533	80.72	15.66	Eukarya	Chromista	Unique	Paraphysomonas	No	Chromista_Unique
	TARA_PSW_86_MAG_00261	Pacific Ocean South West	MAG	Chromista	Bacillariophyta	Mediophyceae	Thalassiosirales	Thalassiosiraceae	Thalassiosira	94.12	Thalassiosira	32906914	6352	5589	54.9968	79.52	22.89	Eukarya	Chromista	Unique	Thalassiosira	No	Chromista_Unique
	TARA_MED_95_MAG_00407	Mediterranean Sea	MAG	Chromista	Ochrophyta	Chrysophyceae	Chromulinales	Paraphysomonadaceae	Paraphysomonas	7.31	NA	16332570	3434	4927	0.5271	79.52	6.02	Eukarya	Chromista	Unique	Paraphysomonas	No	Chromista_Unique
	TARA_SOC_28_MAG_00031	Southern Ocean	MAG	Chromista	Bacillariophyta	Bacillariophyceae	Bacillariales	Bacillariaceae	Fragilariopsis	40.05	Fragilariopsis	38589172	7206	5859	39.7975	79.5181	1.20482	Eukarya	Chromista	Unique	Fragilariopsis	No	Chromista_Unique
	TARA_MED_95_MAG_00396	Mediterranean Sea	MAG	Chromista	Ochrophyta	Dictyochophyceae	Florenciellales	Florenciellalesincertaesedis	Florenciella	8.99	NA	57096620	10495	5955	0.5145	78.31	22.89	Eukarya	Chromista	Unique	Florenciella	No	Chromista_Unique
	TARA_PSW_86_MAG_00222	Pacific Ocean South West	MAG	Chromista	Bacillariophyta	Bacillariophyceae	Bacillariales	Bacillariaceae	Pseudo-nitzschia	64.34	Pseudo-nitzschia	22525297	2997	9314	46.3812	77.11	4.82	Eukarya	Chromista	Unique	Pseudo-nitzschia	No	Chromista_Unique
	TARA_SOC_28_MAG_00048	Southern Ocean	MAG	Chromista	Miozoa	Dinophyceae	Gonyaulacales	Ostreopsidaceae	Alexandrium	5.89	NA	41050116	6376	7715	44.0935	77.1084	13.253	Eukarya	Chromista	Unique	Alexandrium	No	Chromista_Unique
	TARA_MED_95_MAG_00467	Mediterranean Sea	MAG	Chromista	Myzozoa	Dinophyceae	Peridiniales	Kryptoperidiniaceae	Durinskia	2.76	NA	58956988	13079	4707	0.3313	75.9	13.25	Eukarya	Chromista	Unique	Durinskia	No	Chromista_Unique
	TARA_PSW_86_MAG_00236	Pacific Ocean South West	MAG	Chromista	Bacillariophyta	Bacillariophyceae	Bacillariales	Bacillariaceae	Pseudo-nitzschia	44.79	Pseudo-nitzschia	32295870	6423	5278	45.1625	75.9	6.02	Eukarya	Chromista	Unique	Pseudo-nitzschia	No	Chromista_Unique
	TARA_ARC_108_MAG_00209	Arctic Ocean	MAG	Chromista	Bacillariophyta	Mediophyceae	Cymatosirales	Cymatosiraceae	Minutocellus	77.09	Minutocellus	27486254	4714	6649	53.8144	75.9	8.43	Eukarya	Chromista	Unique	Minutocellus	No	Chromista_Unique
	TARA_MED_95_MAG_00424	Mediterranean Sea	MAG	Chromista	Myzozoa	Dinophyceae	Peridiniales	Peridiniaceae	Kryptoperidinium	8.98	NA	25165269	3794	7882	0.4873	75.9	6.02	Eukarya	Chromista	Unique	Kryptoperidinium	No	Chromista_Unique
	TARA_ARC_108_MAG_00217	Arctic Ocean	MAG	Chromista	Bacillariophyta	Mediophyceae	Chaetocerotales	Chaetocerotaceae	Chaetoceros	50.33	Chaetoceros	33988865	6182	6060	41.4103	74.7	10.84	Eukarya	Chromista	Unique	Chaetoceros	No	Chromista_Unique
	TARA_PSW_86_MAG_00318	Pacific Ocean South West	MAG	Chromista	Haptophyta	Coccolithophyceae	Prymnesiales	Chrysochromulinaceae	Chrysochromulina	16.87	NA	49160974	8589	6394	68.3096	73.49	10.84	Eukarya	Chromista	Unique	Chrysochromulina	No	Chromista_Unique
	TARA_ARC_108_MAG_00212	Arctic Ocean	MAG	Chromista	Bacillariophyta	Bacillariophyceae	Bacillariales	Bacillariaceae	Pseudo-nitzschia	52.01	Pseudo-nitzschia	28586333	5125	6113	45.4194	73.49	7.23	Eukarya	Chromista	Unique	Pseudo-nitzschia	No	Chromista_Unique
	TARA_PON_109_MAG_00217	Pacific Ocean North	MAG	Chromista	Ochrophyta	Bolidophyceae	Bolidomonadales	Bolidomonadaceae	Bolidomonas	63.65	Bolidomonas	21241466	2743	9776	51.2708	73.49	12.05	Eukarya	Chromista	Unique	Bolidomonas	No	Chromista_Unique
	TARA_MED_95_MAG_00394	Mediterranean Sea	MAG	Chromista	Bacillariophyta	Mediophyceae	Thalassiosirales	Skeletonemaceae	Skeletonema	90.23	Skeletonema	23791115	4390	5905	0.4351	72.29	12.05	Eukarya	Chromista	Unique	Skeletonema	No	Chromista_Unique
	TARA_SOC_28_MAG_00051	Southern Ocean	MAG	Chromista	Miozoa	Dinophyceae	Gonyaulacales	Ostreopsidaceae	Alexandrium	5.98	NA	36762235	7006	5705	45.2673	71.0843	24.0964	Eukarya	Chromista	Unique	Alexandrium	No	Chromista_Unique
	TARA_SOC_28_MAG_00077	Southern Ocean	MAG	Chromista	Bacillariophyta	Mediophyceae	Chaetocerotales	Chaetocerotaceae	Chaetoceros	6.57	NA	93608600	18094	5648	33.2092	71.08	9.64	Eukarya	Chromista	Unique	Chaetoceros	No	Chromista_Unique
	TARA_ARC_108_MAG_00326	Arctic Ocean	MAG	Chromista	Haptophyta	Coccolithophyceae	Prymnesiales	Chrysochromulinaceae	Chrysochromulina	14.25	NA	81124695	11292	8745	63.5342	71.08	13.25	Eukarya	Chromista	Unique	Chrysochromulina	No	Chromista_Unique
	TARA_AON_82_MAG_00341	Atlantic Ocean North	MAG	Chromista	Haptophyta	Coccolithophyceae	Prymnesiales	Chrysochromulinaceae	Chrysochromulina	18.02	NA	47979669	8212	6615	69.838	71.08	6.02	Eukarya	Chromista	Unique	Chrysochromulina	No	Chromista_Unique
	TARA_AON_82_MAG_00354	Atlantic Ocean North	MAG	Chromista	Haptophyta	Coccolithophyceae	Prymnesiales	Chrysochromulinaceae	Chrysochromulina	17.49	NA	46776119	8376	6190	68.316	71.08	10.84	Eukarya	Chromista	Unique	Chrysochromulina	No	Chromista_Unique
	TARA_ARC_108_MAG_00187	Arctic Ocean	MAG	Chromista	Bacillariophyta	Bacillariophyceae	Bacillariales	Bacillariaceae	Fragilariopsis	37.33	Fragilariopsis	41050103	8306	5215	39.7411	71.08	0	Eukarya	Chromista	Unique	Fragilariopsis	No	Chromista_Unique
	TARA_ARC_108_MAG_00219	Arctic Ocean	MAG	Chromista	Bacillariophyta	Mediophyceae	Thalassiosirales	Thalassiosiraceae	Thalassiosira	40.84	Thalassiosira	33514166	6685	5359	40.0129	71.08	10.84	Eukarya	Chromista	Unique	Thalassiosira	No	Chromista_Unique
	TARA_ION_45_MAG_00150	Indian Ocean North	MAG	Chromista	Ochrophyta	Chrysophyceae	Chromulinales	Paraphysomonadaceae	Paraphysomonas	7.62	NA	15785785	3204	5200	45.8046	71.08	6.02	Eukarya	Chromista	Unique	Paraphysomonas	No	Chromista_Unique
	TARA_AON_82_MAG_00356	Atlantic Ocean North	MAG	Chromista	Haptophyta	Coccolithophyceae	Prymnesiales	Chrysochromulinaceae	Chrysochromulina	16.86	NA	69436919	9552	8934	65.052	69.88	12.05	Eukarya	Chromista	Unique	Chrysochromulina	No	Chromista_Unique
	TARA_MED_95_MAG_00395	Mediterranean Sea	MAG	Chromista	Haptophyta	Coccolithophyceae	Prymnesiales	Chrysochromulinaceae	Chrysochromulina	46.54	Chrysochromulina	62591002	13090	5009	0.6504	69.88	10.84	Eukarya	Chromista	Unique	Chrysochromulina	No	Chromista_Unique
	TARA_MED_95_MAG_00397	Mediterranean Sea	MAG	Chromista	Bigyra	Bikosea	Bicosoecales	Cafeteriaceae	Cafeteria	0.61	NA	33061251	4405	9497	0.5384	69.88	15.66	Eukarya	Chromista	Unique	Cafeteria	No	Chromista_Unique
	TARA_MED_95_MAG_00389	Mediterranean Sea	MAG	Chromista	Ochrophyta	Chrysophyceae	Chromulinales	Paraphysomonadaceae	Paraphysomonas	11.87	NA	30689400	5957	5533	0.3846	69.88	4.82	Eukarya	Chromista	Unique	Paraphysomonas	No	Chromista_Unique
	TARA_AOS_82_MAG_00129	Atlantic Ocean South	MAG	Chromista	Ochrophyta	Pelagophyceae	Pelagomonadales	Pelagomonadaceae	Aureococcus	89.21	Aureococcus	27129373	6147	4520	72.1151	69.88	9.64	Eukarya	Chromista	Unique	Aureococcus	No	Chromista_Unique
	TARA_IOS_50_MAG_00115	Indian Ocean South	MAG	Chromista	Bacillariophyta	Bacillariophyceae	Bacillariales	Bacillariaceae	Pseudo-nitzschia	60.83	Pseudo-nitzschia	22647878	3259	8502	46.3212	69.8795	1.20482	Eukarya	Chromista	Unique	Pseudo-nitzschia	No	Chromista_Unique
	TARA_PSW_86_MAG_00256	Pacific Ocean South West	MAG	Chromista	Bacillariophyta	Mediophyceae	Chaetocerotales	Chaetocerotaceae	Chaetoceros	48.79	Chaetoceros	44361495	9477	4855	37.11	68.67	3.61	Eukarya	Chromista	Unique	Chaetoceros	No	Chromista_Unique
	TARA_MED_95_MAG_00458	Mediterranean Sea	MAG	Chromista	Haptophyta	Coccolithophyceae	Prymnesiales	Chrysochromulinaceae	Chrysochromulina	18.75	NA	43237231	8037	5899	0.6258	68.67	13.25	Eukarya	Chromista	Unique	Chrysochromulina	No	Chromista_Unique
	TARA_ARC_108_MAG_00221	Arctic Ocean	MAG	Chromista	Ochrophyta	Bolidophyceae	Bolidomonadales	Bolidomonadaceae	Bolidomonas	32.39	NA	22903774	3776	6941	51.0572	68.67	21.69	Eukarya	Chromista	Unique	Bolidomonas	No	Chromista_Unique
	TARA_MED_95_MAG_00444	Mediterranean Sea	MAG	Chromista	Haptophyta	Coccolithophyceae	Prymnesiales	Chrysochromulinaceae	Chrysochromulina	22.57	NA	61485329	12176	5362	0.6391	67.47	10.84	Eukarya	Chromista	Unique	Chrysochromulina	No	Chromista_Unique
	TARA_PSW_86_MAG_00257	Pacific Ocean South West	MAG	Chromista	Ochrophyta	Pelagophyceae	Pelagomonadales	Pelagomonadaceae	Aureococcus	75.04	Aureococcus	19186117	3557	6013	71.1349	67.47	3.61	Eukarya	Chromista	Unique	Aureococcus	No	Chromista_Unique
	TARA_AON_82_MAG_00281	Atlantic Ocean North	MAG	Chromista	Miozoa	Dinophyceae	Gonyaulacales	Ostreopsidaceae	Alexandrium	6.44	NA	36681262	6998	5700	36.9109	66.27	12.05	Eukarya	Chromista	Unique	Alexandrium	No	Chromista_Unique
	TARA_MED_95_MAG_00422	Mediterranean Sea	MAG	Chromista	Ochrophyta	Chrysophyceae	Chromulinales	Paraphysomonadaceae	Paraphysomonas	11.63	NA	34265590	5864	6621	0.4078	66.27	4.82	Eukarya	Chromista	Unique	Paraphysomonas	No	Chromista_Unique
	TARA_MED_95_MAG_00393	Mediterranean Sea	MAG	Chromista	Haptophyta	Prymnesiophyceae	Isochrysidales	Isochrysidaceae	Isochrysis	8.13	NA	14612338	2843	5537	0.5164	66.27	2.41	Eukarya	Chromista	Unique	Isochrysis	No	Chromista_Unique
	TARA_SOC_28_MAG_00049	Southern Ocean	MAG	Chromista	Bacillariophyta	Mediophyceae	Thalassiosirales	Thalassiosiraceae	Thalassiosira	3.45	NA	1142906269	230838	5262	38.2601	65.0602	4.81928	Eukarya	Chromista	Unique	Thalassiosira	No	Chromista_Unique
	TARA_ARC_108_MAG_00235	Arctic Ocean	MAG	Chromista	Heterokontophyta	Oomycota	Peronosporales	Peronosporaceae	Phytophthora	4.68	NA	17283503	2950	6746	38.7492	65.06	10.84	Eukarya	Chromista	Unique	Phytophthora	No	Chromista_Unique
	TARA_MED_95_MAG_00409	Mediterranean Sea	MAG	Chromista	Ochrophyta	Dictyochophyceae	Florenciellales	Florenciellalesincertaesedis	Florenciella	18.12	NA	64184761	13253	5144	0.5776	63.86	26.51	Eukarya	Chromista	Unique	Florenciella	No	Chromista_Unique
	TARA_ION_45_MAG_00177	Indian Ocean North	MAG	Chromista	Ochrophyta	Dictyochophyceae	Florenciellales	Florenciellalesincertaesedis	Florenciella	9.69	NA	37402750	7511	5307	49.7968	63.86	9.64	Eukarya	Chromista	Unique	Florenciella	No	Chromista_Unique
	TARA_MED_95_MAG_00412	Mediterranean Sea	MAG	Chromista	Miozoa	Dinophyceae	Gonyaulacales	Ostreopsidaceae	Alexandrium	2.26	NA	33314951	6760	5241	0.3252	63.86	6.02	Eukarya	Chromista	Unique	Alexandrium	No	Chromista_Unique
	TARA_ARC_108_MAG_00220	Arctic Ocean	MAG	Chromista	Miozoa	Dinophyceae	Gonyaulacales	Ostreopsidaceae	Alexandrium	5.35	NA	32149358	7069	4691	46.0685	63.86	9.64	Eukarya	Chromista	Unique	Alexandrium	No	Chromista_Unique
	TARA_ARC_108_MAG_00289	Arctic Ocean	MAG	Chromista	Haptophyta	Coccolithophyceae	Prymnesiales	Chrysochromulinaceae	Chrysochromulina	37.6	Chrysochromulina	85130718	14201	6845	64.8279	61.45	9.64	Eukarya	Chromista	Unique	Chrysochromulina	No	Chromista_Unique
	TARA_MED_95_MAG_00398	Mediterranean Sea	MAG	Chromista	Ochrophyta	Chrysophyceae	Chromulinales	Paraphysomonadaceae	Paraphysomonas	9.42	NA	14063481	1678	10791	0.3382	61.45	2.41	Eukarya	Chromista	Unique	Paraphysomonas	No	Chromista_Unique
	TARA_PSW_86_MAG_00302	Pacific Ocean South West	MAG	Chromista	Haptophyta	Coccolithophyceae	Prymnesiales	Chrysochromulinaceae	Chrysochromulina	36.71	NA	36810616	8148	4674	59.1556	60.24	7.23	Eukarya	Chromista	Unique	Chrysochromulina	No	Chromista_Unique
	TARA_PSW_86_MAG_00287	Pacific Ocean South West	MAG	Chromista	Haptophyta	Coccolithophyceae	Prymnesiales	Prymnesiaceae	Prymnesium	5.64	NA	24583961	5678	4300	70.696	60.24	12.05	Eukarya	Chromista	Unique	Prymnesium	No	Chromista_Unique
	TARA_ARC_108_MAG_00224	Arctic Ocean	MAG	Chromista	Ochrophyta	Chrysophyceae	Chromulinales	Paraphysomonadaceae	Paraphysomonas	7.95	NA	15271292	2678	6373	50.7761	60.24	0	Eukarya	Chromista	Unique	Paraphysomonas	No	Chromista_Unique
	TARA_ARC_108_MAG_00324	Arctic Ocean	MAG	Chromista	Haptophyta	Coccolithophyceae	Prymnesiales	Chrysochromulinaceae	Chrysochromulina	13.72	NA	95514486	18974	5380	63.4658	59.04	8.43	Eukarya	Chromista	Unique	Chrysochromulina	No	Chromista_Unique
	TARA_ION_45_MAG_00146	Indian Ocean North	MAG	Chromista	Bacillariophyta	Coscinodiscophyceae	Stephanopyxales	Stephanopyxidaceae	Stephanopyxis	1.4	NA	14847628	3720	3985	43.5973	57.8313	16.8675	Eukarya	Chromista	Unique	Stephanopyxis	No	Chromista_Unique
	TARA_ARC_108_MAG_00320	Arctic Ocean	MAG	Chromista	Haptophyta	Coccolithophyceae	Prymnesiales	Chrysochromulinaceae	Chrysochromulina	16.49	NA	61244504	13496	4706	64.5087	57.83	6.02	Eukarya	Chromista	Unique	Chrysochromulina	No	Chromista_Unique
	TARA_ARC_108_MAG_00315	Arctic Ocean	MAG	Chromista	Haptophyta	Coccolithophyceae	Prymnesiales	Chrysochromulinaceae	Chrysochromulina	15.97	NA	60733454	13090	4823	64.1119	57.83	6.02	Eukarya	Chromista	Unique	Chrysochromulina	No	Chromista_Unique
	TARA_MED_95_MAG_00515	Mediterranean Sea	MAG	Chromista	Haptophyta	Coccolithophyceae	Prymnesiales	Prymnesiaceae	Prymnesium	8.23	NA	47194049	9601	5243	0.6912	57.83	6.02	Eukarya	Chromista	Unique	Prymnesium	No	Chromista_Unique
	TARA_PSW_86_MAG_00283	Pacific Ocean South West	MAG	Chromista	Haptophyta	Coccolithophyceae	Prymnesiales	Chrysochromulinaceae	Chrysochromulina	18.54	NA	36295699	4967	8904	66.2013	57.83	4.82	Eukarya	Chromista	Unique	Chrysochromulina	No	Chromista_Unique
	TARA_ARC_108_MAG_00323	Arctic Ocean	MAG	Chromista	Haptophyta	Prymnesiophyceae	Prymnesiales	Prymnesiaceae	Haptolina	17.61	NA	114430936	24345	4909	61.1131	56.63	13.25	Eukarya	Chromista	Unique	Haptolina	No	Chromista_Unique
	TARA_MED_95_MAG_00403	Mediterranean Sea	MAG	Chromista	Haptophyta	Coccolithophyceae	Phaeocystales	Phaeocystaceae	Phaeocystis	20.78	NA	42944356	10301	4179	0.6762	56.63	10.84	Eukarya	Chromista	Unique	Phaeocystis	No	Chromista_Unique
	TARA_PSE_93_MAG_00253	Pacific Ocean South East	MAG	Chromista	Bacillariophyta	Mediophyceae	Chaetocerotales	Chaetocerotaceae	Chaetoceros	31.77	NA	24577184	5729	4407	41.7642	56.63	4.82	Eukarya	Chromista	Unique	Chaetoceros	No	Chromista_Unique
	TARA_AON_82_MAG_00338	Atlantic Ocean North	MAG	Chromista	Bacillariophyta	Mediophyceae	Cymatosirales	Cymatosiraceae	Minutocellus	84.96	Minutocellus	18254396	4021	4676	53.5616	56.63	8.43	Eukarya	Chromista	Unique	Minutocellus	No	Chromista_Unique
	TARA_MED_95_MAG_00415	Mediterranean Sea	MAG	Chromista	Ochrophyta	Chrysophyceae	Chromulinales	Paraphysomonadaceae	Paraphysomonas	3.92	NA	15683330	802	22722	0.4285	56.63	7.23	Eukarya	Chromista	Unique	Paraphysomonas	No	Chromista_Unique
	TARA_ARC_108_MAG_00248	Arctic Ocean	MAG	Chromista	Haptophyta	Coccolithophyceae	Phaeocystales	Phaeocystaceae	Phaeocystis	19.74	NA	51554084	12726	4039	68.0454	55.42	10.84	Eukarya	Chromista	Unique	Phaeocystis	No	Chromista_Unique
	TARA_PSW_86_MAG_00266	Pacific Ocean South West	MAG	Chromista	Haptophyta	Coccolithophyceae	Prymnesiales	Chrysochromulinaceae	Chrysochromulina	18.37	NA	44033421	5550	9957	61.6043	55.42	7.23	Eukarya	Chromista	Unique	Chrysochromulina	No	Chromista_Unique
	TARA_SOC_28_MAG_00052	Southern Ocean	MAG	Chromista	Miozoa	Dinophyceae	Gonyaulacales	Ostreopsidaceae	Alexandrium	6.28	NA	25936738	5503	4846	36.8119	54.22	10.84	Eukarya	Chromista	Unique	Alexandrium	No	Chromista_Unique
	TARA_ARC_108_MAG_00253	Arctic Ocean	MAG	Chromista	Bacillariophyta	Mediophyceae	Thalassiosirales	Skeletonemaceae	Skeletonema	86.48	Skeletonema	23295314	5001	4822	45.0766	54.22	8.43	Eukarya	Chromista	Unique	Skeletonema	No	Chromista_Unique
	TARA_ARC_108_MAG_00267	Arctic Ocean	MAG	Chromista	Bacillariophyta	Mediophyceae	Chaetocerotales	Chaetocerotaceae	Chaetoceros	47.49	Chaetoceros	29563790	7475	3927	36.9366	53.01	6.02	Eukarya	Chromista	Unique	Chaetoceros	No	Chromista_Unique
	TARA_MED_95_MAG_00399	Mediterranean Sea	MAG	Chromista	Bacillariophyta	Mediophyceae	Chaetocerotales	Chaetocerotaceae	Chaetoceros	70.86	Chaetoceros	17395980	4032	4435	0.3836	53.01	2.41	Eukarya	Chromista	Unique	Chaetoceros	No	Chromista_Unique
	TARA_AON_82_MAG_00302	Atlantic Ocean North	MAG	Chromista	Cryptophyta	Cryptophyceae	Pyrenomonadales	Geminigeraceae	Geminigera	44.51	Geminigera	39083147	9667	4039	59.4752	51.81	4.82	Eukarya	Chromista	Unique	Geminigera	No	Chromista_Unique
	TARA_MED_95_MAG_00492	Mediterranean Sea	MAG	Chromista	Haptophyta	Coccolithophyceae	Phaeocystales	Phaeocystaceae	Phaeocystis	37.91	NA	35342315	7276	5154	0.6723	51.81	6.02	Eukarya	Chromista	Unique	Phaeocystis	No	Chromista_Unique
	TARA_MED_95_MAG_00402	Mediterranean Sea	MAG	Chromista	Cercozoa	Chlorarachnea	Chlorachniida	Chlorarachniaceae	Lotharella	7.85	NA	12913781	3197	4044	0.5751	51.81	7.23	Eukarya	Chromista	Unique	Lotharella	No	Chromista_Unique
	TARA_ARC_108_MAG_00230	Arctic Ocean	MAG	Chromista	Bacillariophyta	Bacillariophyceae	Bacillariales	Bacillariaceae	Pseudo-nitzschia	53.79	Pseudo-nitzschia	20673871	4737	4490	45.2545	50.6	4.82	Eukarya	Chromista	Unique	Pseudo-nitzschia	No	Chromista_Unique
	TARA_ARC_108_MAG_00319	Arctic Ocean	MAG	Chromista	Haptophyta	Coccolithophyceae	Phaeocystales	Phaeocystaceae	Phaeocystis	57	Phaeocystis	54354869	12266	4535	64.6387	49.4	6.02	Eukarya	Chromista	Unique	Phaeocystis	No	Chromista_Unique
	TARA_MED_95_MAG_00470	Mediterranean Sea	MAG	Chromista	Ochrophyta	Chrysophyceae	Chromulinales	Paraphysomonadaceae	Paraphysomonas	8.83	NA	38070682	6792	6260	0.4112	49.4	16.87	Eukarya	Chromista	Unique	Paraphysomonas	No	Chromista_Unique
	TARA_ARC_108_MAG_00276	Arctic Ocean	MAG	Chromista	Bacillariophyta	Bacillariophyceae	Bacillariales	Bacillariaceae	Pseudo-nitzschia	33.05	Pseudo-nitzschia	27285525	6391	4310	42.4552	49.4	3.61	Eukarya	Chromista	Unique	Pseudo-nitzschia	No	Chromista_Unique
	TARA_PSW_86_MAG_00281	Pacific Ocean South West	MAG	Chromista	Bacillariophyta	Bacillariophyceae	Bacillariales	Bacillariaceae	Fragilariopsis	29.68	NA	17426785	4498	3824	45.7434	49.4	7.23	Eukarya	Chromista	Unique	Fragilariopsis	No	Chromista_Unique
	TARA_ARC_108_MAG_00303	Arctic Ocean	MAG	Chromista	Haptophyta	Prymnesiophyceae	Prymnesiales	Prymnesiaceae	Haptolina	38.19	Haptolina	70472993	17489	4011	59.8905	48.19	15.66	Eukarya	Chromista	Unique	Haptolina	No	Chromista_Unique
	TARA_SOC_28_MAG_00074	Southern Ocean	MAG	Chromista	Haptophyta	Coccolithophyceae	Phaeocystales	Phaeocystaceae	Phaeocystis	58.97	Phaeocystis	41048232	9055	4648	65.8709	48.19	6.02	Eukarya	Chromista	Unique	Phaeocystis	No	Chromista_Unique
	TARA_ARC_108_MAG_00222	Arctic Ocean	MAG	Chromista	Bacillariophyta	Bacillariophyceae	Bacillariales	Bacillariaceae	Cylindrotheca	2.47	NA	40136874	7131	6371	46.7593	48.19	2.41	Eukarya	Chromista	Unique	Cylindrotheca	No	Chromista_Unique
	TARA_ION_45_MAG_00168	Indian Ocean North	MAG	Chromista	Haptophyta	Coccolithophyceae	Phaeocystales	Phaeocystaceae	Phaeocystis	21.39	NA	37477256	9071	4159	66.2505	48.19	10.84	Eukarya	Chromista	Unique	Phaeocystis	No	Chromista_Unique
	TARA_SOC_28_MAG_00056	Southern Ocean	MAG	Chromista	Haptophyta	Coccolithophyceae	Phaeocystales	Phaeocystaceae	Phaeocystis	24.57	NA	32132466	8029	3992	66.5507	48.19	3.61	Eukarya	Chromista	Unique	Phaeocystis	No	Chromista_Unique
	TARA_ION_45_MAG_00194	Indian Ocean North	MAG	Chromista	Ochrophyta	Chrysophyceae	Chromulinales	Paraphysomonadaceae	Paraphysomonas	13.33	NA	24605756	5711	4408	41.0119	48.19	6.02	Eukarya	Chromista	Unique	Paraphysomonas	No	Chromista_Unique
	TARA_AOS_82_MAG_00132	Atlantic Ocean South	MAG	Chromista	Haptophyta	Coccolithophyceae	Prymnesiales	Prymnesiaceae	Prymnesium	3.74	NA	24427585	4758	5333	58.6375	48.19	4.82	Eukarya	Chromista	Unique	Prymnesium	No	Chromista_Unique
	TARA_PON_109_MAG_00231	Pacific Ocean North	MAG	Chromista	Haptophyta	Coccolithophyceae	Prymnesiales	Prymnesiaceae	Prymnesium	6.26	NA	21890082	5850	3572	70.9129	48.19	7.23	Eukarya	Chromista	Unique	Prymnesium	No	Chromista_Unique
	TARA_PSW_86_MAG_00276	Pacific Ocean South West	MAG	Chromista	Bacillariophyta	Mediophyceae	Thalassiosirales	Thalassiosiraceae	Thalassiosira	44.22	Thalassiosira	24492844	6619	3626	39.8315	46.99	7.23	Eukarya	Chromista	Unique	Thalassiosira	No	Chromista_Unique
	TARA_MED_95_MAG_00439	Mediterranean Sea	MAG	Chromista	Haptophyta	Coccolithophyceae	Prymnesiales	Prymnesiaceae	Prymnesium	6.84	NA	18863971	4735	3848	0.7064	46.99	7.23	Eukarya	Chromista	Unique	Prymnesium	No	Chromista_Unique
	TARA_IOS_50_MAG_00127	Indian Ocean South	MAG	Chromista	Ochrophyta	Pelagophyceae	Pelagomonadales	Pelagomonadaceae	Aureococcus	88.23	Aureococcus	18596889	4688	3975	71.8332	46.99	6.02	Eukarya	Chromista	Unique	Aureococcus	No	Chromista_Unique
	TARA_SOC_28_MAG_00071	Southern Ocean	MAG	Chromista	Bacillariophyta	Bacillariophyceae	Bacillariales	Bacillariaceae	Fragilariopsis	83.97	Fragilariopsis	16160340	3998	3995	39.4918	46.99	1.2	Eukarya	Chromista	Unique	Fragilariopsis	No	Chromista_Unique
	TARA_AON_82_MAG_00274	Atlantic Ocean North	MAG	Chromista	Ochrophyta	Pelagophyceae	Pelagomonadales	Pelagomonadaceae	Aureococcus	87.63	Aureococcus	13164750	3596	3593	72.0002	46.99	2.41	Eukarya	Chromista	Unique	Aureococcus	No	Chromista_Unique
	TARA_IOS_50_MAG_00125	Indian Ocean South	MAG	Chromista	Bacillariophyta	Bacillariophyceae	Bacillariales	Bacillariaceae	Fragilariopsis	29.34	NA	12823134	3456	3634	45.5878	45.7831	2.40964	Eukarya	Chromista	Unique	Fragilariopsis	No	Chromista_Unique
	TARA_AOS_82_MAG_00184	Atlantic Ocean South	MAG	Chromista	Haptophyta	Coccolithophyceae	Prymnesiales	Chrysochromulinaceae	Chrysochromulina	15.59	NA	76430191	15579	5206	62.6678	45.78	3.61	Eukarya	Chromista	Unique	Chrysochromulina	No	Chromista_Unique
	TARA_PSW_86_MAG_00303	Pacific Ocean South West	MAG	Chromista	Cryptophyta	Cryptophyceae	Pyrenomonadales	Geminigeraceae	Geminigera	39.98	Geminigera	84466585	13850	7112	57.1603	44.58	7.23	Eukarya	Chromista	Unique	Geminigera	No	Chromista_Unique
	TARA_PSE_93_MAG_00219	Pacific Ocean South East	MAG	Chromista	Haptophyta	Coccolithophyceae	Prymnesiales	Prymnesiaceae	Prymnesium	46.73	Prymnesium	34283226	8671	3896	63.7244	44.58	4.82	Eukarya	Chromista	Unique	Prymnesium	No	Chromista_Unique
	TARA_MED_95_MAG_00469	Mediterranean Sea	MAG	Chromista	Haptophyta	Coccolithophyceae	Prymnesiales	Chrysochromulinaceae	Chrysochromulina	22	NA	30995149	7817	3911	0.6248	44.58	7.23	Eukarya	Chromista	Unique	Chrysochromulina	No	Chromista_Unique
	TARA_ION_45_MAG_00152	Indian Ocean North	MAG	Chromista	Haptophyta	Coccolithophyceae	Prymnesiales	Prymnesiaceae	Prymnesium	6.12	NA	22946329	6113	3609	70.5093	44.58	2.41	Eukarya	Chromista	Unique	Prymnesium	No	Chromista_Unique
	TARA_PON_109_MAG_00221	Pacific Ocean North	MAG	Chromista	Ochrophyta	Pelagophyceae	Pelagomonadales	Pelagomonadaceae	Aureococcus	87.12	Aureococcus	16231434	4510	3540	71.29	44.58	2.41	Eukarya	Chromista	Unique	Aureococcus	No	Chromista_Unique
	TARA_ION_45_MAG_00145	Indian Ocean North	MAG	Chromista	Miozoa	Dinophyceae	Gonyaulacales	Ostreopsidaceae	Alexandrium	1.82	NA	13909006	3731	3669	40.5126	43.3735	1.20482	Eukarya	Chromista	Unique	Alexandrium	No	Chromista_Unique
	TARA_AOS_82_MAG_00183	Atlantic Ocean South	MAG	Chromista	Haptophyta	Coccolithophyceae	Phaeocystales	Phaeocystaceae	Phaeocystis	69.91	Phaeocystis	41217481	8613	5026	65.6609	43.37	6.02	Eukarya	Chromista	Unique	Phaeocystis	No	Chromista_Unique
	TARA_PSW_86_MAG_00272	Pacific Ocean South West	MAG	Chromista	Haptophyta	Coccolithophyceae	Prymnesiales	Prymnesiaceae	Prymnesium	3.83	NA	18475521	5014	3636	68.3424	42.17	6.02	Eukarya	Chromista	Unique	Prymnesium	No	Chromista_Unique
	TARA_IOS_50_MAG_00134	Indian Ocean South	MAG	Chromista	Haptophyta	Coccolithophyceae	Prymnesiales	Prymnesiaceae	Prymnesium	6.48	NA	18396151	4831	3610	71.0195	42.17	4.82	Eukarya	Chromista	Unique	Prymnesium	No	Chromista_Unique
	TARA_ARC_108_MAG_00239	Arctic Ocean	MAG	Chromista	Bacillariophyta	Mediophyceae	Biddulphiales	Attheyaceae	Attheya	65.66	Attheya	11711613	3186	3605	45.0256	42.17	10.84	Eukarya	Chromista	Unique	Attheya	No	Chromista_Unique
	TARA_ARC_108_MAG_00306	Arctic Ocean	MAG	Chromista	Ciliophora	Oligohymenophorea	Tetrahymenida	Tetrahymenidae	Tetrahymena	1.9	None	33612460	5895	6350	44.3345	40.96	10.84	Eukarya	Chromista	Unique	Tetrahymena	No	Chromista_Unique
	TARA_ARC_108_MAG_00263	Arctic Ocean	MAG	Chromista	Ochrophyta	Pelagophyceae	Pelagomonadales	Pelagomonadaceae	Pelagococcus	60.1	Pelagococcus	28300579	6705	4259	69.9415	40.96	2.41	Eukarya	Chromista	Unique	Pelagococcus	No	Chromista_Unique
	TARA_AOS_82_MAG_00142	Atlantic Ocean South	MAG	Chromista	Haptophyta	Coccolithophyceae	Prymnesiales	Prymnesiaceae	Prymnesium	5.97	NA	18832268	5010	3628	70.9621	40.96	4.82	Eukarya	Chromista	Unique	Prymnesium	No	Chromista_Unique
	TARA_MED_95_MAG_00413	Mediterranean Sea	MAG	Chromista	Ochrophyta	Eustigmatophyceae	Eustigmatales	Monodopsidaceae	Nannochloropsis	12.63	NA	18785877	4545	4173	0.3441	40.96	3.61	Eukarya	Chromista	Unique	Nannochloropsis	No	Chromista_Unique
	TARA_PSE_93_MAG_00224	Pacific Ocean South East	MAG	Chromista	Haptophyta	Coccolithophyceae	Prymnesiales	Prymnesiaceae	Prymnesium	6.36	NA	15365934	4025	3632	70.8817	40.96	6.02	Eukarya	Chromista	Unique	Prymnesium	No	Chromista_Unique
	TARA_ARC_108_MAG_00238	Arctic Ocean	MAG	Chromista	Ciliophora	Prostomatea	Prorodontida	Colepidae	Tiarina	2.29	NA	13995552	947	18194	47.243	40.96	1.2	Eukarya	Chromista	Unique	Tiarina	No	Chromista_Unique
	TARA_PON_109_MAG_00232	Pacific Ocean North	MAG	Chromista	Haptophyta	Coccolithophyceae	Prymnesiales	Chrysochromulinaceae	Chrysochromulina	8.37	NA	26677439	5580	5009	67.4528	39.76	9.64	Eukarya	Chromista	Unique	Chrysochromulina	No	Chromista_Unique
	TARA_ARC_108_MAG_00261	Arctic Ocean	MAG	Chromista	Ochrophyta	Chrysophyceae	Chromulinales	Dinobryaceae	Dinobryon	6.45	NA	17516050	4370	3936	46.4667	39.76	7.23	Eukarya	Chromista	Unique	Dinobryon	No	Chromista_Unique
	TARA_PSE_93_MAG_00203	Pacific Ocean South East	MAG	Chromista	Haptophyta	Coccolithophyceae	Prymnesiales	Prymnesiaceae	Prymnesium	3.39	NA	14010948	3189	4361	58.9111	39.76	2.41	Eukarya	Chromista	Unique	Prymnesium	No	Chromista_Unique
	TARA_AON_82_MAG_00276	Atlantic Ocean North	MAG	Chromista	Miozoa	Dinophyceae	Gonyaulacales	Ostreopsidaceae	Alexandrium	4.54	NA	20151734	5044	3940	64.6882	38.55	3.61	Eukarya	Chromista	Unique	Alexandrium	No	Chromista_Unique
	TARA_ARC_108_MAG_00310	Arctic Ocean	MAG	Chromista	Ochrophyta	Dictyochophyceae	Florenciellales	Florenciellalesincertaesedis	Florenciella	2.24	None	79329714	20695	3755	64.3762	37.35	10.84	Eukarya	Chromista	Unique	Florenciella	No	Chromista_Unique
	TARA_SOC_28_MAG_00055	Southern Ocean	MAG	Chromista	Miozoa	Dinophyceae	Gonyaulacales	Gonyaulacaceae	Lingulodinium	0.58	NA	29510935	7041	4170	57.0141	37.35	10.84	Eukarya	Chromista	Unique	Lingulodinium	No	Chromista_Unique
	TARA_ARC_108_MAG_00228	Arctic Ocean	MAG	Chromista	Bacillariophyta	Bacillariophyceae	Bacillariales	Bacillariaceae	Pseudo-nitzschia	71.34	Pseudo-nitzschia	18046799	4801	3743	45.3444	37.35	2.41	Eukarya	Chromista	Unique	Pseudo-nitzschia	No	Chromista_Unique
	TARA_ARC_108_MAG_00313	Arctic Ocean	MAG	Chromista	Bacillariophyta	Mediophyceae	Thalassiosirales	Thalassiosiraceae	Thalassiosira	40.65	None	129558273	33811	3761	44.4858	36.14	7.23	Eukarya	Chromista	Unique	Thalassiosira	No	Chromista_Unique
	TARA_ION_45_MAG_00147	Indian Ocean North	MAG	Chromista	Bigyra	Bikosea	Bicosoecales	Cafeteriaceae	Cafeteria	83.29	Cafeteria	11851902	2998	3891	69.9108	36.14	1.2	Eukarya	Chromista	Unique	Cafeteria	No	Chromista_Unique
	TARA_ARC_108_MAG_00244	Arctic Ocean	MAG	Chromista	Cryptophyta	Cryptophyceae	Pyrenomonadales	Geminigeraceae	Geminigera	27.99	None	80853461	18769	4292	50.2165	34.94	7.23	Eukarya	Chromista	Unique	Geminigera	No	Chromista_Unique
	TARA_SOC_28_MAG_00068	Southern Ocean	MAG	Chromista	Bigyra	Labyrinthulomycetes	Thraustochytriida	Thraustochytriaceae	Aurantiochytrium	2.08	NA	23704154	6430	3605	62.1543	34.94	4.82	Eukarya	Chromista	Unique	Aurantiochytrium	No	Chromista_Unique
	TARA_PSW_86_MAG_00285	Pacific Ocean South West	MAG	Chromista	Haptophyta	Coccolithophyceae	Prymnesiales	Chrysochromulinaceae	Chrysochromulina	17.42	NA	18843101	1292	19353	62.2963	34.94	2.41	Eukarya	Chromista	Unique	Chrysochromulina	No	Chromista_Unique
	TARA_PSE_93_MAG_00214	Pacific Ocean South East	MAG	Chromista	Ochrophyta	Chrysophyceae	Chromulinales	Paraphysomonadaceae	Paraphysomonas	11.91	NA	10203975	2570	4025	31.9817	34.94	1.2	Eukarya	Chromista	Unique	Paraphysomonas	No	Chromista_Unique
	TARA_RED_19_MAG_00042	Red Sea	MAG	Chromista	Haptophyta	Coccolithophyceae	Prymnesiales	Prymnesiaceae	Prymnesium	6.17	NA	19232859	4586	4273	71.3541	34.9398	2.40964	Eukarya	Chromista	Unique	Prymnesium	No	Chromista_Unique
	TARA_PSW_86_MAG_00280	Pacific Ocean South West	MAG	Chromista	Haptophyta	Coccolithophyceae	Prymnesiales	Chrysochromulinaceae	Chrysochromulina	16.7	NA	17528157	808	26562	65.1275	33.73	2.41	Eukarya	Chromista	Unique	Chrysochromulina	No	Chromista_Unique
	TARA_ION_45_MAG_00170	Indian Ocean North	MAG	Chromista	Ochrophyta	Chrysophyceae	Chromulinales	Paraphysomonadaceae	Paraphysomonas	12.55	NA	15575301	4136	3738	40.1534	33.73	3.61	Eukarya	Chromista	Unique	Paraphysomonas	No	Chromista_Unique
	TARA_ARC_108_MAG_00312	Arctic Ocean	MAG	Chromista	Cryptophyta	Cryptophyceae	Pyrenomonadales	Geminigeraceae	Geminigera	34.65	Geminigera	78421886	15236	5448	58.7963	32.53	10.84	Eukarya	Chromista	Unique	Geminigera	No	Chromista_Unique
	TARA_MED_95_MAG_00425	Mediterranean Sea	MAG	Chromista	Ochrophyta	Dictyochophyceae	Florenciellales	Florenciellalesincertaesedis	Florenciella	7.6	NA	33276174	6562	5478	0.5775	32.53	9.64	Eukarya	Chromista	Unique	Florenciella	No	Chromista_Unique
	TARA_ION_45_MAG_00154	Indian Ocean North	MAG	Chromista	Haptophyta	Coccolithophyceae	Phaeocystales	Phaeocystaceae	Phaeocystis	20.32	NA	27362640	7234	3711	69.2094	32.53	3.61	Eukarya	Chromista	Unique	Phaeocystis	No	Chromista_Unique
	TARA_PON_109_MAG_00250	Pacific Ocean North	MAG	Chromista	Haptophyta	Coccolithophyceae	Phaeocystales	Phaeocystaceae	Phaeocystis	67.21	Phaeocystis	26207734	7197	3544	66.8206	32.53	4.82	Eukarya	Chromista	Unique	Phaeocystis	No	Chromista_Unique
	TARA_AON_82_MAG_00284	Atlantic Ocean North	MAG	Chromista	Ciliophora	Heterotrichea	Heterotrichida	Climacostomidae	Climacostomum	7.39	NA	20900661	1931	13703	39.4762	32.53	8.43	Eukarya	Chromista	Unique	Climacostomum	No	Chromista_Unique
	TARA_ARC_108_MAG_00243	Arctic Ocean	MAG	Chromista	Miozoa	Dinophyceae	Gonyaulacales	Ostreopsidaceae	Alexandrium	5.54	NA	16272952	4402	3618	47.5861	32.53	4.82	Eukarya	Chromista	Unique	Alexandrium	No	Chromista_Unique
	TARA_AON_82_MAG_00315	Atlantic Ocean North	MAG	Chromista	Haptophyta	Coccolithophyceae	Prymnesiales	Chrysochromulinaceae	Chrysochromulina	16.07	NA	50968119	12785	3962	62.8391	31.33	2.41	Eukarya	Chromista	Unique	Chrysochromulina	No	Chromista_Unique
	TARA_MED_95_MAG_00430	Mediterranean Sea	MAG	Chromista	Haptophyta	Prymnesiophyceae	Isochrysidales	Noelaerhabdaceae	Emiliania	37.27	NA	42604186	10063	4288	0.6603	31.33	6.02	Eukarya	Chromista	Unique	Emiliania	No	Chromista_Unique
	TARA_MED_95_MAG_00443	Mediterranean Sea	MAG	Chromista	Ochrophyta	Dictyochophyceae	Florenciellales	Florenciellalesincertaesedis	Florenciella	4.4	NA	21910757	4591	4892	0.6857	31.33	2.41	Eukarya	Chromista	Unique	Florenciella	No	Chromista_Unique
	TARA_AOS_82_MAG_00135	Atlantic Ocean South	MAG	Chromista	Miozoa	Dinophyceae	Gonyaulacales	Ostreopsidaceae	Alexandrium	5.84	NA	19057692	4842	3850	44.8687	31.33	3.61	Eukarya	Chromista	Unique	Alexandrium	No	Chromista_Unique
	TARA_PSE_93_MAG_00245	Pacific Ocean South East	MAG	Chromista	Haptophyta	Coccolithophyceae	Prymnesiales	Prymnesiaceae	Prymnesium	4.1	NA	15971362	4613	3377	66.9212	31.33	2.41	Eukarya	Chromista	Unique	Prymnesium	No	Chromista_Unique
	TARA_PSW_86_MAG_00275	Pacific Ocean South West	MAG	Chromista	Haptophyta	Coccolithophyceae	Prymnesiales	Chrysochromulinaceae	Chrysochromulina	17.22	NA	23796178	5431	4479	68.5688	28.92	6.02	Eukarya	Chromista	Unique	Chrysochromulina	No	Chromista_Unique
	TARA_AOS_82_MAG_00144	Atlantic Ocean South	MAG	Chromista	Haptophyta	Coccolithophyceae	Prymnesiales	Chrysochromulinaceae	Chrysochromulina	23.76	NA	23098977	6158	3687	68.9995	28.92	1.2	Eukarya	Chromista	Unique	Chrysochromulina	No	Chromista_Unique
	TARA_PSE_93_MAG_00226	Pacific Ocean South East	MAG	Chromista	Haptophyta	Coccolithophyceae	Phaeocystales	Phaeocystaceae	Phaeocystis	68.4	Phaeocystis	21492157	5782	3654	66.9864	27.71	6.02	Eukarya	Chromista	Unique	Phaeocystis	No	Chromista_Unique
	TARA_AON_82_MAG_00278	Atlantic Ocean North	MAG	Chromista	Haptophyta	Coccolithophyceae	Prymnesiales	Chrysochromulinaceae	Chrysochromulina	18.49	NA	15403098	4419	3386	61.4382	27.71	0	Eukarya	Chromista	Unique	Chrysochromulina	No	Chromista_Unique
	TARA_PSW_86_MAG_00268	Pacific Ocean South West	MAG	Chromista	Haptophyta	Coccolithophyceae	Prymnesiales	Chrysochromulinaceae	Chrysochromulina	16.87	NA	19127084	3371	6315	65.0271	26.51	3.61	Eukarya	Chromista	Unique	Chrysochromulina	No	Chromista_Unique
	TARA_AON_82_MAG_00280	Atlantic Ocean North	MAG	Chromista	Ochrophyta	Chrysophyceae	Chromulinales	Paraphysomonadaceae	Paraphysomonas	14.22	NA	12883794	3840	3240	39.709	26.51	0	Eukarya	Chromista	Unique	Paraphysomonas	No	Chromista_Unique
	TARA_AOS_82_MAG_00162	Atlantic Ocean South	MAG	Chromista	Ochrophyta	Pelagophyceae	Pelagomonadales	Pelagomonadaceae	Pelagococcus	63.42	Pelagococcus	18126146	4842	3677	69.9087	25.3	2.41	Eukarya	Chromista	Unique	Pelagococcus	No	Chromista_Unique
	TARA_SOC_28_MAG_00060	Southern Ocean	MAG	Chromista	Bacillariophyta	Mediophyceae	Chaetocerotales	Chaetocerotaceae	Chaetoceros	77.75	Chaetoceros	12202481	3483	3404	41.8534	25.3	3.61	Eukarya	Chromista	Unique	Chaetoceros	No	Chromista_Unique
	TARA_PON_109_MAG_00229	Pacific Ocean North	MAG	Chromista	Haptophyta	Coccolithophyceae	Prymnesiales	Chrysochromulinaceae	Chrysochromulina	21.57	NA	10048378	2031	5329	63.8846	24.1	6.02	Eukarya	Chromista	Unique	Chrysochromulina	No	Chromista_Unique
	TARA_PSE_93_MAG_00235	Pacific Ocean South East	MAG	Chromista	Haptophyta	Prymnesiophyceae	Isochrysidales	Noelaerhabdaceae	Emiliania	37.19	NA	32906691	8527	3797	66.294	22.89	2.41	Eukarya	Chromista	Unique	Emiliania	No	Chromista_Unique
	TARA_PSW_86_MAG_00279	Pacific Ocean South West	MAG	Chromista	Haptophyta	Coccolithophyceae	Phaeocystales	Phaeocystaceae	Phaeocystis	22.87	NA	30467575	8970	3265	67.1808	22.89	8.43	Eukarya	Chromista	Unique	Phaeocystis	No	Chromista_Unique
	TARA_PSE_93_MAG_00218	Pacific Ocean South East	MAG	Chromista	Haptophyta	Coccolithophyceae	Prymnesiales	Chrysochromulinaceae	Chrysochromulina	18.11	NA	17199567	4545	3707	67.793	22.89	8.43	Eukarya	Chromista	Unique	Chrysochromulina	No	Chromista_Unique
	TARA_ION_45_MAG_00187	Indian Ocean North	MAG	Chromista	Cryptophyta	Cryptophyceae	Cryptomonadales	Cryptomonadaceae	Goniomonas	4.78	NA	15797085	4061	3886	50.0551	22.89	4.82	Eukarya	Chromista	Unique	Goniomonas	No	Chromista_Unique
	TARA_SOC_28_MAG_00057	Southern Ocean	MAG	Chromista	Haptophyta	Coccolithophyceae	Phaeocystales	Phaeocystaceae	Phaeocystis	70.1	Phaeocystis	32137449	8930	3451	64.5891	21.69	1.2	Eukarya	Chromista	Unique	Phaeocystis	No	Chromista_Unique
	TARA_ARC_108_MAG_00256	Arctic Ocean	MAG	Chromista	Ochrophyta	Dictyochophyceae	Pedinellales	Pedinellaceae	Pseudopedinella	6.79	NA	26204001	7292	3454	56.1544	21.69	1.2	Eukarya	Chromista	Unique	Pseudopedinella	No	Chromista_Unique
	TARA_ARC_108_MAG_00272	Arctic Ocean	MAG	Chromista	Ochrophyta	Dictyochophyceae	Pedinellales	Pedinellaceae	Pteridomonas	7.75	NA	17634133	5017	3404	60.5712	21.69	2.41	Eukarya	Chromista	Unique	Pteridomonas	No	Chromista_Unique
	TARA_AOS_82_MAG_00149	Atlantic Ocean South	MAG	Chromista	Haptophyta	Coccolithophyceae	Prymnesiales	Chrysochromulinaceae	Chrysochromulina	17.49	NA	16906535	4940	3324	63.6313	21.69	1.2	Eukarya	Chromista	Unique	Chrysochromulina	No	Chromista_Unique
	TARA_PSW_86_MAG_00316	Pacific Ocean South West	MAG	Chromista	Miozoa	Dinophyceae	Suessiales	Suessiaceae	Symbiodinium	1.91	None	152734494	37709	4020	50.2584	20.48	1.2	Eukarya	Chromista	Unique	Symbiodinium	No	Chromista_Unique
	TARA_AON_82_MAG_00306	Atlantic Ocean North	MAG	Chromista	Cryptophyta	Cryptophyceae	Pyrenomonadales	Geminigeraceae	Geminigera	42.71	Geminigera	37099566	7890	4978	58.1204	20.48	1.2	Eukarya	Chromista	Unique	Geminigera	No	Chromista_Unique
	TARA_AOS_82_MAG_00161	Atlantic Ocean South	MAG	Chromista	Haptophyta	Prymnesiophyceae	Isochrysidales	Noelaerhabdaceae	Emiliania	34.35	NA	36278491	9271	3855	66.0572	20.48	4.82	Eukarya	Chromista	Unique	Emiliania	No	Chromista_Unique
	TARA_SOC_28_MAG_00066	Southern Ocean	MAG	Chromista	Ciliophora	Oligohymenophorea	Tetrahymenida	Tetrahymenidae	Tetrahymena	1.74	NA	21327176	4880	4338	30.4848	20.48	3.61	Eukarya	Chromista	Unique	Tetrahymena	No	Chromista_Unique
	TARA_AOS_82_MAG_00147	Atlantic Ocean South	MAG	Chromista	Bacillariophyta	Mediophyceae	Thalassiosirales	Thalassiosiraceae	Thalassiosira	44.57	Thalassiosira	15619125	4691	3214	52.2147	20.48	6.02	Eukarya	Chromista	Unique	Thalassiosira	No	Chromista_Unique
	TARA_ARC_108_MAG_00246	Arctic Ocean	MAG	Chromista	Haptophyta	Coccolithophyceae	Prymnesiales	Chrysochromulinaceae	Chrysochromulina	11.34	NA	10465763	3114	3248	68.6475	20.48	0	Eukarya	Chromista	Unique	Chrysochromulina	No	Chromista_Unique
	TARA_ARC_108_MAG_00236	Arctic Ocean	MAG	Chromista	Myzozoa	Dinophyceae	Oxyrrhinales	Oxyrrhinaceae	Oxyrrhis	3.03	None	23011015	5678	3984	43.1788	19.28	1.2	Eukarya	Chromista	Unique	Oxyrrhis	No	Chromista_Unique
	TARA_ARC_108_MAG_00232	Arctic Ocean	MAG	Chromista	Bacillariophyta	Mediophyceae	Chaetocerotales	Chaetocerotaceae	Chaetoceros	54.43	Chaetoceros	10655193	2914	3561	37.4881	19.28	3.61	Eukarya	Chromista	Unique	Chaetoceros	No	Chromista_Unique
	TARA_SOC_28_MAG_00061	Southern Ocean	MAG	Chromista	Miozoa	Dinophyceae	Gonyaulacales	Ostreopsidaceae	Alexandrium	0.64	NA	65896452	16629	3887	50.2969	18.07	4.82	Eukarya	Chromista	Unique	Alexandrium	No	Chromista_Unique
	TARA_AON_82_MAG_00351	Atlantic Ocean North	MAG	Chromista	Haptophyta	Prymnesiophyceae	Isochrysidales	Noelaerhabdaceae	Emiliania	35.84	NA	36971169	9558	3794	66.1067	18.07	1.2	Eukarya	Chromista	Unique	Emiliania	No	Chromista_Unique
	TARA_MED_95_MAG_00428	Mediterranean Sea	MAG	Chromista	Ochrophyta	Chrysophyceae	Chromulinales	Paraphysomonadaceae	Paraphysomonas	12.09	NA	13325283	3540	3714	0.4003	18.07	1.2	Eukarya	Chromista	Unique	Paraphysomonas	No	Chromista_Unique
	TARA_AON_82_MAG_00295	Atlantic Ocean North	MAG	Chromista	Ochrophyta	Dictyochophyceae	Florenciellales	Florenciellalesincertaesedis	Florenciella	4.23	NA	13310249	3760	3446	68.6453	18.07	0	Eukarya	Chromista	Unique	Florenciella	No	Chromista_Unique
	TARA_PON_109_MAG_00239	Pacific Ocean North	MAG	Chromista	Ochrophyta	Dictyochophyceae	Florenciellales	Florenciellalesincertaesedis	Florenciella	9.28	NA	11521173	3363	3339	50.3885	18.07	0	Eukarya	Chromista	Unique	Florenciella	No	Chromista_Unique
	TARA_ION_45_MAG_00160	Indian Ocean North	MAG	Chromista	Ochrophyta	Dictyochophyceae	Florenciellales	Florenciellalesincertaesedis	Florenciella	11.52	NA	10241464	1319	9256	50.08	18.07	8.43	Eukarya	Chromista	Unique	Florenciella	No	Chromista_Unique
	TARA_AON_82_MAG_00355	Atlantic Ocean North	MAG	Chromista	Miozoa	Dinophyceae	Suessiales	Suessiaceae	Symbiodinium	1.66	None	156429545	37615	4184	50.4185	16.87	2.41	Eukarya	Chromista	Unique	Symbiodinium	No	Chromista_Unique
	TARA_PSW_86_MAG_00284	Pacific Ocean South West	MAG	Chromista	Haptophyta	Coccolithophyceae	Phaeocystales	Phaeocystaceae	Phaeocystis	57.51	Phaeocystis	44935796	12809	3385	65.2758	16.87	12.05	Eukarya	Chromista	Unique	Phaeocystis	No	Chromista_Unique
	TARA_AOS_82_MAG_00150	Atlantic Ocean South	MAG	Chromista	Miozoa	Dinophyceae	Gonyaulacales	Ostreopsidaceae	Alexandrium	5.2	NA	13801873	3692	3628	44.9756	16.87	6.02	Eukarya	Chromista	Unique	Alexandrium	No	Chromista_Unique
	TARA_AOS_82_MAG_00141	Atlantic Ocean South	MAG	Chromista	Haptophyta	Coccolithophyceae	Prymnesiales	Chrysochromulinaceae	Chrysochromulina	14.17	NA	12461723	2038	7001	62.98	16.87	2.41	Eukarya	Chromista	Unique	Chrysochromulina	No	Chromista_Unique
	TARA_ARC_108_MAG_00234	Arctic Ocean	MAG	Chromista	Ochrophyta	Chrysophyceae	Chromulinales	Dinobryaceae	Dinobryon	6.48	NA	10846498	2761	3870	45.2596	15.66	4.82	Eukarya	Chromista	Unique	Dinobryon	No	Chromista_Unique
	TARA_ARC_108_MAG_00298	Arctic Ocean	MAG	Chromista	Ciliophora	Oligotrichea	Choreotrichida	Rhabdonellidae	Schmidingerella	4.94	None	29025716	7079	4137	39.9753	14.46	2.41	Eukarya	Chromista	Unique	Schmidingerella	No	Chromista_Unique
	TARA_SOC_28_MAG_00067	Southern Ocean	MAG	Chromista	Haptophyta	Coccolithophyceae	Phaeocystales	Phaeocystaceae	Phaeocystis	49.13	Phaeocystis	28332040	7869	3484	63.4164	14.46	0	Eukarya	Chromista	Unique	Phaeocystis	No	Chromista_Unique
	TARA_IOS_50_MAG_00155	Indian Ocean South	MAG	Chromista	Ciliophora	Oligohymenophorea	Tetrahymenida	Tetrahymenidae	Tetrahymena	1.92	NA	28007546	6769	4231	45.0581	14.46	1.2	Eukarya	Chromista	Unique	Tetrahymena	No	Chromista_Unique
	TARA_AOS_82_MAG_00145	Atlantic Ocean South	MAG	Chromista	Haptophyta	Coccolithophyceae	Prymnesiales	Chrysochromulinaceae	Chrysochromulina	9.13	NA	14553114	4449	3115	65.3961	14.46	0	Eukarya	Chromista	Unique	Chrysochromulina	No	Chromista_Unique
	TARA_PSE_93_MAG_00258	Pacific Ocean South East	MAG	Chromista	Miozoa	Dinophyceae	Suessiales	Suessiaceae	Symbiodinium	2.08	None	125743415	32041	3865	50.6548	13.25	0	Eukarya	Chromista	Unique	Symbiodinium	No	Chromista_Unique
	TARA_PON_109_MAG_00261	Pacific Ocean North	MAG	Chromista	Miozoa	Dinophyceae	Suessiales	Suessiaceae	Symbiodinium	2.16	None	103993131	27243	3721	50.9087	13.25	1.2	Eukarya	Chromista	Unique	Symbiodinium	No	Chromista_Unique
	TARA_ARC_108_MAG_00262	Arctic Ocean	MAG	Chromista	Ochrophyta	Dictyochophyceae	Florenciellales	Florenciellalesincertaesedis	Florenciella	61.24	Florenciella	26410259	7641	3323	62.2283	13.25	9.64	Eukarya	Chromista	Unique	Florenciella	No	Chromista_Unique
	TARA_SOC_28_MAG_00069	Southern Ocean	MAG	Chromista	Ochrophyta	Dictyochophyceae	Florenciellales	Florenciellalesincertaesedis	Florenciella	61.76	Florenciella	21522871	5910	3555	62.1147	13.25	2.41	Eukarya	Chromista	Unique	Florenciella	No	Chromista_Unique
	TARA_MED_95_MAG_00442	Mediterranean Sea	MAG	Chromista	Haptophyta	Coccolithophyceae	Prymnesiales	Chrysochromulinaceae	Chrysochromulina	18.55	NA	12878644	3719	3364	0.6778	13.25	1.2	Eukarya	Chromista	Unique	Chrysochromulina	No	Chromista_Unique
	TARA_IOS_50_MAG_00142	Indian Ocean South	MAG	Chromista	Haptophyta	Coccolithophyceae	Phaeocystales	Phaeocystaceae	Phaeocystis	65.27	Phaeocystis	11297768	3297	3334	66.5217	13.25	1.2	Eukarya	Chromista	Unique	Phaeocystis	No	Chromista_Unique
	TARA_ION_45_MAG_00169	Indian Ocean North	MAG	Chromista	Haptophyta	Coccolithophyceae	Phaeocystales	Phaeocystaceae	Phaeocystis	65.4	Phaeocystis	11116051	3283	3271	66.2325	13.25	1.2	Eukarya	Chromista	Unique	Phaeocystis	No	Chromista_Unique
	TARA_SOC_28_MAG_00076	Southern Ocean	MAG	Chromista	Ciliophora	Oligotrichea	Choreotrichida	Rhabdonellidae	Schmidingerella	5.89	NA	20054856	5266	3773	43.5218	12.05	3.61	Eukarya	Chromista	Unique	Schmidingerella	No	Chromista_Unique
	TARA_ARC_108_MAG_00302	Arctic Ocean	MAG	Chromista	Ciliophora	Oligotrichea	Oligotrichida	Strombidiidae	Strombidium	21.14	None	15907252	4002	3946	38.796	12.05	2.41	Eukarya	Chromista	Unique	Strombidium	No	Chromista_Unique
	TARA_ARC_108_MAG_00299	Arctic Ocean	MAG	Chromista	Ciliophora	Spirotrichea	NA	Oxytrichidae	Oxytricha	3.04	None	15786351	4468	3410	46.34	12.05	4.82	Eukarya	Chromista	Unique	Oxytricha	No	Chromista_Unique
	TARA_PSE_93_MAG_00261	Pacific Ocean South East	MAG	Chromista	Ciliophora	Oligotrichea	Choreotrichida	Rhabdonellidae	Schmidingerella	9.12	NA	12557783	3168	3957	48.1734	12.05	0	Eukarya	Chromista	Unique	Schmidingerella	No	Chromista_Unique
	TARA_IOS_50_MAG_00158	Indian Ocean South	MAG	Chromista	Ciliophora	Oligotrichea	Choreotrichida	Rhabdonellidae	Schmidingerella	6.28	NA	11146677	3235	3371	47.4417	12.05	2.41	Eukarya	Chromista	Unique	Schmidingerella	No	Chromista_Unique
	TARA_PSE_93_MAG_00255	Pacific Ocean South East	MAG	Chromista	Bacillariophyta	Coscinodiscophyceae	Stephanopyxales	Stephanopyxidaceae	Stephanopyxis	1.98	None	48629672	11897	4072	47.0775	10.84	6.02	Eukarya	Chromista	Unique	Stephanopyxis	No	Chromista_Unique
	TARA_PSE_93_MAG_00216	Pacific Ocean South East	MAG	Chromista	Bacillariophyta	Coscinodiscophyceae	Stephanopyxales	Stephanopyxidaceae	Stephanopyxis	1.72	None	31919427	8201	3856	45.7615	10.84	2.41	Eukarya	Chromista	Unique	Stephanopyxis	No	Chromista_Unique
	TARA_AON_82_MAG_00299	Atlantic Ocean North	MAG	Chromista	Haptophyta	Coccolithophyceae	Prymnesiales	Prymnesiaceae	Prymnesium	8.26	NA	10636175	3004	3406	70.6956	10.84	2.41	Eukarya	Chromista	Unique	Prymnesium	No	Chromista_Unique
	TARA_SOC_28_MAG_00064	Southern Ocean	MAG	Chromista	Haptophyta	Coccolithophyceae	Phaeocystales	Phaeocystaceae	Phaeocystis	47.99	Phaeocystis	10180036	2892	3404	63.5809	10.84	2.41	Eukarya	Chromista	Unique	Phaeocystis	No	Chromista_Unique
	TARA_MED_95_MAG_00514	Mediterranean Sea	MAG	Chromista	Ciliophora	Oligotrichea	Choreotrichida	Rhabdonellidae	Schmidingerella	6.38	None	27524044	6849	3968	0.4327	9.64	3.61	Eukarya	Chromista	Unique	Schmidingerella	No	Chromista_Unique
	TARA_SOC_28_MAG_00059	Southern Ocean	MAG	Chromista	Haptophyta	Coccolithophyceae	Phaeocystales	Phaeocystaceae	Phaeocystis	64.24	Phaeocystis	22040728	6370	3331	64.9863	9.64	0	Eukarya	Chromista	Unique	Phaeocystis	No	Chromista_Unique
	TARA_ARC_108_MAG_00283	Arctic Ocean	MAG	Chromista	Ciliophora	Oligohymenophorea	Peniculida	Parameciidae	Paramecium	0.69	None	21391456	4327	5282	18.661	9.64	3.61	Eukarya	Chromista	Unique	Paramecium	No	Chromista_Unique
	TARA_AON_82_MAG_00318	Atlantic Ocean North	MAG	Chromista	Haptophyta	Coccolithophyceae	Phaeocystales	Phaeocystaceae	Phaeocystis	60.11	Phaeocystis	17192713	5182	3192	66.5376	9.64	1.2	Eukarya	Chromista	Unique	Phaeocystis	No	Chromista_Unique
	TARA_ARC_108_MAG_00309	Arctic Ocean	MAG	Chromista	Ciliophora	Oligotrichea	Oligotrichida	Strombidiidae	Strombidium	21.96	None	16153684	4203	3818	40.5554	9.64	4.82	Eukarya	Chromista	Unique	Strombidium	No	Chromista_Unique
	TARA_ARC_108_MAG_00268	Arctic Ocean	MAG	Chromista	Haptophyta	Coccolithophyceae	Phaeocystales	Phaeocystaceae	Phaeocystis	25.59	NA	15967611	4576	3345	64.1291	9.64	0	Eukarya	Chromista	Unique	Phaeocystis	No	Chromista_Unique
	TARA_ARC_108_MAG_00305	Arctic Ocean	MAG	Chromista	Ciliophora	Spirotrichea	NA	Oxytrichidae	Oxytricha	2.27	None	14773978	3958	3713	37.6062	9.64	2.41	Eukarya	Chromista	Unique	Oxytricha	No	Chromista_Unique
	TARA_ARC_108_MAG_00321	Arctic Ocean	MAG	Chromista	Ciliophora	Oligotrichea	Choreotrichida	Rhabdonellidae	Schmidingerella	7.83	None	12029124	3243	3645	47.4226	9.64	3.61	Eukarya	Chromista	Unique	Schmidingerella	No	Chromista_Unique
	TARA_AOS_82_MAG_00154	Atlantic Ocean South	MAG	Chromista	Haptophyta	Coccolithophyceae	Phaeocystales	Phaeocystaceae	Phaeocystis	60.21	Phaeocystis	11831798	3478	3290	65.4103	9.64	1.2	Eukarya	Chromista	Unique	Phaeocystis	No	Chromista_Unique
	TARA_ARC_108_MAG_00274	Arctic Ocean	MAG	Chromista	Ciliophora	Oligohymenophorea	Tetrahymenida	Tetrahymenidae	Tetrahymena	1.62	None	10990966	1979	6024	33.7493	9.64	1.2	Eukarya	Chromista	Unique	Tetrahymena	No	Chromista_Unique
	TARA_ARC_108_MAG_00252	Arctic Ocean	MAG	Chromista	Bacillariophyta	Mediophyceae	Thalassiosirales	Thalassiosiraceae	Thalassiosira	45.6	Thalassiosira	10800609	3219	3239	45.8278	9.64	1.2	Eukarya	Chromista	Unique	Thalassiosira	No	Chromista_Unique
	TARA_ARC_108_MAG_00301	Arctic Ocean	MAG	Chromista	Ciliophora	Oligotrichea	Oligotrichida	Strombidiidae	Strombidium	27.44	None	10199034	2879	3475	39.9443	9.64	3.61	Eukarya	Chromista	Unique	Strombidium	No	Chromista_Unique
	TARA_PSE_93_MAG_00263	Pacific Ocean South East	MAG	Chromista	Ciliophora	Oligotrichea	Choreotrichida	Rhabdonellidae	Schmidingerella	6.93	None	27364185	7488	3530	47.5194	8.43	3.61	Eukarya	Chromista	Unique	Schmidingerella	No	Chromista_Unique
	TARA_ARC_108_MAG_00259	Arctic Ocean	MAG	Chromista	Haptophyta	Coccolithophyceae	Prymnesiales	Chrysochromulinaceae	Chrysochromulina	11.78	NA	22265939	6564	3272	65.0874	8.43	0	Eukarya	Chromista	Unique	Chrysochromulina	No	Chromista_Unique
	TARA_ARC_108_MAG_00314	Arctic Ocean	MAG	Chromista	Haptophyta	Coccolithophyceae	Prymnesiales	Prymnesiaceae	Prymnesium	11.17	None	21251325	6153	3312	57.1455	8.43	0	Eukarya	Chromista	Unique	Prymnesium	No	Chromista_Unique
	TARA_ARC_108_MAG_00311	Arctic Ocean	MAG	Chromista	Ciliophora	Oligotrichea	Choreotrichida	Rhabdonellidae	Schmidingerella	6.63	None	14933332	4100	3563	47.1904	8.43	3.61	Eukarya	Chromista	Unique	Schmidingerella	No	Chromista_Unique
	TARA_MED_95_MAG_00438	Mediterranean Sea	MAG	Chromista	Haptophyta	Coccolithophyceae	Phaeocystales	Phaeocystaceae	Phaeocystis	30.41	NA	14714430	3456	4356	0.6826	8.43	1.2	Eukarya	Chromista	Unique	Phaeocystis	No	Chromista_Unique
	TARA_AOS_82_MAG_00158	Atlantic Ocean South	MAG	Chromista	Haptophyta	Coccolithophyceae	Prymnesiales	Prymnesiaceae	Prymnesium	46.5	Prymnesium	10653907	3174	3252	62.5691	8.43	0	Eukarya	Chromista	Unique	Prymnesium	No	Chromista_Unique
	TARA_AON_82_MAG_00307	Atlantic Ocean North	MAG	Chromista	Miozoa	Dinophyceae	Suessiales	Suessiaceae	Symbiodinium	16.71	NA	11657169	2747	4312	62.0297	7.23	4.82	Eukarya	Chromista	Unique	Symbiodinium	No	Chromista_Unique
	TARA_IOS_50_MAG_00137	Indian Ocean South	MAG	Chromista	Ciliophora	Oligohymenophorea	Tetrahymenida	Tetrahymenidae	Tetrahymena	1.45	NA	21226075	1898	16056	21.9631	6.02	0	Eukarya	Chromista	Unique	Tetrahymena	No	Chromista_Unique
	TARA_MED_95_MAG_00516	Mediterranean Sea	MAG	Chromista	Ciliophora	Oligotrichea	Choreotrichida	Rhabdonellidae	Schmidingerella	5.91	None	20070720	5046	3981	0.4657	6.02	1.2	Eukarya	Chromista	Unique	Schmidingerella	No	Chromista_Unique
	TARA_ARC_108_MAG_00269	Arctic Ocean	MAG	Chromista	Bacillariophyta	Mediophyceae	Thalassiosirales	Thalassiosiraceae	Thalassiosira	39.77	Thalassiosira	12245782	2907	4204	44.7502	6.02	0	Eukarya	Chromista	Unique	Thalassiosira	No	Chromista_Unique
	TARA_ARC_108_MAG_00322	Arctic Ocean	MAG	Chromista	Ciliophora	Oligotrichea	Choreotrichida	Rhabdonellidae	Schmidingerella	7.89	None	16755966	3990	4246	48.3337	4.82	2.41	Eukarya	Chromista	Unique	Schmidingerella	No	Chromista_Unique
	TARA_MED_95_MAG_00445	Mediterranean Sea	MAG	Chromista	Ciliophora	Oligohymenophorea	Peniculida	Parameciidae	Paramecium	1	None	13462952	2613	5665	0.2327	4.82	1.2	Eukarya	Chromista	Unique	Paramecium	No	Chromista_Unique
	TARA_SOC_28_MAG_00080	Southern Ocean	MAG	Chromista	Ciliophora	Oligotrichea	Choreotrichida	Rhabdonellidae	Schmidingerella	8.64	NA	12852054	3045	4227	48.2584	4.82	0	Eukarya	Chromista	Unique	Schmidingerella	No	Chromista_Unique
	TARA_AON_82_MAG_00303	Atlantic Ocean North	MAG	Chromista	Cryptophyta	Cryptophyceae	Pyrenomonadales	Geminigeraceae	Geminigera	39.63	Geminigera	12108179	3616	3264	53.6064	4.82	0	Eukarya	Chromista	Unique	Geminigera	No	Chromista_Unique
	TARA_ARC_108_MAG_00273	Arctic Ocean	MAG	Chromista	Ciliophora	Oligotrichea	Choreotrichida	Rhabdonellidae	Schmidingerella	5.92	None	26379376	6266	4261	39.3705	3.61	2.41	Eukarya	Chromista	Unique	Schmidingerella	No	Chromista_Unique
	TARA_SOC_28_MAG_00073	Southern Ocean	MAG	Chromista	Ciliophora	Oligotrichea	Choreotrichida	Rhabdonellidae	Schmidingerella	10.51	NA	17071730	4264	3977	45.341	3.61	1.2	Eukarya	Chromista	Unique	Schmidingerella	No	Chromista_Unique
	TARA_ARC_108_MAG_00277	Arctic Ocean	MAG	Chromista	Ciliophora	Oligotrichea	Choreotrichida	Rhabdonellidae	Schmidingerella	8.5	None	15791161	3755	4240	42.9726	3.61	3.61	Eukarya	Chromista	Unique	Schmidingerella	No	Chromista_Unique
	TARA_MED_95_MAG_00475	Mediterranean Sea	MAG	Chromista	Ochrophyta	Dictyochophyceae	Florenciellales	Florenciellalesincertaesedis	Florenciella	75.55	Florenciella	14445854	3992	3524	0.6223	3.61	0	Eukarya	Chromista	Unique	Florenciella	No	Chromista_Unique
	TARA_ARC_108_MAG_00296	Arctic Ocean	MAG	Chromista	Ciliophora	Oligotrichea	Choreotrichida	Rhabdonellidae	Schmidingerella	5.39	None	11826719	3211	3602	44.522	3.61	3.61	Eukarya	Chromista	Unique	Schmidingerella	No	Chromista_Unique
	TARA_ARC_108_MAG_00275	Arctic Ocean	MAG	Chromista	Haptophyta	Prymnesiophyceae	Isochrysidales	Noelaerhabdaceae	Emiliania	31.09	NA	10315605	3062	3253	65.86	3.61	1.2	Eukarya	Chromista	Unique	Emiliania	No	Chromista_Unique
	TARA_ARC_108_MAG_00286	Arctic Ocean	MAG	Chromista	Bacillariophyta	Bacillariophyceae	Bacillariales	Bacillariaceae	Fragilariopsis	28.54	None	13435158	3584	3662	39.9723	2.41	0	Eukarya	Chromista	Unique	Fragilariopsis	No	Chromista_Unique
	TARA_MED_95_MAG_00504	Mediterranean Sea	MAG	Chromista	Bacillariophyta	Coscinodiscophyceae	Stephanopyxales	Stephanopyxidaceae	Stephanopyxis	2.8	None	10999676	3183	3309	0.4906	2.41	0	Eukarya	Chromista	Unique	Stephanopyxis	No	Chromista_Unique
	TARA_ARC_108_MAG_00294	Arctic Ocean	MAG	Chromista	Ciliophora	Oligotrichea	Oligotrichida	Strombidiidae	Strombidium	18.66	None	10409158	2926	3461	37.1327	2.41	0	Eukarya	Chromista	Unique	Strombidium	No	Chromista_Unique
	TARA_AOS_82_MAG_00182	Atlantic Ocean South	MAG	Chromista	Haptophyta	Coccolithophyceae	Phaeocystales	Phaeocystaceae	Phaeocystis	56.45	Phaeocystis	19027317	5015	3698	63.7081	1.2	0	Eukarya	Chromista	Unique	Phaeocystis	No	Chromista_Unique
	TARA_AOS_82_MAG_00172	Atlantic Ocean South	MAG	Chromista	Miozoa	Dinophyceae	Suessiales	Suessiaceae	Symbiodinium	4.21	NA	11888294	3703	3067	52.3525	1.2	0	Eukarya	Chromista	Unique	Symbiodinium	No	Chromista_Unique
	TARA_AOS_82_MAG_00178	Atlantic Ocean South	MAG	Chromista	Ciliophora	Oligotrichea	Choreotrichida	Rhabdonellidae	Schmidingerella	2.29	NA	10416270	2883	3505	38.5464	1.2	1.2	Eukarya	Chromista	Unique	Schmidingerella	No	Chromista_Unique
	TARA_PSW_86_MAG_00259	Pacific Ocean South West	MAG	Fungi	Ascomycota	Ascomycetes	Incertae_sedis	Incertae_sedis	Rhynchosporium	22.13	NA	47332351	1152	71247	48.5944	69.88	8.43	Eukarya	Fungi	Cluster_01	Rhynchosporium	Yes	Fungi_Cluster_01
	TARA_AON_82_MAG_00293	Atlantic Ocean North	MAG	Fungi	Ascomycota	Ascomycetes	Incertae_sedis	Incertae_sedis	Rhynchosporium	20.83	NA	30364232	6650	4783	48.6708	45.78	1.2	Eukarya	Fungi	Cluster_01	Rhynchosporium	Yes	Fungi_Cluster_01
	TARA_PSE_93_MAG_00199	Pacific Ocean South East	MAG	Fungi	Ascomycota	Ascomycetes	Incertae_sedis	Incertae_sedis	Rhynchosporium	21.77	NA	47732929	1109	76667	48.5523	72.29	7.23	Eukarya	Fungi	Cluster_01	Rhynchosporium	No	Fungi_Cluster_01
	TARA_MED_95_MAG_00048	Mediterranean Sea	MAG	Plantae	Chlorophyta	Mamiellophyceae	Mamiellales	Bathycoccaceae	Ostreococcus	100	Ostreococcus	12136529	545	35117	0.6102	100	3.61	Eukarya	Plantae	Cluster_01	Ostreococcus	Yes	Plantae_Cluster_01
	TARA_PSE_93_MAG_00035	Pacific Ocean South East	MAG	Plantae	Chlorophyta	Mamiellophyceae	Mamiellales	Bathycoccaceae	Ostreococcus	99.52	Ostreococcus	12281856	396	50667	60.6431	96.39	1.2	Eukarya	Plantae	Cluster_01	Ostreococcus	Yes	Plantae_Cluster_01
	TARA_AOS_82_MAG_00016	Atlantic Ocean South	MAG	Plantae	Chlorophyta	Mamiellophyceae	Mamiellales	Bathycoccaceae	Ostreococcus	100	Ostreococcus	12124559	344	57009	61.1038	96.39	1.2	Eukarya	Plantae	Cluster_01	Ostreococcus	Yes	Plantae_Cluster_01
	TARA_AON_82_MAG_00012	Atlantic Ocean North	MAG	Plantae	Chlorophyta	Mamiellophyceae	Mamiellales	Bathycoccaceae	Ostreococcus	99.87	Ostreococcus	12411452	623	31107	61.044	100	2.41	Eukarya	Plantae	Cluster_01	Ostreococcus	No	Plantae_Cluster_01
	TARA_AON_82_MAG_00106	Atlantic Ocean North	MAG	Plantae	Chlorophyta	Mamiellophyceae	Mamiellales	Bathycoccaceae	Ostreococcus	97.71	Ostreococcus	11432733	1832	7093	60.7634	91.57	4.82	Eukarya	Plantae	Cluster_02	Ostreococcus	Yes	Plantae_Cluster_02
	TARA_RED_19_MAG_00007	Red Sea	MAG	Plantae	Chlorophyta	Mamiellophyceae	Mamiellales	Bathycoccaceae	Ostreococcus	97.52	Ostreococcus	12298120	311	72686	60.392	98.7952	1.20482	Eukarya	Plantae	Cluster_02	Ostreococcus	No	Plantae_Cluster_02
	TARA_RED_19_MAG_00026	Red Sea	MAG	Plantae	Chlorophyta	Mamiellophyceae	Mamiellales	Bathycoccaceae	Bathycoccus	95.99	Bathycoccus	13437318	2043	7531	48.3309	80.7229	1.20482	Eukarya	Plantae	Cluster_03	Bathycoccus	Yes	Plantae_Cluster_03
	TARA_IOS_50_MAG_00086	Indian Ocean South	MAG	Plantae	Chlorophyta	Mamiellophyceae	Mamiellales	Bathycoccaceae	Bathycoccus	97.02	Bathycoccus	13574331	2149	7250	48.3102	78.3133	1.20482	Eukarya	Plantae	Cluster_03	Bathycoccus	Yes	Plantae_Cluster_03
	TARA_AON_82_MAG_00228	Atlantic Ocean North	MAG	Plantae	Chlorophyta	Mamiellophyceae	Mamiellales	Bathycoccaceae	Bathycoccus	96.63	Bathycoccus	13166748	2317	6300	48.1812	78.31	4.82	Eukarya	Plantae	Cluster_03	Bathycoccus	Yes	Plantae_Cluster_03
	TARA_ION_45_MAG_00030	Indian Ocean North	MAG	Plantae	Chlorophyta	Mamiellophyceae	Mamiellales	Bathycoccaceae	Bathycoccus	97.6	Bathycoccus	14573389	788	29221	47.7052	95.1807	1.20482	Eukarya	Plantae	Cluster_03	Bathycoccus	No	Plantae_Cluster_03
	TARA_RED_19_MAG_00034	Red Sea	MAG	Plantae	Chlorophyta	Mamiellophyceae	Mamiellales	Mamiellaceae	Micromonas	99.5	Micromonas	15971824	1765	11646	66.7171	75.9036	4.81928	Eukarya	Plantae	Cluster_04	Micromonas	Yes	Plantae_Cluster_04
	TARA_AON_82_MAG_00296	Atlantic Ocean North	MAG	Plantae	Chlorophyta	Mamiellophyceae	Mamiellales	Mamiellaceae	Micromonas	98.05	Micromonas	14293681	3075	4839	64.3797	68.67	4.82	Eukarya	Plantae	Cluster_04	Micromonas	Yes	Plantae_Cluster_04
	TARA_IOS_50_MAG_00065	Indian Ocean South	MAG	Plantae	Chlorophyta	Mamiellophyceae	Mamiellales	Mamiellaceae	Micromonas	99.72	Micromonas	18205181	1708	15056	66.2552	89.1566	6.0241	Eukarya	Plantae	Cluster_04	Micromonas	No	Plantae_Cluster_04
	TARA_AON_82_MAG_00321	Atlantic Ocean North	MAG	Plantae	Chlorophyta	Pyramimonadophyceae	Pseudoscourfieldiales	Pycnococcaceae	Pycnococcus	1.1	NA	16022957	1910	10634	59.093	83.13	9.64	Eukarya	Plantae	Cluster_05	Pycnococcus	Yes	Plantae_Cluster_05
	TARA_PON_109_MAG_00124	Pacific Ocean North	MAG	Plantae	Chlorophyta	Mamiellophyceae	Dolichomastigales	Crustomastigaceae	Crustomastix	0.2	NA	16553875	901	26580	59.0812	89.16	7.23	Eukarya	Plantae	Cluster_05	Crustomastix	No	Plantae_Cluster_05
	TARA_AOS_82_MAG_00156	Atlantic Ocean South	MAG	Plantae	Chlorophyta	Palmophyllophyceae	Prasinococcales	Prasinococcaceae	Prasinoderma	81.89	Prasinoderma	23535992	4406	5765	68.346	71.08	25.3	Eukarya	Plantae	Cluster_06	Prasinoderma	Yes	Plantae_Cluster_06
	TARA_PON_109_MAG_00247	Pacific Ocean North	MAG	Plantae	Chlorophyta	Palmophyllophyceae	Prasinococcales	Prasinococcaceae	Prasinoderma	80.69	Prasinoderma	20812336	4320	5009	68.4161	65.06	8.43	Eukarya	Plantae	Cluster_06	Prasinoderma	Yes	Plantae_Cluster_06
	TARA_AON_82_MAG_00340	Atlantic Ocean North	MAG	Plantae	Chlorophyta	Palmophyllophyceae	Prasinococcales	Prasinococcaceae	Prasinoderma	84.7	Prasinoderma	27083380	3791	8604	68.4626	80.72	83.13	Eukarya	Plantae	Cluster_06	Prasinoderma	No	Plantae_Cluster_06
	TARA_ION_45_MAG_00064	Indian Ocean North	MAG	Plantae	Chlorophyta	Pyramimonadophyceae	Pseudoscourfieldiales	Pycnococcaceae	Pycnococcus	2.03	NA	15961057	937	25685	60.8096	91.5663	4.81928	Eukarya	Plantae	Cluster_07	Pycnococcus	Yes	Plantae_Cluster_07
	TARA_PSE_93_MAG_00106	Pacific Ocean South East	MAG	Plantae	Chlorophyta	Pyramimonadophyceae	Pseudoscourfieldiales	Pycnococcaceae	Pycnococcus	1.49	NA	16008395	977	25229	60.593	89.16	6.02	Eukarya	Plantae	Cluster_07	Pycnococcus	Yes	Plantae_Cluster_07
	TARA_IOS_50_MAG_00073	Indian Ocean South	MAG	Plantae	Chlorophyta	Pyramimonadophyceae	Pseudoscourfieldiales	Pycnococcaceae	Pycnococcus	4.53	NA	15314394	1907	10241	60.9033	89.1566	7.22892	Eukarya	Plantae	Cluster_07	Pycnococcus	Yes	Plantae_Cluster_07
	TARA_PSW_86_MAG_00152	Pacific Ocean South West	MAG	Plantae	Chlorophyta	Pyramimonadophyceae	Pseudoscourfieldiales	Pycnococcaceae	Pycnococcus	4.58	NA	14724089	2380	6998	60.8707	86.75	4.82	Eukarya	Plantae	Cluster_07	Pycnococcus	Yes	Plantae_Cluster_07
	TARA_RED_19_MAG_00024	Red Sea	MAG	Plantae	Chlorophyta	Pyramimonadophyceae	Pseudoscourfieldiales	Pycnococcaceae	Pycnococcus	4.36	NA	14779695	2221	7871	60.9557	85.5422	4.81928	Eukarya	Plantae	Cluster_07	Pycnococcus	Yes	Plantae_Cluster_07
	TARA_PON_109_MAG_00188	Pacific Ocean North	MAG	Plantae	Chlorophyta	Pyramimonadophyceae	Pseudoscourfieldiales	Pycnococcaceae	Pycnococcus	4.81	NA	13191871	2410	6097	60.9672	77.11	6.02	Eukarya	Plantae	Cluster_07	Pycnococcus	Yes	Plantae_Cluster_07
	TARA_AOS_82_MAG_00032	Atlantic Ocean South	MAG	Plantae	Chlorophyta	Pyramimonadophyceae	Pseudoscourfieldiales	Pycnococcaceae	Pycnococcus	1.64	NA	15880967	523	50926	60.7837	93.98	6.02	Eukarya	Plantae	Cluster_07	Pycnococcus	No	Plantae_Cluster_07
	TARA_PON_109_MAG_00134	Pacific Ocean North	MAG	Plantae	Chlorophyta	Mamiellophyceae	Mamiellales	Bathycoccaceae	Bathycoccus	98.41	Bathycoccus	13344680	2509	5766	48.0805	80.72	1.2	Eukarya	Plantae	Cluster_08	Bathycoccus	Yes	Plantae_Cluster_08
	TARA_AOS_82_MAG_00114	Atlantic Ocean South	MAG	Plantae	Chlorophyta	Mamiellophyceae	Mamiellales	Bathycoccaceae	Bathycoccus	98.85	Bathycoccus	12524125	2530	5213	48.1912	71.08	1.2	Eukarya	Plantae	Cluster_08	Bathycoccus	Yes	Plantae_Cluster_08
	TARA_PSE_93_MAG_00090	Pacific Ocean South East	MAG	Plantae	Chlorophyta	Mamiellophyceae	Mamiellales	Bathycoccaceae	Bathycoccus	99.59	Bathycoccus	13073869	934	19984	48.1706	87.95	1.2	Eukarya	Plantae	Cluster_08	Bathycoccus	No	Plantae_Cluster_08
	TARA_AOS_82_MAG_00136	Atlantic Ocean South	MAG	Plantae	Chlorophyta	Mamiellophyceae	Mamiellales	Mamiellaceae	Micromonas	99.47	Micromonas	16127232	323	88605	56.5024	68.67	3.61	Eukarya	Plantae	Cluster_09	Micromonas	Yes	Plantae_Cluster_09
	TARA_ARC_108_MAG_00063	Arctic Ocean	MAG	Plantae	Chlorophyta	Mamiellophyceae	Mamiellales	Mamiellaceae	Micromonas	88.54	Micromonas	19309297	380	95565	56.5839	96.39	6.02	Eukarya	Plantae	Cluster_09	Micromonas	No	Plantae_Cluster_09
	TARA_PSW_86_MAG_00016	Pacific Ocean South West	MAG	Plantae	Chlorophyta	Mamiellophyceae	Mamiellales	Bathycoccaceae	Ostreococcus	98.41	Ostreococcus	12514125	405	53902	60.1472	100	2.41	Eukarya	Plantae	Cluster_10	Ostreococcus	Yes	Plantae_Cluster_10
	TARA_IOS_50_MAG_00012	Indian Ocean South	MAG	Plantae	Chlorophyta	Mamiellophyceae	Mamiellales	Bathycoccaceae	Ostreococcus	97.71	Ostreococcus	12595951	701	28263	60.0652	98.7952	2.40964	Eukarya	Plantae	Cluster_10	Ostreococcus	Yes	Plantae_Cluster_10
	TARA_ION_45_MAG_00010	Indian Ocean North	MAG	Plantae	Chlorophyta	Mamiellophyceae	Mamiellales	Bathycoccaceae	Ostreococcus	97.43	Ostreococcus	12663823	653	30315	59.9828	100	2.40964	Eukarya	Plantae	Cluster_10	Ostreococcus	No	Plantae_Cluster_10
	TARA_PSW_86_MAG_00255	Pacific Ocean South West	MAG	Plantae	Chlorophyta	Chlorodendrophyceae	Chlorodendrales	Chlorodendraceae	Tetraselmis	2.1	NA	16932013	3616	4891	71.8299	67.47	2.41	Eukarya	Plantae	Cluster_11	Tetraselmis	Yes	Plantae_Cluster_11
	TARA_IOS_50_MAG_00114	Indian Ocean South	MAG	Plantae	Chlorophyta	Chlorodendrophyceae	Chlorodendrales	Chlorodendraceae	Tetraselmis	1.84	NA	17138177	3484	5255	71.8958	69.8795	1.20482	Eukarya	Plantae	Cluster_11	Tetraselmis	No	Plantae_Cluster_11
	TARA_PON_109_MAG_00165	Pacific Ocean North	MAG	Plantae	Chlorophyta	Pyramimonadophyceae	Pyramimonadales	Pyramimonadaceae	Pyramimonas	1.01	NA	18658734	2978	7122	58.8533	80.72	6.02	Eukarya	Plantae	Cluster_12	Pyramimonas	Yes	Plantae_Cluster_12
	TARA_MED_95_MAG_00216	Mediterranean Sea	MAG	Plantae	Chlorophyta	Mamiellophyceae	Dolichomastigales	Crustomastigaceae	Crustomastix	0.99	NA	20764346	1989	13765	0.5851	90.36	4.82	Eukarya	Plantae	Cluster_12	Crustomastix	No	Plantae_Cluster_12
	TARA_PON_109_MAG_00055	Pacific Ocean North	MAG	Plantae	Chlorophyta	Mamiellophyceae	Mamiellales	Bathycoccaceae	Bathycoccus	96.67	Bathycoccus	14223472	1853	9382	47.9882	93.98	1.2	Eukarya	Plantae	Cluster_13	Bathycoccus	Yes	Plantae_Cluster_13
	TARA_PSE_93_MAG_00017	Pacific Ocean South East	MAG	Plantae	Chlorophyta	Mamiellophyceae	Mamiellales	Bathycoccaceae	Bathycoccus	95.56	Bathycoccus	14732868	1091	20803	47.8133	98.8	1.2	Eukarya	Plantae	Cluster_13	Bathycoccus	No	Plantae_Cluster_13
	TARA_PSW_86_MAG_00172	Pacific Ocean South West	MAG	Plantae	Chlorophyta	Pyramimonadophyceae	Pseudoscourfieldiales	Pycnococcaceae	Pycnococcus	0.78	NA	16766900	1472	16074	62.2634	90.36	10.84	Eukarya	Plantae	Cluster_14	Pycnococcus	Yes	Plantae_Cluster_14
	TARA_PON_109_MAG_00143	Pacific Ocean North	MAG	Plantae	Chlorophyta	Pyramimonadophyceae	Pseudoscourfieldiales	Pycnococcaceae	Pycnococcus	1.06	NA	16964112	1778	13033	62.0875	87.95	9.64	Eukarya	Plantae	Cluster_14	Pycnococcus	Yes	Plantae_Cluster_14
	TARA_PSE_93_MAG_00121	Pacific Ocean South East	MAG	Plantae	Chlorophyta	Pyramimonadophyceae	Pseudoscourfieldiales	Pycnococcaceae	Pycnococcus	0.75	NA	15513213	1982	9880	62.3462	91.57	10.84	Eukarya	Plantae	Cluster_14	Pycnococcus	No	Plantae_Cluster_14
	TARA_PON_109_MAG_00155	Pacific Ocean North	MAG	Plantae	Chlorophyta	Chlorodendrophyceae	Chlorodendrales	Chlorodendraceae	Tetraselmis	0.72	NA	17701622	1595	15635	54.3836	84.34	8.43	Eukarya	Plantae	Cluster_15	Tetraselmis	Yes	Plantae_Cluster_15
	TARA_PSW_86_MAG_00208	Pacific Ocean South West	MAG	Plantae	Chlorophyta	Mamiellophyceae	Mamiellales	Mamiellaceae	Micromonas	0.75	NA	18273471	1163	24412	54.3249	84.34	10.84	Eukarya	Plantae	Cluster_15	Micromonas	No	Plantae_Cluster_15
	TARA_PON_109_MAG_00230	Pacific Ocean North	MAG	Plantae	Chlorophyta	Pyramimonadophyceae	Pseudoscourfieldiales	Pycnococcaceae	Pycnococcus	2.02	NA	12304082	2667	4776	48.17	46.99	6.02	Eukarya	Plantae	Cluster_16	Pycnococcus	Yes	Plantae_Cluster_16
	TARA_PSW_86_MAG_00260	Pacific Ocean South West	MAG	Plantae	Chlorophyta	Pyramimonadophyceae	Pseudoscourfieldiales	Pycnococcaceae	Pycnococcus	1.56	NA	15540835	2823	6071	48.1492	66.27	6.02	Eukarya	Plantae	Cluster_16	Pycnococcus	No	Plantae_Cluster_16
	TARA_PON_109_MAG_00246	Pacific Ocean North	MAG	Plantae	Chlorophyta	Chlorodendrophyceae	Chlorodendrales	Chlorodendraceae	Tetraselmis	1.96	NA	10778096	2494	4329	71.166	46.99	1.2	Eukarya	Plantae	Cluster_17	Tetraselmis	Yes	Plantae_Cluster_17
	TARA_PSW_86_MAG_00273	Pacific Ocean South West	MAG	Plantae	Chlorophyta	Nephroselmidophyceae	Nephroselmidales	Nephroselmidaceae	Nephroselmis	1.84	NA	10806039	2444	4500	71.1574	40.96	2.41	Eukarya	Plantae	Cluster_17	Nephroselmis	Yes	Plantae_Cluster_17
	TARA_PSE_93_MAG_00236	Pacific Ocean South East	MAG	Plantae	Chlorophyta	Chlorodendrophyceae	Chlorodendrales	Chlorodendraceae	Tetraselmis	1.73	NA	10990910	2539	4398	71.15	46.99	1.2	Eukarya	Plantae	Cluster_17	Tetraselmis	No	Plantae_Cluster_17
	TARA_PSE_93_MAG_00122	Pacific Ocean South East	MAG	Plantae	Chlorophyta	Trebouxiophyceae	Chlorellales	Chlorellales_incertae_sedis	Picochlorum	1.05	NA	17842036	1787	13638	49.5089	85.54	4.82	Eukarya	Plantae	Cluster_18	Picochlorum	Yes	Plantae_Cluster_18
	TARA_PSW_86_MAG_00160	Pacific Ocean South West	MAG	Plantae	Chlorophyta	Trebouxiophyceae	Chlorellales	Chlorellales_incertae_sedis	Picochlorum	1.42	NA	18085701	1718	14618	49.4279	85.54	4.82	Eukarya	Plantae	Cluster_18	Picochlorum	No	Plantae_Cluster_18
	TARA_AON_82_MAG_00097	Atlantic Ocean North	MAG	Plantae	Chlorophyta	Mamiellophyceae	Mamiellales	Mamiellaceae	Micromonas	74.9	Micromonas	21823700	885	43144	69.6452	96.39	8.43	Eukarya	Plantae	Unique	Micromonas	No	Plantae_Unique
	TARA_PSW_86_MAG_00075	Pacific Ocean South West	MAG	Plantae	Chlorophyta	Mamiellophyceae	Mamiellales	Mamiellaceae	Micromonas	99.45	Micromonas	17403786	476	58086	68.3799	95.18	3.61	Eukarya	Plantae	Unique	Micromonas	No	Plantae_Unique
	TARA_ARC_108_MAG_00100	Arctic Ocean	MAG	Plantae	Chlorophyta	Mamiellophyceae	Mamiellales	Mamiellaceae	Micromonas	86.91	Micromonas	22042985	1020	37992	59.3697	93.98	10.84	Eukarya	Plantae	Unique	Micromonas	No	Plantae_Unique
	TARA_PSW_86_MAG_00105	Pacific Ocean South West	MAG	Plantae	Chlorophyta	Mamiellophyceae	Mamiellales	Mamiellaceae	Micromonas	78.01	Micromonas	20021399	523	66599	67.2268	91.57	4.82	Eukarya	Plantae	Unique	Micromonas	No	Plantae_Unique
	TARA_AON_82_MAG_00189	Atlantic Ocean North	MAG	Plantae	Chlorophyta	Pyramimonadophyceae	Pseudoscourfieldiales	Pycnococcaceae	Pycnococcus	87.31	Pycnococcus	20976897	2180	12387	57.3687	90.36	12.05	Eukarya	Plantae	Unique	Pycnococcus	No	Plantae_Unique
	TARA_PSW_86_MAG_00106	Pacific Ocean South West	MAG	Plantae	Chlorophyta	Mamiellophyceae	Mamiellales	Mamiellaceae	Micromonas	71.72	Micromonas	18659930	1345	21138	71.0282	90.36	3.61	Eukarya	Plantae	Unique	Micromonas	No	Plantae_Unique
	TARA_AON_82_MAG_00153	Atlantic Ocean North	MAG	Plantae	Chlorophyta	Mamiellophyceae	Mamiellales	Mamiellaceae	Micromonas	99.12	Micromonas	18059262	842	30082	69.6792	89.16	7.23	Eukarya	Plantae	Unique	Micromonas	No	Plantae_Unique
	TARA_MED_95_MAG_00198	Mediterranean Sea	MAG	Plantae	Chlorophyta	Mamiellophyceae	Mamiellales	Bathycoccaceae	Bathycoccus	98.96	Bathycoccus	14125648	1818	9712	0.4831	87.95	1.2	Eukarya	Plantae	Unique	Bathycoccus	No	Plantae_Unique
	TARA_AON_82_MAG_00198	Atlantic Ocean North	MAG	Plantae	Chlorophyta	Trebouxiophyceae	Chlorellales	Chlorellales_incertae_sedis	Picochlorum	94.54	Picochlorum	10527501	897	16501	59.9351	87.95	10.84	Eukarya	Plantae	Unique	Picochlorum	No	Plantae_Unique
	TARA_AON_82_MAG_00118	Atlantic Ocean North	MAG	Plantae	Chlorophyta	Mamiellophyceae	Mamiellales	Mamiellaceae	Micromonas	96.32	Micromonas	19088604	1336	22051	67.3333	85.54	0	Eukarya	Plantae	Unique	Micromonas	No	Plantae_Unique
	TARA_PSE_93_MAG_00141	Pacific Ocean South East	MAG	Plantae	Chlorophyta	Pyramimonadophyceae	Pyramimonadales	Pyramimonadaceae	Pyramimonas	0.85	NA	18114838	1611	15574	54.3966	85.54	8.43	Eukarya	Plantae	Unique	Pyramimonas	No	Plantae_Unique
	TARA_MED_95_MAG_00421	Mediterranean Sea	MAG	Plantae	Chlorophyta	Mamiellophyceae	Mamiellales	Bathycoccaceae	Bathycoccus	96.68	Bathycoccus	13422729	1861	8587	0.4852	84.34	2.41	Eukarya	Plantae	Unique	Bathycoccus	No	Plantae_Unique
	TARA_PSE_93_MAG_00182	Pacific Ocean South East	MAG	Plantae	Chlorophyta	Pyramimonadophyceae	Pseudoscourfieldiales	Pycnococcaceae	Pycnococcus	1.19	NA	15663282	2021	9662	58.3783	83.13	12.05	Eukarya	Plantae	Unique	Pycnococcus	No	Plantae_Unique
	TARA_MED_95_MAG_00308	Mediterranean Sea	MAG	Plantae	Chlorophyta	Mamiellophyceae	Mamiellales	Mamiellaceae	Micromonas	96.7	Micromonas	17667076	2309	9468	0.6242	80.72	4.82	Eukarya	Plantae	Unique	Micromonas	No	Plantae_Unique
	TARA_AON_82_MAG_00229	Atlantic Ocean North	MAG	Plantae	Chlorophyta	Pyramimonadophyceae	Pseudoscourfieldiales	Pycnococcaceae	Pycnococcus	4.21	NA	14815893	2328	7327	60.8746	80.72	7.23	Eukarya	Plantae	Unique	Pycnococcus	No	Plantae_Unique
	TARA_PON_109_MAG_00166	Pacific Ocean North	MAG	Plantae	Chlorophyta	Mamiellophyceae	Mamiellales	Bathycoccaceae	Ostreococcus	97.41	Ostreococcus	10191296	1932	5737	60.4568	79.52	4.82	Eukarya	Plantae	Unique	Ostreococcus	No	Plantae_Unique
	TARA_MED_95_MAG_00462	Mediterranean Sea	MAG	Plantae	Chlorophyta	Pyramimonadophyceae	Pseudoscourfieldiales	Pycnococcaceae	Pycnococcus	0.8	NA	15671871	2388	7783	0.6214	77.11	7.23	Eukarya	Plantae	Unique	Pycnococcus	No	Plantae_Unique
	TARA_AOS_82_MAG_00181	Atlantic Ocean South	MAG	Plantae	Chlorophyta	Mamiellophyceae	Mamiellales	Mamiellaceae	Micromonas	95.75	Micromonas	15561846	3081	5492	68.6852	74.7	2.41	Eukarya	Plantae	Unique	Micromonas	No	Plantae_Unique
	TARA_AOS_82_MAG_00186	Atlantic Ocean South	MAG	Plantae	Chlorophyta	Mamiellophyceae	Mamiellales	Bathycoccaceae	Bathycoccus	95.99	Bathycoccus	11913442	2670	4546	47.9478	73.49	2.41	Eukarya	Plantae	Unique	Bathycoccus	No	Plantae_Unique
	TARA_PSW_86_MAG_00253	Pacific Ocean South West	MAG	Plantae	Chlorophyta	Palmophyllophyceae	Prasinococcales	Prasinococcaceae	Prasinoderma	85.52	Prasinoderma	16125812	3592	4640	69.2661	69.88	3.61	Eukarya	Plantae	Unique	Prasinoderma	No	Plantae_Unique
	TARA_MED_95_MAG_00390	Mediterranean Sea	MAG	Plantae	Chlorophyta	Mamiellophyceae	Mamiellales	Mamiellaceae	Micromonas	94.47	Micromonas	13983088	3185	4536	0.6822	69.88	4.82	Eukarya	Plantae	Unique	Micromonas	No	Plantae_Unique
	TARA_PSW_86_MAG_00295	Pacific Ocean South West	MAG	Plantae	Chlorophyta	Mamiellophyceae	Mamiellales	Mamiellaceae	Mantoniella	28.41	NA	28363258	5339	5717	57.6299	68.67	3.61	Eukarya	Plantae	Unique	Mantoniella	No	Plantae_Unique
	TARA_PSE_93_MAG_00201	Pacific Ocean South East	MAG	Plantae	Chlorophyta	Pyramimonadophyceae	Pseudoscourfieldiales	Pycnococcaceae	Pycnococcus	1.71	NA	15271855	2697	6186	48.1284	68.67	7.23	Eukarya	Plantae	Unique	Pycnococcus	No	Plantae_Unique
	TARA_PSE_93_MAG_00200	Pacific Ocean South East	MAG	Plantae	Chlorophyta	Pyramimonadophyceae	Pseudoscourfieldiales	Pycnococcaceae	Pycnococcus	1.32	NA	13950267	2266	7461	60.8192	68.67	3.61	Eukarya	Plantae	Unique	Pycnococcus	No	Plantae_Unique
	TARA_MED_95_MAG_00419	Mediterranean Sea	MAG	Plantae	Chlorophyta	Pyramimonadophyceae	Pseudoscourfieldiales	Pycnococcaceae	Pycnococcus	51.75	Pycnococcus	21646085	3629	6715	0.6787	67.47	2.41	Eukarya	Plantae	Unique	Pycnococcus	No	Plantae_Unique
	TARA_PSW_86_MAG_00289	Pacific Ocean South West	MAG	Plantae	Chlorophyta	Mamiellophyceae	Mamiellales	Mamiellaceae	Micromonas	99.69	Micromonas	14068092	390	41618	68.4309	67.47	2.41	Eukarya	Plantae	Unique	Micromonas	No	Plantae_Unique
	TARA_MED_95_MAG_00447	Mediterranean Sea	MAG	Plantae	Chlorophyta	Mamiellophyceae	Mamiellales	Mamiellaceae	Micromonas	98.02	Micromonas	15020820	2221	7986	0.6503	65.06	2.41	Eukarya	Plantae	Unique	Micromonas	No	Plantae_Unique
	TARA_ION_45_MAG_00163	Indian Ocean North	MAG	Plantae	Chlorophyta	Pyramimonadophyceae	Pyramimonadales	Pyramimonadaceae	Pyramimonas	1.32	NA	15658610	2962	5706	72.002	63.86	4.82	Eukarya	Plantae	Unique	Pyramimonas	No	Plantae_Unique
	TARA_PON_109_MAG_00226	Pacific Ocean North	MAG	Plantae	Chlorophyta	Chlorodendrophyceae	Chlorodendrales	Chlorodendraceae	Tetraselmis	1.65	NA	12348258	2674	4780	66.0819	63.86	0	Eukarya	Plantae	Unique	Tetraselmis	No	Plantae_Unique
	TARA_AON_82_MAG_00271	Atlantic Ocean North	MAG	Plantae	Chlorophyta	Mamiellophyceae	Mamiellales	Bathycoccaceae	Bathycoccus	98.75	Bathycoccus	10892672	2570	4281	48.1235	63.86	1.2	Eukarya	Plantae	Unique	Bathycoccus	No	Plantae_Unique
	TARA_ION_45_MAG_00143	Indian Ocean North	MAG	Plantae	Chlorophyta	Mamiellophyceae	Mamiellales	Mamiellaceae	Micromonas	97.53	Micromonas	12080729	2830	4334	63.5972	63.8554	3.61446	Eukarya	Plantae	Unique	Micromonas	No	Plantae_Unique
	TARA_PSE_93_MAG_00228	Pacific Ocean South East	MAG	Plantae	Chlorophyta	Pyramimonadophyceae	Pyramimonadales	Pyramimonadaceae	Pyramimonas	1.13	NA	17472738	3376	5469	42.6682	59.04	10.84	Eukarya	Plantae	Unique	Pyramimonas	No	Plantae_Unique
	TARA_AOS_82_MAG_00137	Atlantic Ocean South	MAG	Plantae	Chlorophyta	Mamiellophyceae	Mamiellales	Mamiellaceae	Micromonas	95.88	Micromonas	12392203	2958	4157	62.3437	57.83	7.23	Eukarya	Plantae	Unique	Micromonas	No	Plantae_Unique
	TARA_ARC_108_MAG_00233	Arctic Ocean	MAG	Plantae	Chlorophyta	Mamiellophyceae	Mamiellales	Mamiellaceae	Micromonas	87.82	Micromonas	11089447	2373	4806	64.021	57.83	2.41	Eukarya	Plantae	Unique	Micromonas	No	Plantae_Unique
	TARA_AOS_82_MAG_00131	Atlantic Ocean South	MAG	Plantae	Chlorophyta	Pyramimonadophyceae	Pseudoscourfieldiales	Pycnococcaceae	Pycnococcus	2.04	NA	10098680	2356	4259	59.3217	56.63	6.02	Eukarya	Plantae	Unique	Pycnococcus	No	Plantae_Unique
	TARA_ION_45_MAG_00156	Indian Ocean North	MAG	Plantae	Chlorophyta	Chlorodendrophyceae	Chlorodendrales	Chlorodendraceae	Tetraselmis	1.87	NA	12167915	2668	4678	66.1418	55.42	0	Eukarya	Plantae	Unique	Tetraselmis	No	Plantae_Unique
	TARA_ARC_108_MAG_00264	Arctic Ocean	MAG	Plantae	Chlorophyta	Mamiellophyceae	Mamiellales	Bathycoccaceae	Bathycoccus	89.07	Bathycoccus	10521838	2488	4280	48.0671	55.42	3.61	Eukarya	Plantae	Unique	Bathycoccus	No	Plantae_Unique
	TARA_AON_82_MAG_00300	Atlantic Ocean North	MAG	Plantae	Chlorophyta	Chlorodendrophyceae	Chlorodendrales	Chlorodendraceae	Tetraselmis	2.2	NA	14647218	3270	4567	72.364	54.22	2.41	Eukarya	Plantae	Unique	Tetraselmis	No	Plantae_Unique
	TARA_ION_45_MAG_00200	Indian Ocean North	MAG	Plantae	Chlorophyta	Chlorodendrophyceae	Chlorodendrales	Chlorodendraceae	Tetraselmis	1.52	NA	22293187	506	101300	66.911	53.01	15.66	Eukarya	Plantae	Unique	Tetraselmis	No	Plantae_Unique
	TARA_ION_45_MAG_00153	Indian Ocean North	MAG	Plantae	Chlorophyta	Mamiellophyceae	Mamiellales	Mamiellaceae	Micromonas	60.76	Micromonas	10922896	2663	4098	67.0903	53.01	3.61	Eukarya	Plantae	Unique	Micromonas	No	Plantae_Unique
	TARA_PON_109_MAG_00222	Pacific Ocean North	MAG	Plantae	Chlorophyta	Nephroselmidophyceae	Nephroselmidales	Nephroselmidaceae	Nephroselmis	2.33	NA	13518112	3520	3823	71.7663	49.4	4.82	Eukarya	Plantae	Unique	Nephroselmis	No	Plantae_Unique
	TARA_AON_82_MAG_00297	Atlantic Ocean North	MAG	Plantae	Chlorophyta	Mamiellophyceae	Mamiellales	Mamiellaceae	Micromonas	95.59	Micromonas	10088831	2405	4099	62.1365	43.37	2.41	Eukarya	Plantae	Unique	Micromonas	No	Plantae_Unique
	TARA_PSW_86_MAG_00270	Pacific Ocean South West	MAG	Plantae	Chlorophyta	Pyramimonadophyceae	Pyramimonadales	Pyramimonadaceae	Pyramimonas	1.23	NA	17368585	3244	5827	42.1237	42.17	8.43	Eukarya	Plantae	Unique	Pyramimonas	No	Plantae_Unique
	TARA_PSE_93_MAG_00220	Pacific Ocean South East	MAG	Plantae	Chlorophyta	Nephroselmidophyceae	Nephroselmidales	Nephroselmidaceae	Nephroselmis	2.69	NA	10538444	2828	3688	71.8032	42.17	2.41	Eukarya	Plantae	Unique	Nephroselmis	No	Plantae_Unique
	TARA_RED_19_MAG_00043	Red Sea	MAG	Plantae	Chlorophyta	Pyramimonadophyceae	Pseudoscourfieldiales	Pycnococcaceae	Pycnococcus	56.95	Pycnococcus	15672418	3735	4247	58.0357	39.759	1.20482	Eukarya	Plantae	Unique	Pycnococcus	No	Plantae_Unique
	TARA_MED_95_MAG_00215	Mediterranean Sea	MAG	Protozoa	Choanozoa	Choanoflagellatea	Acanthoecida	Acanthoecidae	Acanthoeca	2.97	NA	60375454	6233	13100	0.6352	91.57	6.02	Eukarya	Protozoa	Cluster_01	Acanthoeca	Yes	Protozoa_Cluster_01
	TARA_PSE_93_MAG_00156	Pacific Ocean South East	MAG	Protozoa	Choanozoa	Choanoflagellatea	Acanthoecida	Acanthoecidae	Acanthoeca	3.07	NA	42239438	7679	6061	62.2334	75.9	2.41	Eukarya	Protozoa	Cluster_01	Acanthoeca	Yes	Protozoa_Cluster_01
	TARA_AOS_82_MAG_00128	Atlantic Ocean South	MAG	Protozoa	Choanozoa	Choanoflagellatea	Acanthoecida	Acanthoecidae	Acanthoeca	3.38	NA	41830890	7539	6223	62.2792	62.65	1.2	Eukarya	Protozoa	Cluster_01	Acanthoeca	Yes	Protozoa_Cluster_01
	TARA_PON_109_MAG_00220	Pacific Ocean North	MAG	Protozoa	Choanozoa	Choanoflagellatea	Acanthoecida	Acanthoecidae	Acanthoeca	2.83	NA	25086082	5978	4254	60.9248	48.19	1.2	Eukarya	Protozoa	Cluster_01	Acanthoeca	Yes	Protozoa_Cluster_01
	TARA_IOS_50_MAG_00133	Indian Ocean South	MAG	Protozoa	Choanozoa	Choanoflagellatea	Acanthoecida	Acanthoecidae	Acanthoeca	2.8	NA	19429332	5006	3837	60.5658	31.33	0	Eukarya	Protozoa	Cluster_01	Acanthoeca	Yes	Protozoa_Cluster_01
	TARA_AON_82_MAG_00125	Atlantic Ocean North	MAG	Protozoa	Choanozoa	Choanoflagellatea	Acanthoecida	Acanthoecidae	Acanthoeca	3.17	NA	60707190	6393	13018	63.6323	92.77	8.43	Eukarya	Protozoa	Cluster_01	Acanthoeca	No	Protozoa_Cluster_01
	TARA_AON_82_MAG_00294	Atlantic Ocean North	MAG	Protozoa	Choanozoa	Choanoflagellatea	Acanthoecida	Acanthoecidae	Acanthoeca	1.14	NA	39193080	6113	7347	59.1395	55.42	10.84	Eukarya	Protozoa	Cluster_02	Acanthoeca	Yes	Protozoa_Cluster_02
	TARA_PSW_86_MAG_00293	Pacific Ocean South West	MAG	Protozoa	Choanozoa	Choanoflagellatea	Acanthoecida	Acanthoecidae	Acanthoeca	1.18	NA	44413002	8806	5342	58.9767	54.22	16.87	Eukarya	Protozoa	Cluster_02	Acanthoeca	Yes	Protozoa_Cluster_02
	TARA_IOS_50_MAG_00130	Indian Ocean South	MAG	Protozoa	Choanozoa	Choanoflagellatea	Acanthoecida	Acanthoecidae	Acanthoeca	1.04	NA	33328203	7607	4400	58.7963	45.7831	16.8675	Eukarya	Protozoa	Cluster_02	Acanthoeca	Yes	Protozoa_Cluster_02
	TARA_ION_45_MAG_00157	Indian Ocean North	MAG	Protozoa	Choanozoa	Choanoflagellatea	Acanthoecida	Acanthoecidae	Acanthoeca	0.94	NA	37111915	8286	4600	58.9844	45.78	10.84	Eukarya	Protozoa	Cluster_02	Acanthoeca	Yes	Protozoa_Cluster_02
	TARA_MED_95_MAG_00464	Mediterranean Sea	MAG	Protozoa	Choanozoa	Choanoflagellatea	Acanthoecida	Acanthoecidae	Acanthoeca	1.2	NA	63022379	9417	8094	0.5953	67.47	18.07	Eukarya	Protozoa	Cluster_02	Acanthoeca	No	Protozoa_Cluster_02
	TARA_AOS_82_MAG_00157	Atlantic Ocean South	MAG	Protozoa	Choanozoa	Choanoflagellatea	Acanthoecida	Acanthoecidae	Acanthoeca	2.91	NA	31503513	7701	4010	65.6798	24.1	3.61	Eukarya	Protozoa	Cluster_03	Acanthoeca	Yes	Protozoa_Cluster_03
	TARA_MED_95_MAG_00487	Mediterranean Sea	MAG	Protozoa	Choanozoa	Choanoflagellatea	Acanthoecida	Acanthoecidae	Acanthoeca	2.51	NA	27429996	6615	4101	0.6552	24.1	1.2	Eukarya	Protozoa	Cluster_03	Acanthoeca	Yes	Protozoa_Cluster_03
	TARA_PON_109_MAG_00257	Pacific Ocean North	MAG	Protozoa	Choanozoa	Choanoflagellatea	Acanthoecida	Acanthoecidae	Acanthoeca	2.42	NA	25049957	6165	4010	65.4698	24.1	2.41	Eukarya	Protozoa	Cluster_03	Acanthoeca	Yes	Protozoa_Cluster_03
	TARA_AON_82_MAG_00316	Atlantic Ocean North	MAG	Protozoa	Choanozoa	Choanoflagellatea	Acanthoecida	Acanthoecidae	Acanthoeca	3.78	NA	47199099	12400	3714	66.0336	33.73	4.82	Eukarya	Protozoa	Cluster_03	Acanthoeca	No	Protozoa_Cluster_03
	TARA_AON_82_MAG_00339	Atlantic Ocean North	MAG	Protozoa	Choanozoa	Choanoflagellatea	Acanthoecida	Acanthoecidae	Acanthoeca	4.16	NA	67252905	16775	3971	61.7747	46.99	7.23	Eukarya	Protozoa	Cluster_04	Acanthoeca	Yes	Protozoa_Cluster_04
	TARA_MED_95_MAG_00408	Mediterranean Sea	MAG	Protozoa	Choanozoa	Choanoflagellatea	Acanthoecida	Acanthoecidae	Acanthoeca	3.97	NA	88964659	19872	4633	0.6161	51.81	13.25	Eukarya	Protozoa	Cluster_04	Acanthoeca	No	Protozoa_Cluster_04
	TARA_AOS_82_MAG_00164	Atlantic Ocean South	MAG	Protozoa	Choanozoa	Choanoflagellatea	Acanthoecida	Acanthoecidae	Acanthoeca	4.16	NA	53485668	13159	4014	60.9364	37.35	4.82	Eukarya	Protozoa	Cluster_05	Acanthoeca	Yes	Protozoa_Cluster_05
	TARA_ARC_108_MAG_00317	Arctic Ocean	MAG	Protozoa	Choanozoa	Choanoflagellatea	Acanthoecida	Acanthoecidae	Acanthoeca	4.46	NA	107893875	20596	5673	60.9791	63.86	8.43	Eukarya	Protozoa	Cluster_05	Acanthoeca	No	Protozoa_Cluster_05
	TARA_IOS_50_MAG_00156	Indian Ocean South	MAG	Protozoa	Choanozoa	Choanoflagellatea	Acanthoecida	Acanthoecidae	Acanthoeca	2.97	NA	23473442	6296	3628	65.402	18.07	1.2	Eukarya	Protozoa	Cluster_06	Acanthoeca	Yes	Protozoa_Cluster_06
	TARA_PSW_86_MAG_00314	Pacific Ocean South West	MAG	Protozoa	Choanozoa	Choanoflagellatea	Acanthoecida	Acanthoecidae	Acanthoeca	4.43	NA	60191600	13049	4766	66.1932	54.22	8.43	Eukarya	Protozoa	Cluster_06	Acanthoeca	No	Protozoa_Cluster_06
	TARA_PSW_86_MAG_00271	Pacific Ocean South West	MAG	Protozoa	Choanozoa	Choanoflagellatea	Craspedida	Salpingoecaceae	Salpingoeca	56.21	Salpingoeca	24112654	5265	4721	55.2271	22.89	3.61	Eukarya	Protozoa	Cluster_07	Salpingoeca	Yes	Protozoa_Cluster_07
	TARA_AON_82_MAG_00308	Atlantic Ocean North	MAG	Protozoa	Choanozoa	Choanoflagellatea	Craspedida	Salpingoecaceae	Salpingoeca	56.19	Salpingoeca	13123274	3367	3807	55.9239	18.07	2.41	Eukarya	Protozoa	Cluster_07	Salpingoeca	Yes	Protozoa_Cluster_07
	TARA_PON_109_MAG_00240	Pacific Ocean North	MAG	Protozoa	Choanozoa	Choanoflagellatea	Craspedida	Salpingoecaceae	Salpingoeca	56.77	Salpingoeca	21070495	4941	4303	55.4462	16.87	2.41	Eukarya	Protozoa	Cluster_07	Salpingoeca	Yes	Protozoa_Cluster_07
	TARA_PSE_93_MAG_00240	Pacific Ocean South East	MAG	Protozoa	Choanozoa	Choanoflagellatea	Craspedida	Salpingoecaceae	Salpingoeca	55.48	Salpingoeca	21059551	4894	4349	55.5374	24.1	4.82	Eukarya	Protozoa	Cluster_07	Salpingoeca	No	Protozoa_Cluster_07
	TARA_MED_95_MAG_00273	Mediterranean Sea	MAG	Protozoa	Choanozoa	Choanoflagellatea	Acanthoecida	Acanthoecidae	Acanthoeca	2.19	NA	52360087	6720	9988	0.6587	85.54	6.02	Eukarya	Protozoa	Unique	Acanthoeca	No	Protozoa_Unique
	TARA_ARC_108_MAG_00147	Arctic Ocean	MAG	Protozoa	Choanozoa	Choanoflagellatea	Acanthoecida	Acanthoecidae	Acanthoeca	2.09	NA	55407913	10499	5722	67.5373	83.13	6.02	Eukarya	Protozoa	Unique	Acanthoeca	No	Protozoa_Unique
	TARA_SOC_28_MAG_00050	Southern Ocean	MAG	Protozoa	Choanozoa	Choanoflagellatea	Acanthoecida	Acanthoecidae	Acanthoeca	2.38	NA	34248969	5282	7481	63.1772	77.1084	18.0723	Eukarya	Protozoa	Unique	Acanthoeca	No	Protozoa_Unique
	TARA_ARC_108_MAG_00245	Arctic Ocean	MAG	Protozoa	Choanozoa	Choanoflagellatea	Acanthoecida	Acanthoecidae	Acanthoeca	3.59	NA	37388864	7163	5627	59.7787	71.08	3.61	Eukarya	Protozoa	Unique	Acanthoeca	No	Protozoa_Unique
	TARA_SOC_28_MAG_00079	Southern Ocean	MAG	Protozoa	Choanozoa	Choanoflagellatea	Acanthoecida	Acanthoecidae	Acanthoeca	3.82	NA	102524951	18008	6311	59.6699	65.06	12.05	Eukarya	Protozoa	Unique	Acanthoeca	No	Protozoa_Unique
	TARA_SOC_28_MAG_00053	Southern Ocean	MAG	Protozoa	Choanozoa	Choanoflagellatea	Acanthoecida	Acanthoecidae	Acanthoeca	2.79	NA	35827447	7914	4612	67.4221	60.24	4.82	Eukarya	Protozoa	Unique	Acanthoeca	No	Protozoa_Unique
	TARA_AON_82_MAG_00301	Atlantic Ocean North	MAG	Protozoa	Choanozoa	Choanoflagellatea	Acanthoecida	Acanthoecidae	Acanthoeca	2.45	NA	42789407	9888	4397	63.1349	57.83	7.23	Eukarya	Protozoa	Unique	Acanthoeca	No	Protozoa_Unique
	TARA_ARC_108_MAG_00278	Arctic Ocean	MAG	Protozoa	Choanozoa	Choanoflagellatea	Acanthoecida	Acanthoecidae	Acanthoeca	4.13	NA	110525161	23476	4866	58.2601	54.22	7.23	Eukarya	Protozoa	Unique	Acanthoeca	No	Protozoa_Unique
	TARA_SOC_28_MAG_00072	Southern Ocean	MAG	Protozoa	Choanozoa	Choanoflagellatea	Acanthoecida	Acanthoecidae	Acanthoeca	5.49	NA	81665795	17992	4679	56.6679	54.22	4.82	Eukarya	Protozoa	Unique	Acanthoeca	No	Protozoa_Unique
	TARA_ARC_108_MAG_00255	Arctic Ocean	MAG	Protozoa	Choanozoa	Choanoflagellatea	Acanthoecida	Acanthoecidae	Acanthoeca	12.7	NA	77998856	14766	5741	54.0519	54.22	6.02	Eukarya	Protozoa	Unique	Acanthoeca	No	Protozoa_Unique
	TARA_ARC_108_MAG_00279	Arctic Ocean	MAG	Protozoa	Choanozoa	Choanoflagellatea	Acanthoecida	Acanthoecidae	Acanthoeca	3.94	NA	79577012	17486	4675	61.279	53.01	12.05	Eukarya	Protozoa	Unique	Acanthoeca	No	Protozoa_Unique
	TARA_MED_95_MAG_00400	Mediterranean Sea	MAG	Protozoa	Choanozoa	Choanoflagellatea	Acanthoecida	Acanthoecidae	Acanthoeca	5.5	NA	59281655	14969	3931	0.587	51.81	4.82	Eukarya	Protozoa	Unique	Acanthoeca	No	Protozoa_Unique
	TARA_AON_82_MAG_00347	Atlantic Ocean North	MAG	Protozoa	Choanozoa	Choanoflagellatea	Acanthoecida	Acanthoecidae	Acanthoeca	5.28	NA	80011785	19199	4187	56.5488	46.99	8.43	Eukarya	Protozoa	Unique	Acanthoeca	No	Protozoa_Unique
	TARA_ARC_108_MAG_00247	Arctic Ocean	MAG	Protozoa	Choanozoa	Choanoflagellatea	Acanthoecida	Acanthoecidae	Acanthoeca	14.85	NA	45225790	9669	4862	51.619	44.58	4.82	Eukarya	Protozoa	Unique	Acanthoeca	No	Protozoa_Unique
	TARA_SOC_28_MAG_00063	Southern Ocean	MAG	Protozoa	Choanozoa	Choanoflagellatea	Acanthoecida	Acanthoecidae	Acanthoeca	1.63	NA	52297821	11258	4769	61.0282	40.96	16.87	Eukarya	Protozoa	Unique	Acanthoeca	No	Protozoa_Unique
	TARA_ION_45_MAG_00162	Indian Ocean North	MAG	Protozoa	Choanozoa	Choanoflagellatea	Acanthoecida	Acanthoecidae	Acanthoeca	3.14	NA	30824048	8350	3625	57.0585	40.96	2.41	Eukarya	Protozoa	Unique	Acanthoeca	No	Protozoa_Unique
	TARA_ARC_108_MAG_00325	Arctic Ocean	MAG	Protozoa	Choanozoa	Choanoflagellatea	Acanthoecida	Acanthoecidae	Acanthoeca	3.38	None	186614357	40899	4723	58.312	39.76	46.99	Eukarya	Protozoa	Unique	Acanthoeca	No	Protozoa_Unique
	TARA_MED_95_MAG_00417	Mediterranean Sea	MAG	Protozoa	Choanozoa	Choanoflagellatea	Acanthoecida	Acanthoecidae	Acanthoeca	3.79	NA	83476526	20206	4133	0.6093	39.76	7.23	Eukarya	Protozoa	Unique	Acanthoeca	No	Protozoa_Unique
	TARA_ARC_108_MAG_00241	Arctic Ocean	MAG	Protozoa	Choanozoa	Choanoflagellatea	Acanthoecida	Acanthoecidae	Acanthoeca	2.03	NA	18052073	4333	4179	64.749	38.55	1.2	Eukarya	Protozoa	Unique	Acanthoeca	No	Protozoa_Unique
	TARA_SOC_28_MAG_00065	Southern Ocean	MAG	Protozoa	Choanozoa	Choanoflagellatea	Acanthoecida	Acanthoecidae	Acanthoeca	2.95	NA	86587607	20555	4280	58.2491	32.53	7.23	Eukarya	Protozoa	Unique	Acanthoeca	No	Protozoa_Unique
	TARA_SOC_28_MAG_00062	Southern Ocean	MAG	Protozoa	Choanozoa	Choanoflagellatea	Acanthoecida	Acanthoecidae	Acanthoeca	20.5	NA	54694077	12421	4476	61.5784	32.53	4.82	Eukarya	Protozoa	Unique	Acanthoeca	No	Protozoa_Unique
	TARA_ARC_108_MAG_00240	Arctic Ocean	MAG	Protozoa	Choanozoa	Choanoflagellatea	Acanthoecida	Acanthoecidae	Acanthoeca	20.53	None	43389750	10020	4396	61.6557	31.33	7.23	Eukarya	Protozoa	Unique	Acanthoeca	No	Protozoa_Unique
	TARA_PSE_93_MAG_00212	Pacific Ocean South East	MAG	Protozoa	Choanozoa	Choanoflagellatea	Acanthoecida	Acanthoecidae	Acanthoeca	3.95	NA	40973904	11154	3585	65.7709	31.33	3.61	Eukarya	Protozoa	Unique	Acanthoeca	No	Protozoa_Unique
	TARA_MED_95_MAG_00420	Mediterranean Sea	MAG	Protozoa	Choanozoa	Choanoflagellatea	Acanthoecida	Acanthoecidae	Acanthoeca	27.57	NA	11442760	2822	4044	0.6789	30.12	0	Eukarya	Protozoa	Unique	Acanthoeca	No	Protozoa_Unique
	TARA_PSW_86_MAG_00274	Pacific Ocean South West	MAG	Protozoa	Amoebozoa	Discosea	Stygamoebida	Stygamoebida_incertae_sedis	Stygamoeba	1.28	NA	28479874	5223	5996	44.683	28.92	4.82	Eukarya	Protozoa	Unique	Stygamoeba	No	Protozoa_Unique
	TARA_ARC_108_MAG_00266	Arctic Ocean	MAG	Protozoa	Choanozoa	Choanoflagellatea	Acanthoecida	Acanthoecidae	Acanthoeca	1.13	NA	34158445	8057	4203	60.5735	27.71	8.43	Eukarya	Protozoa	Unique	Acanthoeca	No	Protozoa_Unique
	TARA_PON_109_MAG_00258	Pacific Ocean North	MAG	Protozoa	Choanozoa	Choanoflagellatea	Acanthoecida	Acanthoecidae	Acanthoeca	2.29	NA	27611966	7919	3383	56.2151	26.51	7.23	Eukarya	Protozoa	Unique	Acanthoeca	No	Protozoa_Unique
	TARA_SOC_28_MAG_00078	Southern Ocean	MAG	Protozoa	Choanozoa	Choanoflagellatea	Acanthoecida	Acanthoecidae	Acanthoeca	3.14	NA	80076982	15723	5419	62.3735	25.3	3.61	Eukarya	Protozoa	Unique	Acanthoeca	No	Protozoa_Unique
	TARA_IOS_50_MAG_00144	Indian Ocean South	MAG	Protozoa	Amoebozoa	Discosea	Vannellida	Vannellidae	Vannella	6.45	NA	13338356	3333	4002	55.0238	24.1	3.61	Eukarya	Protozoa	Unique	Vannella	No	Protozoa_Unique
	TARA_SOC_28_MAG_00054	Southern Ocean	MAG	Protozoa	Choanozoa	Choanoflagellatea	Acanthoecida	Acanthoecidae	Acanthoeca	13.12	NA	40317473	9280	4361	50.6037	22.89	1.2	Eukarya	Protozoa	Unique	Acanthoeca	No	Protozoa_Unique
	TARA_IOS_50_MAG_00149	Indian Ocean South	MAG	Protozoa	Choanozoa	Choanoflagellatea	Acanthoecida	Acanthoecidae	Acanthoeca	2.5	NA	24595709	7166	3329	56.1129	22.89	2.41	Eukarya	Protozoa	Unique	Acanthoeca	No	Protozoa_Unique
	TARA_MED_95_MAG_00435	Mediterranean Sea	MAG	Protozoa	Choanozoa	Choanoflagellatea	Acanthoecida	Acanthoecidae	Acanthoeca	7.42	NA	11692145	3168	3602	0.5018	22.89	1.2	Eukarya	Protozoa	Unique	Acanthoeca	No	Protozoa_Unique
	TARA_ARC_108_MAG_00250	Arctic Ocean	MAG	Protozoa	Choanozoa	Choanoflagellatea	Acanthoecida	Acanthoecidae	Acanthoeca	18.07	None	53246527	12310	4376	60.9471	21.69	6.02	Eukarya	Protozoa	Unique	Acanthoeca	No	Protozoa_Unique
	TARA_MED_95_MAG_00481	Mediterranean Sea	MAG	Protozoa	Choanozoa	Choanoflagellatea	Acanthoecida	Acanthoecidae	Acanthoeca	3.19	None	56307162	12826	4463	0.6418	20.48	6.02	Eukarya	Protozoa	Unique	Acanthoeca	No	Protozoa_Unique
	TARA_MED_95_MAG_00437	Mediterranean Sea	MAG	Protozoa	Choanozoa	Choanoflagellatea	Acanthoecida	Acanthoecidae	Acanthoeca	3.82	NA	21466242	6380	3278	0.568	19.28	2.41	Eukarya	Protozoa	Unique	Acanthoeca	No	Protozoa_Unique
	TARA_AON_82_MAG_00304	Atlantic Ocean North	MAG	Protozoa	Choanozoa	Choanoflagellatea	Acanthoecida	Acanthoecidae	Acanthoeca	2.94	NA	21045981	6165	3308	60.3031	19.28	2.41	Eukarya	Protozoa	Unique	Acanthoeca	No	Protozoa_Unique
	TARA_ARC_108_MAG_00257	Arctic Ocean	MAG	Protozoa	Choanozoa	Choanoflagellatea	Acanthoecida	Acanthoecidae	Acanthoeca	13.46	None	23069448	5757	3941	62.9485	16.87	1.2	Eukarya	Protozoa	Unique	Acanthoeca	No	Protozoa_Unique
	TARA_AON_82_MAG_00313	Atlantic Ocean North	MAG	Protozoa	Choanozoa	Choanoflagellatea	Acanthoecida	Acanthoecidae	Acanthoeca	1.14	NA	14393283	3419	4185	59.7962	16.87	3.61	Eukarya	Protozoa	Unique	Acanthoeca	No	Protozoa_Unique
	TARA_SOC_28_MAG_00075	Southern Ocean	MAG	Protozoa	Choanozoa	Choanoflagellatea	Acanthoecida	Acanthoecidae	Acanthoeca	4.15	NA	76394190	18154	4229	62.8402	15.66	14.46	Eukarya	Protozoa	Unique	Acanthoeca	No	Protozoa_Unique
	TARA_ARC_108_MAG_00260	Arctic Ocean	MAG	Protozoa	Choanozoa	Choanoflagellatea	Acanthoecida	Acanthoecidae	Acanthoeca	16.35	NA	10441890	2880	3528	52.085	14.46	0	Eukarya	Protozoa	Unique	Acanthoeca	No	Protozoa_Unique
	TARA_ARC_108_MAG_00291	Arctic Ocean	MAG	Protozoa	Choanozoa	Choanoflagellatea	Acanthoecida	Acanthoecidae	Acanthoeca	3.85	None	83253617	19298	4349	61.899	13.25	22.89	Eukarya	Protozoa	Unique	Acanthoeca	No	Protozoa_Unique
	TARA_SOC_28_MAG_00070	Southern Ocean	MAG	Protozoa	Choanozoa	Choanoflagellatea	Acanthoecida	Acanthoecidae	Acanthoeca	3.37	NA	47056029	9062	5527	58.1822	13.25	9.64	Eukarya	Protozoa	Unique	Acanthoeca	No	Protozoa_Unique
	TARA_ION_45_MAG_00165	Indian Ocean North	MAG	Protozoa	Choanozoa	Choanoflagellatea	Acanthoecida	Acanthoecidae	Acanthoeca	5.52	NA	11058840	3481	3085	55.1738	13.25	0	Eukarya	Protozoa	Unique	Acanthoeca	No	Protozoa_Unique
	TARA_AOS_82_MAG_00163	Atlantic Ocean South	MAG	Protozoa	Choanozoa	Choanoflagellatea	Acanthoecida	Acanthoecidae	Acanthoeca	4.34	NA	10515498	3201	3170	56.0229	12.05	2.41	Eukarya	Protozoa	Unique	Acanthoeca	No	Protozoa_Unique
	TARA_PSE_93_MAG_00227	Pacific Ocean South East	MAG	Protozoa	Choanozoa	Choanoflagellatea	Acanthoecida	Acanthoecidae	Acanthoeca	4.5	NA	10223254	3045	3248	58.0711	12.05	2.41	Eukarya	Protozoa	Unique	Acanthoeca	No	Protozoa_Unique
	TARA_AON_82_MAG_00310	Atlantic Ocean North	MAG	Protozoa	Choanozoa	Choanoflagellatea	Acanthoecida	Acanthoecidae	Acanthoeca	5.11	NA	14802058	4401	3250	59.4481	10.84	2.41	Eukarya	Protozoa	Unique	Acanthoeca	No	Protozoa_Unique
	TARA_ARC_108_MAG_00237	Arctic Ocean	MAG	Protozoa	Choanozoa	Choanoflagellatea	Acanthoecida	Acanthoecidae	Acanthoeca	0.88	NA	10638542	3067	3297	60.0559	10.84	0	Eukarya	Protozoa	Unique	Acanthoeca	No	Protozoa_Unique
	TARA_MED_95_MAG_00511	Mediterranean Sea	MAG	Protozoa	Choanozoa	Choanoflagellatea	Acanthoecida	Acanthoecidae	Acanthoeca	3.56	NA	29983820	6346	4932	0.6915	7.23	0	Eukarya	Protozoa	Unique	Acanthoeca	No	Protozoa_Unique
	TARA_MED_95_MAG_00488	Mediterranean Sea	MAG	Protozoa	Choanozoa	Choanoflagellatea	Acanthoecida	Acanthoecidae	Acanthoeca	1.59	NA	26673484	7680	3353	0.558	7.23	1.2	Eukarya	Protozoa	Unique	Acanthoeca	No	Protozoa_Unique
	TARA_MED_95_MAG_00449	Mediterranean Sea	MAG	Protozoa	Choanozoa	Choanoflagellatea	Acanthoecida	Acanthoecidae	Acanthoeca	3.82	NA	17138048	2489	8078	0.623	4.82	0	Eukarya	Protozoa	Unique	Acanthoeca	No	Protozoa_Unique
	TARA_ARC_108_MAG_00281	Arctic Ocean	MAG	Protozoa	Choanozoa	Choanoflagellatea	Acanthoecida	Acanthoecidae	Acanthoeca	1.87	None	17367615	5124	3241	54.6296	1.2	0	Eukarya	Protozoa	Unique	Acanthoeca	No	Protozoa_Unique

## Sheet: 1 Gbp long MAG
	Targeted genome-resolved metagenomics applied to TARA_SOC_28_MAG_00049
	Geographic region	Megahit assembly parameters	Nb of metagenomes	eukaryotic MAGs
	targeted binning effort	k list: 27,37,47,57,67,77,87,97,107,117,127	5	1
	Genome_Id	Region	History	Source	Best_taxonomy_KINGDON	Best_taxonomy_PHYLUM	Best_taxonomy_CLASS	Best_taxonomy_ORDER	Best_taxonomy_FAMILY	Best_taxonomy_GENRE	ratio_genes	tagged_taxon	total_length	num_contigs	N50	GC_content	percent_completion	percent_redundancy	Domain	Best_taxonomy_KINGDON	Redundancy	Best_taxonomy_GENRE
	TARA_SOC_28_MAG_00049	Southern Ocean	First binning effort	MAG	Chromista	Bacillariophyta	Mediophyceae	Thalassiosirales	Thalassiosiraceae	Thalassiosira	3.45	NA	1142906269	230838	5262	38.2601	65.0602	4.81928	Eukarya	Chromista	Unique	Thalassiosira
	TARA_SOC_28_MAG_00049	Southern Ocean	targeted binning effort	MAG	Chromista	Bacillariophyta	Mediophyceae	Thalassiosirales	Thalassiosiraceae	Thalassiosira	3.45	NA	1324717407	419520	3445	38.2848	75.9036	6.0241	Eukarya	Chromista	Unique	Thalassiosira

## Sheet: Single cell genomics
	Curation of the single cell genomes
	SAG original name	SAG final name within SMAGs	length_before_curation_Mbp	length_after_curation_Mbp	N50_before_curation	N50_after_curation	Contigs_before_curation	Contigs_after_curation	Diff_Nb_Contigs	Diff_Lenght	Phylogenetic Group (18S rRNA gene)	Number_of_cells	Station Id	total_length	GC_content	percent_completion_Anvio	percent_redundancy_Anvio
	TOSAG39_1	Metagenome_centric_SAG_TOSAG39_1	14.7485	13.659	10224	10837	3706	3060	646	1.08944	Cercozoa	1	39	13659038	36.6424	26.506	4.81928
	TOSAG00_8	Metagenome_centric_SAG_TOSAG00_8	42.0772	31.7946	8603	10780	12355	6049	6306	10.2826	Chrysophyte-Clade-G	8	Mix	31794594	40.7827	72.2892	13.253
	TOSAG00_18	Metagenome_centric_SAG_TOSAG00_18	22.2435	16.4493	36642	44633	3452	1976	1476	5.7942	Chrysophyte-Clade-H	5	Mix	16449327	45.9111	79.5181	1.20482
	TOSAG23_30	Metagenome_centric_SAG_TOSAG23_30	27.6784	19.2908	22308	37012	7378	1926	5452	8.38767	Chrysophyte-Clade-H	14	23	19290757	47.7395	84.3373	10.8434
	TOSAG41_5	Metagenome_centric_SAG_TOSAG41_5	14.203	12.2737	21727	25216	2703	1712	991	1.92925	Chrysophyte-Clade-H	1	41	12273723	42.4074	43.3735	12.0482
	TOSAG39_3	Metagenome_centric_SAG_TOSAG39_3	12.6292	10.1074	7401	7480	3932	2762	1170	2.52184	Chrysophyte-Clade-I	1	39	10107408	37.1797	42.1687	3.61446
	TOSAG00_17	removed	19.4749	17.4191	47003	54862	3496	2007	1489	2.05578	Diatom	4	Mix	17419130	45.6806	62.6506	4.81928
	TOSAG39_4	Metagenome_centric_SAG_TOSAG39_4	33.8076	31.3028	3858	4186	15917	13504	2413	2.50476	Diatom	1	39	31302822	38.4649	7.40741	2.46914
	TOSAG46_2	Metagenome_centric_SAG_TOSAG46_2	26.7107	25.4428	12650	13255	6483	5832	651	1.26787	Diatom	1	46	25442808	48.9973	30.1205	2.40964
	TOSAG00_1	Metagenome_centric_SAG_TOSAG00_1	32.1687	26.7597	5093	6411	13278	8626	4652	5.40901	Dictyochophyte	4	Mix	26759672	49.0708	42.1687	12.0482
	TOSAG51_11	Metagenome_centric_SAG_TOSAG51_11	25.2806	21.5572	6223	8409	10595	7662	2933	3.72336	Dictyochophyte	3	51	21557218	50.1488	53.0864	27.1605
	TOSAG23_9	Metagenome_centric_SAG_TOSAG23_9	96.378	96.378	9702	9702	28179	28179	0	0	MALV-I	1	23	96377983	37.1882	26.5432	12.3457
	TOSAG39_6	Metagenome_centric_SAG_TOSAG39_6	21.7113	19.3992	20335	23046	4119	2391	1728	2.31213	MALV-I	1	39	19399208	42.3189	26.506	3.61446
	TOSAG41_9	Metagenome_centric_SAG_TOSAG41_9	41.7319	36.0785	25433	30907	7717	3126	4591	5.65346	MALV-I	1	41	36078486	37.3787	43.3735	6.0241
	TOSAG41_10	Metagenome_centric_SAG_TOSAG41_10	47.3378	47.3378	41010	41010	6636	6636	0	0	MALV-II	1	41	47337787	40.1045	4.81928	1.20482
	TOSAG41_11	Metagenome_centric_SAG_TOSAG41_11	35.0631	35.0631	15637	15637	8254	8254	0	0	MALV-II	1	41	35063118	37.4498	21.6867	3.61446
	TOSAG47_5	Metagenome_centric_SAG_TOSAG47_5	14.8441	10.4909	22115	31025	2900	818	2082	4.35326	MALV-II	1	47	10490857	44.5467	19.7531	6.79012
	TOSAG47_7	Metagenome_centric_SAG_TOSAG47_7	14.0919	12.0879	19449	21308	3075	1726	1349	2.00409	MALV-II	1	47	12087854	49.4041	17.284	4.93827
	TOSAG48_3	Metagenome_centric_SAG_TOSAG48_3	20.5349	14.4877	42293	62411	2692	343	2349	6.04726	MALV-II	1	48	14487677	41.7933	11.5108	1.43885
	TOSAG00_12	removed	26.9802	20.5889	8333	12909	11117	4439	6678	6.39136	MAST-3	10	Mix	20588889	43.5399	77.1084	30.1205
	TOSAG00_7	Metagenome_centric_SAG_TOSAG00_7	23.0586	17.8972	9551	15753	10139	3897	6242	5.16136	MAST-3	7	Mix	17897226	39.191	53.012	3.61446
	TOSAG00_9	Metagenome_centric_SAG_TOSAG00_9	26.7085	20.2188	12962	19827	9782	3401	6381	6.48966	MAST-3	8	Mix	20218830	43.2726	71.0843	22.8916
	TOSAG23_6	Metagenome_centric_SAG_TOSAG23_6	21.1214	17.0771	7132	9153	6236	3613	2623	4.0443	MAST-3	2	23	17077109	34.7031	43.3735	8.43373
	TOSAG00_2	removed	18.6252	16.8479	16447	19702	5131	3630	1501	1.77733	MAST-4-Clade-A	3	Mix	16847875	32.8147	46.988	7.22892
	TOSAG23_28	Metagenome_centric_SAG_TOSAG23_28	40.4868	33.7343	12224	14511	10741	5877	4864	6.75245	MAST-4-Clade-A	7	23	33734334	32.6071	73.494	16.8675
	TOSAG23_29	Metagenome_centric_SAG_TOSAG23_29	50.9984	32.9938	14581	21985	11695	3000	8695	18.0045	MAST-4-Clade-A	8	23	32993830	32.008	73.494	6.0241
	TOSAG00_10	Metagenome_centric_SAG_TOSAG00_10	44.0265	33.5218	7769	11988	17097	7022	10075	10.5047	MAST-4-Clade-B	9	Mix	33521816	34.2	75.9036	14.4578
	TOSAG41_19	Metagenome_centric_SAG_TOSAG41_19	13.6431	12.3445	7498	8676	5258	4136	1122	1.29855	MAST-4-Clade-B	1	41	12344522	32.5577	32.5301	0
	TOSAG00_13	Metagenome_centric_SAG_TOSAG00_13	53.7444	37.4772	9323	14512	18300	5516	12784	16.2672	MAST-4-Clade-C	16	Mix	37477165	41.1302	90.3614	9.63855
	TOSAG41_1	Metagenome_centric_SAG_TOSAG41_1	30.0448	16.5223	8097	12034	9021	3795	5226	13.5225	MAST-4-Clade-C	4	41	16522302	41.1338	39.759	6.0241
	TOSAG23_31	removed	48.5171	39.162	20192	25997	9119	4042	5077	9.3551	MAST-4-Clade-E	18	23	39161960	45.7452	85.5422	7.22892
	TOSAG00_11	Metagenome_centric_SAG_TOSAG00_12	31.7239	20.9964	6941	14487	14079	4736	9343	10.7275	MAST-7	10	Mix	20996436	51.9582	42.1687	4.81928
	TOSAG41_24	Metagenome_centric_SAG_TOSAG41_24	27.0137	25.9082	29267	30918	4605	3703	902	1.10551	MAST-7	3	41	25908163	44.9157	59.0361	4.81928
	TOSAG41_8_bis	Metagenome_centric_SAG_TOSAG41_8	28.2609	11.8864	6371	25150	10335	1932	8403	16.3745		1	41	11886409	43.8307	20.4819	2.40964
