# Supplementary material for: Functional repertoire convergence of distantly related eukaryotic plankton lineages abundant in the sunlit ocean
Source: Cell Genom. 2022 Apr 28;2(5):100123. doi: 10.1016/j.xgen.2022.100123 (PMC9903769; doi:10.1016/j.xgen.2022.100123)
Supplement: Table S3. Statistics of non-redundant MAGs and SAGs and METdb transcriptomes, related to Figure 2 — The table includes genomic statistics and taxonomical inferences, the occurrence of RNA polymerase genes, and distribution patterns across stations and size fractions [file mmc5.xlsx]

## Sheet: nr SMAGs with METdb
	Statistics of non redundant MAGs and SAGs
	Includes genomic statistics, taxonomy, functional group and biogeographic signal
	Genome_Id final names	Genome_Id proteins	Genome_Id (beta-version)	Niche_identification	METDB_match_98percent	METDB_taxonomy	Database	Source	RNAPOL_BLAST_IDENTITY	Novelty_Score_Try	Domain	Phytoplankton	Chloroa_b-bind	Photosynthesis_prediction	Functional_group	Domain	Taxa_Super_Groups	Best_taxonomy_KINGDOM	Genome_Id final names	MAST_main_lineages	Best_taxonomy_PHYLUM	Best_taxonomy_CLASS	Best_taxonomy_ORDER	Best_taxonomy_FAMILY	Best_taxonomy_GENRE	total_length	Estimated_length	num_contigs	N50	GC_content	Taille_des_introns_en_nt	Nombre_de_genes_sans_intron_	Taille_des_CDS_en_nt	contigs_avec_un_gene_min	Nombre_d'exons_par_gene	Taille_des_genes_en_nt	Taille_des_CDS_gene_pluri_en	Nombre_d'exons_/_gene_pluri	Couverture_en_bases_codante	Nombre_de_genes	Nombre_d'introns	ANVIO_completion	ANVIO_redundancy	BUSCO_completion	BUSCO_redundancy	completion_RNApol	Cluster_Size	RNApol_A_I	RNApol_A_II
	Metagenome_centric_SAG_TOSAG00_1	SAG_TOSAG00_1	TOSAG00_1	No			TARA_SMAGs	SAGs third wave	60.1025	39.8975	Eukarya	Phytoplankton	23	0.293827	Group_B	Eukarya	Stramenopiles	Chromista	Metagenome_centric_SAG_TOSAG00_1		Ochrophyta	Dictyochophyceae	Pedinellales	Pedinellaceae	NA	26759672	6.0956e+07	8626	6411	49.0708	123.46	17370	852.63	54.8	1.37	1087.97	1482.34	2.72	64.2	22194	8294	42.1687	12.0482	43.9	0.8	50	1	1	0
	Metagenome_centric_SAG_TOSAG00_10	SAG_TOSAG00_10	TOSAG00_10	No			TARA_SMAGs	SAGs third wave	47.9185	52.0815	Eukarya		0	0.006051	Group_B	Eukarya	Stramenopiles	Chromista	Metagenome_centric_SAG_TOSAG00_10	MAST_Major_Clade_II	MAST	MAST-4-Clade-B	MAST-4-Clade-B	MAST-4-Clade-B	MAST-4-Clade-B	33521816	4.14874e+07	7022	11988	34.2	111.76	23701	960.5	53.5	1.22	1097.19	1201.23	2.2	72.1	29161	6531	75.9036	14.4578	80.8	3.5	66.6667	3	0	1
	Metagenome_centric_SAG_TOSAG00_12	SAG_TOSAG00_12	TOSAG00_12	Yes			TARA_SMAGs	SAGs third wave	48.5803	51.4197	Eukarya		0	0.0108428	Group_B	Eukarya	Stramenopiles	Chromista	Metagenome_centric_SAG_TOSAG00_12	MAST_Major_Clade_I	MAST	MAST-3	MAST-3	MAST-3	MAST-3	20588889	2.57361e+07	4439	12909	43.5399	110.89	12694	896.49	50.1	1.8	1093.69	1453.62	3.21	74	19829	15784	77.1084	30.1205	80	3.5	100	1	1	1
	Metagenome_centric_SAG_TOSAG00_13	SAG_TOSAG00_13	TOSAG00_13	Yes			TARA_SMAGs	SAGs third wave	48.1025	51.8975	Eukarya		0	0.0823887	Group_B	Eukarya	Stramenopiles	Chromista	Metagenome_centric_SAG_TOSAG00_13	MAST_Major_Clade_II	MAST	MAST-4-Clade-C	MAST-4-Clade-C	MAST-4-Clade-C	MAST-4-Clade-C	37477165	4.22993e+07	5516	14512	41.1302	109.39	31580	1009.1	45.8	1.15	1186.87	1507.65	2.3	73.8	35699	5354	90.3614	9.63855	88.6	4.3	83.3333	5	0	1
	Metagenome_centric_SAG_TOSAG00_18	SAG_TOSAG00_18	TOSAG00_18	Yes			TARA_SMAGs	SAGs third wave	50.0565	49.9435	Eukarya	Phytoplankton	28	0.740788	Group_B	Eukarya	Stramenopiles	Chromista	Metagenome_centric_SAG_TOSAG00_18		Ochrophyta	Chrysophyceae	New_Chrysophyceae	New_Chrysophyceae	New_Chrysophyceae	16449327	2.41192e+07	1976	44633	45.9111	147.13	11778	1342.09	25.2	1.12	1479.57	1511.78	2.14	85.7	13128	1541	79.5181	1.20482	68.2	5.9	50	2	1	0
	Metagenome_centric_SAG_TOSAG00_7	SAG_TOSAG00_7	TOSAG00_7	No			TARA_SMAGs	SAGs third wave	43.907	56.093	Eukarya		0	0.00595585	Group_B	Eukarya	Stramenopiles	Chromista	Metagenome_centric_SAG_TOSAG00_7	MAST_Major_Clade_I	MAST	MAST-3	MAST-3	MAST-3	MAST-3	17897226	2.81846e+07	3897	15753	39.191	114.17	14928	1043.2	53.1	1.18	1132.72	1537.57	2.21	87.1	17519	3143	53.012	3.61446	63.5	2.7	66.6667	1	1	0
	Metagenome_centric_SAG_TOSAG00_8	SAG_TOSAG00_8	TOSAG00_8	No			TARA_SMAGs	SAGs third wave	62.1575	37.8425	Eukarya	Phytoplankton	21	0.629877	Group_B	Eukarya	Stramenopiles	Chromista	Metagenome_centric_SAG_TOSAG00_8		Ochrophyta	Chrysophyceae	New_Chrysophyceae	New_Chrysophyceae	New_Chrysophyceae	31794594	4.01447e+07	6049	10780	40.7827	115.88	17164	945.98	45.5	1.6	1233.13	1316.2	3.03	59.7	24358	14587	72.2892	13.253	79.2	4.7	50	1	0	1
	Metagenome_centric_SAG_TOSAG00_9	SAG_TOSAG00_9	TOSAG00_9	No			TARA_SMAGs	SAGs third wave	50.3905	49.6095	Eukarya		0	0.0286792	Group_B	Eukarya	Stramenopiles	Chromista	Metagenome_centric_SAG_TOSAG00_9	MAST_Major_Clade_I	MAST	MAST_unclassified_Clade	MAST_unclassified_Clade	MAST_unclassified_Clade	MAST_unclassified_Clade	20218830	2.6851e+07	3401	19827	43.2726	110.08	12308	904.98	45.1	1.78	1102.63	1456.61	3.19	72.9	19134	14971	71.0843	22.8916	75.3	2	83.3333	1	1	0
	Metagenome_centric_SAG_TOSAG23_28	SAG_TOSAG23_28	TOSAG23_28	Yes			TARA_SMAGs	SAGs third wave	44.861	55.139	Eukarya		0	0.0248461	Group_B	Eukarya	Stramenopiles	Chromista	Metagenome_centric_SAG_TOSAG23_28	MAST_Major_Clade_II	MAST	MAST-4-Clade-A	MAST-4-Clade-A	MAST-4-Clade-A	MAST-4-Clade-A	33734334	4.43873e+07	5877	14511	32.6071	122.08	23803	1019.56	37.2	1.15	1232.57	1456.69	2.32	75.8	26795	3962	73.494	16.8675	76	2.7	100	1	1	1
	Metagenome_centric_SAG_TOSAG23_29	SAG_TOSAG23_29	TOSAG23_29	Yes			TARA_SMAGs	SAGs third wave	44.596	55.404	Eukarya		0	0.0391903	Group_B	Eukarya	Stramenopiles	Chromista	Metagenome_centric_SAG_TOSAG23_29	MAST_Major_Clade_II	MAST	MAST-4-Clade-A	MAST-4-Clade-A	MAST-4-Clade-A	MAST-4-Clade-A	32993830	3.95136e+07	3000	21985	32.008	123.39	27893	1073.4	33.4	1.16	1299.37	1468.74	2.35	73.8	31741	5185	73.494	6.0241	83.5	4.7	83.3333	1	1	1
	Metagenome_centric_SAG_TOSAG23_30	SAG_TOSAG23_30	TOSAG23_30	No			TARA_SMAGs	SAGs third wave	58.723	41.277	Eukarya		0	0.00285052	Group_B	Eukarya	Stramenopiles	Chromista	Metagenome_centric_SAG_TOSAG23_30		Ochrophyta	Chrysophyceae	New_Chrysophyceae	New_Chrysophyceae	New_Chrysophyceae	19290757	2.61747e+07	1926	37012	47.7395	166.95	14700	1141.7	37.8	1.25	1291.89	1402.49	2.38	83.4	17943	4462	84.3373	10.8434	73.7	3.1	83.3333	1	0	1
	Metagenome_centric_SAG_TOSAG23_6	SAG_TOSAG23_6	TOSAG23_6	No			TARA_SMAGs	SAGs third wave	50.394	49.606	Eukarya		0	0.00350586	Group_B	Eukarya	Stramenopiles	Chromista	Metagenome_centric_SAG_TOSAG23_6	MAST_Major_Clade_I	MAST	MAST-3	MAST-3	MAST-3	MAST-3	17077109	3.63343e+07	3613	9153	34.7031	144.04	7955	1046.32	42.8	1.84	1220.86	1162.67	3.1	67.6	13288	11196	43.3735	8.43373	47	3.9	50	1	0	1
	Metagenome_centric_SAG_TOSAG23_9	SAG_TOSAG23_9	TOSAG23_9	No			TARA_SMAGs	SAGs third wave			Eukarya		0	0.000968823	Group_B	Eukarya	Alveolata	Chromista	Metagenome_centric_SAG_TOSAG23_9		MALV-I	MALV-I	MALV-I	MALV-I	MALV-I	96377983	3.72116e+08	28179	9702	37.1882	217.11	13746	657.11	52.3	4.43	1504.85	800	6.89	22.9	32942	113057	26.5432	12.3457	25.9	0.8	0	1	0	0
	Metagenome_centric_SAG_TOSAG39_1	SAG_TOSAG39_1	TOSAG39_1	No			TARA_SMAGs	SAGs third wave	63.8895	36.1105	Eukarya		0	0.00078204	Group_B	Eukarya	Rhizaria	Chromista	Metagenome_centric_SAG_TOSAG39_1		Cercozoa	NA	NA	NA	NA	13659038	3.44925e+07	3060	10837	36.6424	204.85	2837	1051.37	45.5	2.43	1380.21	1101.18	3.42	50	6921	9873	26.506	4.81928	39.6	0.8	66.6667	1	1	1
	Metagenome_centric_SAG_TOSAG39_3	SAG_TOSAG39_3	TOSAG39_3	No			TARA_SMAGs	SAGs third wave	60.509	39.491	Eukarya	Phytoplankton	14	0.069008	Group_B	Eukarya	Stramenopiles	Chromista	Metagenome_centric_SAG_TOSAG39_3		Ochrophyta	Chrysophyceae	New_Chrysophyceae	New_Chrysophyceae	New_Chrysophyceae	10107408	2.57842e+07	2762	7480	37.1797	125.44	6045	1322.21	53.1	1.14	1455.33	1539.71	2.23	86	6822	958	42.1687	3.61446	39.2	1.6	50	1	1	1
	Metagenome_centric_SAG_TOSAG39_4	SAG_TOSAG39_4	TOSAG39_4	No			TARA_SMAGs	SAGs third wave			Eukarya	Phytoplankton	5	0.000748509	Group_C	Eukarya	Stramenopiles	Chromista	Metagenome_centric_SAG_TOSAG39_4		Bacillariophyta	Bacillariophyceae	Bacillariales	Bacillariaceae	NA	31302822	1.30428e+09	13504	4186	38.4649	145.38	15279	512.9	55.8	1.23	678.55	904.96	2.36	28	18332	4164	7.40741	2.46914	2.4	0	0	1	0	0
	Metagenome_centric_SAG_TOSAG39_6	SAG_TOSAG39_6	TOSAG39_6	No			TARA_SMAGs	SAGs third wave	45.2045	54.7955	Eukarya		0	0.00123595	Group_B	Eukarya	Alveolata	Chromista	Metagenome_centric_SAG_TOSAG39_6		MALV-I	MALV-I	MALV-I	MALV-I	MALV-I	19399208	8.50842e+07	2391	23046	42.3189	146.59	3939	1045.36	31.6	2.96	1372.89	1269.85	4.27	47.6	9846	19297	26.506	3.61446	22.8	0.4	33.3333	1	0	1
	Metagenome_centric_SAG_TOSAG41_1	SAG_TOSAG41_1	TOSAG41_1	No			TARA_SMAGs	SAGs third wave			Eukarya		0	0.00342157	Group_B	Eukarya	Stramenopiles	Chromista	Metagenome_centric_SAG_TOSAG41_1	MAST_Major_Clade_II	MAST	MAST-4-Clade-C	MAST-4-Clade-C	MAST-4-Clade-C	MAST-4-Clade-C	16522302	3.05969e+07	3795	12034	41.1338	101.75	18347	973.49	42	1.11	1164.33	1314.76	2.35	70.5	19960	2172	39.759	6.0241	54	8.6	16.6667	1	0	0
	Metagenome_centric_SAG_TOSAG41_10	SAG_TOSAG41_10	TOSAG41_10	No			TARA_SMAGs	SAGs third wave			Eukarya		0	0.000733452	Group_B	Eukarya	Alveolata	Chromista	Metagenome_centric_SAG_TOSAG41_10		MALV-II	MALV-II	MALV-II	MALV-II	MALV-II	47337787	3.64137e+08	6636	41010	40.1045	189.54	15454	299.69	15.6	1.53	524.8	391.51	2.65	14.6	22874	12211	4.81928	1.20482	13	0	0	1	0	0
	Metagenome_centric_SAG_TOSAG41_11	SAG_TOSAG41_11	TOSAG41_11	No			TARA_SMAGs	SAGs third wave	58.19	41.81	Eukarya		0	0.000784223	Group_B	Eukarya	Alveolata	Chromista	Metagenome_centric_SAG_TOSAG41_11		MALV-II	MALV-II	MALV-II	MALV-II	MALV-II	35063118	1.68573e+08	8254	15637	37.4498	200.81	7813	1037.8	36.5	1.66	1207.98	1101.87	2.44	43	14373	9472	21.6867	3.61446	20.8	0.8	50	1	0	1
	Metagenome_centric_SAG_TOSAG41_19	SAG_TOSAG41_19	TOSAG41_19	No			TARA_SMAGs	SAGs third wave	44.9125	55.0875	Eukarya		0	0.00183161	Group_B	Eukarya	Stramenopiles	Chromista	Metagenome_centric_SAG_TOSAG41_19	MAST_Major_Clade_II	MAST	MAST-4-Clade-B	MAST-4-Clade-B	MAST-4-Clade-B	MAST-4-Clade-B	12344522	3.70706e+07	4136	8676	32.5577	109.29	7164	951.1	53.6	1.18	1045.51	1161.97	2.21	64.4	8385	1477	32.5301	0	33.3	0	50	1	1	0
	Metagenome_centric_SAG_TOSAG41_24	SAG_TOSAG41_24	TOSAG41_24	No			TARA_SMAGs	SAGs third wave	62.176	37.824	Eukarya		0	0.00211915	Group_B	Eukarya	Stramenopiles	Chromista	Metagenome_centric_SAG_TOSAG41_24	MAST_Major_Clade_II	MAST	MAST-7	MAST-7	MAST-7	MAST-7	25908163	4.92551e+07	3703	30918	44.9157	173.09	11141	1428.39	31.9	1.21	1579.68	2291.56	2.34	72.4	13232	2808	59.0361	4.81928	52.6	0.8	33.3333	1	0	1
	Metagenome_centric_SAG_TOSAG41_5	SAG_TOSAG41_5	TOSAG41_5	No			TARA_SMAGs	SAGs third wave	48.3583	51.6417	Eukarya	Phytoplankton	24	0.13655	Group_B	Eukarya	Stramenopiles	Chromista	Metagenome_centric_SAG_TOSAG41_5		Ochrophyta	Chrysophyceae	New_Chrysophyceae	New_Chrysophyceae	New_Chrysophyceae	12273723	2.63385e+07	1712	25216	42.4074	162.22	6292	1332.32	31.9	1.49	1535.68	1786.37	3.06	83.7	8235	4005	43.3735	12.0482	46.6	0	50	1	1	1
	Metagenome_centric_SAG_TOSAG41_8	SAG_TOSAG41_8	TOSAG41_8_bis	No			TARA_SMAGs	SAGs third wave			Eukarya		0	0.00814454	Group_B	Eukarya	Stramenopiles	Chromista	Metagenome_centric_SAG_TOSAG41_8		Ochrophyta	Dictyochophyceae	Pedinellales	Pedinellaceae	NA	11886409	3.70293e+07	1932	25150	43.8307	161.96	11827	832.14	47.6	1.78	1049.38	1338.92	3.52	51.7	17091	13278	20.4819	2.40964	32.1	0.8	16.6667	1	0	0
	Metagenome_centric_SAG_TOSAG41_9	SAG_TOSAG41_9	TOSAG41_9	No			TARA_SMAGs	SAGs third wave			Eukarya		0	0.00178995	Group_B	Eukarya	Alveolata	Chromista	Metagenome_centric_SAG_TOSAG41_9		MALV-I	MALV-I	MALV-I	MALV-I	MALV-I	36078486	90196215	3126	30907	37.3787	200.28	8980	1041.43	30	2.34	1359	1263.58	3.38	51.8	20455	27345	43.3735	6.0241	40	1.6	16.6667	1	0	0
	Metagenome_centric_SAG_TOSAG46_2	SAG_TOSAG46_2	TOSAG46_2	Yes			TARA_SMAGs	SAGs third wave	84.0725	15.9275	Eukarya	Phytoplankton	20	0.20947	Group_C	Eukarya	Stramenopiles	Chromista	Metagenome_centric_SAG_TOSAG46_2		Bacillariophyta	Bacillariophyceae	Bacillariales	Bacillariaceae	New_Bacillariaceae_01	25442808	7.90149e+07	5832	13255	48.9973	187.23	11920	835.8	34.5	1.41	1016.1	1346.61	2.56	51.9	16169	6646	30.1205	2.40964	32.2	0.8	50	1	0	1
	Metagenome_centric_SAG_TOSAG47_5	SAG_TOSAG47_5	TOSAG47_5	No			TARA_SMAGs	SAGs third wave	64.667	35.333	Eukarya		0	0.000312484	Group_B	Eukarya	Alveolata	Chromista	Metagenome_centric_SAG_TOSAG47_5		MALV-II	MALV-II	MALV-II	MALV-II	MALV-II	10490857	1.16565e+08	818	31025	44.5467	211.31	7599	381.12	18.8	1.43	574.14	599.73	2.89	25.7	9821	4205	19.7531	6.79012	9	0	33.3333	1	1	0
	Metagenome_centric_SAG_TOSAG47_7	SAG_TOSAG47_7	TOSAG47_7	No			TARA_SMAGs	SAGs third wave	51.695	48.305	Eukarya		0	0.000317661	Group_B	Eukarya	Alveolata	Chromista	Metagenome_centric_SAG_TOSAG47_7		MALV-II	MALV-II	MALV-II	MALV-II	MALV-II	12087854	2.81113e+08	1726	21308	49.4041	191.75	6986	439.25	22	1.5	618.6	702.76	3.1	28.9	9188	4632	17.284	4.93827	4.3	0	16.6667	1	1	0
	Metagenome_centric_SAG_TOSAG48_3	SAG_TOSAG48_3	TOSAG48_3	No			TARA_SMAGs	SAGs third wave			Eukarya		0	0.000517938	Group_B	Eukarya	Alveolata	Chromista	Metagenome_centric_SAG_TOSAG48_3		MALV-II	MALV-II	MALV-II	MALV-II	MALV-II	14487677	2.63412e+08	343	62411	41.7933	166.54	8870	351.69	14.7	1.37	514.11	531.54	2.58	20.6	11560	4252	11.5108	1.43885	5.5	0	0	1	0	0
	Metagenome_centric_SAG_TOSAG51_11	SAG_TOSAG51_11	TOSAG51_11	No			TARA_SMAGs	SAGs third wave	49.3565	50.6435	Eukarya	Phytoplankton	12	0.15004	Group_B	Eukarya	Stramenopiles	Chromista	Metagenome_centric_SAG_TOSAG51_11		Ochrophyta	Dictyochophyceae	Pedinellales	Pedinellaceae	NA	21557218	5.97153e+07	7662	8409	50.1488	123.81	13754	901.3	54.9	1.42	1125.85	1504.42	2.69	71.7	18352	7788	53.0864	27.1605	36.1	0.4	50	1	1	0
	TARA_ANE_2018_MAG_00101	TARA_ANE_MAG_00101	TARA_ANE_MAG_00101	Yes			TARA_SMAGs	MAGs from Nat. Micro.	65.9347	34.0653	Eukarya	Phytoplankton	26	0.998368	Group_C	Eukarya	Archaeplastida	Plantae	TARA_ANE_2018_MAG_00101		Chlorophyta	Mamiellophyceae	Mamiellales	Mamiellaceae	Micromonas	19009552	2.434e+07	1574	17015	69.4376	188.76	7886	1307.99	99.9	1.36	1594.79	1587.18	2.32	74.6	10837	3910	92.77	4.82	78.1	0.4	100	2	1	1
	TARA_AON_82_MAG_00012	TARA_AON_MAG_00012	TARA_AON_82_MAG_00012	No	METDB_00284	Ostreococcus lucimarinus	TARA_SMAGs	MAG	100	0	Eukarya	Phytoplankton	16	0.994946	Group_C	Eukarya	Archaeplastida	Plantae	TARA_AON_82_MAG_00012		Chlorophyta	Mamiellophyceae	Mamiellales	Bathycoccaceae	Ostreococcus	12411452	15514315	623	31107	61.044	201.7	6150	1355.48	100	1.24	1674.1	1548.34	2.39	81.2	7437	1786	100	2.41	80	0.4	100	4	1	1
	TARA_AON_82_MAG_00097	TARA_AON_MAG_00097	TARA_AON_82_MAG_00097	No			TARA_SMAGs	MAG	79.308	20.692	Eukarya	Phytoplankton	28	0.989557	Group_C	Eukarya	Archaeplastida	Plantae	TARA_AON_82_MAG_00097		Chlorophyta	Mamiellophyceae	Mamiellales	Mamiellaceae	Micromonas	21823700	2.67447e+07	885	43144	69.6452	231.08	7828	1604.68	100	1.39	1917.51	1842.51	2.38	79.9	10863	4189	96.39	8.43	81.6	1.6	100	1	1	1
	TARA_AON_82_MAG_00118	TARA_AON_MAG_00118	TARA_AON_82_MAG_00118	No	METDB_00258	Micromonas pusilla	TARA_SMAGs	MAG	98.6093	1.39067	Eukarya	Phytoplankton	23	0.999178	Group_C	Eukarya	Archaeplastida	Plantae	TARA_AON_82_MAG_00118		Chlorophyta	Mamiellophyceae	Mamiellales	Mamiellaceae	Micromonas	19088604	2.53501e+07	1336	22051	67.3333	193.11	5017	1500	100	1.87	1725.1	1757.56	2.8	76.5	9742	8516	85.54	0	75.3	0	66.6667	1	1	1
	TARA_AON_82_MAG_00125	TARA_AON_MAG_00125	TARA_AON_82_MAG_00125	Yes			TARA_SMAGs	MAG	50.6037	49.3963	Eukarya		0	0.024154	Group_D	Eukarya	Stramenopiles	Chromista	TARA_AON_82_MAG_00125		Heterokontophyta	Oomycota	New_Oomycota	New_Oomycota	New_Oomycota	60707190	7.06719e+07	6393	13018	63.6323	225.42	23048	1896.86	100	1.16	1968.45	3431.1	2.29	82.3	26344	4250	92.77	8.43	85.9	1.6	100	6	1	1
	TARA_AON_82_MAG_00137	TARA_AON_MAG_00137	TARA_AON_82_MAG_00137	No			TARA_SMAGs	MAG	46.4437	53.5563	Eukarya		0	0.00645371	Group_B	Eukarya	Stramenopiles	Chromista	TARA_AON_82_MAG_00137	MAST_Major_Clade_II	MAST	MAST_unclassified_Clade	MAST_unclassified_Clade	MAST_unclassified_Clade	MAST_unclassified_Clade	35678103	4.48217e+07	4408	9991	45.9073	122.55	13719	1728.15	100	1.04	1778	2602.4	2.31	68.7	14183	609	87.95	4.82	79.6	1.2	83.3333	3	1	1
	TARA_AON_82_MAG_00159	TARA_AON_MAG_00159	TARA_AON_82_MAG_00159	No			TARA_SMAGs	MAG	75.073	24.927	Eukarya	Phytoplankton	48	0.985697	Group_C	Eukarya	Stramenopiles	Chromista	TARA_AON_82_MAG_00159		Bacillariophyta	Bacillariophyceae	Bacillariales	Bacillariaceae	Cylindrotheca	24267360	2.96305e+07	2892	10926	45.8291	115.2	7247	1374.68	100	1.71	1616.75	1708.44	2.72	69.9	12343	8779	87.95	7.23	81.9	0.8	100	2	1	1
	TARA_AON_82_MAG_00160	TARA_AON_MAG_00160	TARA_AON_82_MAG_00160	Yes			TARA_SMAGs	MAG	55.5515	44.4485	Eukarya		0	0.00538559	Group_B	Eukarya	Stramenopiles	Chromista	TARA_AON_82_MAG_00160	MAST_Major_Clade_II	MAST	MAST-7	MAST-7	MAST-7	MAST-7	41941279	5.24266e+07	6324	7632	55.1151	212.11	11552	2203.49	99.9	1.32	2304.72	3668.36	2.32	79.7	15179	4792	89.16	8.43	80	0	83.3333	2	0	1
	TARA_AON_82_MAG_00189	TARA_AON_MAG_00189	TARA_AON_82_MAG_00189	No	METDB_00379	Pycnococcus provasolii	TARA_SMAGs	MAG	49.4367	50.5633	Eukarya	Phytoplankton	28	0.999805	Group_C	Eukarya	Archaeplastida	Plantae	TARA_AON_82_MAG_00189		Chlorophyta	Pyramimonadophyceae	Pseudoscourfieldiales	Pycnococcaceae	Pycnococcus	20976897	2.63529e+07	2180	12387	57.3687	209	10127	1378.85	100	1.12	1483.52	1491.13	2.1	74.8	11382	1379	90.36	12.05	79.6	1.2	100	1	1	1
	TARA_AON_82_MAG_00198	TARA_AON_MAG_00198	TARA_AON_82_MAG_00198	No			TARA_SMAGs	MAG	63.498	36.502	Eukarya	Phytoplankton	20	0.999422	Group_C	Eukarya	Archaeplastida	Plantae	TARA_AON_82_MAG_00198		Chlorophyta	Trebouxiophyceae	Chlorellales	Chlorellales_incertae_sedis	Picochlorum	10527501	1.28541e+07	897	16501	59.9351	153.15	3947	1335.73	100	1.57	1522.77	1528.65	2.51	80.8	6371	3650	87.95	10.84	81.9	0	100	1	1	1
	TARA_AON_82_MAG_00229	TARA_AON_MAG_00229	TARA_AON_82_MAG_00229	Yes			TARA_SMAGs	MAG	81.3133	18.6867	Eukarya	Phytoplankton	15	0.962855	Group_C	Eukarya	Archaeplastida	Plantae	TARA_AON_82_MAG_00229		Chlorophyta	Chloropicophyceae	Chloropicales	Chloropicaceae	Chloropicon	14815893	1.97809e+07	2328	7327	60.8746	120.5	6657	1135.65	100	1.46	1636.02	1298.34	2.51	73.8	9629	4474	80.72	7.23	74.9	0	100	1	1	1
	TARA_AON_82_MAG_00271	TARA_AON_MAG_00271	TARA_AON_82_MAG_00271	Yes	METDB_00036	Bathycoccus prasinos	TARA_SMAGs	MAG	96.378	3.622	Eukarya	Phytoplankton	15	0.97096	Group_C	Eukarya	Archaeplastida	Plantae	TARA_AON_82_MAG_00271		Chlorophyta	Mamiellophyceae	Mamiellales	Bathycoccaceae	Bathycoccus	10892672	1.89109e+07	2570	4281	48.1235	194.11	5690	1335.05	100	1.18	1656.47	1425.82	2.41	80.2	6548	1208	63.86	1.2	57.6	0.4	100	1	1	1
	TARA_AON_82_MAG_00272	TARA_AON_MAG_00272	TARA_AON_82_MAG_00272	Yes			TARA_SMAGs	MAG	45.1143	54.8857	Eukarya		0	0.00347567	Group_B	Eukarya	Stramenopiles	Chromista	TARA_AON_82_MAG_00272	MAST_Major_Clade_II	MAST	MAST-4-Clade-A	MAST-4-Clade-A	MAST-4-Clade-A	MAST-4-Clade-A	28398303	4.86272e+07	5807	5213	32.6669	118.14	10808	1103.23	99.4	1.5	1234.19	1885.77	3	55.9	14380	7159	68.67	9.64	58.4	1.6	100	4	1	1
	TARA_AON_82_MAG_00274	TARA_AON_MAG_00274	TARA_AON_82_MAG_00274	Yes			TARA_SMAGs	MAG	97.1455	2.8545	Eukarya	Phytoplankton	18	0.0223011	Group_B	Eukarya	Stramenopiles	Chromista	TARA_AON_82_MAG_00274		Ochrophyta	Pelagophyceae	Pelagomonadales	Pelagomonadaceae	Aureococcus	13164750	4.13986e+07	3596	3593	72.0002	152.13	7928	1104.44	100	1.23	1241.12	1380.23	2.29	81	9652	2231	46.99	2.41	31.8	0.4	33.3333	1	1	1
	TARA_AON_82_MAG_00275	TARA_AON_MAG_00275	TARA_AON_82_MAG_00275	No			TARA_SMAGs	MAG	46.824	53.176	Eukarya		0	0.00106767	Group_B	Eukarya	Stramenopiles	Chromista	TARA_AON_82_MAG_00275	MAST_Major_Clade_II	MAST	MAST_unclassified_Clade	MAST_unclassified_Clade	MAST_unclassified_Clade	MAST_unclassified_Clade	13920522	2.77301e+07	3680	3719	47.4902	128.59	6319	1302.87	99.7	1.18	1347.42	1420.42	2.31	68.4	7307	1292	46.99	4.82	50.2	0.8	83.3333	2	1	1
	TARA_AON_82_MAG_00276	TARA_AON_MAG_00276	TARA_AON_82_MAG_00276	No			TARA_SMAGs	MAG	44.656	55.344	Eukarya		0	0.00358188	Group_B	Eukarya	Stramenopiles	Chromista	TARA_AON_82_MAG_00276	MAST_Major_Clade_II	MAST	MAST-7	MAST-7	MAST-7	MAST-7	20151734	6.67276e+07	5044	3940	64.6882	142.55	5821	2302.29	99.9	1.31	2411.53	2879.11	2.38	86.2	7543	2368	38.55	3.61	30.2	0	100	1	1	1
	TARA_AON_82_MAG_00278	TARA_AON_MAG_00278	TARA_AON_82_MAG_00278	Yes			TARA_SMAGs	MAG	65.244	34.756	Eukarya	Phytoplankton	16	0.051355	Group_A	Eukarya	Haptista	Chromista	TARA_AON_82_MAG_00278		Haptophyta	Prymnesiophyceae	Prymnesiales	Chrysochromulinaceae	New_Chrysochromulinaceae_01	15403098	5.54068e+07	4419	3386	61.4382	199.8	6276	1135.28	99.6	1.39	1257.51	1454.77	2.35	64.8	8801	3415	27.71	0	27.8	0	33.3333	1	0	0
	TARA_AON_82_MAG_00280	TARA_AON_MAG_00280	TARA_AON_82_MAG_00280	No			TARA_SMAGs	MAG	50.826	49.174	Eukarya		3	0.0244766	Group_B	Eukarya	Stramenopiles	Chromista	TARA_AON_82_MAG_00280		Ochrophyta	Chrysophyceae	New_Chrysophyceae	New_Chrysophyceae	New_Chrysophyceae	12883794	4.32342e+07	3840	3240	39.709	129.59	3450	1566.3	100	1.77	1773.67	1560.36	2.95	69.5	5722	4431	26.51	0	29.8	0.4	50	1	0	1
	TARA_AON_82_MAG_00281	TARA_AON_MAG_00281	TARA_AON_82_MAG_00281	Yes			TARA_SMAGs	MAG	40.206	59.794	Eukarya		0	0.0069044	Group_B	Eukarya	Stramenopiles	Chromista	TARA_AON_82_MAG_00281	MAST_Major_Clade_II	MAST	MAST_unclassified_Clade	MAST_unclassified_Clade	MAST_unclassified_Clade	MAST_unclassified_Clade	36681262	5.46666e+07	6998	5700	36.9109	191.46	17969	767.49	98.8	1.42	944.43	1307.85	2.63	50.9	24313	10325	66.27	12.05	67.1	1.2	83.3333	1	1	0
	TARA_AON_82_MAG_00283	TARA_AON_MAG_00283	TARA_AON_82_MAG_00283	No			TARA_SMAGs	MAG	47.9975	52.0025	Eukarya	Phytoplankton	27	0.200171	Group_A	Eukarya	Haptista	Chromista	TARA_AON_82_MAG_00283		Haptophyta	Prymnesiophyceae	Prymnesiales	Chrysochromulinaceae	New_Chrysochromulinaceae_01	34447234	8.94733e+07	8825	3838	63.8152	187.18	9277	1533.74	99.5	1.63	1695.89	1855.41	2.65	66.6	14957	9376	38.55	4.82	38.5	0	50	2	1	0
	TARA_AON_82_MAG_00284	TARA_AON_MAG_00284	TARA_AON_82_MAG_00284	No			TARA_SMAGs	MAG	58.216	41.784	Eukarya		0	0.000379066	Group_E	Eukarya	Alveolata	Chromista	TARA_AON_82_MAG_00284		Ciliophora	NA	NA	NA	NA	20900661	7.51822e+07	1931	13703	39.4762	174.14	14966	304.73	99.8	1.06	819.82	467.28	2.13	23.1	15852	1001	32.53	8.43	27.8	0.4	33.3333	1	0	1
	TARA_AON_82_MAG_00285	TARA_AON_MAG_00285	TARA_AON_82_MAG_00285	Yes			TARA_SMAGs	MAG	61.3535	38.6465	Eukarya		0	0.000359942	Small_Animals	Eukarya	Opisthokonta	Animalia	TARA_AON_82_MAG_00285		Arthropoda	Hexanauplia	Marine_Hexanauplia_B	Marine_Hexanauplia_B	Marine_Hexanauplia_B	22259560	6.16608e+07	6475	3338	33.3901	161.69	9267	554.07	95	1.75	927.61	1301.52	3.85	31.3	12561	9389	28.92	8.43	36.1	1.6	66.6667	1	1	1
	TARA_AON_82_MAG_00286	TARA_AON_MAG_00286	TARA_AON_82_MAG_00286	Yes			TARA_SMAGs	MAG	59.091	40.909	Eukarya		0	0.000607592	Small_Animals	Eukarya	Opisthokonta	Animalia	TARA_AON_82_MAG_00286		Arthropoda	Hexanauplia	Marine_Hexanauplia_A	Marine_Hexanauplia_A	Marine_Hexanauplia_A	12743960	3.86181e+07	3011	4279	49.8514	128.45	1642	1210.94	99.4	3.05	1661.28	1366.13	3.81	57.7	6076	12442	28.92	4.82	33	1.2	33.3333	1	1	0
	TARA_AON_82_MAG_00290	TARA_AON_MAG_00290	TARA_AON_82_MAG_00290	Yes			TARA_SMAGs	MAG	88.219	11.781	Eukarya		0	0.000947577	Small_Animals	Eukarya	Opisthokonta	Animalia	TARA_AON_82_MAG_00290		Arthropoda	Hexanauplia	Marine_Hexanauplia_B	Marine_Hexanauplia_B	Marine_Hexanauplia_B	16909151	6.9585e+07	4214	3965	48.9509	201.07	2026	936.73	88.6	3.32	1688.61	1131.59	4.42	34.8	6292	14577	16.87	1.2	24.3	0	16.6667	1	0	1
	TARA_AON_82_MAG_00292	TARA_AON_MAG_00292	TARA_AON_82_MAG_00292	Yes			TARA_SMAGs	MAG	48.091	51.909	Eukarya		0	0.00343732	Group_B	Eukarya	Stramenopiles	Chromista	TARA_AON_82_MAG_00292		Bigyra	Bikosea	Bicosoecales	New_Bicosoecales_01	New_Bicosoecales_01	25883962	4.17483e+07	4454	6404	61.4333	83.17	1999	1625.59	100	5	2194.28	1740.73	5.89	69.3	11044	44218	37.35	12.05	62	0	66.6667	2	1	1
	TARA_AON_82_MAG_00295	TARA_AON_MAG_00295	TARA_AON_82_MAG_00295	No			TARA_SMAGs	MAG	47.296	52.704	Eukarya	Phytoplankton	23	0.0447847	Group_B	Eukarya	Stramenopiles	Chromista	TARA_AON_82_MAG_00295		Ochrophyta	Dictyochophyceae	Pedinellales	Pedinellaceae	NA	13310249	7.07992e+07	3760	3446	68.6453	110.37	6306	708.24	96.8	1.48	802.58	1052.58	2.74	46.5	8734	4214	18.07	0	18.8	0	33.3333	1	0	1
	TARA_AON_82_MAG_00297	TARA_AON_MAG_00297	TARA_AON_82_MAG_00297	Yes			TARA_SMAGs	MAG	92.356	7.644	Eukarya	Phytoplankton	14	0.945434	Group_C	Eukarya	Archaeplastida	Plantae	TARA_AON_82_MAG_00297		Chlorophyta	Mamiellophyceae	Mamiellales	Mamiellaceae	Micromonas	10088831	2.21733e+07	2405	4099	62.1365	124.46	4221	1262.31	100	1.57	1611.02	1424.33	2.76	78.1	6243	3550	43.37	2.41	45.5	0.8	50	1	0	0
	TARA_AON_82_MAG_00298	TARA_AON_MAG_00298	TARA_AON_82_MAG_00298	No			TARA_SMAGs	MAG	53.719	46.281	Eukarya		0	0.0011329	Small_Animals	Eukarya	Opisthokonta	Animalia	TARA_AON_82_MAG_00298		Arthropoda	Hexanauplia	Marine_Hexanauplia_A	Marine_Hexanauplia_A	Marine_Hexanauplia_A	27887026	1.00313e+08	7474	3612	50.2615	116.23	3836	1402.85	91.5	3.22	1829.18	1618.06	4.5	52.5	10440	23133	14.46	2.41	27.8	0	16.6667	1	1	0
	TARA_AON_82_MAG_00299	TARA_AON_MAG_00299	TARA_AON_82_MAG_00299	No			TARA_SMAGs	MAG			Eukarya	Phytoplankton	13	0.0229438	Group_A	Eukarya	Haptista	Chromista	TARA_AON_82_MAG_00299		Haptophyta	Prymnesiophyceae	Sister_Phaeocystis	Sister_Phaeocystis	Sister_Phaeocystis	10636175	5.78053e+07	3004	3406	70.6956	103.92	3874	1586.44	99.9	1.63	1703.59	2022.92	3.01	84	5636	3540	10.84	2.41	18.4	0	33.3333	1	0	0
	TARA_AON_82_MAG_00300	TARA_AON_MAG_00300	TARA_AON_82_MAG_00300	No			TARA_SMAGs	MAG	49.4695	50.5305	Eukarya	Phytoplankton	9	0.38622	Group_C	Eukarya	Archaeplastida	Plantae	TARA_AON_82_MAG_00300		Chlorophyta	Chloropicophyceae	Chloropicales	Chloropicaceae	Chloroparvula	14647218	2.78464e+07	3270	4567	72.364	125.7	4903	1475.71	100	1.6	1784.98	1728.42	2.71	76.2	7568	4549	54.22	2.41	52.6	0	83.3333	1	1	0
	TARA_AON_82_MAG_00301	TARA_AON_MAG_00301	TARA_AON_82_MAG_00301	No			TARA_SMAGs	MAG	53.0773	46.9227	Eukarya		0	0.0108939	Group_D	Eukarya	Stramenopiles	Chromista	TARA_AON_82_MAG_00301		Heterokontophyta	Oomycota	New_Oomycota	New_Oomycota	New_Oomycota	42789407	7.36479e+07	9888	4397	63.1349	156.48	9881	973.82	87.7	1.64	1100.5	1427.96	2.75	35.5	15595	10017	57.83	7.23	58.1	1.6	100	1	1	1
	TARA_AON_82_MAG_00302	TARA_AON_MAG_00302	TARA_AON_82_MAG_00302	No			TARA_SMAGs	MAG	86.905	13.095	Eukarya	Phytoplankton	17	0.749813	Group_B	Eukarya	Cryptista	Chromista	TARA_AON_82_MAG_00302		Cryptophyta	Cryptophyceae	Pyrenomonadales	Geminigeraceae	Geminigera	39083147	7.27805e+07	9667	4039	59.4752	153.36	13660	757.03	97.8	1.81	994.05	969.22	2.86	46.8	24163	19506	51.81	4.82	53.7	2.4	50	1	0	0
	TARA_AON_82_MAG_00303	TARA_AON_MAG_00303	TARA_AON_82_MAG_00303	No			TARA_SMAGs	MAG	76.553	23.447	Eukarya		0	0.00246257	Group_B	Eukarya	Cryptista	Chromista	TARA_AON_82_MAG_00303		Cryptophyta	Cryptophyceae	Pyrenomonadales	Geminigeraceae	Geminigera	12108179	1.02612e+08	3616	3264	53.6064	192.89	1831	1341.53	97.3	2.76	1743.08	1433.8	3.78	55.4	5000	8796	4.82	0	11.8	0	33.3333	1	1	0
	TARA_AON_82_MAG_00304	TARA_AON_MAG_00304	TARA_AON_82_MAG_00304	No			TARA_SMAGs	MAG	49.734	50.266	Eukarya		0	0.00310362	Group_D	Eukarya	Cryptista (disputed position)	Chromista	TARA_AON_82_MAG_00304		Picozoa	Picozoa	Picozoa	Picozoa	Picozoa	21045981	8.35158e+07	6165	3308	60.3031	152.16	4018	1749.56	99.5	2.28	1987.69	1741.65	3.35	73.4	8829	11323	19.28	2.41	25.2	0.8	66.6667	1	0	1
	TARA_AON_82_MAG_00305	TARA_AON_MAG_00305	TARA_AON_82_MAG_00305	No			TARA_SMAGs	MAG	62.0415	37.9585	Eukarya		0	0.00115152	Small_Animals	Eukarya	Opisthokonta	Animalia	TARA_AON_82_MAG_00305		Arthropoda	Hexanauplia	Marine_Hexanauplia_A	Marine_Hexanauplia_A	Marine_Hexanauplia_A	32125083	6.77744e+07	9137	3412	48.6403	139.22	3299	994.87	86.2	3.59	1534.25	1125.64	4.51	39.1	12644	32796	36.14	8.43	47.4	0.4	33.3333	1	1	0
	TARA_AON_82_MAG_00306	TARA_AON_MAG_00306	TARA_AON_82_MAG_00306	No			TARA_SMAGs	MAG	47.578	52.422	Eukarya	Phytoplankton	7	0.254603	Group_B	Eukarya	Cryptista	Chromista	TARA_AON_82_MAG_00306		Cryptophyta	Cryptophyceae	Pyrenomonadales	Geminigeraceae	Geminigera	37099566	1.2793e+08	7890	4978	58.1204	161.89	11133	691.82	96.2	1.87	910.37	891.67	2.95	37.3	20006	17344	20.48	1.2	29	0	16.6667	1	0	0
	TARA_AON_82_MAG_00307	TARA_AON_MAG_00307	TARA_AON_82_MAG_00307	No			TARA_SMAGs	MAG			Eukarya		0	0.000990689	Group_B	Eukarya	Stramenopiles	Chromista	TARA_AON_82_MAG_00307		Bigyra	Bikosea	Bicosoecales	New_Bicosoecales_01	New_Bicosoecales_01	11657169	4.30154e+07	2747	4312	62.0297	91.5	1190	1417.26	99.9	4.46	1886.24	1559.52	5.42	66.9	5502	19050	7.23	4.82	27.1	0.4	16.6667	1	0	0
	TARA_AON_82_MAG_00310	TARA_AON_MAG_00310	TARA_AON_82_MAG_00310	No			TARA_SMAGs	MAG	53.771	46.229	Eukarya		0	0.00110055	Group_D	Eukarya	Cryptista (disputed position)	Chromista	TARA_AON_82_MAG_00310		Picozoa	Picozoa	Picozoa	Picozoa	Picozoa	14802058	8.0446e+07	4401	3250	59.4481	114.06	2175	1582.34	99.2	3.01	1865.26	1644.9	4.06	68.1	6376	12842	10.84	2.41	18.4	0	66.6667	1	0	1
	TARA_AON_82_MAG_00312	TARA_AON_MAG_00312	TARA_AON_82_MAG_00312	Yes			TARA_SMAGs	MAG			Eukarya		0	0.000776929	Small_Animals	Eukarya	Opisthokonta	Animalia	TARA_AON_82_MAG_00312		Arthropoda	Hexanauplia	Marine_Hexanauplia_A	Marine_Hexanauplia_A	Marine_Hexanauplia_A	30423280	243386240	7302	4172	40.3976	182.37	3490	744.41	86.9	3.53	1412.91	913.45	4.73	26.5	10823	27387	9.64	2.41	12.5	0	0	1	0	0
	TARA_AON_82_MAG_00313	TARA_AON_MAG_00313	TARA_AON_82_MAG_00313	Yes			TARA_SMAGs	MAG	51.059	48.941	Eukarya		0	0.00297658	Group_B	Eukarya	Putative_new_group	Putative_new_group	TARA_AON_82_MAG_00313		Putative_new_group	Putative_new_group	Putative_new_group	Putative_new_group	Putative_new_group	14393283	6.78928e+07	3419	4185	59.7962	107.19	2430	1202.2	99.9	3.11	1498.69	1289.17	4.04	66.3	7941	16737	16.87	3.61	21.2	0	16.6667	1	0	0
	TARA_AON_82_MAG_00314	TARA_AON_MAG_00314	TARA_AON_82_MAG_00314	No			TARA_SMAGs	MAG	90.591	9.409	Eukarya		0	0.000344666	Small_Animals	Eukarya	Opisthokonta	Animalia	TARA_AON_82_MAG_00314		Arthropoda	Hexanauplia	Marine_Hexanauplia_B	Marine_Hexanauplia_B	Marine_Hexanauplia_B	20217785	9.91068e+07	5566	3547	48.5264	230.86	2284	893.59	76.3	2.86	1508.73	1079.25	3.93	27.6	6254	11639	12.05	1.2	20.4	0	50	1	0	1
	TARA_AON_82_MAG_00315	TARA_AON_MAG_00315	TARA_AON_82_MAG_00315	Yes			TARA_SMAGs	MAG	55.0315	44.9685	Eukarya	Phytoplankton	50	0.338286	Group_A	Eukarya	Haptista	Chromista	TARA_AON_82_MAG_00315		Haptophyta	Prymnesiophyceae	Prymnesiales	Chrysochromulinaceae	New_Chrysochromulinaceae_01	50968119	1.12018e+08	12785	3962	62.8391	168.09	12627	1456.36	99.8	1.92	1657.31	1803.54	3	66.7	23342	21436	31.33	2.41	45.5	0	50	1	1	0
	TARA_AON_82_MAG_00316	TARA_AON_MAG_00316	TARA_AON_82_MAG_00316	Yes			TARA_SMAGs	MAG	46.791	53.209	Eukarya		0	0.00715945	Group_D	Eukarya	Cryptista (disputed position)	Chromista	TARA_AON_82_MAG_00316		Picozoa	Picozoa	Picozoa	Picozoa	Picozoa	47199099	9.63247e+07	12400	3714	66.0336	95.68	7653	1728.36	99.9	2.73	1939.52	1888.54	3.74	75.9	20740	35850	33.73	4.82	49	0	100	4	1	1
	TARA_AON_82_MAG_00317	TARA_AON_MAG_00317	TARA_AON_82_MAG_00317	No			TARA_SMAGs	MAG			Eukarya		0	0.000859168	Small_Animals	Eukarya	Opisthokonta	Animalia	TARA_AON_82_MAG_00317		Arthropoda	Hexanauplia	Marine_Hexanauplia_B	Marine_Hexanauplia_B	Marine_Hexanauplia_B	80286522	2.9626e+08	19323	4178	46.891	311.27	8450	638.84	75.7	2.93	1454.89	778.18	4	18.7	23554	45359	12.05	0	27.1	0	0	1	0	0
	TARA_AON_82_MAG_00318	TARA_AON_MAG_00318	TARA_AON_82_MAG_00318	Yes			TARA_SMAGs	MAG			Eukarya	Phytoplankton	9	0.0127665	Group_A	Eukarya	Haptista	Chromista	TARA_AON_82_MAG_00318		Haptophyta	Prymnesiophyceae	Phaeocystales	Phaeocystaceae	Phaeocystis	17192713	1.06787e+08	5182	3192	66.5376	142.89	6523	794.11	99.7	2.08	1008.6	944.37	3.3	56.8	12300	13280	9.64	1.2	16.1	0	0	1	0	0
	TARA_AON_82_MAG_00319	TARA_AON_MAG_00319	TARA_AON_82_MAG_00319	Yes			TARA_SMAGs	MAG	60.3555	39.6445	Eukarya		0	0.000433151	Small_Animals	Eukarya	Opisthokonta	Animalia	TARA_AON_82_MAG_00319		Arthropoda	Hexanauplia	Marine_Hexanauplia_A	Marine_Hexanauplia_A	Marine_Hexanauplia_A	13087196	1.15816e+08	3228	3996	45.7303	150.08	2627	945.77	92.4	3.1	1553.95	1435.15	5.18	38.2	5281	11088	7.23	2.41	11.3	0	50	1	1	0
	TARA_AON_82_MAG_00320	TARA_AON_MAG_00320	TARA_AON_82_MAG_00320	No			TARA_SMAGs	MAG	46.177	53.823	Eukarya		0	0.000465193	Small_Animals	Eukarya	Opisthokonta	Animalia	TARA_AON_82_MAG_00320		Chordata	Appendicularia	Copelata	Oikopleuridae	NA	11018069	5.03108e+07	3150	3401	35.5959	130.17	933	658.72	71	3.06	1137.62	739.79	3.71	23.3	3895	8041	8.43	3.61	21.9	0.4	33.3333	1	0	0
	TARA_AON_82_MAG_00322	TARA_AON_MAG_00322	TARA_AON_82_MAG_00322	No			TARA_SMAGs	MAG	52.284	47.716	Eukarya		0	0.00096499	Small_Animals	Eukarya	Opisthokonta	Animalia	TARA_AON_82_MAG_00322		Arthropoda	Hexanauplia	Marine_Hexanauplia_A	Marine_Hexanauplia_A	Marine_Hexanauplia_A	76526538	2.32603e+08	22166	3330	41.9376	166.88	7951	784.1	77.2	3.97	1455.81	891.8	5.39	25.3	24654	73269	14.46	3.61	32.9	0	16.6667	1	1	0
	TARA_AON_82_MAG_00323	TARA_AON_MAG_00323	TARA_AON_82_MAG_00323	Yes			TARA_SMAGs	MAG	70.146	29.854	Eukarya		0	0.000340429	Small_Animals	Eukarya	Opisthokonta	Animalia	TARA_AON_82_MAG_00323		Arthropoda	Hexanauplia	Marine_Hexanauplia_B	Marine_Hexanauplia_B	Marine_Hexanauplia_B	10254169	3.35104e+07	2834	3469	34.3876	127.98	1416	1597.37	92.7	2.87	2128.68	1828.29	4	58.4	3752	7013	10.84	2.41	30.6	0	83.3333	1	1	1
	TARA_AON_82_MAG_00324	TARA_AON_MAG_00324	TARA_AON_82_MAG_00324	Yes			TARA_SMAGs	MAG			Eukarya		0	0.00107328	Small_Animals	Eukarya	Opisthokonta	Animalia	TARA_AON_82_MAG_00324		Arthropoda	Hexanauplia	Marine_Hexanauplia_A	Marine_Hexanauplia_A	Marine_Hexanauplia_A	24512470	1.07511e+08	6794	3537	43.6253	138.83	4427	703.5	91.7	3.7	1324.7	980.67	5.67	30.1	10499	28385	10.84	2.41	22.8	1.2	0	1	0	0
	TARA_AON_82_MAG_00325	TARA_AON_MAG_00325	TARA_AON_82_MAG_00325	Yes			TARA_SMAGs	MAG	72.526	27.474	Eukarya		0	0.000523198	Small_Animals	Eukarya	Opisthokonta	Animalia	TARA_AON_82_MAG_00325		Arthropoda	Hexanauplia	Marine_Hexanauplia_A	Marine_Hexanauplia_A	Marine_Hexanauplia_A	30874214	5.50342e+07	4894	7255	46.1811	168.43	2774	1289.27	84	3.66	2170.76	1547.99	4.72	40.5	9706	25805	49.4	10.84	56.1	0.4	83.3333	2	1	1
	TARA_AON_82_MAG_00326	TARA_AON_MAG_00326	TARA_AON_82_MAG_00326	Yes			TARA_SMAGs	MAG			Eukarya		0	0.000456635	Small_Animals	Eukarya	Opisthokonta	Animalia	TARA_AON_82_MAG_00326		Arthropoda	Hexanauplia	Marine_Hexanauplia_A	Marine_Hexanauplia_A	Marine_Hexanauplia_A	25097693	1.81867e+08	7741	3101	42.5792	160.13	5126	457.86	79.4	2.78	965.88	611.54	4.54	18.8	10319	18406	3.61	1.2	13.8	0	0	1	0	0
	TARA_AON_82_MAG_00327	TARA_AON_MAG_00327	TARA_AON_82_MAG_00327	Yes			TARA_SMAGs	MAG			Eukarya		0	0.000570522	Small_Animals	Eukarya	Opisthokonta	Animalia	TARA_AON_82_MAG_00327		Arthropoda	Hexanauplia	Marine_Hexanauplia_A	Marine_Hexanauplia_A	Marine_Hexanauplia_A	23426957	1.18919e+08	6713	3383	43.1838	150.93	2411	801.86	78.6	4.06	1488.3	938.5	5.46	26.4	7703	23593	3.61	0	19.7	0	0	1	0	0
	TARA_AON_82_MAG_00328	TARA_AON_MAG_00328	TARA_AON_82_MAG_00328	Yes			TARA_SMAGs	MAG			Eukarya		0	0.000404694	Small_Animals	Eukarya	Opisthokonta	Animalia	TARA_AON_82_MAG_00328		NA	NA	NA	NA	NA	23144169	1.36948e+08	6699	3300	45.0232	291.41	4927	1070	85.3	1.94	1491.27	1261.55	3.23	39.5	8538	8048	7.23	1.2	16.9	0	0	1	0	0
	TARA_AON_82_MAG_00329	TARA_AON_MAG_00329	TARA_AON_82_MAG_00329	No			TARA_SMAGs	MAG	84.9265	15.0735	Eukarya		0	0.000620531	Small_Animals	Eukarya	Opisthokonta	Animalia	TARA_AON_82_MAG_00329		Arthropoda	Hexanauplia	Marine_Hexanauplia_B	Marine_Hexanauplia_B	Marine_Hexanauplia_B	30472938	7.69519e+07	4588	7721	49.9485	285.16	2832	1051.98	93.9	3.64	2451.38	1271.47	4.74	33.2	9606	25314	26.51	6.02	39.6	0	33.3333	1	0	1
	TARA_AON_82_MAG_00332	TARA_AON_MAG_00332	TARA_AON_82_MAG_00332	Yes			TARA_SMAGs	MAG			Eukarya		0	0.000416756	Small_Animals	Eukarya	Opisthokonta	Animalia	TARA_AON_82_MAG_00332		Arthropoda	Hexanauplia	Marine_Hexanauplia_A	Marine_Hexanauplia_A	Marine_Hexanauplia_A	12859774	1.16907e+08	3780	3267	43.6954	166.02	2267	1328.08	89.2	2.38	1702.58	1545.06	3.68	48.1	4660	6424	7.23	6.02	11	0	16.6667	1	0	0
	TARA_AON_82_MAG_00333	TARA_AON_MAG_00333	TARA_AON_82_MAG_00333	Yes			TARA_SMAGs	MAG	78.259	21.741	Eukarya		0	0.000755287	Small_Animals	Eukarya	Opisthokonta	Animalia	TARA_AON_82_MAG_00333		Arthropoda	Hexanauplia	Marine_Hexanauplia_A	Marine_Hexanauplia_A	Marine_Hexanauplia_A	24575591	1.64937e+08	6338	3774	44.0037	162.09	3435	968.97	82.2	3.46	1595.38	1181.55	5.19	32.8	8325	20482	9.64	1.2	14.9	0	33.3333	1	0	1
	TARA_AON_82_MAG_00334	TARA_AON_MAG_00334	TARA_AON_82_MAG_00334	Yes			TARA_SMAGs	MAG	65.208	34.792	Eukarya	Phytoplankton	55	0.666502	Group_B	Eukarya	Stramenopiles	Chromista	TARA_AON_82_MAG_00334		Ochrophyta	Dictyochophyceae	Pedinellales	Pedinellaceae	NA	34329122	6.39276e+07	6493	5660	71.4354	105.42	15193	1284.63	100	1.59	1473.6	1676.16	2.94	81.9	21883	12974	54.22	10.84	53.7	0.8	50	6	0	1
	TARA_AON_82_MAG_00336	TARA_AON_MAG_00336	TARA_AON_82_MAG_00336	Yes			TARA_SMAGs	MAG	63.471	36.529	Eukarya		0	0.00180032	Small_Animals	Eukarya	Opisthokonta	Animalia	TARA_AON_82_MAG_00336		Arthropoda	Hexanauplia	Marine_Hexanauplia_A	Marine_Hexanauplia_A	Marine_Hexanauplia_A	64693518	1.12903e+08	16187	3915	45.0185	168.97	20669	557.39	93.1	2.12	1007.78	896.26	3.73	30.2	35035	39222	42.17	7.23	57.3	0.8	50	1	1	0
	TARA_AON_82_MAG_00337	TARA_AON_MAG_00337	TARA_AON_82_MAG_00337	Yes			TARA_SMAGs	MAG	51.7295	48.2705	Eukarya	Phytoplankton	36	0.411274	Group_A	Eukarya	Haptista	Chromista	TARA_AON_82_MAG_00337		Haptophyta	Prymnesiophyceae	Phaeocystales	Phaeocystaceae	Phaeocystis	52299828	1.11991e+08	12934	4052	68.6224	130.15	11415	1349.9	100	2.59	1617.7	1727.52	3.81	67.7	26243	41680	37.35	3.61	46.7	0.4	50	5	1	0
	TARA_AON_82_MAG_00338	TARA_AON_MAG_00338	TARA_AON_82_MAG_00338	No			TARA_SMAGs	MAG	71.0407	28.9593	Eukarya	Phytoplankton	26	0.958583	Group_C	Eukarya	Stramenopiles	Chromista	TARA_AON_82_MAG_00338		Bacillariophyta	Mediophyceae	Cymatosirales	Cymatosiraceae	Minutocellus	18254396	3.39301e+07	4021	4676	53.5616	175.17	7360	1329.76	100	1.39	1497.58	1855.07	2.37	74.8	10275	3984	56.63	8.43	53.8	0.4	100	1	1	1
	TARA_AON_82_MAG_00340	TARA_AON_MAG_00340	TARA_AON_82_MAG_00340	Yes	METDB_00354	Prasinoderma singulare	TARA_SMAGs	MAG	57.2403	42.7597	Eukarya	Phytoplankton	26	0.982549	Group_C	Eukarya	Archaeplastida	Plantae	TARA_AON_82_MAG_00340		Chlorophyta	Palmophyllophyceae	Prasinococcales	Prasinococcaceae	Prasinoderma	27083380	3.50367e+07	3791	8604	68.4626	263.31	8619	974.55	99.3	1.57	1341.19	1213.95	2.42	51.9	14438	8282	80.72	83.13	77.3	1.6	100	3	1	1
	TARA_AON_82_MAG_00341	TARA_AON_MAG_00341	TARA_AON_82_MAG_00341	No			TARA_SMAGs	MAG	62.41	37.59	Eukarya	Phytoplankton	64	0.978607	Group_A	Eukarya	Haptista	Chromista	TARA_AON_82_MAG_00341		Haptophyta	Prymnesiophyceae	Prymnesiales	Chrysochromulinaceae	New_Chrysochromulinaceae_01	47979669	6.3718e+07	8212	6615	69.838	147.85	17095	1378.43	99.9	1.51	1484.24	1615.91	2.54	73.5	25594	13113	71.08	6.02	75.3	0	100	1	1	1
	TARA_AON_82_MAG_00342	TARA_AON_MAG_00342	TARA_AON_82_MAG_00342	Yes			TARA_SMAGs	MAG	74.046	25.954	Eukarya		0	0.000839196	Small_Animals	Eukarya	Opisthokonta	Animalia	TARA_AON_82_MAG_00342		Arthropoda	Hexanauplia	Marine_Hexanauplia_B	Marine_Hexanauplia_B	Marine_Hexanauplia_B	36684838	8.49186e+07	9890	3539	33.888	216.81	11137	630.5	96.7	2.3	1292.16	1100.53	4.06	33.2	19304	25006	28.92	3.61	43.2	0.4	33.3333	1	0	1
	TARA_AON_82_MAG_00343	TARA_AON_MAG_00343	TARA_AON_82_MAG_00343	Yes			TARA_SMAGs	MAG	65.9815	34.0185	Eukarya		0	0.00311736	Small_Animals	Eukarya	Opisthokonta	Animalia	TARA_AON_82_MAG_00343		Arthropoda	Hexanauplia	Marine_Hexanauplia_A	Marine_Hexanauplia_A	Marine_Hexanauplia_A	49749346	8.34721e+07	9895	5352	45.1166	139.18	4229	1093.51	89.4	3.63	1734.78	1225.61	4.41	40.4	18392	48346	43.37	14.46	59.6	1.2	50	1	1	0
	TARA_AON_82_MAG_00344	TARA_AON_MAG_00344	TARA_AON_82_MAG_00344	Yes			TARA_SMAGs	MAG			Eukarya		0	0.000286665	Small_Animals	Eukarya	Opisthokonta	Animalia	TARA_AON_82_MAG_00344		Arthropoda	Hexanauplia	Marine_Hexanauplia_B	Marine_Hexanauplia_B	Marine_Hexanauplia_B	30655321	5.57369e+08	8960	3288	35.8936	434.17	4329	717.15	49.3	1.42	1002.81	1169.04	2.54	13.9	5961	2517	3.61	0	5.5	0	0	1	0	0
	TARA_AON_82_MAG_00345	TARA_AON_MAG_00345	TARA_AON_82_MAG_00345	Yes			TARA_SMAGs	MAG			Eukarya		0	0.000843827	Small_Animals	Eukarya	Opisthokonta	Animalia	TARA_AON_82_MAG_00345		Arthropoda	Hexanauplia	Marine_Hexanauplia_A	Marine_Hexanauplia_A	Marine_Hexanauplia_A	16370729	5.84669e+08	5055	3105	41.7376	167.95	2560	588.64	80.2	3.51	1133.76	748.09	5.43	21.3	5926	14898	0	0	2.8	0	0	1	0	0
	TARA_AON_82_MAG_00346	TARA_AON_MAG_00346	TARA_AON_82_MAG_00346	Yes			TARA_SMAGs	MAG	68.8483	31.1517	Eukarya		0	0.000843415	Small_Animals	Eukarya	Opisthokonta	Animalia	TARA_AON_82_MAG_00346		Arthropoda	Hexanauplia	Marine_Hexanauplia_B	Marine_Hexanauplia_B	Marine_Hexanauplia_B	59679675	9.0561e+07	14121	4214	32.2669	151.74	8527	795.63	73.1	2.48	1243.01	1036.43	3.66	25.6	19207	28386	43.37	10.84	65.9	0.8	83.3333	1	1	1
	TARA_AON_82_MAG_00347	TARA_AON_MAG_00347	TARA_AON_82_MAG_00347	No			TARA_SMAGs	MAG	46.9367	53.0633	Eukarya		0	0.0218043	Group_D	Eukarya	Cryptista (disputed position)	Chromista	TARA_AON_82_MAG_00347		Picozoa	Picozoa	Picozoa	Picozoa	Picozoa	80011785	1.3247e+08	19199	4187	56.5488	131.76	10419	1910.61	99.7	3	2235.02	2099.2	4.18	67	28078	56143	46.99	8.43	60.4	1.2	83.3333	1	1	1
	TARA_AON_82_MAG_00348	TARA_AON_MAG_00348	TARA_AON_82_MAG_00348	No			TARA_SMAGs	MAG			Eukarya		0	0.000300789	Outlier	Eukarya	Opisthokonta	Animalia	TARA_AON_82_MAG_00348		NA	NA	NA	NA	NA	15205794	#DIV/0!	4066	3601	37.7704	140.37	4322	1572.55	93.9	1.45	1805.58	2346.33	2.81	59.4	5747	2584	0	0	0	0	0	1	0	0
	TARA_AON_82_MAG_00349	TARA_AON_MAG_00349	TARA_AON_82_MAG_00349	Yes			TARA_SMAGs	MAG			Eukarya		0	0.000400364	Small_Animals	Eukarya	Opisthokonta	Animalia	TARA_AON_82_MAG_00349		Arthropoda	Hexanauplia	Marine_Hexanauplia_A	Marine_Hexanauplia_A	Marine_Hexanauplia_A	11397089	4.07039e+08	3520	3097	41.7382	171.4	1251	674.63	71.2	3.46	1210.69	763.22	4.83	20.7	3502	8623	0	0	2.8	0	0	1	0	0
	TARA_AON_82_MAG_00350	TARA_AON_MAG_00350	TARA_AON_82_MAG_00350	Yes			TARA_SMAGs	MAG			Eukarya		0	0.000581782	Small_Animals	Eukarya	Opisthokonta	Animalia	TARA_AON_82_MAG_00350		Arthropoda	Hexanauplia	Marine_Hexanauplia_A	Marine_Hexanauplia_A	Marine_Hexanauplia_A	15961894	6.65079e+08	4932	3077	41.5406	177.46	2508	642.49	83.5	3.42	1185.63	794.92	5.09	24.8	6158	14914	1.2	1.2	2.4	0.4	0	1	0	0
	TARA_AON_82_MAG_00351	TARA_AON_MAG_00351	TARA_AON_82_MAG_00351	Yes			TARA_SMAGs	MAG	97.9295	2.0705	Eukarya	Phytoplankton	20	0.249824	Group_A	Eukarya	Haptista	Chromista	TARA_AON_82_MAG_00351		Haptophyta	Prymnesiophyceae	Isochrysidales	Noelaerhabdaceae	Emiliania	36971169	1.3064e+08	9558	3794	66.1067	116.4	10111	1199.15	100	2.44	1449.81	1552.98	3.89	65.1	20080	28842	18.07	1.2	28.3	0.4	50	1	1	1
	TARA_AON_82_MAG_00352	TARA_AON_MAG_00352	TARA_AON_82_MAG_00352	Yes			TARA_SMAGs	MAG			Eukarya		0	0.000878653	Small_Animals	Eukarya	Opisthokonta	Animalia	TARA_AON_82_MAG_00352		Arthropoda	Hexanauplia	Marine_Hexanauplia_B	Marine_Hexanauplia_B	Marine_Hexanauplia_B	13350758	4.17211e+08	4127	3093	32.7355	238.3	3581	657.78	90.9	2.07	1096.59	995.62	3.52	30.7	6241	6695	1.2	1.2	3.2	0.4	0	1	0	0
	TARA_AON_82_MAG_00353	TARA_AON_MAG_00353	TARA_AON_82_MAG_00353	Yes			TARA_SMAGs	MAG			Eukarya		0	0.000409295	Small_Animals	Eukarya	Opisthokonta	Animalia	TARA_AON_82_MAG_00353		Arthropoda	Hexanauplia	Marine_Hexanauplia_B	Marine_Hexanauplia_B	Marine_Hexanauplia_B	82941782	414708910	25470	3118	34.798	460.64	14703	539.1	72.8	1.93	1122.32	772.79	3.11	17.1	26294	24426	10.84	6.02	20	0	0	1	0	0
	TARA_AON_82_MAG_00354	TARA_AON_MAG_00354	TARA_AON_82_MAG_00354	Yes			TARA_SMAGs	MAG	81.0505	18.9495	Eukarya	Phytoplankton	58	0.968799	Group_A	Eukarya	Haptista	Chromista	TARA_AON_82_MAG_00354		Haptophyta	Prymnesiophyceae	Prymnesiales	Chrysochromulinaceae	New_Chrysochromulinaceae_01	46776119	7.05522e+07	8376	6190	68.316	145.23	16615	1455.4	100	1.57	1568.06	1911.2	2.75	76.6	24612	13993	71.08	10.84	66.3	1.2	66.6667	1	1	0
	TARA_AON_82_MAG_00355	TARA_AON_MAG_00355	TARA_AON_82_MAG_00355	Yes			TARA_SMAGs	MAG	63.1575	36.8425	Eukarya	Phytoplankton	13	0.360912	Group_B	Eukarya	Alveolata	Chromista	TARA_AON_82_MAG_00355		Myzozoa	Myzozoa	Myzozoa	Myzozoa	Myzozoa	156429545	4.43143e+08	37615	4184	50.4185	418.71	34259	519.06	87.5	2.34	1292.21	578.08	3.97	20.7	62390	83626	16.87	2.41	35.3	1.2	66.6667	1	0	1
	TARA_AON_82_MAG_00356	TARA_AON_MAG_00356	TARA_AON_82_MAG_00356	No			TARA_SMAGs	MAG	52.861	47.139	Eukarya	Phytoplankton	92	0.971453	Group_A	Eukarya	Haptista	Chromista	TARA_AON_82_MAG_00356		Haptophyta	Prymnesiophyceae	Prymnesiales	Chrysochromulinaceae	New_Chrysochromulinaceae_01	69436919	8.93654e+07	9552	8934	65.052	173.42	21833	1549.77	99.9	1.55	1680.69	2056.34	2.65	72.8	32640	17836	69.88	12.05	77.7	0.8	100	1	1	1
	TARA_AON_82_MAG_00357	TARA_AON_MAG_00357	TARA_AON_82_MAG_00357	No			TARA_SMAGs	MAG	49.343	50.657	Eukarya		0	0.000656159	Small_Animals	Eukarya	Opisthokonta	Animalia	TARA_AON_82_MAG_00357		Chordata	Appendicularia	Copelata	Oikopleuridae	NA	52170580	9.4341e+07	10199	5392	36.6558	160.65	9291	744.07	97.6	3.41	1610.49	1033.92	4.86	35.1	24650	59293	27.71	10.84	55.3	0.8	66.6667	1	1	0
	TARA_AOS_82_MAG_00032	TARA_AOS_MAG_00032	TARA_AOS_82_MAG_00032	Yes			TARA_SMAGs	MAG	81.443	18.557	Eukarya	Phytoplankton	16	0.994127	Group_C	Eukarya	Archaeplastida	Plantae	TARA_AOS_82_MAG_00032		Chlorophyta	Chloropicophyceae	Chloropicales	Chloropicaceae	Chloropicon	15880967	1.87497e+07	523	50926	60.7837	137.93	5660	1366.68	100	1.62	2374.42	1432.39	2.62	79	9181	5721	93.98	6.02	84.7	0.4	100	7	1	1
	TARA_AOS_82_MAG_00045	TARA_AOS_MAG_00045	TARA_AOS_82_MAG_00045	Yes			TARA_SMAGs	MAG	67.367	32.633	Eukarya	Phytoplankton	67	0.924786	Group_B	Eukarya	Stramenopiles	Chromista	TARA_AOS_82_MAG_00045		Ochrophyta	Pelagophyceae	Pelagomonadales	Pelagomonadaceae	Sister_Pelagomonas	27608731	4.06609e+07	1972	21387	64.396	141.54	14111	1252.15	100	1.18	2289.57	1561.9	2.34	73.9	16304	2928	90.36	4.82	67.9	0	83.3333	2	1	1
	TARA_AOS_82_MAG_00050	TARA_AOS_MAG_00050	TARA_AOS_82_MAG_00050	Yes			TARA_SMAGs	MAG	69.6763	30.3237	Eukarya	Phytoplankton	51	0.986397	Group_C	Eukarya	Stramenopiles	Chromista	TARA_AOS_82_MAG_00050		Bacillariophyta	Mediophyceae	Cymatosirales	Cymatosiraceae	NA	25177467	3.11602e+07	1952	18760	55.9632	199.69	9401	1482.7	99.9	1.3	1748.07	2039.22	2.27	72.2	12268	3635	87.95	3.61	80.8	0.4	100	3	1	1
	TARA_AOS_82_MAG_00129	TARA_AOS_MAG_00129	TARA_AOS_82_MAG_00129	Yes			TARA_SMAGs	MAG	92.319	7.681	Eukarya	Phytoplankton	37	0.403969	Group_B	Eukarya	Stramenopiles	Chromista	TARA_AOS_82_MAG_00129		Ochrophyta	Pelagophyceae	Pelagomonadales	Pelagomonadaceae	Aureococcus	27129373	5.57071e+07	6147	4520	72.1151	158.52	15754	1079.38	100	1.31	1208.73	1458	2.43	80.2	20151	6294	69.88	9.64	48.7	1.2	50	1	1	1
	TARA_AOS_82_MAG_00131	TARA_AOS_MAG_00131	TARA_AOS_82_MAG_00131	No			TARA_SMAGs	MAG	75.3263	24.6737	Eukarya	Phytoplankton	8	0.751952	Group_C	Eukarya	Archaeplastida	Plantae	TARA_AOS_82_MAG_00131		Chlorophyta	Chloropicophyceae	Chloropicales	Chloropicaceae	Chloropicon	10098680	1.71746e+07	2356	4259	59.3217	123.26	4897	1060.63	100	1.42	1276.24	1134.37	2.47	71.8	6838	2857	56.63	6.02	58.8	0	83.3333	1	1	1
	TARA_AOS_82_MAG_00132	TARA_AOS_MAG_00132	TARA_AOS_82_MAG_00132	No			TARA_SMAGs	MAG			Eukarya	Phytoplankton	37	0.703099	Group_A	Eukarya	Haptista	Chromista	TARA_AOS_82_MAG_00132		Haptophyta	NA	NA	NA	NA	24427585	4.48213e+07	4758	5333	58.6375	192.04	8150	1064.21	99.3	1.78	1373.88	1351.61	2.89	60.3	13852	10779	48.19	4.82	54.5	0.4	0	1	0	0
	TARA_AOS_82_MAG_00135	TARA_AOS_MAG_00135	TARA_AOS_82_MAG_00135	Yes			TARA_SMAGs	MAG	37.58	62.42	Eukarya		0	0.00264989	Group_B	Eukarya	Stramenopiles	Chromista	TARA_AOS_82_MAG_00135	MAST_Major_Clade_II	MAST	MAST_unclassified_Clade	MAST_unclassified_Clade	MAST_unclassified_Clade	MAST_unclassified_Clade	19057692	6.24842e+07	4842	3850	44.8687	168.3	5435	2112.54	100	1.39	2221.06	2582.33	2.48	81.9	7389	2899	31.33	3.61	30.5	0	50	1	1	0
	TARA_AOS_82_MAG_00137	TARA_AOS_MAG_00137	TARA_AOS_82_MAG_00137	Yes			TARA_SMAGs	MAG	93.9835	6.0165	Eukarya	Phytoplankton	13	0.856392	Group_C	Eukarya	Archaeplastida	Plantae	TARA_AOS_82_MAG_00137		Chlorophyta	Mamiellophyceae	Mamiellales	Mamiellaceae	Micromonas	12392203	2.2738e+07	2958	4157	62.3437	119.48	5652	1172.48	100	1.52	1468.55	1334.5	2.74	76.1	8050	4166	57.83	7.23	54.5	0.4	66.6667	1	0	1
	TARA_AOS_82_MAG_00140	TARA_AOS_MAG_00140	TARA_AOS_82_MAG_00140	Yes			TARA_SMAGs	MAG	53.5495	46.4505	Eukarya	Phytoplankton	44	0.761152	Group_A	Eukarya	Haptista	Chromista	TARA_AOS_82_MAG_00140		Haptophyta	Prymnesiophyceae	Prymnesiales	Chrysochromulinaceae	New_Chrysochromulinaceae_01	34960527	7.00612e+07	8291	4249	62.0158	148.87	10800	1110.27	97.2	1.46	1220	1618.88	2.48	49.9	15718	7302	40.96	2.41	49.9	0.4	66.6667	2	1	1
	TARA_AOS_82_MAG_00141	TARA_AOS_MAG_00141	TARA_AOS_82_MAG_00141	Yes			TARA_SMAGs	MAG	63.981	36.019	Eukarya	Phytoplankton	10	0.0235537	Group_B	Eukarya	Haptista	Chromista	TARA_AOS_82_MAG_00141		Haptophyta	Prymnesiophyceae	Prymnesiales	Chrysochromulinaceae	New_Chrysochromulinaceae_01	12461723	8.14492e+07	2038	7001	62.98	190.94	2768	1575.86	99.6	1.97	1831.57	2179.18	3.12	64.4	5091	4934	16.87	2.41	15.3	0	50	1	0	1
	TARA_AOS_82_MAG_00142	TARA_AOS_MAG_00142	TARA_AOS_82_MAG_00142	Yes			TARA_SMAGs	MAG	43.048	56.952	Eukarya	Phytoplankton	42	0.111021	Group_A	Eukarya	Haptista	Chromista	TARA_AOS_82_MAG_00142		Haptophyta	Prymnesiophyceae	Sister_Phaeocystis	Sister_Phaeocystis	Sister_Phaeocystis	18832268	4.14808e+07	5010	3628	70.9621	119.14	10074	890.14	99.2	1.35	967.41	1341.05	2.55	61.6	13038	4591	40.96	4.82	45.4	0	50	1	1	0
	TARA_AOS_82_MAG_00144	TARA_AOS_MAG_00144	TARA_AOS_82_MAG_00144	No			TARA_SMAGs	MAG			Eukarya	Phytoplankton	24	0.13734	Group_A	Eukarya	Haptista	Chromista	TARA_AOS_82_MAG_00144		Haptophyta	Prymnesiophyceae	Prymnesiales	Chrysochromulinaceae	New_Chrysochromulinaceae_01	23098977	8.52361e+07	6158	3687	68.9995	141.93	8539	980	98.6	1.58	1081.56	1491.32	2.83	52.8	12456	7164	28.92	1.2	27.1	0.4	16.6667	1	0	0
	TARA_AOS_82_MAG_00145	TARA_AOS_MAG_00145	TARA_AOS_82_MAG_00145	Yes			TARA_SMAGs	MAG			Eukarya	Phytoplankton	5	0.01063	Group_A	Eukarya	Stramenopiles	Chromista	TARA_AOS_82_MAG_00145		Heterokontophyta	Oomycota	New_Oomycota	New_Oomycota	New_Oomycota	14553114	7.57975e+07	4449	3115	65.3961	158.08	5202	900.03	92.7	1.44	1004.36	1314.22	2.59	44.3	7170	3134	14.46	0	19.2	0.8	16.6667	1	0	0
	TARA_AOS_82_MAG_00147	TARA_AOS_MAG_00147	TARA_AOS_82_MAG_00147	No			TARA_SMAGs	MAG	87.126	12.874	Eukarya	Phytoplankton	10	0.104782	Group_C	Eukarya	Stramenopiles	Chromista	TARA_AOS_82_MAG_00147		Bacillariophyta	Mediophyceae	Thalassiosirales	Thalassiosiraceae	Thalassiosira	15619125	7.0996e+07	4691	3214	52.2147	146.04	2755	1359.81	90.4	2.28	1742.9	1781.11	3.57	48	5517	7088	20.48	6.02	22	0	33.3333	1	0	1
	TARA_AOS_82_MAG_00149	TARA_AOS_MAG_00149	TARA_AOS_82_MAG_00149	Yes			TARA_SMAGs	MAG	37.559	62.441	Eukarya	Phytoplankton	12	0.0608674	Group_A	Eukarya	Haptista	Chromista	TARA_AOS_82_MAG_00149		Haptophyta	Prymnesiophyceae	Prymnesiales	Chrysochromulinaceae	New_Chrysochromulinaceae_01	16906535	1.0501e+08	4940	3324	63.6313	131.86	6265	1385.2	100	1.53	1509.95	1689.76	2.69	75	9159	4887	21.69	1.2	16.1	0	16.6667	1	1	0
	TARA_AOS_82_MAG_00150	TARA_AOS_MAG_00150	TARA_AOS_82_MAG_00150	Yes			TARA_SMAGs	MAG	43.1035	56.8965	Eukarya		0	0.00152512	Group_B	Eukarya	Stramenopiles	Chromista	TARA_AOS_82_MAG_00150	MAST_Major_Clade_II	MAST	MAST_unclassified_Clade	MAST_unclassified_Clade	MAST_unclassified_Clade	MAST_unclassified_Clade	13801873	6.27358e+07	3692	3628	44.9756	157.03	4536	867.03	93.4	1.6	1038.86	1578.66	2.81	42.7	6798	4092	16.87	6.02	22	0	50	1	1	0
	TARA_AOS_82_MAG_00154	TARA_AOS_MAG_00154	TARA_AOS_82_MAG_00154	Yes			TARA_SMAGs	MAG			Eukarya	Phytoplankton	15	0.0466172	Group_A	Eukarya	Haptista	Chromista	TARA_AOS_82_MAG_00154		Haptophyta	Prymnesiophyceae	Phaeocystales	Phaeocystaceae	Phaeocystis	11831798	1.20733e+08	3478	3290	65.4103	152.8	3083	898.37	100	2.92	1258.81	1042.38	4.22	57.7	7608	14577	9.64	1.2	9.8	0	0	1	0	0
	TARA_AOS_82_MAG_00158	TARA_AOS_MAG_00158	TARA_AOS_82_MAG_00158	No			TARA_SMAGs	MAG	42.567	57.433	Eukarya	Phytoplankton	5	0.0192233	Group_A	Eukarya	Haptista	Chromista	TARA_AOS_82_MAG_00158		Haptophyta	Prymnesiophyceae	Prymnesiales	Prymnesiaceae	NA	10653907	6.19413e+07	3174	3252	62.5691	142.02	2141	1585.22	99.8	2.43	1832.3	1852.73	3.55	72.7	4887	6996	8.43	0	17.2	0	50	1	1	0
	TARA_AOS_82_MAG_00159	TARA_AOS_MAG_00159	TARA_AOS_82_MAG_00159	No			TARA_SMAGs	MAG	46.899	53.101	Eukarya		0	0.000375886	Small_Animals	Eukarya	Opisthokonta	Animalia	TARA_AOS_82_MAG_00159		Chordata	NA	NA	NA	NA	14408428	1.07526e+08	3139	4631	28.1153	471.69	1266	808.1	80.8	3.1	1999.29	851.58	4.52	17.6	3143	6604	7.23	0	13.4	0.4	16.6667	1	0	0
	TARA_AOS_82_MAG_00160	TARA_AOS_MAG_00160	TARA_AOS_82_MAG_00160	Yes			TARA_SMAGs	MAG	62.53	37.47	Eukarya		0	0.000388756	Small_Animals	Eukarya	Opisthokonta	Animalia	TARA_AOS_82_MAG_00160		Arthropoda	Hexanauplia	Marine_Hexanauplia_A	Marine_Hexanauplia_A	Marine_Hexanauplia_A	12365631	3.9381e+07	2793	4504	54.1268	140.1	1943	1220.3	99.9	3.47	1913.17	1553.81	4.71	57.2	5798	14306	26.51	8.43	31.4	0	50	1	1	0
	TARA_AOS_82_MAG_00161	TARA_AOS_MAG_00161	TARA_AOS_82_MAG_00161	Yes			TARA_SMAGs	MAG	97.851	2.149	Eukarya	Phytoplankton	20	0.121201	Group_A	Eukarya	Haptista	Chromista	TARA_AOS_82_MAG_00161		Haptophyta	Prymnesiophyceae	Isochrysidales	Noelaerhabdaceae	Emiliania	36278491	1.33869e+08	9271	3855	66.0572	116.23	9612	1215.91	99.9	2.55	1496.48	1625.84	4.1	64.5	19262	29913	20.48	4.82	27.1	0.4	50	1	1	1
	TARA_AOS_82_MAG_00162	TARA_AOS_MAG_00162	TARA_AOS_82_MAG_00162	Yes	METDB_00305	Pelagococcus subviridis	TARA_SMAGs	MAG	73.704	26.296	Eukarya	Phytoplankton	9	0.0237639	Group_B	Eukarya	Stramenopiles	Chromista	TARA_AOS_82_MAG_00162		Ochrophyta	Pelagophyceae	Pelagomonadales	Pelagomonadaceae	Pelagococcus	18126146	1.00144e+08	4842	3677	69.9087	186.85	3850	1010.2	100	2.61	1417.1	1273.31	3.51	59.6	10705	17237	25.3	2.41	18.1	0	50	1	1	1
	TARA_AOS_82_MAG_00163	TARA_AOS_MAG_00163	TARA_AOS_82_MAG_00163	No			TARA_SMAGs	MAG	49.983	50.017	Eukarya		0	0.000776401	Group_D	Eukarya	Cryptista (disputed position)	Chromista	TARA_AOS_82_MAG_00163		Picozoa	Picozoa	Picozoa	Picozoa	Picozoa	10515498	7.25207e+07	3201	3170	56.0229	106.03	1756	2057.73	99.9	2.48	2286.12	2081.38	3.67	77.3	3949	5857	12.05	2.41	14.5	0	66.6667	1	1	1
	TARA_AOS_82_MAG_00165	TARA_AOS_MAG_00165	TARA_AOS_82_MAG_00165	Yes			TARA_SMAGs	MAG	65.2085	34.7915	Eukarya		0	0.000584889	Small_Animals	Eukarya	Opisthokonta	Animalia	TARA_AOS_82_MAG_00165		Arthropoda	Hexanauplia	Marine_Hexanauplia_A	Marine_Hexanauplia_A	Marine_Hexanauplia_A	62875516	2.08197e+08	17985	3362	43.218	157.94	7862	726.58	62.5	3.35	1337.16	971.13	5.13	21.1	18226	42827	20.48	4.82	30.2	0.4	83.3333	1	1	0
	TARA_AOS_82_MAG_00167	TARA_AOS_MAG_00167	TARA_AOS_82_MAG_00167	Yes			TARA_SMAGs	MAG	54.9095	45.0905	Eukarya		0	0.000426142	Small_Animals	Eukarya	Opisthokonta	Animalia	TARA_AOS_82_MAG_00167		Chordata	Appendicularia	Copelata	Oikopleuridae	NA	10325913	5.58157e+07	2762	3633	38.3189	140.44	770	1120.8	94.2	4.11	1750.74	1195.38	4.82	44.9	4141	12872	8.43	2.41	18.5	0	33.3333	1	1	1
	TARA_AOS_82_MAG_00168	TARA_AOS_MAG_00168	TARA_AOS_82_MAG_00168	Yes			TARA_SMAGs	MAG	74.029	25.971	Eukarya		0	0.000793998	Small_Animals	Eukarya	Opisthokonta	Animalia	TARA_AOS_82_MAG_00168		Arthropoda	Hexanauplia	Marine_Hexanauplia_B	Marine_Hexanauplia_B	Marine_Hexanauplia_B	28347013	6.34161e+07	7551	3617	33.9962	159	9579	746.13	95.4	2	1176.48	1454.21	3.97	38	14439	14444	30.12	9.64	44.7	1.2	66.6667	1	1	1
	TARA_AOS_82_MAG_00169	TARA_AOS_MAG_00169	TARA_AOS_82_MAG_00169	Yes			TARA_SMAGs	MAG	74.3145	25.6855	Eukarya		0	0.00180127	Small_Animals	Eukarya	Opisthokonta	Animalia	TARA_AOS_82_MAG_00169		Arthropoda	Hexanauplia	Marine_Hexanauplia_B	Marine_Hexanauplia_B	Marine_Hexanauplia_B	54419707	9.36656e+07	11669	4806	34.0573	247.74	20781	490.58	97.9	1.91	1122.4	986.15	3.74	28	31071	28171	40.96	15.66	58.1	1.2	50	1	0	1
	TARA_AOS_82_MAG_00170	TARA_AOS_MAG_00170	TARA_AOS_82_MAG_00170	No			TARA_SMAGs	MAG			Eukarya		0	0.000436356	Small_Animals	Eukarya	Opisthokonta	Animalia	TARA_AOS_82_MAG_00170		Chordata	NA	NA	NA	NA	42492289	4.00871e+08	8633	5103	24.6669	720.04	2055	523.09	59.5	3.01	2152.83	609.56	4.02	7.5	6134	12330	2.41	0	10.6	0	0	1	0	0
	TARA_AOS_82_MAG_00171	TARA_AOS_MAG_00171	TARA_AOS_82_MAG_00171	No			TARA_SMAGs	MAG			Eukarya		0	0.000458625	Small_Animals	Eukarya	Opisthokonta	Animalia	TARA_AOS_82_MAG_00171		Arthropoda	Hexanauplia	Marine_Hexanauplia_A	Marine_Hexanauplia_A	Marine_Hexanauplia_A	21642437	1.17622e+08	6265	3289	36.7683	378.53	1923	784.73	73.3	3.11	1816.3	879.7	4.18	20.7	5703	12005	9.64	1.2	18.4	0	0	1	0	0
	TARA_AOS_82_MAG_00172	TARA_AOS_MAG_00172	TARA_AOS_82_MAG_00172	Yes			TARA_SMAGs	MAG			Eukarya		1	0.000644119	Group_B	Eukarya	Alveolata	Chromista	TARA_AOS_82_MAG_00172		Myzozoa	Myzozoa	Myzozoa	Myzozoa	Myzozoa	11888294	3.39666e+08	3703	3067	52.3525	342.27	3085	997.38	92.1	1.84	1428.47	1012.95	3.15	42.6	5074	4278	1.2	0	3.5	0	16.6667	1	0	0
	TARA_AOS_82_MAG_00173	TARA_AOS_MAG_00173	TARA_AOS_82_MAG_00173	No			TARA_SMAGs	MAG	78.093	21.907	Eukarya		0	0.000964552	Small_Animals	Eukarya	Opisthokonta	Animalia	TARA_AOS_82_MAG_00173		Arthropoda	Crustacea	Cladocera	Daphniidae	Daphnia	37509458	6.7829e+07	9215	4046	37.6971	179.38	3867	676.69	70.4	3.24	1433.28	885.66	4.51	19.2	10669	23875	19.28	9.64	55.3	1.2	16.6667	1	0	0
	TARA_AOS_82_MAG_00174	TARA_AOS_MAG_00174	TARA_AOS_82_MAG_00174	Yes			TARA_SMAGs	MAG			Eukarya		0	0.000367505	Small_Animals	Eukarya	Opisthokonta	Animalia	TARA_AOS_82_MAG_00174		Arthropoda	Hexanauplia	Marine_Hexanauplia_B	Marine_Hexanauplia_B	Marine_Hexanauplia_B	36500956	2.10988e+08	11133	3134	35.1301	433.06	6091	602.78	74.5	2	1174.72	781.93	3.1	19.3	11661	11715	8.43	2.41	17.3	0	0	1	0	0
	TARA_AOS_82_MAG_00175	TARA_AOS_MAG_00175	TARA_AOS_82_MAG_00175	Yes			TARA_SMAGs	MAG			Eukarya		0	0.00032681	Small_Animals	Eukarya	Opisthokonta	Animalia	TARA_AOS_82_MAG_00175		Arthropoda	Hexanauplia	Marine_Hexanauplia_B	Marine_Hexanauplia_B	Marine_Hexanauplia_B	43952115	3.60263e+08	10418	4183	35.4867	553.52	5258	640.17	61.2	1.86	1264.92	940.33	3.04	13.3	9114	7853	12.05	2.41	12.2	0	0	1	0	0
	TARA_AOS_82_MAG_00176	TARA_AOS_MAG_00176	TARA_AOS_82_MAG_00176	Yes			TARA_SMAGs	MAG	81.8257	18.1743	Eukarya	Phytoplankton	30	0.801635	Group_C	Eukarya	Stramenopiles	Chromista	TARA_AOS_82_MAG_00176		Bacillariophyta	Bacillariophyceae	Bacillariales	Bacillariaceae	Fragilariopsis	28681957	4.68659e+07	6363	4642	39.9607	158.08	7280	1313.13	96.3	1.73	1988.43	1711.49	2.8	55.8	12193	8864	62.65	1.2	61.2	0	100	2	1	1
	TARA_AOS_82_MAG_00177	TARA_AOS_MAG_00177	TARA_AOS_82_MAG_00177	No			TARA_SMAGs	MAG	65.027	34.973	Eukarya		0	0.000482002	Small_Animals	Eukarya	Opisthokonta	Animalia	TARA_AOS_82_MAG_00177		Chordata	Appendicularia	Copelata	Oikopleuridae	NA	12114305	4.17735e+07	3207	3696	35.6259	158.34	747	941.58	92.5	4.55	1737.32	1062.47	5.2	37.4	4810	17060	13.25	0	29	0	50	1	0	0
	TARA_AOS_82_MAG_00178	TARA_AOS_MAG_00178	TARA_AOS_82_MAG_00178	Yes			TARA_SMAGs	MAG	62.445	37.555	Eukarya		0	0.000286665	Group_E	Eukarya	Alveolata	Chromista	TARA_AOS_82_MAG_00178		Ciliophora	Oligotrichea	Choreotrichida	New_Choreotrichida_01	New_Choreotrichida_01	10416270	520813500	2883	3505	38.5464	101.52	3646	314.6	68	1.08	469.04	454.45	2.12	11.8	3911	297	1.2	1.2	2	0	33.3333	1	0	1
	TARA_AOS_82_MAG_00179	TARA_AOS_MAG_00179	TARA_AOS_82_MAG_00179	Yes			TARA_SMAGs	MAG	78.923	21.077	Eukarya		0	0.00175838	Small_Animals	Eukarya	Opisthokonta	Animalia	TARA_AOS_82_MAG_00179		Arthropoda	Hexanauplia	Marine_Hexanauplia_A	Marine_Hexanauplia_A	Marine_Hexanauplia_A	62260828	1.70578e+08	15074	4073	43.5367	187.4	21101	488.81	93	2.01	929.5	813.03	3.7	26.4	33644	33881	27.71	9.64	36.5	0.8	50	1	0	1
	TARA_AOS_82_MAG_00180	TARA_AOS_MAG_00180	TARA_AOS_82_MAG_00180	Yes			TARA_SMAGs	MAG			Eukarya		0	0.000421827	Small_Animals	Eukarya	Opisthokonta	Animalia	TARA_AOS_82_MAG_00180		Arthropoda	Hexanauplia	Marine_Hexanauplia_B	Marine_Hexanauplia_B	Marine_Hexanauplia_B	58445344	3.09235e+08	17667	3186	34.9656	451.69	11904	511.47	75.6	1.82	1045.43	757.98	3.04	17.4	19893	16299	7.23	1.2	18.9	0.4	0	1	0	0
	TARA_AOS_82_MAG_00181	TARA_AOS_MAG_00181	TARA_AOS_82_MAG_00181	No			TARA_SMAGs	MAG	67.1807	32.8193	Eukarya	Phytoplankton	20	0.94782	Group_C	Eukarya	Archaeplastida	Plantae	TARA_AOS_82_MAG_00181		Chlorophyta	Mamiellophyceae	Mamiellales	Mamiellaceae	Micromonas	15561846	2.49389e+07	3081	5492	68.6852	212.92	7709	1262.89	100	1.27	1509.31	1331.72	2.25	79.7	9828	2651	74.7	2.41	62.4	0.4	100	1	1	1
	TARA_AOS_82_MAG_00182	TARA_AOS_MAG_00182	TARA_AOS_82_MAG_00182	Yes			TARA_SMAGs	MAG			Eukarya	Phytoplankton	8	0.0078081	Group_A	Eukarya	Haptista	Chromista	TARA_AOS_82_MAG_00182		Haptophyta	Prymnesiophyceae	Phaeocystales	Phaeocystaceae	Phaeocystis	19027317	3.22497e+08	5015	3698	63.7081	157.78	4827	1176.36	100	2.48	1564.77	1462.16	3.87	61.6	9967	14742	1.2	0	5.9	0	0	1	0	0
	TARA_AOS_82_MAG_00183	TARA_AOS_MAG_00183	TARA_AOS_82_MAG_00183	Yes			TARA_SMAGs	MAG	55.1485	44.8515	Eukarya	Phytoplankton	49	0.414409	Group_A	Eukarya	Haptista	Chromista	TARA_AOS_82_MAG_00183		Haptophyta	Prymnesiophyceae	Phaeocystales	Phaeocystaceae	Phaeocystis	41217481	8.67736e+07	8613	5026	65.6609	148.5	15578	909.31	100	1.93	1295.72	1096.45	3.17	60.4	27383	25587	43.37	6.02	47.5	0.8	50	1	1	0
	TARA_AOS_82_MAG_00184	TARA_AOS_MAG_00184	TARA_AOS_82_MAG_00184	Yes			TARA_SMAGs	MAG	64.717	35.283	Eukarya	Phytoplankton	77	0.74817	Group_A	Eukarya	Haptista	Chromista	TARA_AOS_82_MAG_00184		Haptophyta	Prymnesiophyceae	Prymnesiales	Chrysochromulinaceae	New_Chrysochromulinaceae_01	76430191	1.24277e+08	15579	5206	62.6678	174.84	17343	1508.64	99.9	2	1735.41	1911.31	3.14	64.4	32615	32617	45.78	3.61	61.5	0.4	50	1	1	0
	TARA_AOS_82_MAG_00185	TARA_AOS_MAG_00185	TARA_AOS_82_MAG_00185	Yes			TARA_SMAGs	MAG	48.748	51.252	Eukarya	Phytoplankton	27	0.909972	Group_B	Eukarya	Stramenopiles	Chromista	TARA_AOS_82_MAG_00185		Ochrophyta	Dictyochophyceae	Pedinellales	Pedinellaceae	NA	54476297	8.26651e+07	9518	6407	58.7678	146.78	12703	1799.93	99.9	1.84	2012.67	2432.85	3.07	70.8	21421	18044	60.24	14.46	65.9	1.2	66.6667	6	1	1
	TARA_AOS_82_MAG_00186	TARA_AOS_MAG_00186	TARA_AOS_82_MAG_00186	No			TARA_SMAGs	MAG	92.15	7.85	Eukarya	Phytoplankton	14	0.991097	Group_C	Eukarya	Archaeplastida	Plantae	TARA_AOS_82_MAG_00186		Chlorophyta	Mamiellophyceae	Mamiellales	Bathycoccaceae	Bathycoccus	11913442	2.05404e+07	2670	4546	47.9478	195.97	6235	1275.42	100	1.19	1569.09	1330.99	2.34	78.1	7296	1419	73.49	2.41	58	0.8	100	1	1	1
	TARA_AOS_82_MAG_00188	TARA_AOS_MAG_00188	TARA_AOS_82_MAG_00188	Yes			TARA_SMAGs	MAG			Eukarya		0	0.00182736	Small_Animals	Eukarya	Opisthokonta	Animalia	TARA_AOS_82_MAG_00188		Arthropoda	Hexanauplia	Marine_Hexanauplia_B	Marine_Hexanauplia_B	Marine_Hexanauplia_B	30127532	2.33547e+08	8284	3535	32.6391	279.45	8066	509.13	89.8	2.09	1014.94	856.5	3.72	22.8	13493	14736	4.82	2.41	12.9	0.4	0	1	0	0
	TARA_ARC_108_MAG_00063	TARA_ARC_MAG_00063	TARA_ARC_108_MAG_00063	Yes			TARA_SMAGs	MAG	73.5697	26.4303	Eukarya	Phytoplankton	24	0.999547	Group_C	Eukarya	Archaeplastida	Plantae	TARA_ARC_108_MAG_00063		Chlorophyta	Mamiellophyceae	Mamiellales	Mamiellaceae	Micromonas	19309297	2.19924e+07	380	95565	56.5839	205.53	7514	1527.43	100	1.37	1715.19	1744.53	2.31	82.6	10447	3836	96.39	6.02	87.8	0.4	100	2	1	1
	TARA_ARC_108_MAG_00100	TARA_ARC_MAG_00100	TARA_ARC_108_MAG_00100	Yes	METDB_00251	Micromonas polaris	TARA_SMAGs	MAG	71.632	28.368	Eukarya	Phytoplankton	36	0.999329	Group_C	Eukarya	Archaeplastida	Plantae	TARA_ARC_108_MAG_00100		Chlorophyta	Mamiellophyceae	Mamiellales	Mamiellaceae	Micromonas	22042985	2.57813e+07	1020	37992	59.3697	159.08	6118	1455.86	100	2	2302.31	1891.86	3.1	77.3	11700	11741	93.98	10.84	85.5	0.4	100	1	1	1
	TARA_ARC_108_MAG_00108	TARA_ARC_MAG_00108	TARA_ARC_108_MAG_00108	No			TARA_SMAGs	MAG	59.5127	40.4873	Eukarya	Phytoplankton	42	0.984305	Group_C	Eukarya	Stramenopiles	Chromista	TARA_ARC_108_MAG_00108		Bacillariophyta	Mediophyceae	Chaetocerotales	Leptocylindraceae	Leptocylindrus	40473145	4.88806e+07	7090	6501	43.2458	136.46	11293	1099.89	97.8	1.75	1493.45	1733.25	2.9	50.6	18606	13871	91.57	9.64	82.8	1.6	100	1	1	1
	TARA_ARC_108_MAG_00116	TARA_ARC_MAG_00116	TARA_ARC_108_MAG_00116	Yes			TARA_SMAGs	MAG	71.6527	28.3473	Eukarya	Phytoplankton	77	0.99089	Group_C	Eukarya	Stramenopiles	Chromista	TARA_ARC_108_MAG_00116		Bacillariophyta	Mediophyceae	Chaetocerotales	Chaetocerotaceae	Chaetoceros	32722577	3.97119e+07	3326	13011	42.3468	127.37	11005	1204.39	99.8	1.54	1725.78	1714.57	2.57	61.7	16778	9082	91.57	10.84	82.4	1.6	100	1	1	1
	TARA_ARC_108_MAG_00122	TARA_ARC_MAG_00122	TARA_ARC_108_MAG_00122	Yes			TARA_SMAGs	MAG	86.4673	13.5327	Eukarya	Phytoplankton	54	0.965467	Group_C	Eukarya	Stramenopiles	Chromista	TARA_ARC_108_MAG_00122		Bacillariophyta	Bacillariophyceae	Bacillariales	Bacillariaceae	Fragilariopsis	35575995	4.48625e+07	4966	8878	37.6395	161.74	7942	1307.52	97.4	1.8	1661.86	1682.13	2.69	55.3	15043	12027	85.54	6.02	79.3	0.4	100	1	1	1
	TARA_ARC_108_MAG_00123	TARA_ARC_MAG_00123	TARA_ARC_108_MAG_00123	Yes			TARA_SMAGs	MAG	66.066	33.934	Eukarya	Phytoplankton	64	0.871677	Group_B	Eukarya	Stramenopiles	Chromista	TARA_ARC_108_MAG_00123		Ochrophyta	Pelagophyceae	Pelagomonadales	Pelagomonadaceae	NA	24697883	3.55877e+07	1951	18288	65.6846	180.97	13265	1220.04	100	1.18	1429.54	1573.91	2.25	76.3	15451	2729	85.54	6.02	69.4	0	50	1	1	1
	TARA_ARC_108_MAG_00137	TARA_ARC_MAG_00137	TARA_ARC_108_MAG_00137	No			TARA_SMAGs	MAG	85.9915	14.0085	Eukarya	Phytoplankton	54	0.921199	Group_C	Eukarya	Stramenopiles	Chromista	TARA_ARC_108_MAG_00137		Bacillariophyta	Bacillariophyceae	Bacillariales	Bacillariaceae	New_Bacillariaceae_02	40678489	5.76183e+07	7917	5534	42.525	185.07	13056	1171.99	98.6	1.45	1424.24	1587.32	2.51	53.3	18498	8240	83.13	4.82	70.6	0.4	83.3333	1	1	0
	TARA_ARC_108_MAG_00138	TARA_ARC_MAG_00138	TARA_ARC_108_MAG_00138	Yes			TARA_SMAGs	MAG	78.2805	21.7195	Eukarya	Phytoplankton	47	0.978728	Group_C	Eukarya	Stramenopiles	Chromista	TARA_ARC_108_MAG_00138		Bacillariophyta	Mediophyceae	Thalassiosirales	Skeletonemaceae	Skeletonema	29129855	3.5054e+07	3476	10535	44.6585	126.19	9981	1452.32	100	1.51	1713.79	1876.37	2.56	73.5	14751	7461	93.98	15.66	83.1	2	83.3333	1	1	0
	TARA_ARC_108_MAG_00147	TARA_ARC_MAG_00147	TARA_ARC_108_MAG_00147	Yes			TARA_SMAGs	MAG	52.2723	47.7277	Eukarya		0	0.0189067	Group_D	Eukarya	Stramenopiles	Chromista	TARA_ARC_108_MAG_00147		Heterokontophyta	Oomycota	New_Oomycota	New_Oomycota	New_Oomycota	55407913	8.01851e+07	10499	5722	67.5373	160.69	16174	887.5	90.8	1.49	995.03	1360.46	2.6	37.3	23275	11384	83.13	6.02	69.1	0.4	100	1	1	1
	TARA_ARC_108_MAG_00165	TARA_ARC_MAG_00165	TARA_ARC_108_MAG_00165	No			TARA_SMAGs	MAG	71.8533	28.1467	Eukarya	Phytoplankton	40	0.969153	Group_C	Eukarya	Stramenopiles	Chromista	TARA_ARC_108_MAG_00165		Bacillariophyta	Bacillariophyceae	Fragilariales	Fragilariaceae	Synedropsis	39329959	5.1479e+07	7674	5575	47.3285	128.59	16353	992.7	99.2	1.36	1380.81	1445.89	2.4	55.8	22108	8058	83.13	9.64	76.4	0	100	1	1	1
	TARA_ARC_108_MAG_00187	TARA_ARC_MAG_00187	TARA_ARC_108_MAG_00187	No			TARA_SMAGs	MAG	79.8913	20.1087	Eukarya	Phytoplankton	36	0.879587	Group_C	Eukarya	Stramenopiles	Chromista	TARA_ARC_108_MAG_00187		Bacillariophyta	Bacillariophyceae	Bacillariales	Bacillariaceae	Fragilariopsis	41050103	6.34468e+07	8306	5215	39.7411	164.72	10849	1193.9	94.2	1.65	1801.53	1675.77	2.81	49.2	16926	11013	71.08	0	64.7	0	100	1	1	1
	TARA_ARC_108_MAG_00188	TARA_ARC_MAG_00188	TARA_ARC_108_MAG_00188	Yes			TARA_SMAGs	MAG	49.8953	50.1047	Eukarya		0	0.018934	Group_B	Eukarya	Stramenopiles	Chromista	TARA_ARC_108_MAG_00188	MAST_Major_Clade_II	MAST	MAST_unclassified_Clade	MAST_unclassified_Clade	MAST_unclassified_Clade	MAST_unclassified_Clade	44642736	5.86633e+07	5856	9719	41.7313	175.88	13971	853.94	96	1.52	1038.44	1587.53	2.75	38	19890	10344	86.75	15.66	76.1	2	100	1	1	1
	TARA_ARC_108_MAG_00189	TARA_ARC_MAG_00189	TARA_ARC_108_MAG_00189	No			TARA_SMAGs	MAG	69.8093	30.1907	Eukarya	Phytoplankton	52	0.985411	Group_C	Eukarya	Stramenopiles	Chromista	TARA_ARC_108_MAG_00189		Bacillariophyta	Mediophyceae	Chaetocerotales	Chaetocerotaceae	Chaetoceros	34156899	4.16548e+07	4441	10176	41.8114	107.11	9757	1302.6	98.9	1.77	1666.88	1779.99	2.86	63.5	16664	12867	81.93	10.84	82	1.2	100	1	1	1
	TARA_ARC_108_MAG_00209	TARA_ARC_MAG_00209	TARA_ARC_108_MAG_00209	Yes	METDB_00264	Minutocellus polymorphus	TARA_SMAGs	MAG	71.359	28.641	Eukarya	Phytoplankton	33	0.949842	Group_C	Eukarya	Stramenopiles	Chromista	TARA_ARC_108_MAG_00209		Bacillariophyta	Mediophyceae	Cymatosirales	Cymatosiraceae	Minutocellus	27486254	3.74983e+07	4714	6649	53.8144	177.14	10297	1413.16	100	1.42	1611.91	1974.05	2.43	75.1	14602	6160	75.9	8.43	73.3	0.4	100	1	1	1
	TARA_ARC_108_MAG_00212	TARA_ARC_MAG_00212	TARA_ARC_108_MAG_00212	Yes			TARA_SMAGs	MAG	83.8153	16.1847	Eukarya	Phytoplankton	45	0.95231	Group_C	Eukarya	Stramenopiles	Chromista	TARA_ARC_108_MAG_00212		Bacillariophyta	Bacillariophyceae	Bacillariales	Bacillariaceae	Pseudo-nitzschia	28586333	4.21627e+07	5125	6113	45.4194	165.44	8341	1391.3	99.9	1.54	1612.97	1688.74	2.51	63.4	13022	7069	73.49	7.23	67.8	1.2	100	1	1	1
	TARA_ARC_108_MAG_00215	TARA_ARC_MAG_00215	TARA_ARC_108_MAG_00215	Yes			TARA_SMAGs	MAG	50.124	49.876	Eukarya	Phytoplankton	30	0.930446	Group_B	Eukarya	Stramenopiles	Chromista	TARA_ARC_108_MAG_00215		Ochrophyta	Chrysophyceae	New_Chrysophyceae	New_Chrysophyceae	New_Chrysophyceae	31722001	3.90665e+07	3356	13141	42.8533	222.14	5109	1624.88	100	2.97	2224.29	1826.07	4.32	64.5	12593	24858	80.72	15.66	81.2	1.2	83.3333	1	1	1
	TARA_ARC_108_MAG_00217	TARA_ARC_MAG_00217	TARA_ARC_108_MAG_00217	Yes			TARA_SMAGs	MAG	69.6337	30.3663	Eukarya	Phytoplankton	52	0.97905	Group_C	Eukarya	Stramenopiles	Chromista	TARA_ARC_108_MAG_00217		Bacillariophyta	Mediophyceae	Chaetocerotales	Chaetocerotaceae	Chaetoceros	33988865	4.68166e+07	6182	6060	41.4103	129.41	10234	1269.77	99.1	1.63	1723.05	1804.18	2.71	60.5	16191	10201	74.7	10.84	72.6	2	83.3333	1	1	1
	TARA_ARC_108_MAG_00219	TARA_ARC_MAG_00219	TARA_ARC_108_MAG_00219	No			TARA_SMAGs	MAG	83.2925	16.7075	Eukarya	Phytoplankton	42	0.933923	Group_C	Eukarya	Stramenopiles	Chromista	TARA_ARC_108_MAG_00219		Bacillariophyta	Mediophyceae	Thalassiosirales	Thalassiosiraceae	Minidiscus	33514166	5.62318e+07	6685	5359	40.0129	128.88	11266	1225.48	99.7	1.78	1505.3	1557.51	2.88	70.4	19269	15045	71.08	10.84	59.6	2	83.3333	1	1	1
	TARA_ARC_108_MAG_00220	TARA_ARC_MAG_00220	TARA_ARC_108_MAG_00220	Yes			TARA_SMAGs	MAG	45.8907	54.1093	Eukarya		0	0.00717508	Group_B	Eukarya	Stramenopiles	Chromista	TARA_ARC_108_MAG_00220	MAST_Major_Clade_II	MAST	MAST_unclassified_Clade	MAST_unclassified_Clade	MAST_unclassified_Clade	MAST_unclassified_Clade	32149358	5.15214e+07	7069	4691	46.0685	153.31	8735	1809.15	99.9	1.67	1964.9	2408.43	2.89	76.4	13583	9143	63.86	9.64	62.4	0.8	83.3333	1	1	1
	TARA_ARC_108_MAG_00221	TARA_ARC_MAG_00221	TARA_ARC_108_MAG_00221	Yes			TARA_SMAGs	MAG	65.183	34.817	Eukarya	Phytoplankton	25	0.741359	Group_B	Eukarya	Stramenopiles	Chromista	TARA_ARC_108_MAG_00221		Ochrophyta	Bolidophyceae	Parmales	Triparmaceae	NA	22903774	3.37316e+07	3776	6941	51.0572	133.51	6688	913.01	98.8	2.17	1158.66	1347.74	3.37	52.5	13181	15382	68.67	21.69	67.9	0.8	66.6667	1	0	1
	TARA_ARC_108_MAG_00222	TARA_ARC_MAG_00222	TARA_ARC_108_MAG_00222	No			TARA_SMAGs	MAG			Eukarya	Phytoplankton	36	0.841718	Group_C	Eukarya	Stramenopiles	Chromista	TARA_ARC_108_MAG_00222		Bacillariophyta	NA	NA	NA	NA	40136874	8.82129e+07	7131	6371	46.7593	128.94	12237	987.81	93.7	1.42	1161.05	1472.22	2.53	41.7	16939	7193	48.19	2.41	45.5	0.4	0	1	0	0
	TARA_ARC_108_MAG_00223	TARA_ARC_MAG_00223	TARA_ARC_108_MAG_00223	Yes			TARA_SMAGs	MAG	50.8147	49.1853	Eukarya		0	0.000505464	Small_Animals	Eukarya	Opisthokonta	Animalia	TARA_ARC_108_MAG_00223		NA	NA	NA	NA	NA	33973234	5.5877e+07	7155	4935	39.6284	252.78	7722	1130.05	97.9	1.99	1717.95	1472.64	2.87	54.7	16458	16329	65.06	19.28	60.8	0.8	83.3333	1	1	1
	TARA_ARC_108_MAG_00224	TARA_ARC_MAG_00224	TARA_ARC_108_MAG_00224	No			TARA_SMAGs	MAG	56.3273	43.6727	Eukarya		0	0.00120118	Group_B	Eukarya	Stramenopiles	Chromista	TARA_ARC_108_MAG_00224		Ochrophyta	Chrysophyceae	New_Chrysophyceae	New_Chrysophyceae	New_Chrysophyceae	15271292	2.57961e+07	2678	6373	50.7761	163.96	5621	1704.77	99.9	1.31	1788.12	1937.95	2.45	80.1	7173	2256	60.24	0	59.2	0	83.3333	1	1	1
	TARA_ARC_108_MAG_00225	TARA_ARC_MAG_00225	TARA_ARC_108_MAG_00225	Yes			TARA_SMAGs	MAG	52.139	47.861	Eukarya		0	0.000680468	Small_Animals	Eukarya	Opisthokonta	Animalia	TARA_ARC_108_MAG_00225		Chordata	NA	NA	NA	NA	57792377	1.09042e+08	14291	3997	38.0194	322.03	6402	809.82	80.7	3.08	1706.54	868.29	4.39	23.3	16653	34714	27.71	2.41	53	0.4	50	1	1	0
	TARA_ARC_108_MAG_00226	TARA_ARC_MAG_00226	TARA_ARC_108_MAG_00226	Yes			TARA_SMAGs	MAG			Eukarya		0	0.000832229	Small_Animals	Eukarya	Opisthokonta	Animalia	TARA_ARC_108_MAG_00226		NA	NA	NA	NA	NA	64808533	1.07299e+08	15769	4097	39.7022	276.19	5928	730.43	82.1	3.8	1736.49	811.28	5.04	21.8	19321	54139	13.25	1.2	60.4	0.4	0	1	0	0
	TARA_ARC_108_MAG_00227	TARA_ARC_MAG_00227	TARA_ARC_108_MAG_00227	No			TARA_SMAGs	MAG	43.884	56.116	Eukarya		0	0.000793178	Small_Animals	Eukarya	Opisthokonta	Animalia	TARA_ARC_108_MAG_00227		NA	NA	NA	NA	NA	107520525	2.38405e+08	27899	3800	35.6379	593.86	14920	666.23	63.7	1.82	1343.15	748.68	3.16	14.9	24000	19571	22.89	0	45.1	0.4	50	1	1	0
	TARA_ARC_108_MAG_00228	TARA_ARC_MAG_00228	TARA_ARC_108_MAG_00228	No			TARA_SMAGs	MAG	88.6265	11.3735	Eukarya	Phytoplankton	23	0.355026	Group_C	Eukarya	Stramenopiles	Chromista	TARA_ARC_108_MAG_00228		Bacillariophyta	Bacillariophyceae	Bacillariales	Bacillariaceae	Pseudo-nitzschia	18046799	4.38029e+07	4801	3743	45.3444	182.4	5009	1422.28	99.2	1.53	1694.28	1718.47	2.53	60.3	7653	4049	37.35	2.41	41.2	0.4	66.6667	1	1	0
	TARA_ARC_108_MAG_00229	TARA_ARC_MAG_00229	TARA_ARC_108_MAG_00229	Yes			TARA_SMAGs	MAG	61.862	38.138	Eukarya		0	0.000831351	Small_Animals	Eukarya	Opisthokonta	Animalia	TARA_ARC_108_MAG_00229		Arthropoda	Hexanauplia	Marine_Hexanauplia_A	Marine_Hexanauplia_A	Marine_Hexanauplia_A	20562401	5.1406e+07	4847	4359	40.6728	217.93	3462	1301.01	89.5	2.36	2018.73	1652.29	3.72	43.8	6922	9399	34.94	7.23	40	0	50	1	1	0
	TARA_ARC_108_MAG_00230	TARA_ARC_MAG_00230	TARA_ARC_108_MAG_00230	Yes			TARA_SMAGs	MAG	86.1647	13.8353	Eukarya	Phytoplankton	33	0.79752	Group_C	Eukarya	Stramenopiles	Chromista	TARA_ARC_108_MAG_00230		Bacillariophyta	Bacillariophyceae	Bacillariales	Bacillariaceae	Pseudo-nitzschia	20673871	4.4652e+07	4737	4490	45.2545	170.79	7463	1147.7	99.8	1.43	1333.42	1435.15	2.42	59.3	10689	4574	50.6	4.82	46.3	0.8	66.6667	1	1	1
	TARA_ARC_108_MAG_00231	TARA_ARC_MAG_00231	TARA_ARC_108_MAG_00231	Yes			TARA_SMAGs	MAG	66.928	33.072	Eukarya		0	0.00100566	Small_Animals	Eukarya	Opisthokonta	Animalia	TARA_ARC_108_MAG_00231		NA	NA	NA	NA	NA	47807461	8.75595e+07	12977	3584	44.2352	258.9	9242	885.74	86.7	2.34	1467.32	1131.65	3.66	34.5	18646	24996	27.71	2.41	54.6	1.2	16.6667	1	0	0
	TARA_ARC_108_MAG_00232	TARA_ARC_MAG_00232	TARA_ARC_108_MAG_00232	No			TARA_SMAGs	MAG			Eukarya	Phytoplankton	24	0.019889	Group_C	Eukarya	Stramenopiles	Chromista	TARA_ARC_108_MAG_00232		Bacillariophyta	Mediophyceae	Chaetocerotales	Chaetocerotaceae	Chaetoceros	10655193	5.79087e+07	2914	3561	37.4881	125.95	2980	1376.33	98.4	1.68	1611.41	1842.12	2.75	63.1	4887	3339	19.28	3.61	18.4	0	16.6667	1	0	0
	TARA_ARC_108_MAG_00233	TARA_ARC_MAG_00233	TARA_ARC_108_MAG_00233	Yes			TARA_SMAGs	MAG	67.3715	32.6285	Eukarya	Phytoplankton	15	0.85764	Group_C	Eukarya	Archaeplastida	Plantae	TARA_ARC_108_MAG_00233		Chlorophyta	Mamiellophyceae	Mamiellales	Mamiellaceae	Micromonas	11089447	2.20905e+07	2373	4806	64.021	141.39	4883	1290.64	100	1.46	1567.34	1470.97	2.56	81	6960	3234	57.83	2.41	50.2	0.4	66.6667	1	1	0
	TARA_ARC_108_MAG_00234	TARA_ARC_MAG_00234	TARA_ARC_108_MAG_00234	No			TARA_SMAGs	MAG	71.465	28.535	Eukarya		1	0.0211306	Group_B	Eukarya	Stramenopiles	Chromista	TARA_ARC_108_MAG_00234		Ochrophyta	Chrysophyceae	New_Chrysophyceae	New_Chrysophyceae	New_Chrysophyceae	10846498	4.84219e+07	2761	3870	45.2596	160.85	1794	1554.5	99.6	2.38	1985.48	1705.03	3.33	62.9	4391	6053	15.66	4.82	22.4	0	50	1	0	1
	TARA_ARC_108_MAG_00235	TARA_ARC_MAG_00235	TARA_ARC_108_MAG_00235	No			TARA_SMAGs	MAG	66.6733	33.3267	Eukarya		0	0.00251521	Group_B	Eukarya	Stramenopiles	Chromista	TARA_ARC_108_MAG_00235		Heterokontophyta	Oomycota	Peronosporales	Peronosporaceae	NA	17283503	2.07734e+07	2950	6746	38.7492	65.31	4404	1212.73	99.4	2.63	1443.54	1422.38	4.01	67.3	9588	15581	65.06	10.84	83.2	0.8	83.3333	1	1	1
	TARA_ARC_108_MAG_00236	TARA_ARC_MAG_00236	TARA_ARC_108_MAG_00236	No			TARA_SMAGs	MAG	44.2655	55.7345	Eukarya		0	0.0011627	Group_B	Eukarya	Alveolata	Chromista	TARA_ARC_108_MAG_00236		MALV-I	MALV-I	MALV-I	MALV-I	MALV-I	23011015	8.74944e+07	5678	3984	43.1788	191.13	4011	1386.83	97.7	2.35	1755.93	1686.04	3.44	54	8965	12086	19.28	1.2	26.3	0.4	83.3333	1	0	1
	TARA_ARC_108_MAG_00237	TARA_ARC_MAG_00237	TARA_ARC_108_MAG_00237	No			TARA_SMAGs	MAG	51.865	48.135	Eukarya		0	0.00124885	Group_B	Eukarya	Stramenopiles	Chromista	TARA_ARC_108_MAG_00237		Heterokontophyta	Oomycota	New_Oomycota	New_Oomycota	New_Oomycota	10638542	5.11468e+07	3067	3297	60.0559	99.45	2091	1827.78	97.5	2.46	2013.06	1720.32	3.92	72	4193	6136	10.84	0	20.8	0	33.3333	1	1	0
	TARA_ARC_108_MAG_00238	TARA_ARC_MAG_00238	TARA_ARC_108_MAG_00238	No			TARA_SMAGs	MAG	76.1143	23.8857	Eukarya	Phytoplankton	16	0.188547	Group_C	Eukarya	Stramenopiles	Chromista	TARA_ARC_108_MAG_00238		Bacillariophyta	NA	NA	NA	NA	13995552	2.97145e+07	947	18194	47.243	122.79	3076	1498.39	99.4	1.8	1762.39	1986.78	2.83	58.7	5483	4403	40.96	1.2	47.1	0.8	100	1	1	1
	TARA_ARC_108_MAG_00239	TARA_ARC_MAG_00239	TARA_ARC_108_MAG_00239	Yes			TARA_SMAGs	MAG	73.9703	26.0297	Eukarya	Phytoplankton	6	0.0417782	Group_C	Eukarya	Stramenopiles	Chromista	TARA_ARC_108_MAG_00239		Bacillariophyta	Mediophyceae	Biddulphiales	Attheyaceae	Attheya	11711613	3.35576e+07	3186	3605	45.0256	133.92	3415	1145.29	99.4	1.75	1325.78	1529.48	2.77	58	5928	4458	42.17	10.84	34.9	0.4	100	1	1	1
	TARA_ARC_108_MAG_00240	TARA_ARC_MAG_00240	TARA_ARC_108_MAG_00240	Yes			TARA_SMAGs	MAG	50.7343	49.2657	Eukarya		0	0.00507727	Group_D	Eukarya	Opisthokonta	Protozoa	TARA_ARC_108_MAG_00240		Choanozoa	Choanoflagellatea	Acanthoecida	NA	NA	43389750	1.18876e+08	10020	4396	61.6557	222.78	5451	1536.24	99.5	2.98	2126.87	1654.44	3.94	58.9	16626	32851	31.33	7.23	36.5	0.8	83.3333	1	1	1
	TARA_ARC_108_MAG_00241	TARA_ARC_MAG_00241	TARA_ARC_108_MAG_00241	Yes			TARA_SMAGs	MAG	44.2205	55.7795	Eukarya		0	0.00105937	Group_B	Eukarya	Stramenopiles	Chromista	TARA_ARC_108_MAG_00241	MAST_Major_Clade_I	MAST	MAST_unclassified_Clade	MAST_unclassified_Clade	MAST_unclassified_Clade	MAST_unclassified_Clade	18052073	4.6526e+07	4333	4179	64.749	142.45	5042	1563.45	99.9	1.81	1714.28	2042.22	2.89	76.4	8829	7140	38.55	1.2	38.8	0.4	66.6667	1	0	1
	TARA_ARC_108_MAG_00242	TARA_ARC_MAG_00242	TARA_ARC_108_MAG_00242	No			TARA_SMAGs	MAG			Eukarya		0	0.000494247	Small_Animals	Eukarya	Opisthokonta	Animalia	TARA_ARC_108_MAG_00242		NA	NA	NA	NA	NA	32073933	9.60297e+07	9005	3454	34.391	322.76	2797	896.56	79.2	3.48	1816.02	978.93	4.69	23.7	8483	21006	14.46	0	33.4	0	0	1	0	0
	TARA_ARC_108_MAG_00243	TARA_ARC_MAG_00243	TARA_ARC_108_MAG_00243	No			TARA_SMAGs	MAG	63.677	36.323	Eukarya		0	0.00170564	Group_B	Eukarya	Stramenopiles	Chromista	TARA_ARC_108_MAG_00243	MAST_Major_Clade_II	MAST	MAST_unclassified_Clade	MAST_unclassified_Clade	MAST_unclassified_Clade	MAST_unclassified_Clade	16272952	5.67002e+07	4402	3618	47.5861	166.08	4263	1868.06	99.3	1.53	1975.96	2104.22	2.7	71.3	6213	3311	32.53	4.82	28.7	0	50	1	0	0
	TARA_ARC_108_MAG_00244	TARA_ARC_MAG_00244	TARA_ARC_108_MAG_00244	Yes			TARA_SMAGs	MAG	65.061	34.939	Eukarya	Phytoplankton	17	0.480218	Group_B	Eukarya	Cryptista	Chromista	TARA_ARC_108_MAG_00244		Cryptophyta	Cryptophyceae	Pyrenomonadales	Geminigeraceae	Geminigera	80853461	1.82513e+08	18769	4292	50.2165	232.44	11113	1162.72	90	2.67	1657.8	1475.17	3.73	41	28526	47621	34.94	7.23	44.3	0	66.6667	1	1	1
	TARA_ARC_108_MAG_00245	TARA_ARC_MAG_00245	TARA_ARC_108_MAG_00245	Yes			TARA_SMAGs	MAG	47.322	52.678	Eukarya		0	0.00362665	Group_B	Eukarya	Stramenopiles	Chromista	TARA_ARC_108_MAG_00245	MAST_Major_Clade_I	MAST	MAST_unclassified_Clade	MAST_unclassified_Clade	MAST_unclassified_Clade	MAST_unclassified_Clade	37388864	5.53909e+07	7163	5627	59.7787	143.48	14591	739.68	95.8	1.54	911.18	1198.87	2.69	42.2	21360	11433	71.08	3.61	67.5	0.4	100	1	1	1
	TARA_ARC_108_MAG_00246	TARA_ARC_MAG_00246	TARA_ARC_108_MAG_00246	Yes			TARA_SMAGs	MAG	66.533	33.467	Eukarya	Phytoplankton	12	0.0149395	Group_A	Eukarya	Haptista	Chromista	TARA_ARC_108_MAG_00246		Haptophyta	Prymnesiophyceae	Prymnesiales	Chrysochromulinaceae	New_Chrysochromulinaceae_01	10465763	4.5111e+07	3114	3248	68.6475	164.68	3746	1246.29	99.7	1.54	1377.76	1465.18	2.77	64.2	5397	2920	20.48	0	23.2	0	66.6667	1	1	1
	TARA_ARC_108_MAG_00247	TARA_ARC_MAG_00247	TARA_ARC_108_MAG_00247	No			TARA_SMAGs	MAG	49.264	50.736	Eukarya		0	0.0148813	Group_D	Eukarya	Opisthokonta	Protozoa	TARA_ARC_108_MAG_00247		Choanozoa	Choanoflagellatea	Acanthoecida	NA	NA	45225790	8.34424e+07	9669	4862	51.619	257.27	6042	1631.16	99.8	2.7	2195.9	1621.14	3.62	61.8	17137	29048	44.58	4.82	54.2	0.4	100	1	1	1
	TARA_ARC_108_MAG_00248	TARA_ARC_MAG_00248	TARA_ARC_108_MAG_00248	No			TARA_SMAGs	MAG	64.9905	35.0095	Eukarya	Phytoplankton	43	0.727099	Group_A	Eukarya	Haptista	Chromista	TARA_ARC_108_MAG_00248		Haptophyta	Prymnesiophyceae	Phaeocystales	Phaeocystaceae	Phaeocystis	51554084	1.003e+08	12726	4039	68.0454	151.9	21402	1351.82	99.8	1.47	1500.28	1666.04	2.84	75.3	28727	13503	55.42	10.84	51.4	2	66.6667	1	0	1
	TARA_ARC_108_MAG_00249	TARA_ARC_MAG_00249	TARA_ARC_108_MAG_00249	Yes			TARA_SMAGs	MAG			Eukarya		0	0.000412289	Small_Animals	Eukarya	Opisthokonta	Animalia	TARA_ARC_108_MAG_00249		Arthropoda	Hexanauplia	Marine_Hexanauplia_B	Marine_Hexanauplia_B	Marine_Hexanauplia_B	37880317	3.57361e+08	10525	3517	35.0378	516.73	4024	547.28	61.7	2.18	1302.92	689.1	3.16	12.8	8861	10428	6.02	1.2	10.6	0	0	1	0	0
	TARA_ARC_108_MAG_00250	TARA_ARC_MAG_00250	TARA_ARC_108_MAG_00250	Yes			TARA_SMAGs	MAG	49.582	50.418	Eukarya		0	0.00704491	Group_D	Eukarya	Opisthokonta	Protozoa	TARA_ARC_108_MAG_00250		Choanozoa	Choanoflagellatea	Acanthoecida	NA	NA	53246527	1.31798e+08	12310	4376	60.9471	248.76	6078	1361.99	98.8	3.22	2098.42	1488.22	4.2	50.7	19845	44031	21.69	6.02	40.4	0.8	83.3333	1	1	1
	TARA_ARC_108_MAG_00251	TARA_ARC_MAG_00251	TARA_ARC_108_MAG_00251	No			TARA_SMAGs	MAG	82.899	17.101	Eukarya		0	0.000548841	Small_Animals	Eukarya	Opisthokonta	Animalia	TARA_ARC_108_MAG_00251		NA	NA	NA	NA	NA	16495169	4.16545e+07	4653	3454	28.5324	125.38	1336	1131.48	87.9	3.64	1634	1326.21	4.41	40.8	5946	15718	24.1	9.64	39.6	0	50	1	0	1
	TARA_ARC_108_MAG_00252	TARA_ARC_MAG_00252	TARA_ARC_108_MAG_00252	Yes			TARA_SMAGs	MAG	80.172	19.828	Eukarya		4	0.0102018	Group_C	Eukarya	Stramenopiles	Chromista	TARA_ARC_108_MAG_00252		Bacillariophyta	Mediophyceae	Thalassiosirales	Thalassiosiraceae	Thalassiosira	10800609	6.87937e+07	3219	3239	45.8278	120.56	2221	1461.85	91	2.12	1771.28	1917.59	3.39	56.6	4184	4687	9.64	1.2	15.7	0	33.3333	1	1	1
	TARA_ARC_108_MAG_00253	TARA_ARC_MAG_00253	TARA_ARC_108_MAG_00253	No			TARA_SMAGs	MAG	82.119	17.881	Eukarya	Phytoplankton	30	0.697249	Group_C	Eukarya	Stramenopiles	Chromista	TARA_ARC_108_MAG_00253		Bacillariophyta	Mediophyceae	Thalassiosirales	Skeletonemaceae	Skeletonema	23295314	4.24323e+07	5001	4822	45.0766	120.86	8801	1340.49	99.9	1.48	1528.35	1804.99	2.59	72.4	12580	6023	54.22	8.43	54.9	0	100	1	1	1
	TARA_ARC_108_MAG_00254	TARA_ARC_MAG_00254	TARA_ARC_108_MAG_00254	Yes			TARA_SMAGs	MAG	47.498	52.502	Eukarya		0	0.000625194	Small_Animals	Eukarya	Opisthokonta	Animalia	TARA_ARC_108_MAG_00254		NA	NA	NA	NA	NA	39160233	9.50491e+07	10565	3598	41.4038	296.09	4278	857.05	76.6	3.03	1597.46	905.3	4.33	24	10956	22238	15.66	0	41.2	0	33.3333	1	1	0
	TARA_ARC_108_MAG_00255	TARA_ARC_MAG_00255	TARA_ARC_108_MAG_00255	No			TARA_SMAGs	MAG	49.357	50.643	Eukarya		0	0.0166134	Group_D	Eukarya	Opisthokonta	Protozoa	TARA_ARC_108_MAG_00255		Choanozoa	Choanoflagellatea	Acanthoecida	NA	NA	77998856	1.0569e+08	14766	5741	54.0519	240.51	9794	1491.64	99.7	3.13	2161.79	1573.5	4.16	57.6	30121	64293	54.22	6.02	73.8	0.4	100	1	1	1
	TARA_ARC_108_MAG_00256	TARA_ARC_MAG_00256	TARA_ARC_108_MAG_00256	Yes			TARA_SMAGs	MAG	59.867	40.133	Eukarya	Phytoplankton	8	0.0103864	Group_B	Eukarya	Stramenopiles	Chromista	TARA_ARC_108_MAG_00256		Ochrophyta	Dictyochophyceae	Pedinellales	Pedinellaceae	NA	26204001	1.17507e+08	7292	3454	56.1544	149.97	3698	1454.35	90.8	2.52	1756.45	1707.91	3.63	48.7	8785	13395	21.69	1.2	22.3	0.4	50	1	0	0
	TARA_ARC_108_MAG_00257	TARA_ARC_MAG_00257	TARA_ARC_108_MAG_00257	Yes			TARA_SMAGs	MAG	51.3307	48.6693	Eukarya		0	0.0027255	Group_D	Eukarya	Opisthokonta	Protozoa	TARA_ARC_108_MAG_00257		Choanozoa	Choanoflagellatea	Acanthoecida	NA	NA	23069448	9.19102e+07	5757	3941	62.9485	234.03	3291	1825.63	99.5	2.65	2332.19	1854.65	3.73	66.1	8351	13816	16.87	1.2	25.1	0.4	83.3333	1	1	1
	TARA_ARC_108_MAG_00258	TARA_ARC_MAG_00258	TARA_ARC_108_MAG_00258	Yes			TARA_SMAGs	MAG	54.077	45.923	Eukarya		0	0.00146123	Small_Animals	Eukarya	Opisthokonta	Animalia	TARA_ARC_108_MAG_00258		Arthropoda	Hexanauplia	Marine_Hexanauplia_A	Marine_Hexanauplia_A	Marine_Hexanauplia_A	52436369	2.67532e+08	15241	3344	44.0778	205.64	6028	946.86	65	2.6	1388.99	1171	3.84	25	13827	22130	4.82	1.2	19.6	0	16.6667	1	1	0
	TARA_ARC_108_MAG_00259	TARA_ARC_MAG_00259	TARA_ARC_108_MAG_00259	Yes			TARA_SMAGs	MAG	63.422	36.578	Eukarya	Phytoplankton	6	0.0825147	Group_A	Eukarya	Haptista	Chromista	TARA_ARC_108_MAG_00259		Haptophyta	Prymnesiophyceae	Prymnesiales	Chrysochromulinaceae	New_Chrysochromulinaceae_01	22265939	1.72604e+08	6564	3272	65.0874	164.03	3054	1437.63	99.1	2.88	1793.06	1655.89	3.77	61.5	9524	17900	8.43	0	12.9	0	50	1	0	1
	TARA_ARC_108_MAG_00260	TARA_ARC_MAG_00260	TARA_ARC_108_MAG_00260	Yes			TARA_SMAGs	MAG	50.115	49.885	Eukarya		0	0.000969936	Group_D	Eukarya	Opisthokonta	Protozoa	TARA_ARC_108_MAG_00260		Choanozoa	Choanoflagellatea	Acanthoecida	NA	NA	10441890	4.92542e+07	2880	3528	52.085	260.62	2587	1690.31	98.5	1.58	1893.11	1710.22	2.58	66	4079	2353	14.46	0	21.2	0	50	1	1	1
	TARA_ARC_108_MAG_00261	TARA_ARC_MAG_00261	TARA_ARC_108_MAG_00261	Yes			TARA_SMAGs	MAG			Eukarya	Phytoplankton	21	0.435323	Group_B	Eukarya	Stramenopiles	Chromista	TARA_ARC_108_MAG_00261		Ochrophyta	Chrysophyceae	New_Chrysophyceae	New_Chrysophyceae	New_Chrysophyceae	17516050	3.95396e+07	4370	3936	46.4667	142.07	4679	1070.14	99.9	2.11	1457.47	1321.68	3.1	60.9	9978	11110	39.76	7.23	44.3	0.4	16.6667	1	0	0
	TARA_ARC_108_MAG_00262	TARA_ARC_MAG_00262	TARA_ARC_108_MAG_00262	Yes			TARA_SMAGs	MAG	61.806	38.194	Eukarya	Phytoplankton	9	0.0156529	Group_B	Eukarya	Stramenopiles	Chromista	TARA_ARC_108_MAG_00262		Ochrophyta	Dictyochophyceae	Florenciellales	Florenciellalesincertaesedis	Florenciella	26410259	1.34746e+08	7641	3323	62.2283	160.5	2578	1432.06	99.5	3.4	1874.78	1548.86	4.12	60.1	11086	26575	13.25	9.64	19.6	1.2	33.3333	1	1	1
	TARA_ARC_108_MAG_00263	TARA_ARC_MAG_00263	TARA_ARC_108_MAG_00263	Yes	METDB_00305	Pelagococcus subviridis	TARA_SMAGs	MAG	75.781	24.219	Eukarya	Phytoplankton	30	0.40478	Group_B	Eukarya	Stramenopiles	Chromista	TARA_ARC_108_MAG_00263		Ochrophyta	Pelagophyceae	Pelagomonadales	Pelagomonadaceae	Pelagococcus	28300579	9.24856e+07	6705	4259	69.9415	203.47	9500	736.27	99.8	2.19	1065.46	1031.32	3.32	50.6	19469	23103	40.96	2.41	30.6	0	33.3333	1	0	1
	TARA_ARC_108_MAG_00264	TARA_ARC_MAG_00264	TARA_ARC_108_MAG_00264	Yes			TARA_SMAGs	MAG	98.4857	1.51433	Eukarya	Phytoplankton	14	0.907807	Group_C	Eukarya	Archaeplastida	Plantae	TARA_ARC_108_MAG_00264		Chlorophyta	Mamiellophyceae	Mamiellales	Bathycoccaceae	Bathycoccus	10521838	1.78639e+07	2488	4280	48.0671	180.23	5846	1236.82	100	1.17	1495.77	1217.79	2.34	78.3	6666	1100	55.42	3.61	58.9	0.4	100	1	1	1
	TARA_ARC_108_MAG_00265	TARA_ARC_MAG_00265	TARA_ARC_108_MAG_00265	Yes			TARA_SMAGs	MAG	82.385	17.615	Eukarya		0	0.00107274	Small_Animals	Eukarya	Opisthokonta	Animalia	TARA_ARC_108_MAG_00265		Arthropoda	Hexanauplia	Marine_Hexanauplia_A	Marine_Hexanauplia_A	Marine_Hexanauplia_A	119662688	5.09203e+08	35079	3298	37.4046	168.46	16260	777.07	66.5	2.27	1122.49	944.56	3.53	21.2	32651	41399	16.87	2.41	23.5	0	16.6667	1	0	1
	TARA_ARC_108_MAG_00266	TARA_ARC_MAG_00266	TARA_ARC_108_MAG_00266	Yes			TARA_SMAGs	MAG	49.492	50.508	Eukarya		0	0.00755078	Group_B	Eukarya	Stramenopiles	Chromista	TARA_ARC_108_MAG_00266	MAST_Major_Clade_II	MAST	MAST_unclassified_Clade	MAST_unclassified_Clade	MAST_unclassified_Clade	MAST_unclassified_Clade	34158445	1.13107e+08	8057	4203	60.5735	278.58	5051	1660.57	97.9	2.29	2060.96	1753.71	3.19	59.9	12316	15917	27.71	8.43	30.2	0.4	50	1	1	1
	TARA_ARC_108_MAG_00267	TARA_ARC_MAG_00267	TARA_ARC_108_MAG_00267	No			TARA_SMAGs	MAG	61.892	38.108	Eukarya	Phytoplankton	27	0.247761	Group_C	Eukarya	Stramenopiles	Chromista	TARA_ARC_108_MAG_00267		Bacillariophyta	Mediophyceae	Chaetocerotales	Chaetocerotaceae	Chaetoceros	29563790	5.87749e+07	7475	3927	36.9366	137.08	8533	1184.06	95.7	1.61	1539.58	1706.53	2.68	53.8	13436	8227	53.01	6.02	50.3	1.2	100	1	1	1
	TARA_ARC_108_MAG_00268	TARA_ARC_MAG_00268	TARA_ARC_108_MAG_00268	No			TARA_SMAGs	MAG	68.464	31.536	Eukarya	Phytoplankton	13	0.00309181	Group_A	Eukarya	Haptista	Chromista	TARA_ARC_108_MAG_00268		Haptophyta	Prymnesiophyceae	Phaeocystales	Phaeocystaceae	Phaeocystis	15967611	1.69868e+08	4576	3345	64.1291	136.24	4235	1558.66	99.7	1.86	1726.1	1882.96	3.08	70.3	7204	6182	9.64	0	9.4	0	16.6667	1	0	0
	TARA_ARC_108_MAG_00269	TARA_ARC_MAG_00269	TARA_ARC_108_MAG_00269	Yes			TARA_SMAGs	MAG	75.306	24.694	Eukarya	Phytoplankton	13	0.00170938	Group_C	Eukarya	Stramenopiles	Chromista	TARA_ARC_108_MAG_00269		Bacillariophyta	Mediophyceae	Thalassiosirales	Thalassiosiraceae	Thalassiosira	12245782	3.82681e+08	2907	4204	44.7502	154.98	3608	698.76	83.9	1.46	934.13	1282.19	2.94	27	4734	2182	6.02	0	3.2	0	16.6667	1	1	0
	TARA_ARC_108_MAG_00270	TARA_ARC_MAG_00270	TARA_ARC_108_MAG_00270	No			TARA_SMAGs	MAG	74.0807	25.9193	Eukarya		0	0.000766541	Small_Animals	Eukarya	Opisthokonta	Animalia	TARA_ARC_108_MAG_00270		Arthropoda	Hexanauplia	Marine_Hexanauplia_B	Marine_Hexanauplia_B	Marine_Hexanauplia_B	11590719	3.73894e+07	3182	3526	35.4838	132.81	1368	1872.41	90.1	2.81	2341.91	2087.23	3.89	59.2	3665	6636	26.51	4.82	31	0	66.6667	1	1	1
	TARA_ARC_108_MAG_00271	TARA_ARC_MAG_00271	TARA_ARC_108_MAG_00271	No			TARA_SMAGs	MAG			Eukarya		0	0.000375826	Small_Animals	Eukarya	Opisthokonta	Animalia	TARA_ARC_108_MAG_00271		NA	NA	NA	NA	NA	12668988	101351904	3907	3125	38.5461	371.59	2137	688.59	74	2.1	1254.4	727.75	3.44	21.1	3889	4272	3.61	0	12.5	0	0	1	0	0
	TARA_ARC_108_MAG_00272	TARA_ARC_MAG_00272	TARA_ARC_108_MAG_00272	No			TARA_SMAGs	MAG	56.908	43.092	Eukarya	Phytoplankton	11	0.0103243	Group_B	Eukarya	Stramenopiles	Chromista	TARA_ARC_108_MAG_00272		Ochrophyta	Dictyochophyceae	Pedinellales	Pedinellaceae	NA	17634133	7.02555e+07	5017	3404	60.5712	134.21	2536	1617.19	96.1	2.76	1924.27	1793.43	3.91	58.7	6406	11266	21.69	2.41	25.1	0.8	83.3333	1	0	1
	TARA_ARC_108_MAG_00273	TARA_ARC_MAG_00273	TARA_ARC_108_MAG_00273	Yes			TARA_SMAGs	MAG			Eukarya		0	0.000286665	Group_E	Eukarya	Alveolata	Chromista	TARA_ARC_108_MAG_00273		Ciliophora	Oligotrichea	Choreotrichida	New_Choreotrichida_01	New_Choreotrichida_01	26379376	5.17243e+08	6266	4261	39.3705	121.45	9958	252.78	82.6	1.09	647.35	374.27	2.17	10.4	10832	1019	3.61	2.41	5.1	0	0	1	0	0
	TARA_ARC_108_MAG_00274	TARA_ARC_MAG_00274	TARA_ARC_108_MAG_00274	No			TARA_SMAGs	MAG			Eukarya		0	0.000350425	Group_E	Eukarya	Alveolata	Chromista	TARA_ARC_108_MAG_00274		Ciliophora	Colpodea	Cyrtolophosidida	New_Cyrtolophosidida_01	New_Cyrtolophosidida_01	10990966	1.12153e+08	1979	6024	33.7493	152.95	8104	539.52	100	1.18	739.11	735.13	2.25	46.3	9442	1677	9.64	1.2	9.8	0	0	1	0	0
	TARA_ARC_108_MAG_00275	TARA_ARC_MAG_00275	TARA_ARC_108_MAG_00275	No			TARA_SMAGs	MAG	100	0	Eukarya	Phytoplankton	6	0.00541185	Group_A	Eukarya	Haptista	Chromista	TARA_ARC_108_MAG_00275		Haptophyta	Prymnesiophyceae	Isochrysidales	Noelaerhabdaceae	Emiliania	10315605	1.32251e+08	3062	3253	65.86	112.35	2831	1299.75	99.9	2.31	1543.33	1580.44	3.67	69.9	5546	7259	3.61	1.2	7.8	0	16.6667	1	0	1
	TARA_ARC_108_MAG_00276	TARA_ARC_MAG_00276	TARA_ARC_108_MAG_00276	Yes			TARA_SMAGs	MAG	88.576	11.424	Eukarya	Phytoplankton	26	0.777781	Group_C	Eukarya	Stramenopiles	Chromista	TARA_ARC_108_MAG_00276		Bacillariophyta	Bacillariophyceae	Bacillariales	Bacillariaceae	New_Bacillariaceae_02	27285525	5.52339e+07	6391	4310	42.4552	177.51	7796	1276.43	97	1.52	1494.27	1659.32	2.55	54.6	11678	6016	49.4	3.61	49.4	0	83.3333	1	1	1
	TARA_ARC_108_MAG_00277	TARA_ARC_MAG_00277	TARA_ARC_108_MAG_00277	Yes			TARA_SMAGs	MAG	63.915	36.085	Eukarya		0	0.000327075	Group_E	Eukarya	Alveolata	Chromista	TARA_ARC_108_MAG_00277		Ciliophora	Oligotrichea	Choreotrichida	New_Choreotrichida_01	New_Choreotrichida_01	15791161	3.35982e+08	3755	4240	42.9726	95.28	8305	322.89	93	1.12	702.36	596.27	2.29	18.7	9163	1108	3.61	3.61	4.7	0	33.3333	1	0	1
	TARA_ARC_108_MAG_00278	TARA_ARC_MAG_00278	TARA_ARC_108_MAG_00278	Yes			TARA_SMAGs	MAG	55.005	44.995	Eukarya		0	0.0160822	Group_D	Eukarya	Cryptista (disputed position)	Chromista	TARA_ARC_108_MAG_00278		Picozoa	Picozoa	Picozoa	Picozoa	Picozoa	110525161	1.81785e+08	23476	4866	58.2601	148.1	21271	696.09	89.1	2.44	1026.98	895	3.74	28.3	45008	64950	54.22	7.23	60.8	0.4	83.3333	1	1	1
	TARA_ARC_108_MAG_00279	TARA_ARC_MAG_00279	TARA_ARC_108_MAG_00279	Yes			TARA_SMAGs	MAG	46.139	53.861	Eukarya		0	0.00871162	Group_D	Eukarya	Cryptista (disputed position)	Chromista	TARA_ARC_108_MAG_00279		Picozoa	Picozoa	Picozoa	Picozoa	Picozoa	79577012	1.26113e+08	17486	4675	61.279	120.66	9423	1732.3	99.8	3.62	2088.25	1883.42	4.77	67	30784	80585	53.01	12.05	63.1	0.8	100	1	1	1
	TARA_ARC_108_MAG_00280	TARA_ARC_MAG_00280	TARA_ARC_108_MAG_00280	Yes			TARA_SMAGs	MAG	70.035	29.965	Eukarya		0	0.000561189	Small_Animals	Eukarya	Opisthokonta	Animalia	TARA_ARC_108_MAG_00280		Arthropoda	Hexanauplia	Marine_Hexanauplia_B	Marine_Hexanauplia_B	Marine_Hexanauplia_B	14390136	1.30819e+08	4160	3366	35.9101	452.01	2224	657.04	77.3	2.15	1349.22	904.81	3.21	21.1	4617	5289	9.64	0	11	0	16.6667	1	1	0
	TARA_ARC_108_MAG_00281	TARA_ARC_MAG_00281	TARA_ARC_108_MAG_00281	No			TARA_SMAGs	MAG			Eukarya		0	0.000450732	Group_D	Eukarya	Cryptista (disputed position)	Chromista	TARA_ARC_108_MAG_00281		Picozoa	Picozoa	Picozoa	Picozoa	Picozoa	17367615	1.08548e+09	5124	3241	54.6296	243.08	1735	617.08	53.7	2.37	1101.39	719.57	3.46	13.8	3898	5328	1.2	0	1.6	0	0	1	0	0
	TARA_ARC_108_MAG_00282	TARA_ARC_MAG_00282	TARA_ARC_108_MAG_00282	Yes			TARA_SMAGs	MAG			Eukarya		0	0.000358349	Small_Animals	Eukarya	Opisthokonta	Animalia	TARA_ARC_108_MAG_00282		Arthropoda	Hexanauplia	Marine_Hexanauplia_B	Marine_Hexanauplia_B	Marine_Hexanauplia_B	18687976	2.07644e+08	5336	3389	35.3044	459.53	3030	612.03	75.1	2.03	1256.95	817.28	3.16	19	5804	5988	2.41	0	9	0	0	1	0	0
	TARA_ARC_108_MAG_00283	TARA_ARC_MAG_00283	TARA_ARC_108_MAG_00283	Yes			TARA_SMAGs	MAG			Eukarya		0	0.000286665	Group_E	Eukarya	Alveolata	Chromista	TARA_ARC_108_MAG_00283		Ciliophora	NA	NA	NA	NA	21391456	2.85219e+08	4327	5282	18.661	90.46	1918	181.03	42.6	1.41	477.73	210.02	2.18	2.5	2937	1199	9.64	3.61	7.5	0	0	1	0	0
	TARA_ARC_108_MAG_00284	TARA_ARC_MAG_00284	TARA_ARC_108_MAG_00284	Yes			TARA_SMAGs	MAG			Eukarya		0	0.000494584	Small_Animals	Eukarya	Opisthokonta	Animalia	TARA_ARC_108_MAG_00284		Arthropoda	Hexanauplia	Marine_Hexanauplia_B	Marine_Hexanauplia_B	Marine_Hexanauplia_B	26152820	3.15094e+08	8150	3069	34.7046	519.92	4105	357.29	58.3	1.64	818.08	467.45	2.61	9.3	6829	4389	2.41	0	8.3	0	0	1	0	0
	TARA_ARC_108_MAG_00285	TARA_ARC_MAG_00285	TARA_ARC_108_MAG_00285	Yes			TARA_SMAGs	MAG			Eukarya		0	0.000370562	Small_Animals	Eukarya	Opisthokonta	Animalia	TARA_ARC_108_MAG_00285		Arthropoda	Hexanauplia	Marine_Hexanauplia_A	Marine_Hexanauplia_A	Marine_Hexanauplia_A	129012341	6450617050	40737	3049	35.2826	178.02	9107	525.05	28.7	1.79	711.45	692.32	3.03	6	14868	11719	1.2	1.2	2	0	0	1	0	0
	TARA_ARC_108_MAG_00286	TARA_ARC_MAG_00286	TARA_ARC_108_MAG_00286	Yes			TARA_SMAGs	MAG			Eukarya	Phytoplankton	9	0.0014075	Group_C	Eukarya	Stramenopiles	Chromista	TARA_ARC_108_MAG_00286		Bacillariophyta	Bacillariophyceae	Bacillariales	Bacillariaceae	NA	13435158	335878950	3584	3662	39.9723	187	4458	837.51	80.7	1.27	1006.62	1253.46	2.45	34.2	5494	1498	2.41	0	4	0	0	1	0	0
	TARA_ARC_108_MAG_00287	TARA_ARC_MAG_00287	TARA_ARC_108_MAG_00287	Yes			TARA_SMAGs	MAG			Eukarya		0	0.000287885	Small_Animals	Eukarya	Opisthokonta	Animalia	TARA_ARC_108_MAG_00287		Arthropoda	Hexanauplia	Marine_Hexanauplia_B	Marine_Hexanauplia_B	Marine_Hexanauplia_B	15340257	767012850	4584	3206	34.5743	501.08	2162	559.5	66.2	1.95	1122.55	733.19	3.03	14.8	4065	3862	1.2	0	2	0	0	1	0	0
	TARA_ARC_108_MAG_00288	TARA_ARC_MAG_00288	TARA_ARC_108_MAG_00288	Yes			TARA_SMAGs	MAG			Eukarya		0	0.000345119	Small_Animals	Eukarya	Opisthokonta	Animalia	TARA_ARC_108_MAG_00288		Arthropoda	Hexanauplia	Marine_Hexanauplia_B	Marine_Hexanauplia_B	Marine_Hexanauplia_B	22565954	6.44742e+08	6881	3165	34.6865	557.04	2378	339.46	44.7	1.64	818.32	419.4	2.54	6.1	4077	2614	1.2	0	3.5	0	0	1	0	0
	TARA_ARC_108_MAG_00289	TARA_ARC_MAG_00289	TARA_ARC_108_MAG_00289	No			TARA_SMAGs	MAG	48.512	51.488	Eukarya	Phytoplankton	56	0.734904	Group_A	Eukarya	Haptista	Chromista	TARA_ARC_108_MAG_00289		Haptophyta	Prymnesiophyceae	Prymnesiales	Chrysochromulinaceae	New_Chrysochromulinaceae_01	85130718	1.4857e+08	14201	6845	64.8279	170.67	27101	880.6	97.7	1.76	1094.22	1316.53	3.13	43.5	42096	31980	61.45	9.64	57.3	0.4	33.3333	1	0	0
	TARA_ARC_108_MAG_00290	TARA_ARC_MAG_00290	TARA_ARC_108_MAG_00290	Yes			TARA_SMAGs	MAG	89.729	10.271	Eukarya		0	0.000370767	Small_Animals	Eukarya	Opisthokonta	Animalia	TARA_ARC_108_MAG_00290		Arthropoda	Hexanauplia	Marine_Hexanauplia_A	Marine_Hexanauplia_A	Marine_Hexanauplia_A	37160947	1858047350	10398	3433	39.5628	237.69	2840	556.11	31.2	1.87	916.16	847	3.44	6.6	4405	3816	2.41	0	2	0	16.6667	1	0	1
	TARA_ARC_108_MAG_00291	TARA_ARC_MAG_00291	TARA_ARC_108_MAG_00291	Yes			TARA_SMAGs	MAG			Eukarya		0	0.00466667	Group_D	Eukarya	Cryptista (disputed position)	Chromista	TARA_ARC_108_MAG_00291		Picozoa	Picozoa	Picozoa	Picozoa	Picozoa	83253617	2.72071e+08	19298	4349	61.899	202.2	6234	1258.03	97.5	4.56	2048.22	1301.7	5.52	44.3	29320	104277	13.25	22.89	30.6	0.8	0	1	0	0
	TARA_ARC_108_MAG_00292	TARA_ARC_MAG_00292	TARA_ARC_108_MAG_00292	Yes			TARA_SMAGs	MAG			Eukarya		0	0.000489517	Small_Animals	Eukarya	Opisthokonta	Animalia	TARA_ARC_108_MAG_00292		Arthropoda	Hexanauplia	Marine_Hexanauplia_A	Marine_Hexanauplia_A	Marine_Hexanauplia_A	131705579	3.06292e+09	40889	3103	38.3826	235.49	8830	637.31	34	2.33	1015.54	781.71	3.65	8.6	17734	23604	0	0	4.3	0	0	1	0	0
	TARA_ARC_108_MAG_00293	TARA_ARC_MAG_00293	TARA_ARC_108_MAG_00293	Yes			TARA_SMAGs	MAG			Eukarya		0	0.000434274	Small_Animals	Eukarya	Opisthokonta	Animalia	TARA_ARC_108_MAG_00293		NA	NA	NA	NA	NA	42316622	8.29738e+08	10833	3808	39.9874	183.88	7885	1032.12	65.7	1.8	1229.49	1393.78	3.06	31.5	12899	10348	0	0	5.1	0	0	1	0	0
	TARA_ARC_108_MAG_00294	TARA_ARC_MAG_00294	TARA_ARC_108_MAG_00294	Yes			TARA_SMAGs	MAG			Eukarya		0	0.00034396	Group_E	Eukarya	Alveolata	Chromista	TARA_ARC_108_MAG_00294		Ciliophora	NA	NA	NA	NA	10409158	650572375	2926	3461	37.1327	128.95	4343	331.46	74.7	1.08	579.36	539.64	2.14	14.9	4683	386	2.41	0	1.6	0	0	1	0	0
	TARA_ARC_108_MAG_00295	TARA_ARC_MAG_00295	TARA_ARC_108_MAG_00295	Yes			TARA_SMAGs	MAG	78.8825	21.1175	Eukarya		0	0.000531646	Small_Animals	Eukarya	Opisthokonta	Animalia	TARA_ARC_108_MAG_00295		Arthropoda	Hexanauplia	Marine_Hexanauplia_A	Marine_Hexanauplia_A	Marine_Hexanauplia_A	86498056	4.15856e+08	26539	3130	41.5073	185.03	8111	945.73	53	2.71	1358.88	1115.87	4.01	20.5	18751	31993	8.43	2.41	20.8	0.4	33.3333	1	1	1
	TARA_ARC_108_MAG_00296	TARA_ARC_MAG_00296	TARA_ARC_108_MAG_00296	Yes			TARA_SMAGs	MAG			Eukarya		0	0.000355049	Group_E	Eukarya	Alveolata	Chromista	TARA_ARC_108_MAG_00296		Ciliophora	Oligotrichea	Choreotrichida	New_Choreotrichida_01	New_Choreotrichida_01	11826719	1.87726e+08	3211	3602	44.522	124.66	4556	380.39	77.5	1.21	707.81	526.12	2.27	17.6	5487	1179	3.61	3.61	6.3	0	0	1	0	0
	TARA_ARC_108_MAG_00297	TARA_ARC_MAG_00297	TARA_ARC_108_MAG_00297	No			TARA_SMAGs	MAG	84.9265	15.0735	Eukarya		0	0.00102684	Small_Animals	Eukarya	Opisthokonta	Animalia	TARA_ARC_108_MAG_00297		Arthropoda	Hexanauplia	Marine_Hexanauplia_B	Marine_Hexanauplia_B	Marine_Hexanauplia_B	87612111	1.42227e+08	18708	4817	48.0132	271.1	10166	630.1	70.6	2.62	1556.63	780.26	3.59	19.4	26980	43606	42.17	7.23	61.6	0.4	50	1	0	1
	TARA_ARC_108_MAG_00298	TARA_ARC_MAG_00298	TARA_ARC_108_MAG_00298	Yes			TARA_SMAGs	MAG			Eukarya		0	0.000299097	Group_E	Eukarya	Alveolata	Chromista	TARA_ARC_108_MAG_00298		Ciliophora	Oligotrichea	Choreotrichida	New_Choreotrichida_01	New_Choreotrichida_01	29025716	3.8701e+08	7079	4137	39.9753	117.48	10738	277.69	82.3	1.14	800.07	403.67	2.23	11.6	12144	1735	14.46	2.41	7.5	0	0	1	0	0
	TARA_ARC_108_MAG_00299	TARA_ARC_MAG_00299	TARA_ARC_108_MAG_00299	No			TARA_SMAGs	MAG	54.8113	45.1887	Eukarya		0	0.000297825	Group_E	Eukarya	Alveolata	Chromista	TARA_ARC_108_MAG_00299		Ciliophora	NA	NA	NA	NA	15786351	2.02389e+08	4468	3410	46.34	76.39	9172	391.36	88.4	1.15	674.8	665.32	2.24	25.9	10443	1575	12.05	4.82	7.8	0	66.6667	1	1	1
	TARA_ARC_108_MAG_00300	TARA_ARC_MAG_00300	TARA_ARC_108_MAG_00300	No			TARA_SMAGs	MAG			Eukarya		0	0.000387432	Small_Animals	Eukarya	Opisthokonta	Animalia	TARA_ARC_108_MAG_00300		NA	NA	NA	NA	NA	33387376	4.70245e+08	9922	3244	36.9855	578.92	4131	527.76	49.6	1.65	1110.47	657.41	2.82	10.1	6406	4149	0	0	7.1	0	0	1	0	0
	TARA_ARC_108_MAG_00301	TARA_ARC_MAG_00301	TARA_ARC_108_MAG_00301	Yes			TARA_SMAGs	MAG			Eukarya		0	0.000458301	Group_E	Eukarya	Alveolata	Chromista	TARA_ARC_108_MAG_00301		Ciliophora	Oligotrichea	Oligotrichida	Strombidiidae	Strombidium	10199034	1.52224e+08	2879	3475	39.9443	113.25	6014	338.29	99.2	1.14	1116.7	512.15	2.17	22.7	6850	976	9.64	3.61	6.7	0	16.6667	1	0	0
	TARA_ARC_108_MAG_00302	TARA_ARC_MAG_00302	TARA_ARC_108_MAG_00302	No			TARA_SMAGs	MAG			Eukarya		0	0.000368067	Group_E	Eukarya	Alveolata	Chromista	TARA_ARC_108_MAG_00302		Ciliophora	Oligotrichea	Oligotrichida	Strombidiidae	Strombidium	15907252	1.82842e+08	4002	3946	38.796	151.17	7686	349.52	89	1.15	741.05	619.27	2.28	19.1	8696	1291	12.05	2.41	8.7	0	0	1	0	0
	TARA_ARC_108_MAG_00303	TARA_ARC_MAG_00303	TARA_ARC_108_MAG_00303	No	METDB_00197	Haptolina ericina	TARA_SMAGs	MAG	51.943	48.057	Eukarya	Phytoplankton	44	0.888127	Group_A	Eukarya	Haptista	Chromista	TARA_ARC_108_MAG_00303		Haptophyta	Prymnesiophyceae	Prymnesiales	Prymnesiaceae	Haptolina	70472993	1.57306e+08	17489	4011	59.8905	179.57	16109	1269.82	99.2	2.18	1582.16	1568.34	3.4	57.2	31756	37484	48.19	15.66	44.8	1.2	50	1	0	1
	TARA_ARC_108_MAG_00304	TARA_ARC_MAG_00304	TARA_ARC_108_MAG_00304	Yes			TARA_SMAGs	MAG			Eukarya		0	0.000451175	Small_Animals	Eukarya	Opisthokonta	Animalia	TARA_ARC_108_MAG_00304		Arthropoda	Hexanauplia	Marine_Hexanauplia_A	Marine_Hexanauplia_A	Marine_Hexanauplia_A	10672168	8.89347e+08	3058	3311	38.7854	256.03	1329	719.16	50.8	1.94	1037.98	823.49	3.48	14.4	2140	2009	0	0	1.2	0	0	1	0	0
	TARA_ARC_108_MAG_00305	TARA_ARC_MAG_00305	TARA_ARC_108_MAG_00305	No			TARA_SMAGs	MAG			Eukarya		0	0.00034437	Group_E	Eukarya	Alveolata	Chromista	TARA_ARC_108_MAG_00305		Ciliophora	NA	NA	NA	NA	14773978	2.08084e+08	3958	3713	37.6062	76.57	4954	321.42	70	1.17	595.67	468.16	2.2	12.5	5765	970	9.64	2.41	7.1	0	0	1	0	0
	TARA_ARC_108_MAG_00306	TARA_ARC_MAG_00306	TARA_ARC_108_MAG_00306	Yes			TARA_SMAGs	MAG	50.442	49.558	Eukarya		0	0.000403463	Group_E	Eukarya	Alveolata	Chromista	TARA_ARC_108_MAG_00306		Ciliophora	Colpodea	Cyrtolophosidida	New_Cyrtolophosidida_01	New_Cyrtolophosidida_01	33612460	7.85338e+07	5895	6350	44.3345	80.87	14646	423.48	91.8	1.34	807.28	615.52	2.41	24.4	19339	6614	40.96	10.84	42.8	1.2	100	1	1	1
	TARA_ARC_108_MAG_00307	TARA_ARC_MAG_00307	TARA_ARC_108_MAG_00307	No			TARA_SMAGs	MAG			Eukarya		0	0.000350524	Small_Animals	Eukarya	Opisthokonta	Animalia	TARA_ARC_108_MAG_00307		NA	NA	NA	NA	NA	15518011	4.31056e+08	4489	3324	38.0231	503.66	2397	768.07	62.1	1.62	1250.12	932.87	2.86	17.8	3600	2233	0	0	3.6	0	0	1	0	0
	TARA_ARC_108_MAG_00308	TARA_ARC_MAG_00308	TARA_ARC_108_MAG_00308	Yes			TARA_SMAGs	MAG			Eukarya		0	0.000286665	Small_Animals	Eukarya	Opisthokonta	Animalia	TARA_ARC_108_MAG_00308		Arthropoda	Hexanauplia	Marine_Hexanauplia_B	Marine_Hexanauplia_B	Marine_Hexanauplia_B	15277497	6.36562e+08	5045	2887	35.1008	444.85	2404	683.68	60.3	1.76	1094.94	705.38	2.82	18.4	4116	3123	2.41	1.2	2.4	0	0	1	0	0
	TARA_ARC_108_MAG_00309	TARA_ARC_MAG_00309	TARA_ARC_108_MAG_00309	No			TARA_SMAGs	MAG	66.3755	33.6245	Eukarya		0	0.000286665	Group_E	Eukarya	Alveolata	Chromista	TARA_ARC_108_MAG_00309		Ciliophora	Oligotrichea	Oligotrichida	Strombidiidae	Strombidium	16153684	3.43695e+08	4203	3818	40.5554	80.68	9637	346.96	92.5	1.06	757.86	546.84	2.17	21.8	10136	584	9.64	4.82	4.7	0	50	1	1	1
	TARA_ARC_108_MAG_00310	TARA_ARC_MAG_00310	TARA_ARC_108_MAG_00310	Yes			TARA_SMAGs	MAG	42.9525	57.0475	Eukarya	Phytoplankton	29	0.0492304	Group_B	Eukarya	Stramenopiles	Chromista	TARA_ARC_108_MAG_00310		Ochrophyta	Dictyochophyceae	Pedinellales	Pedinellaceae	NA	79329714	1.90696e+08	20695	3755	64.3762	218.85	10193	1362.56	93.5	3.07	1919.22	1670.58	4.24	48.6	28281	58517	37.35	10.84	41.6	1.6	66.6667	1	1	0
	TARA_ARC_108_MAG_00311	TARA_ARC_MAG_00311	TARA_ARC_108_MAG_00311	No			TARA_SMAGs	MAG	66.916	33.084	Eukarya		0	0.000355049	Group_E	Eukarya	Alveolata	Chromista	TARA_ARC_108_MAG_00311		Ciliophora	Oligotrichea	Choreotrichida	New_Choreotrichida_01	New_Choreotrichida_01	14933332	1.8903e+08	4100	3563	47.1904	139.42	8165	369.67	92.5	1.18	737.31	608.83	2.27	23.4	9471	1661	8.43	3.61	7.9	0	50	1	0	1
	TARA_ARC_108_MAG_00312	TARA_ARC_MAG_00312	TARA_ARC_108_MAG_00312	Yes			TARA_SMAGs	MAG	72.5185	27.4815	Eukarya	Phytoplankton	22	0.457952	Group_B	Eukarya	Cryptista	Chromista	TARA_ARC_108_MAG_00312		Cryptophyta	Cryptophyceae	Pyrenomonadales	Geminigeraceae	Geminigera	78421886	1.52572e+08	15236	5448	58.7963	214.6	15532	782.91	93.3	2.4	1220.19	986.86	3.49	35.6	35655	50054	32.53	10.84	51.4	0.4	50	1	1	1
	TARA_ARC_108_MAG_00313	TARA_ARC_MAG_00313	TARA_ARC_108_MAG_00313	Yes			TARA_SMAGs	MAG	88.818	11.182	Eukarya	Phytoplankton	46	0.339854	Group_C	Eukarya	Stramenopiles	Chromista	TARA_ARC_108_MAG_00313		Bacillariophyta	Mediophyceae	Thalassiosirales	Thalassiosiraceae	Thalassiosira	129558273	2.79823e+08	33811	3761	44.4858	125.51	30581	632.69	69.5	1.41	931.62	1222.54	2.84	19.2	39289	15994	36.14	7.23	46.3	0	83.3333	1	0	1
	TARA_ARC_108_MAG_00314	TARA_ARC_MAG_00314	TARA_ARC_108_MAG_00314	Yes			TARA_SMAGs	MAG	47.025	52.975	Eukarya	Phytoplankton	8	0.0127556	Group_A	Eukarya	Haptista	Chromista	TARA_ARC_108_MAG_00314		Haptophyta	NA	NA	NA	NA	21251325	1.28796e+08	6153	3312	57.1455	232.72	4965	1175.1	96.7	1.98	1527.56	1380.23	3.1	51.5	9317	9156	8.43	0	16.5	0	16.6667	1	0	0
	TARA_ARC_108_MAG_00315	TARA_ARC_MAG_00315	TARA_ARC_108_MAG_00315	No			TARA_SMAGs	MAG	60.188	39.812	Eukarya	Phytoplankton	56	0.753071	Group_A	Eukarya	Haptista	Chromista	TARA_ARC_108_MAG_00315		Haptophyta	Prymnesiophyceae	Prymnesiales	Chrysochromulinaceae	New_Chrysochromulinaceae_01	60733454	1.10626e+08	13090	4823	64.1119	153.99	19709	922.08	96.6	1.53	1053.17	1349.66	2.56	45.4	29901	15860	57.83	6.02	54.9	0	50	1	0	1
	TARA_ARC_108_MAG_00316	TARA_ARC_MAG_00316	TARA_ARC_108_MAG_00316	Yes			TARA_SMAGs	MAG	83.41	16.59	Eukarya		0	0.000536508	Small_Animals	Eukarya	Opisthokonta	Animalia	TARA_ARC_108_MAG_00316		Chordata	Appendicularia	Copelata	Oikopleuridae	NA	187728874	3.54875e+08	45214	4174	31.7509	657.23	15191	595.46	61.3	2.25	1582.44	766.46	3.13	11.7	36766	45847	21.69	4.82	52.9	0.8	33.3333	1	0	1
	TARA_ARC_108_MAG_00317	TARA_ARC_MAG_00317	TARA_ARC_108_MAG_00317	Yes			TARA_SMAGs	MAG	46.5393	53.4607	Eukarya		0	0.0603727	Group_D	Eukarya	Cryptista (disputed position)	Chromista	TARA_ARC_108_MAG_00317		Picozoa	Picozoa	Picozoa	Picozoa	Picozoa	107893875	1.42528e+08	20596	5673	60.9791	154.65	20994	793.12	88.9	2.08	996.66	1075.33	3.31	29.1	39611	42920	63.86	8.43	75.7	2	100	2	1	1
	TARA_ARC_108_MAG_00318	TARA_ARC_MAG_00318	TARA_ARC_108_MAG_00318	No			TARA_SMAGs	MAG	62.168	37.832	Eukarya		0	0.00124137	Small_Animals	Eukarya	Opisthokonta	Animalia	TARA_ARC_108_MAG_00318		Chordata	Appendicularia	Copelata	Oikopleuridae	NA	85263096	1.37521e+08	11732	9235	36.6122	265.54	4423	1092.24	62.1	3.67	2183.6	1326.54	4.63	21.4	16672	44487	40.96	16.87	62	1.2	83.3333	1	1	1
	TARA_ARC_108_MAG_00319	TARA_ARC_MAG_00319	TARA_ARC_108_MAG_00319	Yes			TARA_SMAGs	MAG	61	39	Eukarya	Phytoplankton	54	0.541396	Group_A	Eukarya	Haptista	Chromista	TARA_ARC_108_MAG_00319		Haptophyta	Prymnesiophyceae	Phaeocystales	Phaeocystaceae	Phaeocystis	54354869	9.5527e+07	12266	4535	64.6387	164.29	10867	1250.49	99.9	2.64	1639.85	1520.75	3.81	60	26085	42782	49.4	6.02	56.9	0.4	66.6667	1	1	0
	TARA_ARC_108_MAG_00320	TARA_ARC_MAG_00320	TARA_ARC_108_MAG_00320	Yes			TARA_SMAGs	MAG	58.3907	41.6093	Eukarya	Phytoplankton	45	0.42318	Group_A	Eukarya	Haptista	Chromista	TARA_ARC_108_MAG_00320		Haptophyta	Prymnesiophyceae	Prymnesiales	Chrysochromulinaceae	New_Chrysochromulinaceae_01	61244504	1.06143e+08	13496	4706	64.5087	156.81	19136	970.39	96.6	1.55	1114.73	1417.5	2.56	47	29665	16410	57.83	6.02	57.7	0.8	83.3333	1	1	1
	TARA_ARC_108_MAG_00321	TARA_ARC_MAG_00321	TARA_ARC_108_MAG_00321	Yes			TARA_SMAGs	MAG	67.5035	32.4965	Eukarya		0	0.000355049	Group_E	Eukarya	Alveolata	Chromista	TARA_ARC_108_MAG_00321		Ciliophora	Oligotrichea	Choreotrichida	New_Choreotrichida_01	New_Choreotrichida_01	12029124	2.18711e+08	3243	3645	47.4226	119.16	6780	348.64	96.7	1.18	934.39	482.05	2.21	23.1	7983	1458	9.64	3.61	5.5	0	33.3333	1	0	1
	TARA_ARC_108_MAG_00322	TARA_ARC_MAG_00322	TARA_ARC_108_MAG_00322	Yes			TARA_SMAGs	MAG	61.697	38.303	Eukarya		0	0.000286665	Group_E	Eukarya	Alveolata	Chromista	TARA_ARC_108_MAG_00322		Ciliophora	Oligotrichea	Choreotrichida	New_Choreotrichida_01	New_Choreotrichida_01	16755966	2.83999e+08	3990	4246	48.3337	123.38	10977	362.07	98.1	1.15	726.39	636.77	2.25	26.9	12455	1850	4.82	2.41	5.9	0	33.3333	1	0	1
	TARA_ARC_108_MAG_00323	TARA_ARC_MAG_00323	TARA_ARC_108_MAG_00323	No			TARA_SMAGs	MAG	49.9965	50.0035	Eukarya	Phytoplankton	62	0.965235	Group_A	Eukarya	Haptista	Chromista	TARA_ARC_108_MAG_00323		Haptophyta	Prymnesiophyceae	Prymnesiales	Prymnesiaceae	Haptolina	114430936	1.70538e+08	24345	4909	61.1131	189.4	33203	796.82	96.5	1.79	1087.42	1138.35	2.99	38.5	55301	43929	56.63	13.25	67.1	0.8	66.6667	1	1	1
	TARA_ARC_108_MAG_00324	TARA_ARC_MAG_00324	TARA_ARC_108_MAG_00324	No			TARA_SMAGs	MAG	71.216	28.784	Eukarya	Phytoplankton	53	0.943699	Group_A	Eukarya	Haptista	Chromista	TARA_ARC_108_MAG_00324		Haptophyta	Prymnesiophyceae	Prymnesiales	Chrysochromulinaceae	New_Chrysochromulinaceae_01	95514486	1.54056e+08	18974	5380	63.4658	183.74	31197	825.56	98	1.68	1105.22	1271.52	2.87	42.4	49086	33534	59.04	8.43	62	0.4	50	1	0	1
	TARA_ARC_108_MAG_00325	TARA_ARC_MAG_00325	TARA_ARC_108_MAG_00325	Yes			TARA_SMAGs	MAG	49.979	50.021	Eukarya		0	0.0266992	Group_D	Eukarya	Cryptista (disputed position)	Chromista	TARA_ARC_108_MAG_00325		Picozoa	Picozoa	Picozoa	Picozoa	Picozoa	186614357	2.93881e+08	40899	4723	58.312	144.47	25959	704.77	76.7	2.5	1009.65	875.45	3.77	21.3	56360	84347	39.76	46.99	63.5	3.5	83.3333	1	1	1
	TARA_ARC_108_MAG_00326	TARA_ARC_MAG_00326	TARA_ARC_108_MAG_00326	Yes			TARA_SMAGs	MAG	57.581	42.419	Eukarya	Phytoplankton	81	0.950528	Group_A	Eukarya	Haptista	Chromista	TARA_ARC_108_MAG_00326		Haptophyta	Prymnesiophyceae	Prymnesiales	Chrysochromulinaceae	New_Chrysochromulinaceae_01	81124695	1.18258e+08	11292	8745	63.5342	148.37	29543	890.24	98.4	1.63	1059.66	1342.72	2.86	49	44700	28120	71.08	13.25	68.6	0	100	1	1	1
	TARA_ASE_2028_MAG_00032	TARA_ASE_MAG_00032	TARA_ASE_MAG_00032	Yes			TARA_SMAGs	MAGs from Nat. Micro.	89.8267	10.1733	Eukarya	Phytoplankton	17	0.988779	Group_C	Eukarya	Archaeplastida	Plantae	TARA_ASE_2028_MAG_00032		Chlorophyta	Mamiellophyceae	Mamiellales	Mamiellaceae	Micromonas	12391309	2.14754e+07	2400	5633	64.0848	132	5259	1332.79	100	1.48	1567.5	1495.32	2.54	82.2	7646	3684	66.27	4.82	57.7	0.4	83.3333	1	1	1
	TARA_ASW_2018_MAG_00036	TARA_ASW_MAG_00036	TARA_ASW_MAG_00036	Yes			TARA_SMAGs	MAGs from Nat. Micro.	59.884	40.116	Eukarya	Phytoplankton	20	0.0593654	Group_A	Eukarya	Haptista	Chromista	TARA_ASW_2018_MAG_00036		Haptophyta	Prymnesiophyceae	Phaeocystales	Phaeocystaceae	Phaeocystis	15773077	7.07313e+07	3863	4096	63.9383	140.26	4398	1207.17	100	2.19	1622.43	1428.72	3.35	68.1	8896	10574	19.28	1.2	22.3	0	33.3333	1	0	0
	TARA_ASW_2018_MAG_00042	TARA_ASW_MAG_00042	TARA_ASW_MAG_00042	Yes			TARA_SMAGs	MAGs from Nat. Micro.	53.069	46.931	Eukarya		1	0.00211125	Group_B	Eukarya	Stramenopiles	Chromista	TARA_ASW_2018_MAG_00042		Ochrophyta	Dictyochophyceae	Pedinellales	Pedinellaceae	NA	11827969	6.68247e+07	3066	3809	54.7252	131.17	3862	949.44	97.4	1.74	1146.57	1522.64	3.06	48.5	6042	4483	14.46	1.2	17.7	0	66.6667	1	0	1
	TARA_ION_45_MAG_00010	TARA_ION_MAG_00010	TARA_ION_45_MAG_00010	Yes			TARA_SMAGs	MAG	87.4833	12.5167	Eukarya	Phytoplankton	16	0.990049	Group_C	Eukarya	Archaeplastida	Plantae	TARA_ION_45_MAG_00010		Chlorophyta	Mamiellophyceae	Mamiellales	Bathycoccaceae	Ostreococcus	12663823	1.6554e+07	653	30315	59.9828	210.79	5754	1425.61	100	1.28	2927.3	1631.75	2.42	80.6	7160	1992	100	2.40964	76.5	0.4	100	3	1	1
	TARA_ION_45_MAG_00030	TARA_ION_MAG_00030	TARA_ION_45_MAG_00030	Yes	METDB_00034	Bathycoccus prasinos	TARA_SMAGs	MAG	92.3123	7.68767	Eukarya	Phytoplankton	22	0.999156	Group_C	Eukarya	Archaeplastida	Plantae	TARA_ION_45_MAG_00030		Chlorophyta	Mamiellophyceae	Mamiellales	Bathycoccaceae	Bathycoccus	14573389	1.89758e+07	788	29221	47.7052	192.35	6702	1390.54	99.9	1.22	1861.83	1527.31	2.3	77	8075	1780	95.1807	1.20482	76.8	0	100	4	1	1
	TARA_ION_45_MAG_00143	TARA_ION_MAG_00143	TARA_ION_45_MAG_00143	No			TARA_SMAGs	MAG	88.8173	11.1827	Eukarya	Phytoplankton	16	0.964028	Group_C	Eukarya	Archaeplastida	Plantae	TARA_ION_45_MAG_00143		Chlorophyta	Mamiellophyceae	Mamiellales	Mamiellaceae	Micromonas	12080729	2.06862e+07	2830	4334	63.5972	142.6	5850	1230.32	100	1.35	1392.68	1326.12	2.42	79	7762	2714	63.8554	3.61446	58.4	0	100	1	1	1
	TARA_ION_45_MAG_00145	TARA_ION_MAG_00145	TARA_ION_45_MAG_00145	Yes			TARA_SMAGs	MAG	47.132	52.868	Eukarya		0	0.00154794	Group_B	Eukarya	Stramenopiles	Chromista	TARA_ION_45_MAG_00145	MAST_Major_Clade_II	MAST	MAST_unclassified_Clade	MAST_unclassified_Clade	MAST_unclassified_Clade	MAST_unclassified_Clade	13909006	3.51238e+07	3731	3669	40.5126	125.04	6272	1547.14	99.9	1.05	1611.43	1647.72	2.13	72.6	6532	294	43.3735	1.20482	39.6	0.8	83.3333	1	1	1
	TARA_ION_45_MAG_00146	TARA_ION_MAG_00146	TARA_ION_45_MAG_00146	Yes			TARA_SMAGs	MAG	50.739	49.261	Eukarya		0	0.00455408	Group_B	Eukarya	Stramenopiles	Chromista	TARA_ION_45_MAG_00146	MAST_Major_Clade_I	MAST	MAST_unclassified_Clade	MAST_unclassified_Clade	MAST_unclassified_Clade	MAST_unclassified_Clade	14847628	2.49121e+07	3720	3985	43.5973	98.6	3479	1278.8	99.9	2.29	1454.48	1601.03	3.15	74.8	8690	11213	57.8313	16.8675	59.6	0.4	66.6667	1	1	0
	TARA_ION_45_MAG_00147	TARA_ION_MAG_00147	TARA_ION_45_MAG_00147	No	METDB_00049	Cafeteria roenbergensis	TARA_SMAGs	MAG	99.828	0.172	Eukarya		0	0.00106955	Group_B	Eukarya	Stramenopiles	Chromista	TARA_ION_45_MAG_00147		Bigyra	Bikosea	Bicosoecales	Cafeteriaceae	Cafeteria	11851902	4.01759e+07	2998	3891	69.9108	210.23	3439	1510.09	98.9	1.66	1728.81	1514.99	2.7	71.7	5628	3731	36.14	1.2	29.5	0	83.3333	1	0	1
	TARA_ION_45_MAG_00149	TARA_ION_MAG_00149	TARA_ION_45_MAG_00149	Yes			TARA_SMAGs	MAG	84.384	15.616	Eukarya		0	0.00166053	Small_Animals	Eukarya	Opisthokonta	Animalia	TARA_ION_45_MAG_00149		Arthropoda	Hexanauplia	Marine_Hexanauplia_A	Marine_Hexanauplia_A	Marine_Hexanauplia_A	27443518	7.35751e+07	7216	3723	41.191	166.59	2335	1106.1	81.2	3.22	1645.69	1241.3	4.03	35.4	8775	19515	38.5542	9.63855	37.3	0	50	1	0	1
	TARA_ION_45_MAG_00152	TARA_ION_MAG_00152	TARA_ION_45_MAG_00152	Yes			TARA_SMAGs	MAG	55.276	44.724	Eukarya	Phytoplankton	38	0.332354	Group_A	Eukarya	Haptista	Chromista	TARA_ION_45_MAG_00152		Haptophyta	Prymnesiophyceae	Sister_Phaeocystis	Sister_Phaeocystis	Sister_Phaeocystis	22946329	5.26292e+07	6113	3609	70.5093	117.77	12667	1197.47	99.9	1.34	1288.06	1604.63	2.7	82.6	15838	5396	44.58	2.41	43.6	0.4	50	1	1	0
	TARA_ION_45_MAG_00153	TARA_ION_MAG_00153	TARA_ION_45_MAG_00153	No			TARA_SMAGs	MAG	88.502	11.498	Eukarya	Phytoplankton	13	0.961693	Group_C	Eukarya	Archaeplastida	Plantae	TARA_ION_45_MAG_00153		Chlorophyta	Mamiellophyceae	Mamiellales	Mamiellaceae	Micromonas	10922896	1.9896e+07	2663	4098	67.0903	158.45	4961	1193.53	100	1.41	1349.59	1238.92	2.5	74.6	6828	2803	53.01	3.61	54.9	0.8	83.3333	1	0	1
	TARA_ION_45_MAG_00154	TARA_ION_MAG_00154	TARA_ION_45_MAG_00154	Yes			TARA_SMAGs	MAG			Eukarya	Phytoplankton	28	0.262761	Group_A	Eukarya	Haptista	Chromista	TARA_ION_45_MAG_00154		Haptophyta	Prymnesiophyceae	Phaeocystales	Phaeocystaceae	Phaeocystis	27362640	7.20069e+07	7234	3711	69.2094	127.42	9097	1335.56	99.9	1.84	1485.97	1613.8	3.05	75.4	15453	13045	32.53	3.61	38	0	16.6667	1	0	0
	TARA_ION_45_MAG_00155	TARA_ION_MAG_00155	TARA_ION_45_MAG_00155	Yes			TARA_SMAGs	MAG	50.253	49.747	Eukarya		0	0.000921126	Small_Animals	Eukarya	Opisthokonta	Animalia	TARA_ION_45_MAG_00155		Arthropoda	Hexanauplia	Marine_Hexanauplia_A	Marine_Hexanauplia_A	Marine_Hexanauplia_A	31632797	7.67786e+07	8346	3668	45.2392	166.66	10783	734.51	99.1	2.36	1304.27	1259.3	4.24	43.1	18575	25243	28.92	4.82	41.2	0.4	33.3333	1	1	0
	TARA_ION_45_MAG_00156	TARA_ION_MAG_00156	TARA_ION_45_MAG_00156	No			TARA_SMAGs	MAG	59.7447	40.2553	Eukarya	Phytoplankton	9	0.686465	Group_C	Eukarya	Archaeplastida	Plantae	TARA_ION_45_MAG_00156		Chlorophyta	Chloropicophyceae	Chloropicales	Chloropicaceae	Chloroparvula	12167915	2.18454e+07	2668	4678	66.1418	200.47	5470	1576.97	100	1.12	2352.11	1691.85	2.11	79.5	6136	739	55.42	0	55.7	0	100	1	1	1
	TARA_ION_45_MAG_00159	TARA_ION_MAG_00159	TARA_ION_45_MAG_00159	Yes			TARA_SMAGs	MAG			Eukarya		0	0.00112059	Small_Animals	Eukarya	Opisthokonta	Animalia	TARA_ION_45_MAG_00159		Arthropoda	Hexanauplia	Marine_Hexanauplia_B	Marine_Hexanauplia_B	Marine_Hexanauplia_B	61859868	1.26245e+08	14433	4338	35.9768	266.13	24885	419.42	95.3	1.67	886.29	878.23	3.35	23.6	34837	23339	33.73	4.82	49	0.4	16.6667	1	0	0
	TARA_ION_45_MAG_00160	TARA_ION_MAG_00160	TARA_ION_45_MAG_00160	No			TARA_SMAGs	MAG	58.444	41.556	Eukarya		4	0.00312166	Group_B	Eukarya	Stramenopiles	Chromista	TARA_ION_45_MAG_00160		Ochrophyta	Dictyochophyceae	Pedinellales	Pedinellaceae	NA	10241464	4.85377e+07	1319	9256	50.08	139.22	2094	2039.17	100	1.76	2247.57	2805.51	2.91	69.4	3485	2651	18.07	8.43	21.1	0	16.6667	1	0	0
	TARA_ION_45_MAG_00162	TARA_ION_MAG_00162	TARA_ION_45_MAG_00162	Yes			TARA_SMAGs	MAG	51.311	48.689	Eukarya		0	0.0101943	Group_D	Eukarya	Stramenopiles	Chromista	TARA_ION_45_MAG_00162		Heterokontophyta	Oomycota	New_Oomycota	New_Oomycota	New_Oomycota	30824048	6.44855e+07	8350	3625	57.0585	149.69	12532	1652.47	99.9	1.15	1708.79	2064.37	2.24	76.7	14311	2209	40.96	2.41	47.8	0.4	100	1	1	1
	TARA_ION_45_MAG_00163	TARA_ION_MAG_00163	TARA_ION_45_MAG_00163	No			TARA_SMAGs	MAG	54.5133	45.4867	Eukarya	Phytoplankton	13	0.929179	Group_C	Eukarya	Archaeplastida	Plantae	TARA_ION_45_MAG_00163		Chlorophyta	Sister_Pycnococcus	Sister_Pycnococcus	Sister_Pycnococcus	Sister_Pycnococcus	15658610	2.60977e+07	2962	5706	72.002	126.07	3658	1563.11	100	1.9	1723.28	1529.55	2.77	74.5	7467	6723	63.86	4.82	60	0.4	100	1	1	1
	TARA_ION_45_MAG_00164	TARA_ION_MAG_00164	TARA_ION_45_MAG_00164	Yes			TARA_SMAGs	MAG			Eukarya		0	0.00148808	Small_Animals	Eukarya	Opisthokonta	Animalia	TARA_ION_45_MAG_00164		Arthropoda	Hexanauplia	Marine_Hexanauplia_A	Marine_Hexanauplia_A	Marine_Hexanauplia_A	54108668	1.53282e+08	15887	3293	42.8352	166.25	10269	607.61	87.6	3.36	1254.14	838.68	5.31	25.5	22737	53721	18.07	3.61	35.3	0	0	1	0	0
	TARA_ION_45_MAG_00165	TARA_ION_MAG_00165	TARA_ION_45_MAG_00165	No			TARA_SMAGs	MAG	40.159	59.841	Eukarya		0	0.0010593	Group_D	Eukarya	Cryptista (disputed position)	Chromista	TARA_ION_45_MAG_00165		Picozoa	Picozoa	Picozoa	Picozoa	Picozoa	11058840	1.04329e+08	3481	3085	55.1738	116.96	2309	1629.38	99.8	2.43	1832.32	1583.86	3.69	72.7	4937	7081	13.25	0	10.6	0	33.3333	1	1	0
	TARA_ION_45_MAG_00166	TARA_ION_MAG_00166	TARA_ION_45_MAG_00166	Yes			TARA_SMAGs	MAG	67.454	32.546	Eukarya		0	0.000603238	Small_Animals	Eukarya	Opisthokonta	Animalia	TARA_ION_45_MAG_00166		Arthropoda	Hexanauplia	Marine_Hexanauplia_B	Marine_Hexanauplia_B	Marine_Hexanauplia_B	13726114	5.21905e+07	3926	3376	33.7905	146.07	2619	997.79	79.8	2.25	1416.92	1363.37	3.43	39.1	5379	6714	16.87	4.82	26.3	0	50	1	1	0
	TARA_ION_45_MAG_00167	TARA_ION_MAG_00167	TARA_ION_45_MAG_00167	Yes			TARA_SMAGs	MAG	67.4655	32.5345	Eukarya		0	0.000786631	Small_Animals	Eukarya	Opisthokonta	Animalia	TARA_ION_45_MAG_00167		Arthropoda	Hexanauplia	Marine_Hexanauplia_A	Marine_Hexanauplia_A	Marine_Hexanauplia_A	51864704	1.42095e+08	12440	4125	36.748	175.74	6583	1041.79	86.8	3.05	1762.46	1264.82	4.23	36.2	18031	36995	25.3	6.02	36.5	0.8	50	1	1	0
	TARA_ION_45_MAG_00168	TARA_ION_MAG_00168	TARA_ION_45_MAG_00168	No			TARA_SMAGs	MAG	66.555	33.445	Eukarya	Phytoplankton	42	0.530138	Group_A	Eukarya	Haptista	Chromista	TARA_ION_45_MAG_00168		Haptophyta	Prymnesiophyceae	Phaeocystales	Phaeocystaceae	Phaeocystis	37477256	7.64842e+07	9071	4159	66.2505	132.45	17149	924.86	99	1.36	995.32	1202.62	2.44	56.5	22903	8273	48.19	10.84	49	0	50	1	0	1
	TARA_ION_45_MAG_00169	TARA_ION_MAG_00169	TARA_ION_45_MAG_00169	Yes			TARA_SMAGs	MAG			Eukarya	Phytoplankton	9	0.00726954	Group_A	Eukarya	Haptista	Chromista	TARA_ION_45_MAG_00169		Haptophyta	Prymnesiophyceae	Phaeocystales	Phaeocystaceae	Phaeocystis	11116051	8.61709e+07	3283	3271	66.2325	139.7	3228	1144.12	99.9	2.13	1358.44	1320.55	3.15	70.3	6828	7736	13.25	1.2	12.9	0.4	0	1	0	0
	TARA_ION_45_MAG_00170	TARA_ION_MAG_00170	TARA_ION_45_MAG_00170	No			TARA_SMAGs	MAG	57.054	42.946	Eukarya	Phytoplankton	11	0.26075	Group_B	Eukarya	Stramenopiles	Chromista	TARA_ION_45_MAG_00170		Ochrophyta	Chrysophyceae	New_Chrysophyceae	New_Chrysophyceae	New_Chrysophyceae	15575301	3.89383e+07	4136	3738	40.1534	112.48	4373	1407.37	99.9	1.75	1639.21	1462.99	3.02	62.8	6955	5208	33.73	3.61	40	0	66.6667	1	1	0
	TARA_ION_45_MAG_00171	TARA_ION_MAG_00171	TARA_ION_45_MAG_00171	Yes			TARA_SMAGs	MAG	88.219	11.781	Eukarya		0	0.000769381	Small_Animals	Eukarya	Opisthokonta	Animalia	TARA_ION_45_MAG_00171		Arthropoda	Hexanauplia	Marine_Hexanauplia_B	Marine_Hexanauplia_B	Marine_Hexanauplia_B	25163296	6.55294e+07	6289	3904	49.0109	187.56	4171	703.54	81.9	2.58	1360.85	903.62	3.71	28	10031	15871	25.3	6.02	38.4	0	33.3333	1	0	1
	TARA_ION_45_MAG_00172	TARA_ION_MAG_00172	TARA_ION_45_MAG_00172	No			TARA_SMAGs	MAG	75	25	Eukarya		0	0.000745227	Small_Animals	Eukarya	Opisthokonta	Animalia	TARA_ION_45_MAG_00172		Chordata	Appendicularia	Copelata	Oikopleuridae	NA	27829186	6.1163e+07	5158	5898	40.663	113.27	1511	1122.74	90.9	4.81	1649.39	1210.52	5.48	40.7	10098	38429	18.07	4.82	45.5	0.4	50	1	0	1
	TARA_ION_45_MAG_00173	TARA_ION_MAG_00173	TARA_ION_45_MAG_00173	No			TARA_SMAGs	MAG	53.5555	46.4445	Eukarya		0	0.00123538	Small_Animals	Eukarya	Opisthokonta	Animalia	TARA_ION_45_MAG_00173		Arthropoda	Hexanauplia	Marine_Hexanauplia_A	Marine_Hexanauplia_A	Marine_Hexanauplia_A	98036362	1.79883e+08	22760	4324	34.3878	315.37	11065	735.38	83.4	3.04	1724.81	932.34	4.26	22.2	29665	60595	43.37	6.02	54.5	0	66.6667	1	1	0
	TARA_ION_45_MAG_00175	TARA_ION_MAG_00175	TARA_ION_45_MAG_00175	Yes			TARA_SMAGs	MAG			Eukarya		0	0.000647668	Small_Animals	Eukarya	Opisthokonta	Animalia	TARA_ION_45_MAG_00175		Arthropoda	Hexanauplia	Marine_Hexanauplia_B	Marine_Hexanauplia_B	Marine_Hexanauplia_B	10446795	9.24495e+07	3089	3250	32.2366	130.89	1880	683.79	78.8	2.4	1083.31	846.72	3.57	27.1	4138	5805	4.82	0	11.3	0	0	1	0	0
	TARA_ION_45_MAG_00176	TARA_ION_MAG_00176	TARA_ION_45_MAG_00176	No			TARA_SMAGs	MAG	56.41	43.59	Eukarya		0	0.000745891	Small_Animals	Eukarya	Opisthokonta	Animalia	TARA_ION_45_MAG_00176		Chordata	Appendicularia	Copelata	Oikopleuridae	NA	15067408	8.32453e+07	4036	3662	37.0961	126.76	1262	930.94	89.9	3.84	1452.47	1041.88	4.55	38.8	6280	17831	8.43	2.41	18.1	0	16.6667	1	0	0
	TARA_ION_45_MAG_00177	TARA_ION_MAG_00177	TARA_ION_45_MAG_00177	Yes			TARA_SMAGs	MAG	45.4535	54.5465	Eukarya	Phytoplankton	31	0.891373	Group_B	Eukarya	Stramenopiles	Chromista	TARA_ION_45_MAG_00177		Ochrophyta	Dictyochophyceae	Pedinellales	Pedinellaceae	NA	37402750	6.27563e+07	7511	5307	49.7968	119.48	9215	1594.98	99.8	1.73	1780.47	2013.45	2.9	64	15008	10997	63.86	9.64	59.6	1.2	83.3333	1	1	1
	TARA_ION_45_MAG_00178	TARA_ION_MAG_00178	TARA_ION_45_MAG_00178	Yes			TARA_SMAGs	MAG	73.3173	26.6827	Eukarya		0	0.00210394	Small_Animals	Eukarya	Opisthokonta	Animalia	TARA_ION_45_MAG_00178		Arthropoda	Hexanauplia	Marine_Hexanauplia_A	Marine_Hexanauplia_A	Marine_Hexanauplia_A	39336771	8.09399e+07	9288	4208	40.207	150.43	3980	1058.59	88.3	3.42	1716.81	1209.46	4.3	40.4	15031	36435	36.14	7.23	48.6	0.4	66.6667	1	1	1
	TARA_ION_45_MAG_00179	TARA_ION_MAG_00179	TARA_ION_45_MAG_00179	Yes			TARA_SMAGs	MAG	61.093	38.907	Eukarya		0	0.00341048	Small_Animals	Eukarya	Opisthokonta	Animalia	TARA_ION_45_MAG_00179		Arthropoda	Hexanauplia	Marine_Hexanauplia_A	Marine_Hexanauplia_A	Marine_Hexanauplia_A	58217293	9.16808e+07	11489	5372	45.3453	156.51	5309	1042.46	90.4	3.49	1741.32	1193.46	4.35	37	20648	51380	55.42	16.87	63.5	0.4	66.6667	5	1	0
	TARA_ION_45_MAG_00180	TARA_ION_MAG_00180	TARA_ION_45_MAG_00180	No			TARA_SMAGs	MAG	61.173	38.827	Eukarya		0	0.000493568	Small_Animals	Eukarya	Opisthokonta	Animalia	TARA_ION_45_MAG_00180		Chordata	Appendicularia	Copelata	Oikopleuridae	NA	25310892	4.96292e+08	6893	3479	36.2844	149.85	2669	896.78	85.5	3.33	1335.2	984.44	4.27	32.9	9301	21674	3.61	1.2	5.1	0	33.3333	1	1	1
	TARA_ION_45_MAG_00181	TARA_ION_MAG_00181	TARA_ION_45_MAG_00181	Yes			TARA_SMAGs	MAG	62.171	37.829	Eukarya		0	0.00128712	Small_Animals	Eukarya	Opisthokonta	Animalia	TARA_ION_45_MAG_00181		Arthropoda	Hexanauplia	Marine_Hexanauplia_B	Marine_Hexanauplia_B	Marine_Hexanauplia_B	29329286	1.08226e+08	7774	3688	41.5015	216.49	3787	591.32	65.6	2.41	1104.55	788.42	3.45	18	8917	12568	13.25	9.64	27.1	0.4	33.3333	2	1	0
	TARA_ION_45_MAG_00182	TARA_ION_MAG_00182	TARA_ION_45_MAG_00182	Yes			TARA_SMAGs	MAG	73.049	26.951	Eukarya		0	0.000310631	Small_Animals	Eukarya	Opisthokonta	Animalia	TARA_ION_45_MAG_00182		Arthropoda	Hexanauplia	Marine_Hexanauplia_B	Marine_Hexanauplia_B	Marine_Hexanauplia_B	17699447	2.35993e+08	4441	3876	30.6963	212.58	1732	880.99	56.7	2.74	1543.25	1205.06	4.18	19	3817	6637	7.23	3.61	7.5	0	16.6667	1	0	1
	TARA_ION_45_MAG_00184	TARA_ION_MAG_00184	TARA_ION_45_MAG_00184	Yes			TARA_SMAGs	MAG	60.054	39.946	Eukarya		0	0.000416503	Small_Animals	Eukarya	Opisthokonta	Animalia	TARA_ION_45_MAG_00184		Arthropoda	Hexanauplia	Marine_Hexanauplia_A	Marine_Hexanauplia_A	Marine_Hexanauplia_A	13158754	1.15428e+08	3182	4087	45.4692	157.44	3021	911.62	95.8	2.96	1518.57	1400.9	5	41	5915	11577	3.61	0	11.4	0	83.3333	1	1	0
	TARA_ION_45_MAG_00185	TARA_ION_MAG_00185	TARA_ION_45_MAG_00185	Yes			TARA_SMAGs	MAG			Eukarya		0	0.000520773	Small_Animals	Eukarya	Opisthokonta	Animalia	TARA_ION_45_MAG_00185		Chordata	Appendicularia	Copelata	Oikopleuridae	NA	23664811	1.66654e+08	5022	4727	38.7667	193.4	1880	936.42	92.6	3.86	1695.89	1041.51	4.68	33.5	8473	24270	6.02	3.61	14.2	0	0	1	0	0
	TARA_ION_45_MAG_00186	TARA_ION_MAG_00186	TARA_ION_45_MAG_00186	Yes			TARA_SMAGs	MAG	74.046	25.954	Eukarya		0	0.00161503	Small_Animals	Eukarya	Opisthokonta	Animalia	TARA_ION_45_MAG_00186		Arthropoda	Hexanauplia	Marine_Hexanauplia_B	Marine_Hexanauplia_B	Marine_Hexanauplia_B	59951297	1.2235e+08	14530	4047	33.556	237.3	13305	620.25	73.4	2.3	1306.78	1120.08	4.17	23.3	22514	29203	40.96	15.66	49	1.2	50	1	0	1
	TARA_ION_45_MAG_00187	TARA_ION_MAG_00187	TARA_ION_45_MAG_00187	Yes			TARA_SMAGs	MAG	44.2687	55.7313	Eukarya		0	0.00125084	Group_B	Eukarya	Cryptista	Chromista	TARA_ION_45_MAG_00187		Cryptophyta	Cryptophyceae	Cryptomonadales	Cryptomonadaceae	NA	15797085	3.87183e+07	4061	3886	50.0551	69.43	1222	1659.19	99.7	5.76	2116.59	1700.78	6.84	69.3	6604	31432	22.89	4.82	40.8	0.8	100	1	1	1
	TARA_ION_45_MAG_00188	TARA_ION_MAG_00188	TARA_ION_45_MAG_00188	Yes			TARA_SMAGs	MAG			Eukarya		0	0.000286665	Small_Animals	Eukarya	Opisthokonta	Animalia	TARA_ION_45_MAG_00188		Arthropoda	Hexanauplia	Marine_Hexanauplia_B	Marine_Hexanauplia_B	Marine_Hexanauplia_B	23478529	6.52181e+08	5571	4233	35.7491	516.49	3504	699.94	63.8	1.64	1201.71	1055.91	2.88	15.8	5288	3359	2.41	0	3.6	0	0	1	0	0
	TARA_ION_45_MAG_00189	TARA_ION_MAG_00189	TARA_ION_45_MAG_00189	Yes			TARA_SMAGs	MAG			Eukarya		0	0.000287885	Small_Animals	Eukarya	Opisthokonta	Animalia	TARA_ION_45_MAG_00189		Arthropoda	Hexanauplia	Marine_Hexanauplia_B	Marine_Hexanauplia_B	Marine_Hexanauplia_B	10917315	1.98497e+08	3245	3236	40.2431	294.92	1341	763.72	71.4	2.59	1480.96	919.66	3.72	22.5	3219	5107	1.2	0	5.5	0	0	1	0	0
	TARA_ION_45_MAG_00190	TARA_ION_MAG_00190	TARA_ION_45_MAG_00190	No			TARA_SMAGs	MAG			Eukarya		0	0.000361034	Small_Animals	Eukarya	Opisthokonta	Animalia	TARA_ION_45_MAG_00190		NA	NA	NA	NA	NA	12412242	1.03435e+09	3234	3669	36.6073	150.8	1259	985.05	86.1	3.64	1477.97	1144.45	4.66	35.8	4518	11913	0	0	1.2	0	0	1	0	0
	TARA_ION_45_MAG_00191	TARA_ION_MAG_00191	TARA_ION_45_MAG_00191	Yes			TARA_SMAGs	MAG	73.955	26.045	Eukarya		0	0.00123416	Small_Animals	Eukarya	Opisthokonta	Animalia	TARA_ION_45_MAG_00191		Arthropoda	Hexanauplia	Marine_Hexanauplia_B	Marine_Hexanauplia_B	Marine_Hexanauplia_B	42006330	8.4181e+07	9901	4255	40.4249	236.02	6258	939.69	86.5	2.47	1497.65	1220.73	3.5	34	15193	22339	36.14	9.64	49.9	1.2	66.6667	1	1	1
	TARA_ION_45_MAG_00192	TARA_ION_MAG_00192	TARA_ION_45_MAG_00192	No			TARA_SMAGs	MAG	51.7945	48.2055	Eukarya		0	0.000414503	Small_Animals	Eukarya	Opisthokonta	Animalia	TARA_ION_45_MAG_00192		Chordata	Appendicularia	Copelata	Oikopleuridae	NA	19079109	7.98289e+07	4564	4164	36.6094	155.62	1392	856.35	84.4	4.11	1595.5	996.57	4.89	31	6910	21475	7.23	3.61	23.9	0	33.3333	1	1	1
	TARA_ION_45_MAG_00193	TARA_ION_MAG_00193	TARA_ION_45_MAG_00193	Yes			TARA_SMAGs	MAG			Eukarya		0	0.000306754	Small_Animals	Eukarya	Opisthokonta	Animalia	TARA_ION_45_MAG_00193		Arthropoda	Hexanauplia	Marine_Hexanauplia_A	Marine_Hexanauplia_A	Marine_Hexanauplia_A	11656720	3.23798e+08	3620	3081	41.5804	171.37	1739	698.38	83.8	3.54	1265.03	865.71	5.2	26.3	4392	11152	0	0	3.6	0	0	1	0	0
	TARA_ION_45_MAG_00194	TARA_ION_MAG_00194	TARA_ION_45_MAG_00194	No			TARA_SMAGs	MAG	57.9127	42.0873	Eukarya	Phytoplankton	16	0.714194	Group_B	Eukarya	Stramenopiles	Chromista	TARA_ION_45_MAG_00194		Ochrophyta	Chrysophyceae	New_Chrysophyceae	New_Chrysophyceae	New_Chrysophyceae	24605756	4.23507e+07	5711	4408	41.0119	106.75	4926	1733.4	100	2.05	2016.66	1764.9	3.3	63.8	9061	9501	48.19	6.02	58.1	2	100	1	1	1
	TARA_ION_45_MAG_00195	TARA_ION_MAG_00195	TARA_ION_45_MAG_00195	Yes			TARA_SMAGs	MAG			Eukarya		0	0.000317849	Small_Animals	Eukarya	Opisthokonta	Animalia	TARA_ION_45_MAG_00195		NA	NA	NA	NA	NA	10177457	4.24061e+08	2668	3624	37.004	137.96	1010	1056.11	91.1	3.76	1557.4	1199.48	4.71	41	3954	10918	2.40964	1.20482	2.4	0	0	1	0	0
	TARA_ION_45_MAG_00196	TARA_ION_MAG_00196	TARA_ION_45_MAG_00196	Yes			TARA_SMAGs	MAG			Eukarya		0	0.000316262	Small_Animals	Eukarya	Opisthokonta	Animalia	TARA_ION_45_MAG_00196		Arthropoda	Hexanauplia	Marine_Hexanauplia_B	Marine_Hexanauplia_B	Marine_Hexanauplia_B	11137721	3.48054e+08	3071	3527	35.699	577.12	1453	552.2	58.2	1.72	1117.47	728.78	2.79	12	2424	1735	1.2	0	3.2	0	0	1	0	0
	TARA_ION_45_MAG_00198	TARA_ION_MAG_00198	TARA_ION_45_MAG_00198	Yes			TARA_SMAGs	MAG	50.752	49.248	Eukarya		0	0.000543458	Small_Animals	Eukarya	Opisthokonta	Animalia	TARA_ION_45_MAG_00198		Chordata	Appendicularia	Copelata	Oikopleuridae	NA	16064217	8.15442e+07	3897	4106	36.5911	155.27	1221	900.9	90.2	4.09	1630.12	1019.61	4.8	36.7	6552	20278	3.61	0	19.7	0.8	33.3333	1	1	0
	TARA_ION_45_MAG_00199	TARA_ION_MAG_00199	TARA_ION_45_MAG_00199	Yes			TARA_SMAGs	MAG	78.617	21.383	Eukarya		0	0.00366058	Small_Animals	Eukarya	Opisthokonta	Animalia	TARA_ION_45_MAG_00199		Arthropoda	Hexanauplia	Marine_Hexanauplia_B	Marine_Hexanauplia_B	Marine_Hexanauplia_B	38169135	6.52464e+07	9710	3838	32.632	133.23	6853	759.21	80.7	2.37	1113.57	984.78	3.57	29.1	14609	19946	34.94	7.23	58.5	2	66.6667	1	0	0
	TARA_ION_45_MAG_00200	TARA_ION_MAG_00200	TARA_ION_45_MAG_00200	Yes			TARA_SMAGs	MAG	94.712	5.288	Eukarya	Phytoplankton	15	0.933562	Group_C	Eukarya	Archaeplastida	Plantae	TARA_ION_45_MAG_00200		Chlorophyta	NA	NA	NA	NA	22293187	3.60148e+07	506	101300	66.911	146.34	690	1580.29	73.5	6.21	3289.63	1704.24	6.77	50.4	7107	37053	53.01	15.66	61.9	0	16.6667	1	0	1
	TARA_ION_45_MAG_00201	TARA_ION_MAG_00201	TARA_ION_45_MAG_00201	Yes			TARA_SMAGs	MAG	56.132	43.868	Eukarya	Phytoplankton	65	0.929943	Group_A	Eukarya	Haptista	Chromista	TARA_ION_45_MAG_00201		Haptophyta	Prymnesiophyceae	Prymnesiales	Chrysochromulinaceae	New_Chrysochromulinaceae_01	67601976	9.02563e+07	10954	7119	62.0532	160.76	17284	1436.4	99.9	1.9	1656.3	1902.36	3.2	62.3	29332	26529	77.11	10.84	74.9	0.4	83.3333	3	1	1
	TARA_IOS_2018_MAG_00068	TARA_IOS_MAG_00068	TARA_IOS_MAG_00068	Yes			TARA_SMAGs	MAGs from Nat. Micro.	51.1015	48.8985	Eukarya	Phytoplankton	21	0.11203	Group_A	Eukarya	Haptista	Chromista	TARA_IOS_2018_MAG_00068		Haptophyta	Prymnesiophyceae	Prymnesiales	Chrysochromulinaceae	New_Chrysochromulinaceae_01	11476843	4.88376e+07	3199	3475	62.6869	124.41	5433	1383.06	100	1.3	1474.95	1720.12	2.46	82.1	6816	2017	16.87	3.61	23.5	0	50	1	1	1
	TARA_IOS_50_MAG_00056	TARA_IOS_MAG_00056	TARA_IOS_50_MAG_00056	No			TARA_SMAGs	MAG	74.361	25.639	Eukarya	Phytoplankton	57	0.991432	Group_C	Eukarya	Stramenopiles	Chromista	TARA_IOS_50_MAG_00056		Bacillariophyta	Bacillariophyceae	Bacillariales	Bacillariaceae	Cylindrotheca	25608881	2.94017e+07	1568	25257	45.8537	139.62	7280	1420.66	99.9	1.76	1700.7	1795.88	2.79	70.1	12631	9558	93.9759	7.22892	87.1	0.8	100	3	1	1
	TARA_IOS_50_MAG_00065	TARA_IOS_MAG_00065	TARA_IOS_50_MAG_00065	Yes	METDB_00248	Micromonas commoda	TARA_SMAGs	MAG	88.161	11.839	Eukarya	Phytoplankton	18	0.995004	Group_C	Eukarya	Archaeplastida	Plantae	TARA_IOS_50_MAG_00065		Chlorophyta	Mamiellophyceae	Mamiellales	Mamiellaceae	Micromonas	18205181	2.53554e+07	1708	15056	66.2552	174.44	7218	1500.26	100	1.36	1744.93	1657.37	2.28	82.7	10041	3600	89.1566	6.0241	71.8	0.8	83.3333	3	1	1
	TARA_IOS_50_MAG_00098	TARA_IOS_MAG_00098	TARA_IOS_50_MAG_00098	Yes			TARA_SMAGs	MAG	45.2195	54.7805	Eukarya		0	0.00557618	Group_B	Eukarya	Stramenopiles	Chromista	TARA_IOS_50_MAG_00098	MAST_Major_Clade_II	MAST	MAST-4-Clade-C	MAST-4-Clade-C	MAST-4-Clade-C	MAST-4-Clade-C	34522499	4.56044e+07	5858	6614	41.0485	111.52	14453	1004.14	99.3	1.38	1173.01	1727.27	2.78	53.6	18436	7092	83.1325	10.8434	75.7	1.2	83.3333	7	1	1
	TARA_IOS_50_MAG_00114	TARA_IOS_MAG_00114	TARA_IOS_50_MAG_00114	Yes			TARA_SMAGs	MAG	61.8877	38.1123	Eukarya	Phytoplankton	25	0.548411	Group_C	Eukarya	Archaeplastida	Plantae	TARA_IOS_50_MAG_00114		Chlorophyta	Chloropicophyceae	Chloropicales	Chloropicaceae	Chloroparvula	17138177	2.76422e+07	3484	5255	71.8958	136.56	6584	1299.13	100	1.55	1660.08	1605.43	2.65	74.9	9882	5433	69.8795	1.20482	62	0.8	100	2	1	1
	TARA_IOS_50_MAG_00115	TARA_IOS_MAG_00115	TARA_IOS_50_MAG_00115	No			TARA_SMAGs	MAG	88.085	11.915	Eukarya	Phytoplankton	40	0.934516	Group_C	Eukarya	Stramenopiles	Chromista	TARA_IOS_50_MAG_00115		Bacillariophyta	Bacillariophyceae	Bacillariales	Bacillariaceae	Pseudo-nitzschia	22647878	3.37524e+07	3259	8502	46.3212	142.08	7547	1359.83	99.9	1.49	1497.65	1726.74	2.42	68.8	11453	5561	69.8795	1.20482	67.1	0.4	100	1	1	1
	TARA_IOS_50_MAG_00124	TARA_IOS_MAG_00124	TARA_IOS_50_MAG_00124	Yes			TARA_SMAGs	MAG	84.909	15.091	Eukarya	Phytoplankton	43	0.521357	Group_B	Eukarya	Stramenopiles	Chromista	TARA_IOS_50_MAG_00124		Ochrophyta	Pelagophyceae	Pelagomonadales	Pelagomonadaceae	Aureococcus	21089414	3.84142e+07	4273	5265	71.1324	146.61	13701	845.24	99.9	1.27	910.93	1187.17	2.42	67.7	16906	4552	65.0602	7.22892	54.9	0.8	50	2	1	1
	TARA_IOS_50_MAG_00125	TARA_IOS_MAG_00125	TARA_IOS_50_MAG_00125	Yes			TARA_SMAGs	MAG	88.856	11.144	Eukarya	Phytoplankton	13	0.0282852	Group_C	Eukarya	Stramenopiles	Chromista	TARA_IOS_50_MAG_00125		Bacillariophyta	Bacillariophyceae	Bacillariales	Bacillariaceae	New_Bacillariaceae_01	12823134	3.17404e+07	3456	3634	45.5878	131.85	2181	1629.13	99.3	1.99	1872.18	1922.83	2.8	61.3	4830	4769	45.7831	2.40964	40.4	0	100	1	1	1
	TARA_IOS_50_MAG_00127	TARA_IOS_MAG_00127	TARA_IOS_50_MAG_00127	Yes			TARA_SMAGs	MAG	91.893	8.107	Eukarya	Phytoplankton	26	0.288722	Group_B	Eukarya	Stramenopiles	Chromista	TARA_IOS_50_MAG_00127		Ochrophyta	Pelagophyceae	Pelagomonadales	Pelagomonadaceae	Aureococcus	18596889	4.88107e+07	4688	3975	71.8332	165.4	12896	877.34	99.9	1.2	971.03	1259.09	2.32	71.9	15241	3098	46.99	6.02	38.1	0	33.3333	1	1	0
	TARA_IOS_50_MAG_00132	TARA_IOS_MAG_00132	TARA_IOS_50_MAG_00132	Yes			TARA_SMAGs	MAG			Eukarya		0	0.000578769	Small_Animals	Eukarya	Opisthokonta	Animalia	TARA_IOS_50_MAG_00132		Arthropoda	Hexanauplia	Marine_Hexanauplia_B	Marine_Hexanauplia_B	Marine_Hexanauplia_B	39602723	1.00007e+08	11068	3474	36.1306	216.45	14360	564.43	95.7	1.93	1023.27	1080.86	3.69	31.3	21945	20375	26.51	6.02	39.6	1.2	16.6667	1	0	0
	TARA_IOS_50_MAG_00134	TARA_IOS_MAG_00134	TARA_IOS_50_MAG_00134	Yes			TARA_SMAGs	MAG	65.684	34.316	Eukarya	Phytoplankton	36	0.302083	Group_A	Eukarya	Haptista	Chromista	TARA_IOS_50_MAG_00134		Haptophyta	Prymnesiophyceae	Sister_Phaeocystis	Sister_Phaeocystis	Sister_Phaeocystis	18396151	4.6929e+07	4831	3610	71.0195	123.74	9529	879.26	98.6	1.38	969.83	1351.35	2.62	59.6	12468	4769	42.17	4.82	39.2	0.4	66.6667	1	0	1
	TARA_IOS_50_MAG_00135	TARA_IOS_MAG_00135	TARA_IOS_50_MAG_00135	No			TARA_SMAGs	MAG			Eukarya	Phytoplankton	20	0.278726	Group_B	Eukarya	Stramenopiles	Chromista	TARA_IOS_50_MAG_00135		Ochrophyta	Dictyochophyceae	Pedinellales	Pedinellaceae	NA	13728379	6.24017e+07	3151	4398	68.3065	114	6660	731.15	98.8	1.47	834.33	1120.38	2.73	48.7	9145	4294	28.92	2.41	22	0	16.6667	2	0	0
	TARA_IOS_50_MAG_00136	TARA_IOS_MAG_00136	TARA_IOS_50_MAG_00136	Yes			TARA_SMAGs	MAG	88.219	11.781	Eukarya		0	0.000731916	Small_Animals	Eukarya	Opisthokonta	Animalia	TARA_IOS_50_MAG_00136		Arthropoda	Hexanauplia	Marine_Hexanauplia_B	Marine_Hexanauplia_B	Marine_Hexanauplia_B	28771081	7.41523e+07	7664	3633	48.7948	196.5	4288	807.36	87.4	2.98	1472.32	1008.7	4.14	32.6	11613	23013	24.1	3.61	38.8	0	16.6667	1	0	1
	TARA_IOS_50_MAG_00137	TARA_IOS_MAG_00137	TARA_IOS_50_MAG_00137	No			TARA_SMAGs	MAG			Eukarya		0	0.000418615	Group_E	Eukarya	Alveolata	Chromista	TARA_IOS_50_MAG_00137		Ciliophora	NA	NA	NA	NA	21226075	4.9363e+08	1898	16056	21.9631	80.48	5975	175.45	84.2	1.05	612.77	255.71	2.07	5.2	6280	326	6.02	0	4.3	0	0	1	0	0
	TARA_IOS_50_MAG_00138	TARA_IOS_MAG_00138	TARA_IOS_50_MAG_00138	Yes			TARA_SMAGs	MAG			Eukarya		0	0.000705855	Small_Animals	Eukarya	Opisthokonta	Animalia	TARA_IOS_50_MAG_00138		Arthropoda	Hexanauplia	Marine_Hexanauplia_A	Marine_Hexanauplia_A	Marine_Hexanauplia_A	17719576	6.19566e+07	5355	3175	44.0423	126.56	2435	975.74	88.4	2.94	1343.08	1096.95	3.84	42.2	7662	14860	18.07	6.02	28.6	1.2	16.6667	1	0	0
	TARA_IOS_50_MAG_00139	TARA_IOS_MAG_00139	TARA_IOS_50_MAG_00139	No			TARA_SMAGs	MAG	75.613	24.387	Eukarya		0	0.00108643	Small_Animals	Eukarya	Opisthokonta	Animalia	TARA_IOS_50_MAG_00139		Arthropoda	Hexanauplia	Marine_Hexanauplia_B	Marine_Hexanauplia_B	Marine_Hexanauplia_B	23617715	6.47061e+07	5886	3943	39.1792	263.19	2966	1079.84	77.3	2.38	1516.65	1330.64	3.33	33.2	7273	10053	24.1	9.64	36.5	0	50	1	0	0
	TARA_IOS_50_MAG_00142	TARA_IOS_MAG_00142	TARA_IOS_50_MAG_00142	Yes			TARA_SMAGs	MAG			Eukarya	Phytoplankton	10	0.0264731	Group_A	Eukarya	Haptista	Chromista	TARA_IOS_50_MAG_00142		Haptophyta	Prymnesiophyceae	Phaeocystales	Phaeocystaceae	Phaeocystis	11297768	7.79156e+07	3297	3334	66.5217	140.55	2979	1270.17	100	2.15	1498.65	1476.65	3.16	72	6407	7389	13.25	1.2	14.5	0	0	1	0	0
	TARA_IOS_50_MAG_00143	TARA_IOS_MAG_00143	TARA_IOS_50_MAG_00143	Yes			TARA_SMAGs	MAG	73.481	26.519	Eukarya		0	0.000605931	Small_Animals	Eukarya	Opisthokonta	Animalia	TARA_IOS_50_MAG_00143		Arthropoda	Hexanauplia	Marine_Hexanauplia_B	Marine_Hexanauplia_B	Marine_Hexanauplia_B	40959662	7.35362e+07	8878	4710	40.5779	234.61	7120	785.34	84.4	2.18	1306.66	1073.48	3.19	29.7	15483	18277	43.37	8.43	55.7	0.4	83.3333	1	1	1
	TARA_IOS_50_MAG_00144	TARA_IOS_MAG_00144	TARA_IOS_50_MAG_00144	No			TARA_SMAGs	MAG	74.453	25.547	Eukarya		0	0.000845013	Group_B	Eukarya	Amoebozoa	Chromista	TARA_IOS_50_MAG_00144		NA	NA	NA	NA	NA	13338356	3.77857e+07	3333	4002	55.0238	101.36	2050	1260.87	100	4.18	1906.21	1344.25	5.58	63.1	6675	21196	24.1	3.61	35.3	0.8	33.3333	1	0	1
	TARA_IOS_50_MAG_00146	TARA_IOS_MAG_00146	TARA_IOS_50_MAG_00146	Yes			TARA_SMAGs	MAG	71.17	28.83	Eukarya		0	0.00105917	Small_Animals	Eukarya	Opisthokonta	Animalia	TARA_IOS_50_MAG_00146		Arthropoda	Hexanauplia	Marine_Hexanauplia_B	Marine_Hexanauplia_B	Marine_Hexanauplia_B	12984811	4.2434e+07	3850	3260	36.3692	129.13	2657	1239.11	99.6	2.71	1687.17	1491.37	4.04	58.1	6086	10413	14.46	2.41	30.6	0.4	50	1	1	1
	TARA_IOS_50_MAG_00149	TARA_IOS_MAG_00149	TARA_IOS_50_MAG_00149	Yes			TARA_SMAGs	MAG	51.433	48.567	Eukarya		0	0.00277502	Group_D	Eukarya	Stramenopiles	Chromista	TARA_IOS_50_MAG_00149		Heterokontophyta	Oomycota	New_Oomycota	New_Oomycota	New_Oomycota	24595709	7.7345e+07	7166	3329	56.1129	148.35	9235	1792.72	99.8	1.21	1866.51	2198.06	2.34	79.7	10944	2291	22.89	2.41	31.8	2	83.3333	1	1	1
	TARA_IOS_50_MAG_00150	TARA_IOS_MAG_00150	TARA_IOS_50_MAG_00150	No			TARA_SMAGs	MAG			Eukarya		0	0.000591053	Small_Animals	Eukarya	Opisthokonta	Animalia	TARA_IOS_50_MAG_00150		Chordata	Appendicularia	Copelata	Oikopleuridae	NA	42179478	8.75093e+07	10312	4007	34.9107	208.08	2690	798.49	84.6	4.12	1702.88	908.56	4.84	27.1	14330	44732	9.64	1.2	48.2	1.2	16.6667	1	0	0
	TARA_IOS_50_MAG_00152	TARA_IOS_MAG_00152	TARA_IOS_50_MAG_00152	Yes			TARA_SMAGs	MAG	72.1087	27.8913	Eukarya		0	0.000948539	Small_Animals	Eukarya	Opisthokonta	Animalia	TARA_IOS_50_MAG_00152		Arthropoda	Hexanauplia	Marine_Hexanauplia_A	Marine_Hexanauplia_A	Marine_Hexanauplia_A	67599355	2.2993e+08	19496	3325	42.88	165.79	8879	654.46	63.4	3.41	1306.33	895.3	5.31	19.6	20203	48779	16.87	6.02	29.4	0	83.3333	1	1	1
	TARA_IOS_50_MAG_00153	TARA_IOS_MAG_00153	TARA_IOS_50_MAG_00153	Yes			TARA_SMAGs	MAG	79.3525	20.6475	Eukarya		0	0.00145703	Small_Animals	Eukarya	Opisthokonta	Animalia	TARA_IOS_50_MAG_00153		Arthropoda	Hexanauplia	Marine_Hexanauplia_A	Marine_Hexanauplia_A	Marine_Hexanauplia_A	58872741	1.02032e+08	15488	3710	45.0377	179.23	19676	641.41	98	2.39	1163.76	1073.36	4.26	37.4	34376	47867	45.78	12.05	57.7	0.8	50	1	0	1
	TARA_IOS_50_MAG_00154	TARA_IOS_MAG_00154	TARA_IOS_50_MAG_00154	Yes			TARA_SMAGs	MAG	61.7885	38.2115	Eukarya		0	0.000377083	Small_Animals	Eukarya	Opisthokonta	Animalia	TARA_IOS_50_MAG_00154		Arthropoda	Hexanauplia	Marine_Hexanauplia_A	Marine_Hexanauplia_A	Marine_Hexanauplia_A	14496701	6.47174e+07	3870	3629	43.5039	159.22	3149	931.9	95.7	2.75	1474.11	1320.13	4.24	44	6846	11967	22.89	8.43	22.4	0.4	33.3333	2	1	0
	TARA_IOS_50_MAG_00155	TARA_IOS_MAG_00155	TARA_IOS_50_MAG_00155	No			TARA_SMAGs	MAG			Eukarya		0	0.00028911	Group_E	Eukarya	Alveolata	Chromista	TARA_IOS_50_MAG_00155		Ciliophora	Colpodea	Cyrtolophosidida	New_Cyrtolophosidida_01	New_Cyrtolophosidida_01	28007546	1.27307e+08	6769	4231	45.0581	118.99	7877	1579.37	99.8	1.71	1827.44	1617.93	2.98	69.4	12305	8768	14.46	1.2	22	0.8	0	1	0	0
	TARA_IOS_50_MAG_00158	TARA_IOS_MAG_00158	TARA_IOS_50_MAG_00158	No			TARA_SMAGs	MAG			Eukarya		0	0.000297825	Group_E	Eukarya	Alveolata	Chromista	TARA_IOS_50_MAG_00158		Ciliophora	Oligotrichea	Choreotrichida	New_Choreotrichida_01	New_Choreotrichida_01	11146677	2.18562e+08	3235	3371	47.4417	135.96	6168	383.42	89.4	1.17	697.9	611.4	2.24	24.5	7137	1206	12.05	2.41	5.1	0	0	1	0	0
	TARA_IOS_50_MAG_00159	TARA_IOS_MAG_00159	TARA_IOS_50_MAG_00159	No			TARA_SMAGs	MAG	63.8785	36.1215	Eukarya		0	0.000465289	Small_Animals	Eukarya	Opisthokonta	Animalia	TARA_IOS_50_MAG_00159		Chordata	Appendicularia	Copelata	Oikopleuridae	NA	13120170	7.76341e+07	3409	3745	40.7848	129.49	864	972.05	86.9	4.02	1487	1043.41	4.66	36.5	4923	14858	12.05	1.2	16.9	0	33.3333	1	1	1
	TARA_IOS_50_MAG_00161	TARA_IOS_MAG_00161	TARA_IOS_50_MAG_00161	Yes			TARA_SMAGs	MAG			Eukarya		0	0.000384005	Small_Animals	Eukarya	Opisthokonta	Animalia	TARA_IOS_50_MAG_00161		Arthropoda	Hexanauplia	Marine_Hexanauplia_B	Marine_Hexanauplia_B	Marine_Hexanauplia_B	25336390	3.78155e+08	7561	3225	38.6961	339.78	2817	528.09	62.9	2.39	1174.37	647.08	3.46	13.4	6449	8937	3.61446	0	6.7	0	0	1	0	0
	TARA_IOS_50_MAG_00162	TARA_IOS_MAG_00162	TARA_IOS_50_MAG_00162	No			TARA_SMAGs	MAG	69.6647	30.3353	Eukarya		0	0.00108204	Small_Animals	Eukarya	Opisthokonta	Animalia	TARA_IOS_50_MAG_00162		Arthropoda	Hexanauplia	Marine_Hexanauplia_A	Marine_Hexanauplia_A	Marine_Hexanauplia_A	93996591	1.59858e+08	21770	4346	34.4505	305.27	10485	785.17	83.4	3.06	1764.53	999.65	4.27	23.7	28355	58361	43.37	14.46	58.8	0	66.6667	1	1	1
	TARA_IOS_50_MAG_00163	TARA_IOS_MAG_00163	TARA_IOS_50_MAG_00163	Yes			TARA_SMAGs	MAG	45.873	54.127	Eukarya		0	0.000612858	Small_Animals	Eukarya	Opisthokonta	Animalia	TARA_IOS_50_MAG_00163		Chordata	Appendicularia	Copelata	Oikopleuridae	NA	37196085	1.37255e+08	9642	3708	36.6269	135.69	3231	914.15	89.1	3.91	1468.48	1029.89	4.7	37.4	15210	44278	13.25	2.41	27.1	0.8	16.6667	1	1	0
	TARA_IOS_50_MAG_00164	TARA_IOS_MAG_00164	TARA_IOS_50_MAG_00164	Yes			TARA_SMAGs	MAG			Eukarya		0	0.000544699	Small_Animals	Eukarya	Opisthokonta	Animalia	TARA_IOS_50_MAG_00164		Arthropoda	Hexanauplia	Marine_Hexanauplia_B	Marine_Hexanauplia_B	Marine_Hexanauplia_B	59560956	476487648	15625	3704	35.3505	588.37	6909	603.97	57.2	1.81	1233.95	813.8	2.9	12.2	11998	9676	9.64	2.41	12.5	0	0	1	0	0
	TARA_IOS_50_MAG_00166	TARA_IOS_MAG_00166	TARA_IOS_50_MAG_00166	Yes			TARA_SMAGs	MAG	78.648	21.352	Eukarya		0	0.00205741	Small_Animals	Eukarya	Opisthokonta	Animalia	TARA_IOS_50_MAG_00166		Arthropoda	Hexanauplia	Marine_Hexanauplia_B	Marine_Hexanauplia_B	Marine_Hexanauplia_B	71479365	1.16038e+08	17416	3995	33.5043	238.72	20383	617.14	94	2.26	1281.3	1104.16	4.12	29.6	34301	43379	43.37	12.05	61.6	1.6	33.3333	1	0	0
	TARA_IOS_50_MAG_00167	TARA_IOS_MAG_00167	TARA_IOS_50_MAG_00167	Yes			TARA_SMAGs	MAG	57.849	42.151	Eukarya		0	0.000580585	Small_Animals	Eukarya	Opisthokonta	Animalia	TARA_IOS_50_MAG_00167		Chordata	Appendicularia	Copelata	Oikopleuridae	NA	54118347	1.00779e+08	12004	4574	36.5321	167.21	4040	877.17	84.5	4.02	1661.09	1007.12	4.82	31.4	19372	58510	19.28	9.64	53.7	0	66.6667	1	1	1
	TARA_MED_95_MAG_00198	TARA_MED_MAG_00198	TARA_MED_95_MAG_00198	Yes	METDB_00036	Bathycoccus prasinos	TARA_SMAGs	MAG	99.796	0.204	Eukarya	Phytoplankton	14	0.999138	Group_C	Eukarya	Archaeplastida	Plantae	TARA_MED_95_MAG_00198		Chlorophyta	Mamiellophyceae	Mamiellales	Bathycoccaceae	Bathycoccus	14125648	1.9271e+07	1818	9712	48.31	223.15	7020	1426.31	100	1.14	1759	1429.86	2.13	81	8019	1133	87.95	1.2	73.3	0	83.3333	1	1	1
	TARA_MED_95_MAG_00216	TARA_MED_MAG_00216	TARA_MED_95_MAG_00216	Yes			TARA_SMAGs	MAG	54.4173	45.5827	Eukarya	Phytoplankton	14	0.995777	Group_C	Eukarya	Archaeplastida	Plantae	TARA_MED_95_MAG_00216		Chlorophyta	Sister_Pycnococcus	Sister_Pycnococcus	Sister_Pycnococcus	Sister_Pycnococcus	20764346	2.54465e+07	1989	13765	58.51	196.09	4693	1542.44	100	1.82	1828.05	1575.78	2.65	69.3	9332	7647	90.36	4.82	81.6	0.8	100	2	1	1
	TARA_MED_95_MAG_00273	TARA_MED_MAG_00273	TARA_MED_95_MAG_00273	No			TARA_SMAGs	MAG	52.916	47.084	Eukarya		0	0.0166502	Group_D	Eukarya	Stramenopiles	Chromista	TARA_MED_95_MAG_00273		Heterokontophyta	Oomycota	New_Oomycota	New_Oomycota	New_Oomycota	52360087	6.48021e+07	6720	9988	65.87	273.25	19136	1657	99.9	1.28	1764.63	2444.47	2.52	74.3	23467	6603	85.54	6.02	80.8	0.4	66.6667	1	1	1
	TARA_MED_95_MAG_00308	TARA_MED_MAG_00308	TARA_MED_95_MAG_00308	Yes			TARA_SMAGs	MAG	80.4067	19.5933	Eukarya	Phytoplankton	23	0.998205	Group_C	Eukarya	Archaeplastida	Plantae	TARA_MED_95_MAG_00308		Chlorophyta	Mamiellophyceae	Mamiellales	Mamiellaceae	Micromonas	17667076	2.30942e+07	2309	9468	62.42	123.25	7158	1321.66	100	1.55	1636.31	1535.22	2.7	78.9	10542	5754	80.72	4.82	76.5	0.8	100	1	1	1
	TARA_MED_95_MAG_00362	TARA_MED_MAG_00362	TARA_MED_95_MAG_00362	No			TARA_SMAGs	MAG	53.638	46.362	Eukarya	Phytoplankton	32	0.587643	Group_B	Eukarya	Stramenopiles	Chromista	TARA_MED_95_MAG_00362		Ochrophyta	Chrysophyceae	New_Chrysophyceae	New_Chrysophyceae	New_Chrysophyceae	18382903	2.45105e+07	3528	5645	52	135.6	7349	1029.06	96.7	1.39	1124.01	1618.5	2.53	55.3	9881	3873	83.13	13.25	75	0.8	100	1	1	1
	TARA_MED_95_MAG_00378	TARA_MED_MAG_00378	TARA_MED_95_MAG_00378	No			TARA_SMAGs	MAG	45.0945	54.9055	Eukarya		0	0.00288714	Group_B	Eukarya	Stramenopiles	Chromista	TARA_MED_95_MAG_00378	MAST_Major_Clade_II	MAST	MAST_unclassified_Clade	MAST_unclassified_Clade	MAST_unclassified_Clade	MAST_unclassified_Clade	27558881	3.29652e+07	3303	10475	50.67	163.87	10365	1954.66	100	1.14	2001.94	3043.89	2.19	83.5	11780	1690	81.93	15.66	83.6	1.6	66.6667	1	1	1
	TARA_MED_95_MAG_00389	TARA_MED_MAG_00389	TARA_MED_95_MAG_00389	No			TARA_SMAGs	MAG	54.7535	45.2465	Eukarya	Phytoplankton	33	0.67594	Group_B	Eukarya	Stramenopiles	Chromista	TARA_MED_95_MAG_00389		Ochrophyta	Chrysophyceae	New_Chrysophyceae	New_Chrysophyceae	New_Chrysophyceae	30689400	4.60111e+07	5957	5533	38.46	133.14	6448	1643.28	99.8	1.9	1898.24	1704.45	3.01	62.4	11664	10478	69.88	4.82	66.7	0.8	83.3333	1	1	0
	TARA_MED_95_MAG_00390	TARA_MED_MAG_00390	TARA_MED_95_MAG_00390	No			TARA_SMAGs	MAG	67.3673	32.6327	Eukarya	Phytoplankton	15	0.986919	Group_C	Eukarya	Archaeplastida	Plantae	TARA_MED_95_MAG_00390		Chlorophyta	Mamiellophyceae	Mamiellales	Mamiellaceae	Micromonas	13983088	2.34616e+07	3185	4536	68.22	175.66	7109	1147.21	100	1.29	1310.86	1386.39	2.3	75	9142	2643	69.88	4.82	59.6	1.2	100	1	1	1
	TARA_MED_95_MAG_00393	TARA_MED_MAG_00393	TARA_MED_95_MAG_00393	Yes			TARA_SMAGs	MAG	57.4477	42.5523	Eukarya	Phytoplankton	31	0.881403	Group_A	Eukarya	Haptista	Chromista	TARA_MED_95_MAG_00393		Haptophyta	Prymnesiophyceae	Isochrysidales	Noelaerhabdaceae	NA	14612338	2.2446e+07	2843	5537	51.64	116.36	8424	1137.89	99.8	1.16	1201.5	1714.4	2.21	75.4	9683	1526	66.27	2.41	65.1	0	100	1	1	1
	TARA_MED_95_MAG_00394	TARA_MED_MAG_00394	TARA_MED_95_MAG_00394	No			TARA_SMAGs	MAG	81.9143	18.0857	Eukarya	Phytoplankton	41	0.940431	Group_C	Eukarya	Stramenopiles	Chromista	TARA_MED_95_MAG_00394		Bacillariophyta	Mediophyceae	Thalassiosirales	Skeletonemaceae	Skeletonema	23791115	3.65455e+07	4390	5905	43.51	124.12	7771	1460.15	99.6	1.5	1620.95	1917.22	2.58	70	11400	5722	72.29	12.05	65.1	0.4	100	1	1	1
	TARA_MED_95_MAG_00395	TARA_MED_MAG_00395	TARA_MED_95_MAG_00395	No			TARA_SMAGs	MAG	73.6567	26.3433	Eukarya	Phytoplankton	42	0.931552	Group_A	Eukarya	Haptista	Chromista	TARA_MED_95_MAG_00395		Haptophyta	Prymnesiophyceae	Prymnesiales	Chrysochromulinaceae	New_Chrysochromulinaceae_01	62591002	1.00467e+08	13090	5009	65.04	181.97	19214	1452.65	99.8	1.58	1592.63	1944.56	2.76	66.5	28643	16642	69.88	10.84	62.3	1.2	100	1	1	1
	TARA_MED_95_MAG_00396	TARA_MED_MAG_00396	TARA_MED_95_MAG_00396	No			TARA_SMAGs	MAG	49.814	50.186	Eukarya	Phytoplankton	35	0.930081	Group_B	Eukarya	Stramenopiles	Chromista	TARA_MED_95_MAG_00396		Ochrophyta	Dictyochophyceae	Pedinellales	Pedinellaceae	NA	57096620	7.42479e+07	10495	5955	51.45	121.66	13510	1715.15	99.9	1.81	1910.23	2226.71	3.03	67.7	22548	18376	78.31	22.89	76.9	1.6	83.3333	1	1	1
	TARA_MED_95_MAG_00397	TARA_MED_MAG_00397	TARA_MED_95_MAG_00397	Yes			TARA_SMAGs	MAG	47.4705	52.5295	Eukarya		0	0.00581248	Group_B	Eukarya	Stramenopiles	Chromista	TARA_MED_95_MAG_00397	MAST_Major_Clade_II	MAST	MAST_unclassified_Clade	MAST_unclassified_Clade	MAST_unclassified_Clade	MAST_unclassified_Clade	33061251	4.32173e+07	4405	9497	53.84	146.26	3528	1620.7	99.8	3.34	1994.46	1850.57	4.17	65.6	13388	31294	69.88	15.66	76.5	0.4	50	1	1	0
	TARA_MED_95_MAG_00398	TARA_MED_MAG_00398	TARA_MED_95_MAG_00398	No			TARA_SMAGs	MAG	50.0065	49.9935	Eukarya	Phytoplankton	23	0.661246	Group_B	Eukarya	Stramenopiles	Chromista	TARA_MED_95_MAG_00398		Ochrophyta	Chrysophyceae	New_Chrysophyceae	New_Chrysophyceae	New_Chrysophyceae	14063481	3.01145e+07	1678	10791	33.82	148.2	5669	986.5	98.3	1.36	1117.9	1703.92	2.61	51	7273	2588	61.45	2.41	46.7	0.4	66.6667	1	0	1
	TARA_MED_95_MAG_00399	TARA_MED_MAG_00399	TARA_MED_95_MAG_00399	No			TARA_SMAGs	MAG	69.1307	30.8693	Eukarya	Phytoplankton	23	0.471478	Group_C	Eukarya	Stramenopiles	Chromista	TARA_MED_95_MAG_00399		Bacillariophyta	Mediophyceae	Chaetocerotales	Chaetocerotaceae	Chaetoceros	17395980	3.39103e+07	4032	4435	38.36	110.45	3810	1620.15	99.8	1.98	1784.93	1983.72	2.92	72.5	7787	7654	53.01	2.41	51.3	0.4	100	1	1	1
	TARA_MED_95_MAG_00400	TARA_MED_MAG_00400	TARA_MED_95_MAG_00400	No			TARA_SMAGs	MAG	49.3745	50.6255	Eukarya		0	0.0290974	Group_D	Eukarya	Cryptista (disputed position)	Chromista	TARA_MED_95_MAG_00400		Picozoa	Picozoa	Picozoa	Picozoa	Picozoa	59281655	1.2402e+08	14969	3931	58.7	146.4	10378	1663.13	99.7	2.6	1937.17	1818.44	3.83	66.8	23799	38021	51.81	4.82	47.8	1.6	83.3333	1	1	1
	TARA_MED_95_MAG_00402	TARA_MED_MAG_00402	TARA_MED_95_MAG_00402	No			TARA_SMAGs	MAG	44.082	55.918	Eukarya		0	0.0048565	Group_B	Eukarya	Rhizaria	Chromista	TARA_MED_95_MAG_00402		Cercozoa	Chlorarachniophyceae	Chlorarachniales	Chlorarachniaceae	NA	12913781	2.43656e+07	3197	4044	57.51	118.08	6144	1224.1	99.5	1.23	1284.67	1279.41	2.29	70.9	7478	1715	51.81	7.23	53	0.4	66.6667	1	1	1
	TARA_MED_95_MAG_00403	TARA_MED_MAG_00403	TARA_MED_95_MAG_00403	No			TARA_SMAGs	MAG	60.044	39.956	Eukarya	Phytoplankton	38	0.531528	Group_A	Eukarya	Haptista	Chromista	TARA_MED_95_MAG_00403		Haptophyta	Prymnesiophyceae	Phaeocystales	Phaeocystaceae	Phaeocystis	42944356	1.13011e+08	10301	4179	67.62	142.25	19383	950.25	98.8	1.37	1030.47	1330.61	2.49	57.3	25917	9704	56.63	10.84	38	0.4	33.3333	1	0	0
	TARA_MED_95_MAG_00404	TARA_MED_MAG_00404	TARA_MED_95_MAG_00404	Yes			TARA_SMAGs	MAG	62.499	37.501	Eukarya		0	0.00307281	Small_Animals	Eukarya	Opisthokonta	Animalia	TARA_MED_95_MAG_00404		Arthropoda	Hexanauplia	Marine_Hexanauplia_A	Marine_Hexanauplia_A	Marine_Hexanauplia_A	76300638	9.8199e+07	13970	6021	43.88	157.22	6786	1029.93	89.6	3.51	1610.74	1172.53	4.35	36.6	27133	68147	66.27	21.69	77.7	2.4	66.6667	1	1	0
	TARA_MED_95_MAG_00405	TARA_MED_MAG_00405	TARA_MED_95_MAG_00405	Yes			TARA_SMAGs	MAG	79.613	20.387	Eukarya		0	0.00213323	Small_Animals	Eukarya	Opisthokonta	Animalia	TARA_MED_95_MAG_00405		Arthropoda	Hexanauplia	Marine_Hexanauplia_B	Marine_Hexanauplia_B	Marine_Hexanauplia_B	45388116	6.35688e+07	10146	4445	38.6	223.94	12270	811.13	96.8	2.16	1414.84	1278.35	3.46	41.4	23176	26806	56.63	13.25	71.4	0.8	83.3333	1	0	1
	TARA_MED_95_MAG_00407	TARA_MED_MAG_00407	TARA_MED_95_MAG_00407	No			TARA_SMAGs	MAG	53.8593	46.1407	Eukarya	Phytoplankton	22	0.694453	Group_B	Eukarya	Stramenopiles	Chromista	TARA_MED_95_MAG_00407		Ochrophyta	Chrysophyceae	New_Chrysophyceae	New_Chrysophyceae	New_Chrysophyceae	16332570	2.28747e+07	3434	4927	52.71	162.66	7966	1440.14	99.9	1.14	1500.38	1636.95	2.09	80.4	9124	1267	79.52	6.02	71.4	0.8	83.3333	1	1	1
	TARA_MED_95_MAG_00408	TARA_MED_MAG_00408	TARA_MED_95_MAG_00408	Yes			TARA_SMAGs	MAG	51.46	48.54	Eukarya		1	0.0223824	Group_D	Eukarya	Stramenopiles	Chromista	TARA_MED_95_MAG_00408		Heterokontophyta	Oomycota	New_Oomycota	New_Oomycota	New_Oomycota	88964659	1.65362e+08	19872	4633	61.61	123.64	20578	853.39	89.7	1.78	976.43	1250.37	3	32.4	33795	26383	51.81	13.25	53.8	2	100	2	1	1
	TARA_MED_95_MAG_00409	TARA_MED_MAG_00409	TARA_MED_95_MAG_00409	No			TARA_SMAGs	MAG	51.904	48.096	Eukarya	Phytoplankton	34	0.959921	Group_B	Eukarya	Stramenopiles	Chromista	TARA_MED_95_MAG_00409		Ochrophyta	Dictyochophyceae	Pedinellales	Pedinellaceae	NA	64184761	8.84088e+07	13253	5144	57.76	106.41	9157	1651.1	99.8	3.15	1949.6	1986.59	4.38	64.7	25142	54021	63.86	26.51	72.6	1.6	66.6667	1	1	1
	TARA_MED_95_MAG_00410	TARA_MED_MAG_00410	TARA_MED_95_MAG_00410	No			TARA_SMAGs	MAG	74.3213	25.6787	Eukarya		0	0.000647485	Small_Animals	Eukarya	Opisthokonta	Animalia	TARA_MED_95_MAG_00410		Arthropoda	Hexanauplia	Marine_Hexanauplia_B	Marine_Hexanauplia_B	Marine_Hexanauplia_B	36010977	60018295	8792	4003	34.31	156.86	4837	883.56	71.1	2.58	1320.68	1181.36	3.82	27	11022	17415	48.19	10.84	60	0.8	100	1	1	1
	TARA_MED_95_MAG_00413	TARA_MED_MAG_00413	TARA_MED_95_MAG_00413	No			TARA_SMAGs	MAG	46.5803	53.4197	Eukarya	Phytoplankton	8	0.130803	Group_B	Eukarya	Stramenopiles	Chromista	TARA_MED_95_MAG_00413		Ochrophyta	Eustigmatophyceae	Eustigmatales	Monodopsidaceae	NA	18785877	4.31859e+07	4545	4173	34.41	163.72	6543	1719.53	99.9	1.2	1860.82	1726.26	2.33	70.4	7696	1539	40.96	3.61	43.5	0.8	100	1	1	1
	TARA_MED_95_MAG_00414	TARA_MED_MAG_00414	TARA_MED_95_MAG_00414	Yes			TARA_SMAGs	MAG	72.5857	27.4143	Eukarya		0	0.00254055	Small_Animals	Eukarya	Opisthokonta	Animalia	TARA_MED_95_MAG_00414		Arthropoda	Hexanauplia	Marine_Hexanauplia_B	Marine_Hexanauplia_B	Marine_Hexanauplia_B	44862026	6.92315e+07	10971	4048	38.66	218.81	14045	741.9	97.8	1.98	1247.74	1230.33	3.3	40.6	24534	24118	53.01	18.07	64.8	2	66.6667	1	1	1
	TARA_MED_95_MAG_00415	TARA_MED_MAG_00415	TARA_MED_95_MAG_00415	No			TARA_SMAGs	MAG	46.417	53.583	Eukarya	Phytoplankton	27	0.645551	Group_B	Eukarya	Stramenopiles	Chromista	TARA_MED_95_MAG_00415		Ochrophyta	Chrysophyceae	New_Chrysophyceae	New_Chrysophyceae	New_Chrysophyceae	15683330	2.68091e+07	802	22722	42.85	180.56	5122	1826.95	100	1.41	1943.88	2619.34	2.5	82.5	7086	2940	56.63	7.23	58.5	0.4	100	1	1	1
	TARA_MED_95_MAG_00416	TARA_MED_MAG_00416	TARA_MED_95_MAG_00416	No			TARA_SMAGs	MAG	58.377	41.623	Eukarya		0	0.000692696	Small_Animals	Eukarya	Opisthokonta	Animalia	TARA_MED_95_MAG_00416		NA	NA	NA	NA	NA	77214610	1.8211e+08	19859	3824	39.24	413.37	8043	734.05	67.7	2.5	1477.32	782.86	3.81	16.5	17341	26085	18.07	4.82	42.4	0.4	16.6667	1	0	1
	TARA_MED_95_MAG_00417	TARA_MED_MAG_00417	TARA_MED_95_MAG_00417	No			TARA_SMAGs	MAG	57.6313	42.3687	Eukarya		0	0.0125	Group_D	Eukarya	Stramenopiles	Chromista	TARA_MED_95_MAG_00417		Heterokontophyta	Oomycota	New_Oomycota	New_Oomycota	New_Oomycota	83476526	1.86748e+08	20206	4133	60.93	115.55	14105	2284.85	99.4	2.04	2431.18	2464.17	3.23	72.2	26390	27413	39.76	7.23	44.7	1.6	83.3333	1	1	1
	TARA_MED_95_MAG_00418	TARA_MED_MAG_00418	TARA_MED_95_MAG_00418	Yes			TARA_SMAGs	MAG	70.164	29.836	Eukarya		0	0.000546737	Small_Animals	Eukarya	Opisthokonta	Animalia	TARA_MED_95_MAG_00418		Arthropoda	Hexanauplia	Marine_Hexanauplia_B	Marine_Hexanauplia_B	Marine_Hexanauplia_B	31537511	4.93545e+07	7523	4177	32.61	147.16	3583	1327.5	82.4	3.14	1883.62	1565.15	4.36	41.7	9907	21218	43.37	10.84	63.9	0.8	83.3333	1	1	1
	TARA_MED_95_MAG_00419	TARA_MED_MAG_00419	TARA_MED_95_MAG_00419	No			TARA_SMAGs	MAG	46.77	53.23	Eukarya	Phytoplankton	20	0.924953	Group_C	Eukarya	Archaeplastida	Plantae	TARA_MED_95_MAG_00419		Chlorophyta	Pyramimonadophyceae	Pseudoscourfieldiales	Pycnococcaceae	Pycnococcus	21646085	3.36642e+07	3629	6715	67.87	161.44	9272	1649.18	100	1.17	1719.55	1938.07	2.16	82.7	10856	1838	67.47	2.41	64.3	0.8	100	1	1	1
	TARA_MED_95_MAG_00420	TARA_MED_MAG_00420	TARA_MED_95_MAG_00420	No			TARA_SMAGs	MAG	53.3257	46.6743	Eukarya		0	0.00243471	Group_D	Eukarya	Opisthokonta	Protozoa	TARA_MED_95_MAG_00420		Choanozoa	Choanoflagellatea	Acanthoecida	NA	NA	11442760	4.28568e+07	2822	4044	67.89	125.25	3002	1963.79	99.9	1.58	2118.09	2191.32	2.52	83.7	4880	2854	30.12	0	26.7	0	100	1	1	1
	TARA_MED_95_MAG_00421	TARA_MED_MAG_00421	TARA_MED_95_MAG_00421	No	METDB_00034	Bathycoccus prasinos	TARA_SMAGs	MAG	92.3303	7.66967	Eukarya	Phytoplankton	20	0.998617	Group_C	Eukarya	Archaeplastida	Plantae	TARA_MED_95_MAG_00421		Chlorophyta	Mamiellophyceae	Mamiellales	Bathycoccaceae	Bathycoccus	13422729	1.86168e+07	1861	8587	48.52	232.55	5946	1522.67	100	1.18	1927.08	1619.01	2.17	79.7	7025	1261	84.34	2.41	72.1	0	83.3333	1	1	1
	TARA_MED_95_MAG_00422	TARA_MED_MAG_00422	TARA_MED_95_MAG_00422	No			TARA_SMAGs	MAG	59.0957	40.9043	Eukarya	Phytoplankton	28	0.907241	Group_B	Eukarya	Stramenopiles	Chromista	TARA_MED_95_MAG_00422		Ochrophyta	Chrysophyceae	New_Chrysophyceae	New_Chrysophyceae	New_Chrysophyceae	34265590	4.59941e+07	5864	6621	40.78	108.34	6779	1601.95	99.9	2.04	1892.82	1743.76	3.28	58.3	12482	13003	66.27	4.82	74.5	1.2	100	1	1	1
	TARA_MED_95_MAG_00423	TARA_MED_MAG_00423	TARA_MED_95_MAG_00423	No			TARA_SMAGs	MAG	42.4995	57.5005	Eukarya		0	0.000815711	Group_B	Eukarya	Stramenopiles	Chromista	TARA_MED_95_MAG_00423		Bigyra	Bikosea	Bicosoecales	New_Bicosoecales_01	New_Bicosoecales_01	17434023	5.23544e+07	3721	4864	64.05	124.95	2155	2332.77	99.9	2.66	2671.9	2427.81	3.63	78.6	5879	9779	27.71	1.2	33.3	0.4	66.6667	2	1	0
	TARA_MED_95_MAG_00424	TARA_MED_MAG_00424	TARA_MED_95_MAG_00424	Yes			TARA_SMAGs	MAG	75.6323	24.3677	Eukarya	Phytoplankton	46	0.984334	Group_C	Eukarya	Stramenopiles	Chromista	TARA_MED_95_MAG_00424		Bacillariophyta	Bacillariophyceae	NA	NA	NA	25165269	3.39612e+07	3794	7882	48.73	134.12	7564	1354.96	99.9	1.62	1482.29	1677.22	2.61	66.2	12288	7609	75.9	6.02	74.1	0	100	1	1	1
	TARA_MED_95_MAG_00425	TARA_MED_MAG_00425	TARA_MED_95_MAG_00425	Yes			TARA_SMAGs	MAG	59.418	40.582	Eukarya	Phytoplankton	16	0.338668	Group_B	Eukarya	Stramenopiles	Chromista	TARA_MED_95_MAG_00425		Ochrophyta	Dictyochophyceae	Pedinellales	Pedinellaceae	NA	33276174	7.77481e+07	6562	5478	57.75	145.8	8007	1573.22	99.9	1.94	1789.62	2114.2	3.22	65.6	13886	13037	32.53	9.64	42.8	1.2	33.3333	1	0	0
	TARA_MED_95_MAG_00428	TARA_MED_MAG_00428	TARA_MED_95_MAG_00428	No			TARA_SMAGs	MAG	49.858	50.142	Eukarya	Phytoplankton	6	0.015715	Group_B	Eukarya	Stramenopiles	Chromista	TARA_MED_95_MAG_00428		Ochrophyta	Chrysophyceae	New_Chrysophyceae	New_Chrysophyceae	New_Chrysophyceae	13325283	5.67033e+07	3540	3714	40.03	108.25	3736	1343.39	99.9	1.83	1559.08	1439.37	3.2	60.7	6018	5009	18.07	1.2	23.5	0.4	16.6667	1	1	0
	TARA_MED_95_MAG_00430	TARA_MED_MAG_00430	TARA_MED_95_MAG_00430	Yes			TARA_SMAGs	MAG	97.815	2.185	Eukarya	Phytoplankton	36	0.148352	Group_A	Eukarya	Haptista	Chromista	TARA_MED_95_MAG_00430		Haptophyta	Prymnesiophyceae	Isochrysidales	Noelaerhabdaceae	Emiliania	42604186	1.32311e+08	10063	4288	66.03	112.92	14685	943.49	99.8	2.18	1199.27	1234.66	3.64	59	26663	31589	31.33	6.02	32.2	0.4	50	1	1	1
	TARA_MED_95_MAG_00431	TARA_MED_MAG_00431	TARA_MED_95_MAG_00431	No			TARA_SMAGs	MAG			Eukarya		0	0.00109737	Small_Animals	Eukarya	Opisthokonta	Animalia	TARA_MED_95_MAG_00431		NA	NA	NA	NA	NA	66771660	1.84963e+08	19924	3227	41.25	338.59	13277	798.49	75.4	1.94	1269.7	948.36	3.34	26.6	22223	20901	15.66	0	36.1	0.4	16.6667	1	0	0
	TARA_MED_95_MAG_00432	TARA_MED_MAG_00432	TARA_MED_95_MAG_00432	No			TARA_SMAGs	MAG	82.2625	17.7375	Eukarya		0	0.000561369	Small_Animals	Eukarya	Opisthokonta	Animalia	TARA_MED_95_MAG_00432		Arthropoda	Hexanauplia	Marine_Hexanauplia_B	Marine_Hexanauplia_B	Marine_Hexanauplia_B	13126072	4.58954e+07	3812	3317	44	139.2	1629	1323.5	80.4	2.6	1667.57	1540.49	3.46	46.8	4641	7404	27.71	4.82	28.6	0	83.3333	1	0	1
	TARA_MED_95_MAG_00433	TARA_MED_MAG_00433	TARA_MED_95_MAG_00433	No			TARA_SMAGs	MAG	66.674	33.326	Eukarya	Phytoplankton	22	0.114324	Group_A	Eukarya	Haptista	Chromista	TARA_MED_95_MAG_00433		Haptophyta	Prymnesiophyceae	Prymnesiales	Chrysochromulinaceae	New_Chrysochromulinaceae_01	24314159	6.66141e+07	6078	3946	65.54	148.75	9394	1094.44	98.2	1.35	1159.82	1628.13	2.4	56.4	12536	4396	39.76	2.41	36.5	0	83.3333	4	1	0
	TARA_MED_95_MAG_00434	TARA_MED_MAG_00434	TARA_MED_95_MAG_00434	No			TARA_SMAGs	MAG	59.2145	40.7855	Eukarya	Phytoplankton	27	0.933252	Group_B	Eukarya	Stramenopiles	Chromista	TARA_MED_95_MAG_00434		Ochrophyta	Chrysophyceae	New_Chrysophyceae	New_Chrysophyceae	New_Chrysophyceae	28020294	4.05504e+07	4828	6524	38.69	156.8	6223	1450.22	100	2.04	1792.58	1584.07	3.21	61.1	11813	12338	63.86	10.84	69.1	2.4	66.6667	2	1	1
	TARA_MED_95_MAG_00435	TARA_MED_MAG_00435	TARA_MED_95_MAG_00435	No			TARA_SMAGs	MAG	45.116	54.884	Eukarya		0	0.000629006	Group_D	Eukarya	Opisthokonta	Protozoa	TARA_MED_95_MAG_00435		Choanozoa	Choanoflagellatea	Acanthoecida	NA	NA	11692145	4.25169e+07	3168	3602	50.18	98.37	1788	1950.43	99.9	2.42	2177.24	1906.11	3.28	79	4739	6717	22.89	1.2	27.5	0.4	83.3333	1	1	0
	TARA_MED_95_MAG_00436	TARA_MED_MAG_00436	TARA_MED_95_MAG_00436	Yes			TARA_SMAGs	MAG	71.7063	28.2937	Eukarya		0	0.00146737	Small_Animals	Eukarya	Opisthokonta	Animalia	TARA_MED_95_MAG_00436		Arthropoda	Hexanauplia	Marine_Hexanauplia_A	Marine_Hexanauplia_A	Marine_Hexanauplia_A	53208488	133021220	15343	3328	43.13	147.58	6043	863.5	79	3.75	1488.5	1021.68	5.14	29.2	18018	49563	19.28	6.02	40	0.4	50	1	1	1
	TARA_MED_95_MAG_00437	TARA_MED_MAG_00437	TARA_MED_95_MAG_00437	No			TARA_SMAGs	MAG	47.0113	52.9887	Eukarya		0	0.00240584	Group_D	Eukarya	Cryptista (disputed position)	Chromista	TARA_MED_95_MAG_00437		Picozoa	Picozoa	Picozoa	Picozoa	Picozoa	21466242	99380750	6380	3278	56.8	128.61	4222	1706.22	99.7	2.32	1913.79	1666.56	3.45	73	9193	12174	19.28	2.41	21.6	0.4	50	1	1	1
	TARA_MED_95_MAG_00438	TARA_MED_MAG_00438	TARA_MED_95_MAG_00438	Yes			TARA_SMAGs	MAG			Eukarya	Phytoplankton	14	0.0568723	Group_A	Eukarya	Haptista	Chromista	TARA_MED_95_MAG_00438		Haptophyta	Prymnesiophyceae	Phaeocystales	Phaeocystaceae	Phaeocystis	14714430	9.61727e+07	3456	4356	68.26	139.53	3651	1109.17	100	2.54	1381.65	1393.28	3.74	62.8	8338	12836	8.43	1.2	15.3	0	0	1	0	0
	TARA_MED_95_MAG_00439	TARA_MED_MAG_00439	TARA_MED_95_MAG_00439	Yes			TARA_SMAGs	MAG	59.842	40.158	Eukarya	Phytoplankton	39	0.304162	Group_A	Eukarya	Haptista	Chromista	TARA_MED_95_MAG_00439		Haptophyta	Prymnesiophyceae	Sister_Phaeocystis	Sister_Phaeocystis	Sister_Phaeocystis	18863971	3.90558e+07	4735	3848	70.64	117.11	9825	916.75	99.3	1.39	1000.73	1394.58	2.63	62.5	12868	4961	46.99	7.23	48.3	0	50	1	0	0
	TARA_MED_95_MAG_00440	TARA_MED_MAG_00440	TARA_MED_95_MAG_00440	Yes			TARA_SMAGs	MAG	58.294	41.706	Eukarya		0	0.00117077	Small_Animals	Eukarya	Opisthokonta	Animalia	TARA_MED_95_MAG_00440		Arthropoda	Hexanauplia	Marine_Hexanauplia_A	Marine_Hexanauplia_A	Marine_Hexanauplia_A	20872704	7.73063e+07	4400	5001	44.41	139.55	3374	723.95	86.4	2.58	1165.07	881.18	3.52	31.4	9053	14296	19.28	4.82	27	0.8	33.3333	2	1	0
	TARA_MED_95_MAG_00441	TARA_MED_MAG_00441	TARA_MED_95_MAG_00441	Yes			TARA_SMAGs	MAG			Eukarya		0	0.000572461	Small_Animals	Eukarya	Opisthokonta	Animalia	TARA_MED_95_MAG_00441		Arthropoda	Hexanauplia	Marine_Hexanauplia_B	Marine_Hexanauplia_B	Marine_Hexanauplia_B	32880361	1.49456e+08	9349	3372	34.12	323.79	4576	537.74	61.2	1.94	973.03	678.7	2.91	14.8	9027	8494	20.48	2.41	22	0.4	0	1	0	0
	TARA_MED_95_MAG_00442	TARA_MED_MAG_00442	TARA_MED_95_MAG_00442	Yes			TARA_SMAGs	MAG	61.472	38.528	Eukarya	Phytoplankton	12	0.0528238	Group_A	Eukarya	Haptista	Chromista	TARA_MED_95_MAG_00442		Haptophyta	Prymnesiophyceae	Prymnesiales	Chrysochromulinaceae	New_Chrysochromulinaceae_01	12878644	6.57074e+07	3719	3364	67.78	138.36	4671	1435.77	99.9	1.62	1561.73	1938.25	2.92	76.8	6894	4274	13.25	1.2	19.6	0	16.6667	1	0	0
	TARA_MED_95_MAG_00443	TARA_MED_MAG_00443	TARA_MED_95_MAG_00443	Yes			TARA_SMAGs	MAG	51.822	48.178	Eukarya	Phytoplankton	24	0.221979	Group_B	Eukarya	Stramenopiles	Chromista	TARA_MED_95_MAG_00443		Ochrophyta	Dictyochophyceae	Pedinellales	Pedinellaceae	NA	21910757	5.81187e+07	4591	4892	68.57	103.02	9906	1205.8	100	1.66	1335.56	1629	3.1	79.3	14420	9466	31.33	2.41	37.7	0.8	83.3333	1	1	1
	TARA_MED_95_MAG_00444	TARA_MED_MAG_00444	TARA_MED_95_MAG_00444	No			TARA_SMAGs	MAG	52.437	47.563	Eukarya	Phytoplankton	61	0.978602	Group_A	Eukarya	Haptista	Chromista	TARA_MED_95_MAG_00444		Haptophyta	Prymnesiophyceae	Prymnesiales	Chrysochromulinaceae	New_Chrysochromulinaceae_01	61485329	9.3301e+07	12176	5362	63.91	152.11	17033	1375.01	99.7	1.8	1529.66	1715.97	3	63.3	28314	22556	67.47	10.84	65.9	0.8	66.6667	1	1	1
	TARA_MED_95_MAG_00445	TARA_MED_MAG_00445	TARA_MED_95_MAG_00445	No			TARA_SMAGs	MAG			Eukarya		0	0.000418615	Group_E	Eukarya	Alveolata	Chromista	TARA_MED_95_MAG_00445		Ciliophora	NA	NA	NA	NA	13462952	2.86446e+08	2613	5665	23.27	75.23	4641	179.5	83.3	1.07	683.39	259.71	2.06	6.6	4961	340	4.82	1.2	4.7	0	0	1	0	0
	TARA_MED_95_MAG_00446	TARA_MED_MAG_00446	TARA_MED_95_MAG_00446	Yes			TARA_SMAGs	MAG	52.497	47.503	Eukarya		0	0.00136387	Small_Animals	Eukarya	Opisthokonta	Animalia	TARA_MED_95_MAG_00446		Arthropoda	Hexanauplia	Marine_Hexanauplia_A	Marine_Hexanauplia_A	Marine_Hexanauplia_A	32950743	1.16847e+08	8563	3753	43.55	147.86	3631	890.32	87.2	3.18	1344.82	1009.33	4.01	35.4	13117	28577	24.1	1.2	28.2	0.8	16.6667	1	1	0
	TARA_MED_95_MAG_00447	TARA_MED_MAG_00447	TARA_MED_95_MAG_00447	No	METDB_00249	Micromonas commoda	TARA_SMAGs	MAG	82.2683	17.7317	Eukarya	Phytoplankton	16	0.977465	Group_C	Eukarya	Archaeplastida	Plantae	TARA_MED_95_MAG_00447		Chlorophyta	Mamiellophyceae	Mamiellales	Mamiellaceae	Micromonas	15020820	2.347e+07	2221	7986	65.03	161.28	6503	1341.83	100	1.39	1570.35	1461.75	2.39	80.6	9026	3516	65.06	2.41	64	0.4	83.3333	1	1	1
	TARA_MED_95_MAG_00448	TARA_MED_MAG_00448	TARA_MED_95_MAG_00448	No			TARA_SMAGs	MAG			Eukarya		0	0.000412341	Small_Animals	Eukarya	Opisthokonta	Animalia	TARA_MED_95_MAG_00448		Arthropoda	Hexanauplia	Marine_Hexanauplia_A	Marine_Hexanauplia_A	Marine_Hexanauplia_A	25165114	8.01437e+07	7374	3294	42.61	136.62	2930	927.05	81.4	3.67	1495.77	1115.61	5	32.6	8849	23666	14.46	4.82	31.4	0.4	0	1	0	0
	TARA_MED_95_MAG_00449	TARA_MED_MAG_00449	TARA_MED_95_MAG_00449	No			TARA_SMAGs	MAG	61.753	38.247	Eukarya		0	0.0017324	Group_D	Eukarya	Stramenopiles	Chromista	TARA_MED_95_MAG_00449		Heterokontophyta	Oomycota	New_Oomycota	New_Oomycota	New_Oomycota	17138048	1.40476e+08	2489	8078	62.3	96.83	2931	2482.73	100	2.08	2621.47	3104.15	3.34	78.8	5437	5875	4.82	0	12.2	0.4	16.6667	1	0	0
	TARA_MED_95_MAG_00450	TARA_MED_MAG_00450	TARA_MED_95_MAG_00450	Yes			TARA_SMAGs	MAG	38.442	61.558	Eukarya		0	0.00100578	Small_Animals	Eukarya	Opisthokonta	Animalia	TARA_MED_95_MAG_00450		Chordata	NA	NA	NA	NA	25391517	6.10373e+07	4930	5526	36.12	306.19	9424	1198.72	98	1.42	1583.27	1679.46	2.46	62.3	13208	5527	44.58	6.02	41.6	0.8	66.6667	1	1	0
	TARA_MED_95_MAG_00451	TARA_MED_MAG_00451	TARA_MED_95_MAG_00451	Yes			TARA_SMAGs	MAG			Eukarya		0	0.000370701	Small_Animals	Eukarya	Opisthokonta	Animalia	TARA_MED_95_MAG_00451		Arthropoda	Hexanauplia	Marine_Hexanauplia_B	Marine_Hexanauplia_B	Marine_Hexanauplia_B	12195126	5.75242e+07	3592	3282	34.25	229.84	2082	589.71	73	2.1	1000.24	779.55	3.06	21.5	4457	4885	19.28	4.82	21.2	0	0	1	0	0
	TARA_MED_95_MAG_00452	TARA_MED_MAG_00452	TARA_MED_95_MAG_00452	Yes			TARA_SMAGs	MAG			Eukarya		0	0.000802543	Small_Animals	Eukarya	Opisthokonta	Animalia	TARA_MED_95_MAG_00452		Arthropoda	Hexanauplia	Marine_Hexanauplia_A	Marine_Hexanauplia_A	Marine_Hexanauplia_A	31740985	1.87816e+08	7742	4118	42.41	168.4	4212	548.2	77.6	2.46	954.92	654.68	3.34	19.3	11203	16349	16.87	2.41	16.9	0	0	1	0	0
	TARA_MED_95_MAG_00453	TARA_MED_MAG_00453	TARA_MED_95_MAG_00453	No			TARA_SMAGs	MAG	51.9205	48.0795	Eukarya	Phytoplankton	44	0.74493	Group_A	Eukarya	Haptista	Chromista	TARA_MED_95_MAG_00453		Haptophyta	Prymnesiophyceae	Phaeocystales	Phaeocystaceae	Phaeocystis	47885339	1.13204e+08	10789	4565	68.2	149.34	13534	1256.1	99.9	2.05	1451.75	1507.58	3.17	68.8	26252	27568	39.76	3.61	42.3	0.8	66.6667	3	1	0
	TARA_MED_95_MAG_00454	TARA_MED_MAG_00454	TARA_MED_95_MAG_00454	Yes			TARA_SMAGs	MAG	60.2915	39.7085	Eukarya		0	0.00188616	Small_Animals	Eukarya	Opisthokonta	Animalia	TARA_MED_95_MAG_00454		Arthropoda	Hexanauplia	Marine_Hexanauplia_A	Marine_Hexanauplia_A	Marine_Hexanauplia_A	57421551	1.22958e+08	16067	3413	43.57	140.1	10159	796.17	87.8	3.47	1368.55	1098.89	5.36	32.5	23433	57827	20.48	12.05	46.7	0.8	66.6667	1	1	0
	TARA_MED_95_MAG_00455	TARA_MED_MAG_00455	TARA_MED_95_MAG_00455	No			TARA_SMAGs	MAG	76.771	23.229	Eukarya		0	0.000413158	Small_Animals	Eukarya	Opisthokonta	Animalia	TARA_MED_95_MAG_00455		Chordata	Appendicularia	Copelata	Oikopleuridae	NA	20125268	5.63733e+07	5404	3624	36.54	157.78	2729	754.43	91.9	3.49	1483.71	941.17	4.55	34.2	9132	22741	10.84	3.61	35.7	0.4	33.3333	1	0	1
	TARA_MED_95_MAG_00456	TARA_MED_MAG_00456	TARA_MED_95_MAG_00456	No			TARA_SMAGs	MAG			Eukarya		0	0.000515885	Small_Animals	Eukarya	Opisthokonta	Animalia	TARA_MED_95_MAG_00456		Chordata	Appendicularia	Copelata	Oikopleuridae	NA	43891672	1.83647e+08	10905	3931	37.73	386.85	2846	666.74	73.8	3.27	1683.59	757.47	4.05	16.8	11090	25142	4.82	0	23.9	0	0	1	0	0
	TARA_MED_95_MAG_00457	TARA_MED_MAG_00457	TARA_MED_95_MAG_00457	No			TARA_SMAGs	MAG	68.9605	31.0395	Eukarya		0	0.00117827	Small_Animals	Eukarya	Opisthokonta	Animalia	TARA_MED_95_MAG_00457		Chordata	Appendicularia	Copelata	Oikopleuridae	NA	25586548	3.93035e+07	5396	4934	35.5	103.4	1604	1075.72	94.1	4.75	1673.21	1174.61	5.38	46.8	11144	41793	31.33	8.43	65.1	0.4	66.6667	1	0	1
	TARA_MED_95_MAG_00458	TARA_MED_MAG_00458	TARA_MED_95_MAG_00458	Yes			TARA_SMAGs	MAG	52.856	47.144	Eukarya	Phytoplankton	66	0.955265	Group_A	Eukarya	Haptista	Chromista	TARA_MED_95_MAG_00458		Haptophyta	Prymnesiophyceae	Prymnesiales	Chrysochromulinaceae	New_Chrysochromulinaceae_01	43237231	6.15915e+07	8037	5899	62.58	159.98	18778	1444.02	99.9	1.32	1539.53	1895.34	2.44	80.9	24240	7874	68.67	13.25	70.2	0.4	83.3333	1	1	1
	TARA_MED_95_MAG_00459	TARA_MED_MAG_00459	TARA_MED_95_MAG_00459	Yes			TARA_SMAGs	MAG			Eukarya		0	0.000697837	Small_Animals	Eukarya	Opisthokonta	Animalia	TARA_MED_95_MAG_00459		Arthropoda	Hexanauplia	Marine_Hexanauplia_A	Marine_Hexanauplia_A	Marine_Hexanauplia_A	17786361	1.19372e+08	4392	3971	43.93	162.89	2379	954.83	83.1	3.58	1647.92	1231.7	5.29	32	5969	15395	3.61	2.41	14.9	0	0	1	0	0
	TARA_MED_95_MAG_00460	TARA_MED_MAG_00460	TARA_MED_95_MAG_00460	Yes			TARA_SMAGs	MAG	68.4415	31.5585	Eukarya		0	0.00104874	Small_Animals	Eukarya	Opisthokonta	Animalia	TARA_MED_95_MAG_00460		Arthropoda	Hexanauplia	Marine_Hexanauplia_B	Marine_Hexanauplia_B	Marine_Hexanauplia_B	20169042	5.58699e+07	6088	3196	34.08	144.8	6877	722.26	94.7	2.07	1124.7	1348.57	4.03	38.1	10646	11436	19.28	12.05	36.1	0	50	1	1	0
	TARA_MED_95_MAG_00461	TARA_MED_MAG_00461	TARA_MED_95_MAG_00461	No			TARA_SMAGs	MAG	59.458	40.542	Eukarya		0	0.000987665	Small_Animals	Eukarya	Opisthokonta	Animalia	TARA_MED_95_MAG_00461		Arthropoda	Hexanauplia	Marine_Hexanauplia_A	Marine_Hexanauplia_A	Marine_Hexanauplia_A	31847048	7.80565e+07	8718	3545	46.63	156	3010	944.76	82.1	3.52	1547.25	1080.01	4.44	33.4	11269	28443	27.71	9.64	40.8	0.4	66.6667	2	1	0
	TARA_MED_95_MAG_00462	TARA_MED_MAG_00462	TARA_MED_95_MAG_00462	No			TARA_SMAGs	MAG	49.3097	50.6903	Eukarya	Phytoplankton	13	0.973894	Group_C	Eukarya	Archaeplastida	Plantae	TARA_MED_95_MAG_00462		Chlorophyta	Chloropicophyceae	Chloropicales	Chloropicaceae	Chloropicon	15671871	2.12644e+07	2388	7783	62.14	152.4	5700	1289.4	100	1.59	1521.57	1319.16	2.62	73.5	8930	5247	77.11	7.23	73.7	0	100	1	1	1
	TARA_MED_95_MAG_00463	TARA_MED_MAG_00463	TARA_MED_95_MAG_00463	Yes			TARA_SMAGs	MAG	80.928	19.072	Eukarya		0	0.00166435	Small_Animals	Eukarya	Opisthokonta	Animalia	TARA_MED_95_MAG_00463		Arthropoda	Crustacea	Cladocera	Daphniidae	Daphnia	74666229	9.28684e+07	1917	50394	44.76	445.07	20413	539.59	100	2.6	1963.52	1197.7	5.91	21.9	30282	48435	39.76	18.07	80.4	0.8	33.3333	1	0	0
	TARA_MED_95_MAG_00464	TARA_MED_MAG_00464	TARA_MED_95_MAG_00464	Yes			TARA_SMAGs	MAG	49.477	50.523	Eukarya		0	0.0196686	Group_B	Eukarya	Putative_new_group	Putative_new_group	TARA_MED_95_MAG_00464		Putative_new_group	Putative_new_group	Putative_new_group	Putative_new_group	Putative_new_group	63022379	7.68566e+07	9417	8094	59.53	108.88	9001	1431.16	99.9	3.27	1763.28	1543.23	4.2	70.3	30975	70394	67.47	18.07	82	0.8	50	5	0	0
	TARA_MED_95_MAG_00465	TARA_MED_MAG_00465	TARA_MED_95_MAG_00465	No			TARA_SMAGs	MAG	65.606	34.394	Eukarya		0	0.000300982	Small_Animals	Eukarya	Opisthokonta	Animalia	TARA_MED_95_MAG_00465		Chordata	Appendicularia	Copelata	Oikopleuridae	NA	19038283	1.43145e+08	4063	4782	43.56	127.83	1425	1115.09	93.5	3.86	1625.97	1198.08	4.53	43.6	7452	21277	6.02	3.61	13.3	0	16.6667	1	0	1
	TARA_MED_95_MAG_00466	TARA_MED_MAG_00466	TARA_MED_95_MAG_00466	Yes			TARA_SMAGs	MAG			Eukarya		0	0.000296641	Small_Animals	Eukarya	Opisthokonta	Animalia	TARA_MED_95_MAG_00466		Arthropoda	Hexanauplia	Marine_Hexanauplia_B	Marine_Hexanauplia_B	Marine_Hexanauplia_B	18994122	4.87029e+08	5412	3432	34.82	541.47	2177	492.78	62.5	2.1	1203.75	634.04	3.13	11.6	4482	4910	2.41	0	3.9	0	0	1	0	0
	TARA_MED_95_MAG_00467	TARA_MED_MAG_00467	TARA_MED_95_MAG_00467	No			TARA_SMAGs	MAG	68.2053	31.7947	Eukarya	Phytoplankton	46	0.914973	Group_C	Eukarya	Stramenopiles	Chromista	TARA_MED_95_MAG_00467		Bacillariophyta	Coscinodiscophyceae	NA	NA	NA	58956988	7.7068e+07	13079	4707	33.13	140.73	13172	1006.8	84.8	1.64	1220.8	1638.91	2.85	34.3	20105	12808	75.9	13.25	76.5	0.8	100	1	1	1
	TARA_MED_95_MAG_00469	TARA_MED_MAG_00469	TARA_MED_95_MAG_00469	No			TARA_SMAGs	MAG	46.429	53.571	Eukarya	Phytoplankton	27	0.624125	Group_A	Eukarya	Haptista	Chromista	TARA_MED_95_MAG_00469		Haptophyta	Prymnesiophyceae	Prymnesiales	Chrysochromulinaceae	New_Chrysochromulinaceae_01	30995149	6.75276e+07	7817	3911	62.48	158.04	8267	1454.85	99.8	1.74	1601.84	1765.95	2.79	65.7	14010	10301	44.58	7.23	45.9	0.4	66.6667	1	1	0
	TARA_MED_95_MAG_00470	TARA_MED_MAG_00470	TARA_MED_95_MAG_00470	Yes			TARA_SMAGs	MAG	53.953	46.047	Eukarya	Phytoplankton	23	0.889279	Group_B	Eukarya	Stramenopiles	Chromista	TARA_MED_95_MAG_00470		Ochrophyta	Chrysophyceae	New_Chrysophyceae	New_Chrysophyceae	New_Chrysophyceae	38070682	6.02384e+07	6792	6260	41.12	117.28	4516	1404.89	98.9	3.57	1852.94	1727.88	4.95	47.7	12933	33207	49.4	16.87	63.2	1.2	50	1	0	1
	TARA_MED_95_MAG_00472	TARA_MED_MAG_00472	TARA_MED_95_MAG_00472	Yes			TARA_SMAGs	MAG			Eukarya		0	0.000672505	Small_Animals	Eukarya	Opisthokonta	Animalia	TARA_MED_95_MAG_00472		Arthropoda	Hexanauplia	Marine_Hexanauplia_A	Marine_Hexanauplia_A	Marine_Hexanauplia_A	11685878	6.183e+07	3502	3164	44.08	127.94	1628	1033.11	92.9	2.88	1374.19	1144.04	3.71	47.2	5338	10049	4.82	1.2	18.9	0.4	16.6667	1	0	0
	TARA_MED_95_MAG_00473	TARA_MED_MAG_00473	TARA_MED_95_MAG_00473	No			TARA_SMAGs	MAG			Eukarya		0	0.00152484	Small_Animals	Eukarya	Opisthokonta	Animalia	TARA_MED_95_MAG_00473		NA	NA	NA	NA	NA	85501966	1.66346e+08	19902	4355	40.1	255.77	8977	866.39	77.5	3.65	1731.59	1082.13	5.48	22.3	21984	58230	12.05	1.2	51.4	0.4	33.3333	1	0	0
	TARA_MED_95_MAG_00474	TARA_MED_MAG_00474	TARA_MED_95_MAG_00474	Yes			TARA_SMAGs	MAG	70.247	29.753	Eukarya		0	0.000774544	Small_Animals	Eukarya	Opisthokonta	Animalia	TARA_MED_95_MAG_00474		Arthropoda	Hexanauplia	Marine_Hexanauplia_A	Marine_Hexanauplia_A	Marine_Hexanauplia_A	35187794	2.13259e+08	10732	3135	42.15	171.93	6371	435.48	76.9	2.89	954.27	558.57	4.58	16.7	13521	25613	8.43	1.2	16.5	0	16.6667	1	0	0
	TARA_MED_95_MAG_00475	TARA_MED_MAG_00475	TARA_MED_95_MAG_00475	No			TARA_SMAGs	MAG	62.5	37.5	Eukarya		2	0.00238378	Group_B	Eukarya	Stramenopiles	Chromista	TARA_MED_95_MAG_00475		Ochrophyta	Dictyochophyceae	Florenciellales	Florenciellalesincertaesedis	Florenciella	14445854	1.67975e+08	3992	3524	62.23	136.46	1217	1503.94	99.8	3.82	1946.57	1587.78	4.52	64	6149	17336	3.61	0	8.6	0.4	16.6667	1	0	1
	TARA_MED_95_MAG_00476	TARA_MED_MAG_00476	TARA_MED_95_MAG_00476	Yes			TARA_SMAGs	MAG	57.072	42.928	Eukarya		0	0.000988788	Small_Animals	Eukarya	Opisthokonta	Animalia	TARA_MED_95_MAG_00476		Arthropoda	Hexanauplia	Marine_Hexanauplia_B	Marine_Hexanauplia_B	Marine_Hexanauplia_B	11894775	1.08134e+08	3498	3280	34.12	128.99	2144	921.09	92.3	2.98	1351.13	1135.97	4.36	40.4	5222	10327	6.02	1.2	11	0	16.6667	1	1	0
	TARA_MED_95_MAG_00477	TARA_MED_MAG_00477	TARA_MED_95_MAG_00477	No			TARA_SMAGs	MAG			Eukarya		0	0.00122055	Small_Animals	Eukarya	Opisthokonta	Animalia	TARA_MED_95_MAG_00477		Arthropoda	Hexanauplia	Marine_Hexanauplia_A	Marine_Hexanauplia_A	Marine_Hexanauplia_A	10512063	7.67304e+07	3158	3198	41.02	153.33	1039	1031.98	78.6	3	1479.19	1112.52	3.85	34.3	3490	6976	10.84	2.41	13.7	0	0	1	0	0
	TARA_MED_95_MAG_00478	TARA_MED_MAG_00478	TARA_MED_95_MAG_00478	No			TARA_SMAGs	MAG	73.604	26.396	Eukarya		0	0.000452706	Small_Animals	Eukarya	Opisthokonta	Animalia	TARA_MED_95_MAG_00478		NA	NA	NA	NA	NA	33065613	2.90049e+08	7829	4275	41.97	339.02	7609	641.87	72.4	1.51	1017.89	1062.34	2.96	20	10319	5299	6.02	0	11.4	0	16.6667	1	0	0
	TARA_MED_95_MAG_00479	TARA_MED_MAG_00479	TARA_MED_95_MAG_00479	Yes			TARA_SMAGs	MAG	61.4077	38.5923	Eukarya		0	0.000472851	Small_Animals	Eukarya	Opisthokonta	Animalia	TARA_MED_95_MAG_00479		Chordata	Appendicularia	Copelata	Oikopleuridae	NA	21187102	1.20381e+08	5655	3646	36.58	154.82	2036	581.95	74.3	2.89	1098.25	672.91	3.61	20.2	7363	13921	6.02	2.41	17.6	0	50	1	1	1
	TARA_MED_95_MAG_00480	TARA_MED_MAG_00480	TARA_MED_95_MAG_00480	No			TARA_SMAGs	MAG	87.943	12.057	Eukarya		0	0.000610318	Small_Animals	Eukarya	Opisthokonta	Animalia	TARA_MED_95_MAG_00480		Arthropoda	Hexanauplia	Marine_Hexanauplia_B	Marine_Hexanauplia_B	Marine_Hexanauplia_B	52413627	1.02772e+08	8457	7063	47.46	268.61	4726	931.58	82.9	3.55	1825.71	1187.99	4.83	25	14090	35879	33.73	2.41	51	0.8	16.6667	1	0	1
	TARA_MED_95_MAG_00481	TARA_MED_MAG_00481	TARA_MED_95_MAG_00481	Yes			TARA_SMAGs	MAG	72.477	27.523	Eukarya		0	0.00302768	Group_D	Eukarya	Stramenopiles	Chromista	TARA_MED_95_MAG_00481	MAST_Major_Clade_I	MAST	MAST_unclassified_Clade	MAST_unclassified_Clade	MAST_unclassified_Clade	MAST_unclassified_Clade	56307162	1.72721e+08	12826	4463	64.18	219.31	3691	1416.34	97.7	4.26	2177.07	1556.98	5.06	47.2	18783	61315	20.48	6.02	32.6	0.4	50	1	0	1
	TARA_MED_95_MAG_00482	TARA_MED_MAG_00482	TARA_MED_95_MAG_00482	Yes			TARA_SMAGs	MAG			Eukarya		0	0.000400163	Small_Animals	Eukarya	Opisthokonta	Animalia	TARA_MED_95_MAG_00482		Arthropoda	Hexanauplia	Marine_Hexanauplia_B	Marine_Hexanauplia_B	Marine_Hexanauplia_B	31074716	3.45275e+08	8112	3791	35.23	526.81	4073	533.9	68.8	2.09	1253.12	750.03	3.25	13.6	7915	8633	2.41	0	9	0	0	1	0	0
	TARA_MED_95_MAG_00483	TARA_MED_MAG_00483	TARA_MED_95_MAG_00483	Yes			TARA_SMAGs	MAG	78.593	21.407	Eukarya		0	0.00134806	Small_Animals	Eukarya	Opisthokonta	Animalia	TARA_MED_95_MAG_00483		Arthropoda	Hexanauplia	Marine_Hexanauplia_B	Marine_Hexanauplia_B	Marine_Hexanauplia_B	52250271	1.15854e+08	14478	3467	33.63	233.12	16129	605.32	96.1	2.18	1219.2	1046.16	3.91	31.5	27198	32212	33.73	12.05	45.1	0	33.3333	1	0	1
	TARA_MED_95_MAG_00484	TARA_MED_MAG_00484	TARA_MED_95_MAG_00484	Yes			TARA_SMAGs	MAG			Eukarya		0	0.00034396	Small_Animals	Eukarya	Opisthokonta	Animalia	TARA_MED_95_MAG_00484		Arthropoda	Hexanauplia	Marine_Hexanauplia_A	Marine_Hexanauplia_A	Marine_Hexanauplia_A	11800454	8.61347e+07	1999	6623	43.81	231	4714	560.41	99.3	1.85	1214.14	1205.44	3.78	32.3	6798	5795	9.64	4.82	13.7	0.4	16.6667	1	0	0
	TARA_MED_95_MAG_00485	TARA_MED_MAG_00485	TARA_MED_95_MAG_00485	No			TARA_SMAGs	MAG	67.011	32.989	Eukarya		0	0.000786137	Small_Animals	Eukarya	Opisthokonta	Animalia	TARA_MED_95_MAG_00485		Arthropoda	Hexanauplia	Marine_Hexanauplia_A	Marine_Hexanauplia_A	Marine_Hexanauplia_A	65425202	1.77304e+08	18081	3519	42.28	163.38	6729	812.01	77.9	4.06	1541.22	950.29	5.5	26	20971	64115	19.28	2.41	36.9	0.8	50	1	1	0
	TARA_MED_95_MAG_00486	TARA_MED_MAG_00486	TARA_MED_95_MAG_00486	No			TARA_SMAGs	MAG			Eukarya		0	0.00031898	Small_Animals	Eukarya	Opisthokonta	Animalia	TARA_MED_95_MAG_00486		Chordata	Appendicularia	Copelata	Oikopleuridae	NA	19398460	2.06367e+08	4484	4326	36.49	167.82	4354	620.53	98.1	3.02	1271.58	915.47	4.58	32	9992	20168	4.82	2.41	9.4	0	0	1	0	0
	TARA_MED_95_MAG_00488	TARA_MED_MAG_00488	TARA_MED_95_MAG_00488	No			TARA_SMAGs	MAG	68.868	31.132	Eukarya		0	0.00191304	Group_D	Eukarya	Stramenopiles	Chromista	TARA_MED_95_MAG_00488		Heterokontophyta	Oomycota	New_Oomycota	New_Oomycota	New_Oomycota	26673484	1.04602e+08	7680	3353	55.8	113.87	4166	796.55	79	2.59	1040.46	1048.92	3.9	27.5	9212	14643	7.23	1.2	25.5	0.4	33.3333	1	0	0
	TARA_MED_95_MAG_00490	TARA_MED_MAG_00490	TARA_MED_95_MAG_00490	No			TARA_SMAGs	MAG			Eukarya		0	0.000758381	Small_Animals	Eukarya	Opisthokonta	Animalia	TARA_MED_95_MAG_00490		Arthropoda	Hexanauplia	Marine_Hexanauplia_A	Marine_Hexanauplia_A	Marine_Hexanauplia_A	12048825	1.72126e+08	3491	3302	44.07	135.1	1917	578.62	76.9	2.32	859.66	678.44	3.19	23	4796	6315	2.41	0	7	0	0	1	0	0
	TARA_MED_95_MAG_00491	TARA_MED_MAG_00491	TARA_MED_95_MAG_00491	No			TARA_SMAGs	MAG			Eukarya		0	0.000287885	Small_Animals	Eukarya	Opisthokonta	Animalia	TARA_MED_95_MAG_00491		NA	NA	NA	NA	NA	11671505	2.12209e+08	3343	3359	33.62	459.5	1284	862.91	70.2	2.37	1667.09	891.53	3.4	22.1	2996	4106	3.61	1.2	5.5	0	0	1	0	0
	TARA_MED_95_MAG_00492	TARA_MED_MAG_00492	TARA_MED_95_MAG_00492	Yes	METDB_00327	Phaeocystis cordata	TARA_SMAGs	MAG	58.607	41.393	Eukarya	Phytoplankton	30	0.252103	Group_A	Eukarya	Haptista	Chromista	TARA_MED_95_MAG_00492		Haptophyta	Prymnesiophyceae	Phaeocystales	Phaeocystaceae	Phaeocystis	35342315	7.76754e+07	7276	5154	67.23	130.6	9069	1292.97	100	2.37	1544.6	1679.44	3.62	69.7	19052	26125	51.81	6.02	45.5	0.4	50	1	1	0
	TARA_MED_95_MAG_00493	TARA_MED_MAG_00493	TARA_MED_95_MAG_00493	Yes			TARA_SMAGs	MAG	73.59	26.41	Eukarya		0	0.0011457	Small_Animals	Eukarya	Opisthokonta	Animalia	TARA_MED_95_MAG_00493		Arthropoda	Hexanauplia	Marine_Hexanauplia_B	Marine_Hexanauplia_B	Marine_Hexanauplia_B	58531014	8.2438e+07	13572	4355	32.91	162.58	7346	792.37	65.2	2.47	1272.4	1061.73	3.69	21.9	16208	23840	46.99	14.46	71	0.4	100	1	1	1
	TARA_MED_95_MAG_00494	TARA_MED_MAG_00494	TARA_MED_95_MAG_00494	Yes			TARA_SMAGs	MAG			Eukarya		0	0.00127503	Small_Animals	Eukarya	Opisthokonta	Animalia	TARA_MED_95_MAG_00494		Arthropoda	Hexanauplia	Marine_Hexanauplia_A	Marine_Hexanauplia_A	Marine_Hexanauplia_A	75205968	2.00016e+08	21555	3342	38.64	377.46	7908	500.96	72.2	3.1	1493.84	599.45	4.39	13.9	20852	43821	3.61	0	37.6	0	0	1	0	0
	TARA_MED_95_MAG_00495	TARA_MED_MAG_00495	TARA_MED_95_MAG_00495	No			TARA_SMAGs	MAG	87.446	12.554	Eukarya		0	0.000891402	Small_Animals	Eukarya	Opisthokonta	Animalia	TARA_MED_95_MAG_00495		Arthropoda	Hexanauplia	Marine_Hexanauplia_B	Marine_Hexanauplia_B	Marine_Hexanauplia_B	52681726	2.58244e+08	14967	3417	40.24	327.93	5030	867.8	66.1	2.59	1493.76	970.43	3.57	21.7	13175	20909	6.02	0	20.4	0.4	16.6667	1	0	0
	TARA_MED_95_MAG_00496	TARA_MED_MAG_00496	TARA_MED_95_MAG_00496	Yes			TARA_SMAGs	MAG	72.019	27.981	Eukarya		0	0.000343683	Small_Animals	Eukarya	Opisthokonta	Animalia	TARA_MED_95_MAG_00496		Arthropoda	Hexanauplia	Marine_Hexanauplia_A	Marine_Hexanauplia_A	Marine_Hexanauplia_A	34906982	1.28808e+08	10058	3325	39.09	142.46	5780	1449.43	82.8	2.27	1776.93	1621.83	3.61	46.7	11251	14271	14.46	2.41	27.1	0.8	50	1	0	0
	TARA_MED_95_MAG_00497	TARA_MED_MAG_00497	TARA_MED_95_MAG_00497	Yes			TARA_SMAGs	MAG			Eukarya		0	0.00110338	Small_Animals	Eukarya	Opisthokonta	Animalia	TARA_MED_95_MAG_00497		Arthropoda	Hexanauplia	Marine_Hexanauplia_A	Marine_Hexanauplia_A	Marine_Hexanauplia_A	23649660	1.00637e+08	6757	3410	44.43	143.78	2902	632.56	75	3.45	1280.27	750.57	4.73	22.7	8473	20756	9.64	2.41	23.5	0	16.6667	1	0	0
	TARA_MED_95_MAG_00498	TARA_MED_MAG_00498	TARA_MED_95_MAG_00498	No			TARA_SMAGs	MAG			Eukarya		0	0.000310523	Small_Animals	Eukarya	Opisthokonta	Animalia	TARA_MED_95_MAG_00498		Arthropoda	Hexanauplia	Marine_Hexanauplia_B	Marine_Hexanauplia_B	Marine_Hexanauplia_B	21249366	5.44856e+08	6599	3098	35.37	536.46	2508	634.32	48.3	1.62	1041.65	763.1	2.62	12.1	4060	2518	1.2	0	3.9	0	0	1	0	0
	TARA_MED_95_MAG_00499	TARA_MED_MAG_00499	TARA_MED_95_MAG_00499	Yes			TARA_SMAGs	MAG			Eukarya		0	0.000336921	Small_Animals	Eukarya	Opisthokonta	Animalia	TARA_MED_95_MAG_00499		Arthropoda	Hexanauplia	Marine_Hexanauplia_B	Marine_Hexanauplia_B	Marine_Hexanauplia_B	15291180	2.31685e+08	3943	3810	34.93	562.83	2840	430.61	74.8	1.77	1018.82	705.52	3.06	12.8	4543	3512	4.82	1.2	6.6	0	0	1	0	0
	TARA_MED_95_MAG_00500	TARA_MED_MAG_00500	TARA_MED_95_MAG_00500	No			TARA_SMAGs	MAG			Eukarya		0	0.000375221	Small_Animals	Eukarya	Opisthokonta	Animalia	TARA_MED_95_MAG_00500		NA	NA	NA	NA	NA	14006782	2.00097e+08	2473	6317	39.7	502.81	1603	1033.39	75.5	2.4	1869.18	1289.57	4.08	21.7	2947	4135	3.61	0	7	0	0	1	0	0
	TARA_MED_95_MAG_00501	TARA_MED_MAG_00501	TARA_MED_95_MAG_00501	Yes			TARA_SMAGs	MAG			Eukarya		0	0.000435794	Small_Animals	Eukarya	Opisthokonta	Animalia	TARA_MED_95_MAG_00501		Arthropoda	Hexanauplia	Marine_Hexanauplia_B	Marine_Hexanauplia_B	Marine_Hexanauplia_B	32701553	2.31926e+08	8418	3819	46.68	262.82	3201	643.91	71.8	2.96	1239.91	776.04	3.97	18.5	9400	18400	4.82	3.61	14.1	0	0	1	0	0
	TARA_MED_95_MAG_00502	TARA_MED_MAG_00502	TARA_MED_95_MAG_00502	Yes			TARA_SMAGs	MAG			Eukarya		0	0.000299124	Small_Animals	Eukarya	Opisthokonta	Animalia	TARA_MED_95_MAG_00502		Arthropoda	Hexanauplia	Marine_Hexanauplia_A	Marine_Hexanauplia_A	Marine_Hexanauplia_A	13007464	650373200	3946	3156	41.55	180.87	2148	406.22	73.7	2.93	903.89	499.35	4.65	14.3	4566	8816	2.41	0	2	0	0	1	0	0
	TARA_MED_95_MAG_00503	TARA_MED_MAG_00503	TARA_MED_95_MAG_00503	Yes			TARA_SMAGs	MAG			Eukarya		0	0.000287885	Small_Animals	Eukarya	Opisthokonta	Animalia	TARA_MED_95_MAG_00503		Arthropoda	Hexanauplia	Marine_Hexanauplia_B	Marine_Hexanauplia_B	Marine_Hexanauplia_B	10685895	2.73997e+08	3204	3221	34.99	467.88	1713	579.81	73.7	2.01	1192.63	758.04	3.08	18.1	3328	3354	3.61	1.2	3.9	0	0	1	0	0
	TARA_MED_95_MAG_00504	TARA_MED_MAG_00504	TARA_MED_95_MAG_00504	No			TARA_SMAGs	MAG	42.156	57.844	Eukarya		0	0.000609498	Group_B	Eukarya	Stramenopiles	Chromista	TARA_MED_95_MAG_00504	MAST_Major_Clade_I	MAST	MAST_unclassified_Clade	MAST_unclassified_Clade	MAST_unclassified_Clade	MAST_unclassified_Clade	10999676	1.17018e+08	3183	3309	49.06	146.14	901	1614.89	99.2	4.84	2299.79	1563.55	5.96	58.3	3975	15254	2.41	0	9.4	0	33.3333	1	1	1
	TARA_MED_95_MAG_00505	TARA_MED_MAG_00505	TARA_MED_95_MAG_00505	Yes			TARA_SMAGs	MAG			Eukarya		0	0.000636942	Small_Animals	Eukarya	Opisthokonta	Animalia	TARA_MED_95_MAG_00505		Arthropoda	Hexanauplia	NA	NA	NA	31841950	2.196e+08	5026	7562	46	413.06	10909	472.17	95.3	2.21	1236.98	1063.8	5.19	22.7	15315	18459	3.61	0	14.5	0.4	0	1	0	0
	TARA_MED_95_MAG_00506	TARA_MED_MAG_00506	TARA_MED_95_MAG_00506	No			TARA_SMAGs	MAG			Eukarya		0	0.00066177	Small_Animals	Eukarya	Opisthokonta	Animalia	TARA_MED_95_MAG_00506		Arthropoda	Hexanauplia	Marine_Hexanauplia_A	Marine_Hexanauplia_A	Marine_Hexanauplia_A	25923440	3.65119e+08	7921	3129	42.12	181.76	2447	676.53	71.7	3.82	1314.82	760.72	5.11	20.4	7809	22032	0	0	7.1	0	0	1	0	0
	TARA_MED_95_MAG_00507	TARA_MED_MAG_00507	TARA_MED_95_MAG_00507	No			TARA_SMAGs	MAG	61.877	38.123	Eukarya		0	0.000348888	Small_Animals	Eukarya	Opisthokonta	Animalia	TARA_MED_95_MAG_00507		Chordata	Appendicularia	Copelata	Oikopleuridae	NA	11260905	5.83467e+07	2612	4286	36.97	134.16	2739	575.35	98.3	2.73	1306.42	773.31	3.96	33.6	6587	11385	4.82	1.2	19.3	0	16.6667	1	0	0
	TARA_MED_95_MAG_00508	TARA_MED_MAG_00508	TARA_MED_95_MAG_00508	No			TARA_SMAGs	MAG	86.7105	13.2895	Eukarya		0	0.000625544	Small_Animals	Eukarya	Opisthokonta	Animalia	TARA_MED_95_MAG_00508		Arthropoda	Hexanauplia	Marine_Hexanauplia_B	Marine_Hexanauplia_B	Marine_Hexanauplia_B	33466687	8.80702e+07	7780	4289	49.08	203.81	3473	920.39	83.4	3.37	1691.89	1107.34	4.44	30.8	11207	26567	20.48	1.2	38	0	33.3333	1	0	1
	TARA_MED_95_MAG_00509	TARA_MED_MAG_00509	TARA_MED_95_MAG_00509	Yes			TARA_SMAGs	MAG			Eukarya		0	0.000926088	Small_Animals	Eukarya	Opisthokonta	Animalia	TARA_MED_95_MAG_00509		Arthropoda	Hexanauplia	Marine_Hexanauplia_B	Marine_Hexanauplia_B	Marine_Hexanauplia_B	93425573	4.18949e+08	24996	3611	35.12	636.32	9483	582.72	55.4	1.91	1289.19	745.39	2.91	11.3	18108	16502	4.82	0	22.3	0	0	1	0	0
	TARA_MED_95_MAG_00510	TARA_MED_MAG_00510	TARA_MED_95_MAG_00510	No			TARA_SMAGs	MAG	64.0017	35.9983	Eukarya		0	0.00197614	Small_Animals	Eukarya	Opisthokonta	Animalia	TARA_MED_95_MAG_00510		Arthropoda	Hexanauplia	Marine_Hexanauplia_B	Marine_Hexanauplia_B	Marine_Hexanauplia_B	91522028	1.22848e+08	17638	5585	41.18	282.95	7496	906.48	76.2	3.32	1749.37	1122.57	4.38	23.8	24016	55799	32.53	19.28	74.5	0.8	50	1	1	1
	TARA_MED_95_MAG_00511	TARA_MED_MAG_00511	TARA_MED_95_MAG_00511	No			TARA_SMAGs	MAG			Eukarya		0	0.00470071	Group_D	Eukarya	Stramenopiles	Chromista	TARA_MED_95_MAG_00511		Bigyra	Bikosea	Bicosoecales	New_Bicosoecales_01	New_Bicosoecales_01	29983820	1.74325e+08	6346	4932	69.15	213.22	2932	1996.72	99.7	3.11	2489.97	2180.99	3.99	66.2	9944	20970	7.23	0	17.2	0	0	1	0	0
	TARA_MED_95_MAG_00512	TARA_MED_MAG_00512	TARA_MED_95_MAG_00512	Yes			TARA_SMAGs	MAG	71.0603	28.9397	Eukarya		0	0.00254132	Small_Animals	Eukarya	Opisthokonta	Animalia	TARA_MED_95_MAG_00512		Arthropoda	Hexanauplia	Marine_Hexanauplia_A	Marine_Hexanauplia_A	Marine_Hexanauplia_A	73786672	1.63607e+08	15300	4946	42.71	183.64	10750	841.99	68.7	2.86	1448.34	1188.54	4.43	26.8	23492	43735	48.19	10.84	45.1	0	83.3333	1	1	1
	TARA_MED_95_MAG_00513	TARA_MED_MAG_00513	TARA_MED_95_MAG_00513	Yes			TARA_SMAGs	MAG			Eukarya		0	0.000297171	Small_Animals	Eukarya	Opisthokonta	Animalia	TARA_MED_95_MAG_00513		Arthropoda	Hexanauplia	Marine_Hexanauplia_B	Marine_Hexanauplia_B	Marine_Hexanauplia_B	10975539	457314125	3437	3079	34.36	468.42	1188	544.03	60.9	2.16	1181.91	647.21	3.09	13.2	2655	3072	0	0	2.4	0	0	1	0	0
	TARA_MED_95_MAG_00514	TARA_MED_MAG_00514	TARA_MED_95_MAG_00514	Yes			TARA_SMAGs	MAG	59.0117	40.9883	Eukarya		0	0.000287885	Group_E	Eukarya	Alveolata	Chromista	TARA_MED_95_MAG_00514		Ciliophora	Oligotrichea	Choreotrichida	New_Choreotrichida_01	New_Choreotrichida_01	27524044	2.92809e+08	6849	3968	43.27	143.6	12221	387.07	78.7	1.18	655.81	659.39	2.25	20	14229	2509	9.64	3.61	9.4	0	83.3333	1	1	1
	TARA_MED_95_MAG_00515	TARA_MED_MAG_00515	TARA_MED_95_MAG_00515	No			TARA_SMAGs	MAG	50.5485	49.4515	Eukarya	Phytoplankton	57	0.811836	Group_A	Eukarya	Haptista	Chromista	TARA_MED_95_MAG_00515		Haptophyta	Prymnesiophyceae	Sister_Phaeocystis	Sister_Phaeocystis	Sister_Phaeocystis	47194049	7.81358e+07	9601	5243	69.12	132.83	17723	1286.47	100	1.63	1404.32	1676.16	2.86	72.9	26747	16806	57.83	6.02	60.4	0.4	33.3333	1	1	0
	TARA_MED_95_MAG_00516	TARA_MED_MAG_00516	TARA_MED_95_MAG_00516	No			TARA_SMAGs	MAG	43.056	56.944	Eukarya		0	0.000297825	Group_E	Eukarya	Alveolata	Chromista	TARA_MED_95_MAG_00516		Ciliophora	Oligotrichea	Choreotrichida	New_Choreotrichida_01	New_Choreotrichida_01	20070720	2.13518e+08	5046	3981	46.57	111.89	9331	378.53	82.6	1.1	541.18	547.02	2.14	19.3	10251	1052	6.02	1.2	9.4	0	33.3333	1	0	1
	TARA_MED_95_MAG_00518	TARA_MED_MAG_00518	TARA_MED_95_MAG_00518	Yes			TARA_SMAGs	MAG	72.6917	27.3083	Eukarya		0	0.00261421	Small_Animals	Eukarya	Opisthokonta	Animalia	TARA_MED_95_MAG_00518		Arthropoda	Hexanauplia	Marine_Hexanauplia_A	Marine_Hexanauplia_A	Marine_Hexanauplia_A	77040679	1.04533e+08	14773	5626	42.28	190.33	8546	971.08	90.9	3.53	1769.46	1208.53	4.73	33.5	26619	67441	59.04	21.69	73.7	1.2	100	1	1	1
	TARA_MED_95_MAG_00519	TARA_MED_MAG_00519	TARA_MED_95_MAG_00519	No			TARA_SMAGs	MAG	83.9155	16.0845	Eukarya		0	0.00126895	Small_Animals	Eukarya	Opisthokonta	Animalia	TARA_MED_95_MAG_00519		Arthropoda	Hexanauplia	Marine_Hexanauplia_B	Marine_Hexanauplia_B	Marine_Hexanauplia_B	56665910	9.4286e+07	12818	4495	49.4	213.01	5027	939.67	79.1	3.53	1680.39	1109.38	4.53	29.5	17795	45031	30.12	4.82	60.1	1.2	50	1	0	1
	TARA_MED_95_MAG_00520	TARA_MED_MAG_00520	TARA_MED_95_MAG_00520	Yes			TARA_SMAGs	MAG	73.8747	26.1253	Eukarya		0	0.00170105	Small_Animals	Eukarya	Opisthokonta	Animalia	TARA_MED_95_MAG_00520		Arthropoda	Hexanauplia	Marine_Hexanauplia_B	Marine_Hexanauplia_B	Marine_Hexanauplia_B	92219986	1.48742e+08	20558	4583	32.1	153.34	6608	1174.66	56.2	3.38	1754.32	1400.87	4.63	24.4	19137	45475	51.81	9.64	62	0.4	83.3333	1	1	1
	TARA_MED_95_MAG_00521	TARA_MED_MAG_00521	TARA_MED_95_MAG_00521	No			TARA_SMAGs	MAG	82.28	17.72	Eukarya		0	0.00198581	Small_Animals	Eukarya	Opisthokonta	Animalia	TARA_MED_95_MAG_00521		Arthropoda	Crustacea	Cladocera	Daphniidae	Daphnia	81285951	9.63104e+07	11033	9214	39.1	276.79	11994	715.87	90	3.38	1949.18	1169.21	5.67	21.5	24450	58150	38.55	13.25	84.4	1.6	50	2	0	1
	TARA_PON_109_MAG_00124	TARA_PON_MAG_00124	TARA_PON_109_MAG_00124	Yes			TARA_SMAGs	MAG	74.0337	25.9663	Eukarya	Phytoplankton	15	0.969305	Group_C	Eukarya	Archaeplastida	Plantae	TARA_PON_109_MAG_00124		Chlorophyta	Chloropicophyceae	Chloropicales	Chloropicaceae	Chloropicon	16553875	2.14151e+07	901	26580	59.0812	129.01	6959	1130.52	100	1.54	1659.5	1290.03	2.64	71	10396	5624	89.16	7.23	77.3	0.4	100	2	1	1
	TARA_PON_109_MAG_00166	TARA_PON_MAG_00166	TARA_PON_109_MAG_00166	No			TARA_SMAGs	MAG	87.7117	12.2883	Eukarya	Phytoplankton	10	0.960204	Group_C	Eukarya	Archaeplastida	Plantae	TARA_PON_109_MAG_00166		Chlorophyta	Mamiellophyceae	Mamiellales	Bathycoccaceae	Ostreococcus	10191296	1.55592e+07	1932	5737	60.4568	157.91	5004	1350.68	100	1.27	1860.47	1513.89	2.48	80.8	6097	1616	79.52	4.82	65.5	0.4	100	1	1	1
	TARA_PON_109_MAG_00217	TARA_PON_MAG_00217	TARA_PON_109_MAG_00217	No			TARA_SMAGs	MAG	60.6393	39.3607	Eukarya	Phytoplankton	19	0.395208	Group_B	Eukarya	Stramenopiles	Chromista	TARA_PON_109_MAG_00217		Ochrophyta	Bolidophyceae	Parmales	Triparmaceae	NA	21241466	3.32417e+07	2743	9776	51.2708	167.79	3704	1693.58	100	2.11	1928.89	2041.42	2.83	74.7	9368	10372	73.49	12.05	63.9	0.8	100	1	1	1
	TARA_PON_109_MAG_00219	TARA_PON_MAG_00219	TARA_PON_109_MAG_00219	Yes			TARA_SMAGs	MAG	47.9417	52.0583	Eukarya		0	0.00257312	Group_B	Eukarya	Stramenopiles	Chromista	TARA_PON_109_MAG_00219	MAST_Major_Clade_II	MAST	MAST-7	MAST-7	MAST-7	MAST-7	27593099	4.18712e+07	5879	4839	52.2308	141.73	8169	970.05	95.2	1.54	1105.3	1639.93	2.76	41.6	11828	6443	60.24	7.23	65.9	0.8	100	5	1	1
	TARA_PON_109_MAG_00221	TARA_PON_MAG_00221	TARA_PON_109_MAG_00221	Yes			TARA_SMAGs	MAG			Eukarya	Phytoplankton	19	0.0297153	Group_B	Eukarya	Stramenopiles	Chromista	TARA_PON_109_MAG_00221		Ochrophyta	Pelagophyceae	Pelagomonadales	Pelagomonadaceae	Aureococcus	16231434	5.67533e+07	4510	3540	71.29	163.61	11442	811.77	99.7	1.22	916.1	1216.41	2.34	68.2	13634	2941	44.58	2.41	28.6	0.4	0	1	0	0
	TARA_PON_109_MAG_00222	TARA_PON_MAG_00222	TARA_PON_109_MAG_00222	Yes			TARA_SMAGs	MAG	40.747	59.253	Eukarya	Phytoplankton	18	0.306112	Group_C	Eukarya	Archaeplastida	Plantae	TARA_PON_109_MAG_00222		Chlorophyta	Chloropicophyceae	Chloropicales	Chloropicaceae	Chloroparvula	13518112	3.48405e+07	3520	3823	71.7663	121.16	8371	905.55	100	1.29	1136.51	1217.7	2.53	69.1	10322	2976	49.4	4.82	38.8	0	66.6667	1	1	0
	TARA_PON_109_MAG_00226	TARA_PON_MAG_00226	TARA_PON_109_MAG_00226	Yes			TARA_SMAGs	MAG	59.858	40.142	Eukarya	Phytoplankton	9	0.728881	Group_C	Eukarya	Archaeplastida	Plantae	TARA_PON_109_MAG_00226		Chlorophyta	Chloropicophyceae	Chloropicales	Chloropicaceae	Chloroparvula	12348258	2.24923e+07	2674	4780	66.0819	198.67	5621	1560.01	100	1.13	2601.36	1804.5	2.11	80.3	6360	822	63.86	0	54.9	0	100	1	1	1
	TARA_PON_109_MAG_00229	TARA_PON_MAG_00229	TARA_PON_109_MAG_00229	No			TARA_SMAGs	MAG	65.5385	34.4615	Eukarya	Phytoplankton	9	0.0221319	Group_B	Eukarya	Haptista	Chromista	TARA_PON_109_MAG_00229		Haptophyta	Prymnesiophyceae	Prymnesiales	Chrysochromulinaceae	New_Chrysochromulinaceae_01	10048378	5.70931e+07	2031	5329	63.8846	161.68	2649	1552.86	99.9	1.76	1763.33	2075.28	2.93	67.4	4361	3297	24.1	6.02	17.6	0.8	50	1	0	1
	TARA_PON_109_MAG_00231	TARA_PON_MAG_00231	TARA_PON_109_MAG_00231	Yes			TARA_SMAGs	MAG	55.5833	44.4167	Eukarya	Phytoplankton	34	0.425912	Group_A	Eukarya	Haptista	Chromista	TARA_PON_109_MAG_00231		Haptophyta	Prymnesiophyceae	Sister_Phaeocystis	Sister_Phaeocystis	Sister_Phaeocystis	21890082	4.22588e+07	5850	3572	70.9129	112.32	11952	1184.79	100	1.38	1283.81	1632.69	2.7	83.1	15363	5815	48.19	7.23	51.8	0	100	1	1	1
	TARA_PON_109_MAG_00232	TARA_PON_MAG_00232	TARA_PON_109_MAG_00232	No			TARA_SMAGs	MAG	54.061	45.939	Eukarya	Phytoplankton	31	0.870711	Group_A	Eukarya	Haptista	Chromista	TARA_PON_109_MAG_00232		Haptophyta	Prymnesiophyceae	Prymnesiales	Chrysochromulinaceae	New_Chrysochromulinaceae_01	26677439	5.11062e+07	5580	5009	67.4528	116.37	8072	1233.48	99.9	2.17	1474.84	1613.67	3.55	69.2	14969	17581	39.76	9.64	52.2	0	50	1	1	0
	TARA_PON_109_MAG_00233	TARA_PON_MAG_00233	TARA_PON_109_MAG_00233	Yes			TARA_SMAGs	MAG	64.9905	35.0095	Eukarya		0	0.000750991	Small_Animals	Eukarya	Opisthokonta	Animalia	TARA_PON_109_MAG_00233		Arthropoda	Hexanauplia	Marine_Hexanauplia_A	Marine_Hexanauplia_A	Marine_Hexanauplia_A	16808966	6.20257e+07	4438	3614	41.0269	145.58	1951	1088.31	90.6	3.16	1712.97	1220.22	4.02	44.3	6845	14781	20.48	2.41	27.1	0	50	1	1	0
	TARA_PON_109_MAG_00239	TARA_PON_MAG_00239	TARA_PON_109_MAG_00239	No			TARA_SMAGs	MAG			Eukarya	Phytoplankton	9	0.0200317	Group_B	Eukarya	Stramenopiles	Chromista	TARA_PON_109_MAG_00239		Ochrophyta	Dictyochophyceae	Pedinellales	Pedinellaceae	NA	11521173	6.50914e+07	3363	3339	50.3885	125.91	3729	1355.18	99.8	1.57	1511.67	1604.83	2.7	65.8	5594	3170	18.07	0	17.7	0	33.3333	1	0	0
	TARA_PON_109_MAG_00250	TARA_PON_MAG_00250	TARA_PON_109_MAG_00250	Yes			TARA_SMAGs	MAG			Eukarya	Phytoplankton	30	0.183554	Group_A	Eukarya	Haptista	Chromista	TARA_PON_109_MAG_00250		Haptophyta	Prymnesiophyceae	Phaeocystales	Phaeocystaceae	Phaeocystis	26207734	9.16354e+07	7197	3544	66.8206	146.56	7236	1070.7	100	2.44	1348.39	1287.11	3.6	65.9	16125	23151	32.53	4.82	28.6	0	0	1	0	0
	TARA_PON_109_MAG_00251	TARA_PON_MAG_00251	TARA_PON_109_MAG_00251	Yes			TARA_SMAGs	MAG	88.219	11.781	Eukarya		0	0.00138812	Small_Animals	Eukarya	Opisthokonta	Animalia	TARA_PON_109_MAG_00251		Arthropoda	Hexanauplia	Marine_Hexanauplia_B	Marine_Hexanauplia_B	Marine_Hexanauplia_B	30090385	6.8543e+07	6917	4359	49.9767	195.08	5057	703.38	85.6	2.63	1384.65	906.82	3.76	28.8	12333	20073	31.33	8.43	43.9	0.4	33.3333	1	0	1
	TARA_PON_109_MAG_00252	TARA_PON_MAG_00252	TARA_PON_109_MAG_00252	Yes			TARA_SMAGs	MAG	73.4485	26.5515	Eukarya		0	0.000498207	Small_Animals	Eukarya	Opisthokonta	Animalia	TARA_PON_109_MAG_00252		Arthropoda	Hexanauplia	Marine_Hexanauplia_B	Marine_Hexanauplia_B	Marine_Hexanauplia_B	17960746	6.36906e+07	5527	3109	33.1293	134.71	2569	1277.62	83.2	2.71	1697.24	1436.74	3.86	45.4	6379	10895	18.07	3.61	28.2	0.4	50	1	1	1
	TARA_PON_109_MAG_00254	TARA_PON_MAG_00254	TARA_PON_109_MAG_00254	Yes			TARA_SMAGs	MAG	57.4895	42.5105	Eukarya		0	0.000557339	Small_Animals	Eukarya	Opisthokonta	Animalia	TARA_PON_109_MAG_00254		Arthropoda	Hexanauplia	Marine_Hexanauplia_A	Marine_Hexanauplia_A	Marine_Hexanauplia_A	27894493	7.90212e+07	6910	3952	45.1583	180.1	9696	698.13	99.2	2.37	1261.15	1218.69	4.3	41.4	16546	22635	20.48	2.41	35.3	0	50	1	1	0
	TARA_PON_109_MAG_00255	TARA_PON_MAG_00255	TARA_PON_109_MAG_00255	Yes			TARA_SMAGs	MAG	61.953	38.047	Eukarya		0	0.000667479	Small_Animals	Eukarya	Opisthokonta	Animalia	TARA_PON_109_MAG_00255		Arthropoda	Hexanauplia	Marine_Hexanauplia_B	Marine_Hexanauplia_B	Marine_Hexanauplia_B	20801653	5.82679e+07	6089	3291	34.1975	150.11	8697	561.25	94.2	1.67	902	1185.79	3.37	32.8	12152	8195	16.87	4.82	35.7	1.2	83.3333	1	1	1
	TARA_PON_109_MAG_00256	TARA_PON_MAG_00256	TARA_PON_109_MAG_00256	Yes			TARA_SMAGs	MAG			Eukarya		0	0.000325088	Small_Animals	Eukarya	Opisthokonta	Animalia	TARA_PON_109_MAG_00256		Arthropoda	Hexanauplia	Marine_Hexanauplia_B	Marine_Hexanauplia_B	Marine_Hexanauplia_B	34268150	1.82277e+08	9753	3396	39.3812	334.24	3900	614.43	70.1	2.61	1385.98	746.89	3.68	17.5	9738	15652	3.61	0	18.8	0	0	1	0	0
	TARA_PON_109_MAG_00258	TARA_PON_MAG_00258	TARA_PON_109_MAG_00258	Yes			TARA_SMAGs	MAG	54.2065	45.7935	Eukarya		0	0.00201766	Group_D	Eukarya	Stramenopiles	Chromista	TARA_PON_109_MAG_00258		Heterokontophyta	Oomycota	New_Oomycota	New_Oomycota	New_Oomycota	27611966	8.82171e+07	7919	3383	56.2151	125.22	10539	1841.84	99.9	1.16	1905.67	2334.5	2.24	80.9	12136	1978	26.51	7.23	31.3	3.1	50	1	0	1
	TARA_PON_109_MAG_00259	TARA_PON_MAG_00259	TARA_PON_109_MAG_00259	Yes			TARA_SMAGs	MAG	53.56	46.44	Eukarya		0	0.000359587	Small_Animals	Eukarya	Opisthokonta	Animalia	TARA_PON_109_MAG_00259		Arthropoda	Hexanauplia	Marine_Hexanauplia_A	Marine_Hexanauplia_A	Marine_Hexanauplia_A	10007815	7.758e+07	2656	3628	44.0512	148.75	3741	601.97	98.6	2.02	1178.07	989.08	3.5	38.1	6332	6485	7.23	1.2	12.9	0	50	1	1	0
	TARA_PON_109_MAG_00260	TARA_PON_MAG_00260	TARA_PON_109_MAG_00260	Yes			TARA_SMAGs	MAG	63.5195	36.4805	Eukarya		0	0.00116239	Small_Animals	Eukarya	Opisthokonta	Animalia	TARA_PON_109_MAG_00260		Arthropoda	Hexanauplia	Marine_Hexanauplia_A	Marine_Hexanauplia_A	Marine_Hexanauplia_A	72066389	2.32472e+08	21836	3167	42.6956	164.47	13723	649.22	87.3	3.2	1214.99	851.33	4.99	27.6	30685	67657	14.46	2.41	31	0	50	1	1	0
	TARA_PON_109_MAG_00261	TARA_PON_MAG_00261	TARA_PON_109_MAG_00261	Yes			TARA_SMAGs	MAG	65.175	34.825	Eukarya	Phytoplankton	11	0.178071	Group_B	Eukarya	Alveolata	Chromista	TARA_PON_109_MAG_00261		Myzozoa	Myzozoa	Myzozoa	Myzozoa	Myzozoa	103993131	4.35118e+08	27243	3721	50.9087	378.86	20022	870.35	95	2.54	1640.12	963.44	3.97	34.8	41562	64075	13.25	1.2	23.9	0.8	50	1	0	1
	TARA_PON_109_MAG_00262	TARA_PON_MAG_00262	TARA_PON_109_MAG_00262	Yes			TARA_SMAGs	MAG			Eukarya		0	0.0010061	Small_Animals	Eukarya	Opisthokonta	Animalia	TARA_PON_109_MAG_00262		Arthropoda	Hexanauplia	Marine_Hexanauplia_A	Marine_Hexanauplia_A	Marine_Hexanauplia_A	10805885	7.66375e+07	2885	3578	43.9214	147.2	4024	602.88	98.8	2.04	1154.31	1025.35	3.56	37.8	6777	7044	12.05	2.41	14.1	0	0	1	0	0
	TARA_PON_109_MAG_00263	TARA_PON_MAG_00263	TARA_PON_109_MAG_00263	No			TARA_SMAGs	MAG			Eukarya		0	0.000474355	Small_Animals	Eukarya	Opisthokonta	Animalia	TARA_PON_109_MAG_00263		NA	NA	NA	NA	NA	70789466	7.45152e+08	18593	3708	35.5817	733.91	8932	666.55	44.1	1.23	951.14	739.12	2.36	10.1	10739	2454	1.2	0	9.5	0	0	1	0	0
	TARA_PON_109_MAG_00264	TARA_PON_MAG_00264	TARA_PON_109_MAG_00264	Yes			TARA_SMAGs	MAG			Eukarya		0	0.000386241	Small_Animals	Eukarya	Opisthokonta	Animalia	TARA_PON_109_MAG_00264		Arthropoda	Hexanauplia	Marine_Hexanauplia_A	Marine_Hexanauplia_A	Marine_Hexanauplia_A	15456878	7.5769e+07	3473	4561	47.4873	160.48	6357	672.32	100	2.05	1278.07	1151.25	3.79	44.4	10216	10749	18.07	3.61	20.4	0.4	16.6667	1	0	0
	TARA_PON_109_MAG_00265	TARA_PON_MAG_00265	TARA_PON_109_MAG_00265	Yes			TARA_SMAGs	MAG			Eukarya		0	0.000879625	Small_Animals	Eukarya	Opisthokonta	Animalia	TARA_PON_109_MAG_00265		Arthropoda	Hexanauplia	Marine_Hexanauplia_A	Marine_Hexanauplia_A	Marine_Hexanauplia_A	23872534	8.7126e+07	6244	3705	42.9093	161.88	3249	984.88	89.1	3.1	1585.85	1186.61	4.21	38.8	9401	19744	24.1	7.23	27.4	0.8	16.6667	1	0	0
	TARA_PON_109_MAG_00266	TARA_PON_MAG_00266	TARA_PON_109_MAG_00266	No			TARA_SMAGs	MAG			Eukarya		0	0.000290342	Small_Animals	Eukarya	Opisthokonta	Animalia	TARA_PON_109_MAG_00266		Chordata	Appendicularia	Copelata	Oikopleuridae	NA	11354475	1.20792e+08	3093	3563	34.668	194.75	642	757.03	84.9	4.18	1565.8	833.04	4.78	26.9	4037	12819	3.61	0	9.4	0.4	0	1	0	0
	TARA_PON_109_MAG_00267	TARA_PON_MAG_00267	TARA_PON_109_MAG_00267	Yes			TARA_SMAGs	MAG	84.058	15.942	Eukarya		0	0.000300982	Small_Animals	Eukarya	Opisthokonta	Animalia	TARA_PON_109_MAG_00267		Chordata	Appendicularia	Copelata	Oikopleuridae	NA	12154800	4.43606e+07	3340	3520	36.9956	145.69	1217	966.2	92.3	3.84	1669.43	1118.47	4.74	40.1	5044	14305	6.02	2.41	27.4	0	16.6667	1	0	1
	TARA_PON_109_MAG_00268	TARA_PON_MAG_00268	TARA_PON_109_MAG_00268	Yes			TARA_SMAGs	MAG	88.433	11.567	Eukarya		0	0.000290342	Small_Animals	Eukarya	Opisthokonta	Animalia	TARA_PON_109_MAG_00268		Arthropoda	Hexanauplia	Marine_Hexanauplia_B	Marine_Hexanauplia_B	Marine_Hexanauplia_B	34074695	4.60469e+08	7997	4257	35.4025	501.49	5150	671.16	66.1	1.69	1151.52	969.88	2.98	15.5	7892	5418	7.23	0	7.4	0	16.6667	1	0	1
	TARA_PON_109_MAG_00269	TARA_PON_MAG_00269	TARA_PON_109_MAG_00269	Yes			TARA_SMAGs	MAG	65.347	34.653	Eukarya		0	0.000755718	Small_Animals	Eukarya	Opisthokonta	Animalia	TARA_PON_109_MAG_00269		Arthropoda	Hexanauplia	Marine_Hexanauplia_A	Marine_Hexanauplia_A	Marine_Hexanauplia_A	90163544	1.96864e+08	21113	4260	34.5968	299.28	8497	825.02	65.5	2.92	1737.28	1046.35	4.16	19.8	21639	41507	42.17	9.64	45.8	0.4	83.3333	1	1	1
	TARA_PON_109_MAG_00270	TARA_PON_MAG_00270	TARA_PON_109_MAG_00270	Yes			TARA_SMAGs	MAG			Eukarya		0	0.000370767	Small_Animals	Eukarya	Opisthokonta	Animalia	TARA_PON_109_MAG_00270		Arthropoda	Hexanauplia	Marine_Hexanauplia_A	Marine_Hexanauplia_A	Marine_Hexanauplia_A	10541153	4.39215e+08	2986	3388	42.5831	189.78	4767	451.85	98.8	2.01	832.55	824.18	4.01	30.8	7186	7277	2.41	0	2.4	0	0	1	0	0
	TARA_PON_109_MAG_00271	TARA_PON_MAG_00271	TARA_PON_109_MAG_00271	Yes			TARA_SMAGs	MAG			Eukarya		0	0.000328982	Small_Animals	Eukarya	Opisthokonta	Animalia	TARA_PON_109_MAG_00271		Arthropoda	Hexanauplia	Marine_Hexanauplia_B	Marine_Hexanauplia_B	Marine_Hexanauplia_B	19572471	260966280	5672	3306	47.5792	220.06	2902	653.15	81.6	2.8	1164.17	769.09	3.92	25.4	7599	13714	2.41	0	7.5	0	0	1	0	0
	TARA_PON_109_MAG_00272	TARA_PON_MAG_00272	TARA_PON_109_MAG_00272	Yes			TARA_SMAGs	MAG	68.105	31.895	Eukarya		0	0.000484975	Small_Animals	Eukarya	Opisthokonta	Animalia	TARA_PON_109_MAG_00272		Chordata	Appendicularia	Copelata	Oikopleuridae	NA	19756974	1.48549e+08	4367	4602	43.3323	133.35	1593	1049.66	93	3.73	1565.88	1130.71	4.43	41.8	7860	21495	7.23	3.61	13.3	0	16.6667	1	0	1
	TARA_PON_109_MAG_00273	TARA_PON_MAG_00273	TARA_PON_109_MAG_00273	Yes			TARA_SMAGs	MAG	65.7435	34.2565	Eukarya		0	0.00194823	Small_Animals	Eukarya	Opisthokonta	Animalia	TARA_PON_109_MAG_00273		Arthropoda	Hexanauplia	Marine_Hexanauplia_A	Marine_Hexanauplia_A	Marine_Hexanauplia_A	42772249	9.54738e+07	10774	3906	43.4	165.07	5749	977.34	90.2	3.14	1525.99	1160.92	4.25	38.4	16827	36016	27.71	9.64	44.8	2.4	83.3333	1	1	0
	TARA_PON_109_MAG_00274	TARA_PON_MAG_00274	TARA_PON_109_MAG_00274	Yes			TARA_SMAGs	MAG	68.607	31.393	Eukarya		0	0.0017794	Small_Animals	Eukarya	Opisthokonta	Animalia	TARA_PON_109_MAG_00274		Arthropoda	Hexanauplia	Marine_Hexanauplia_A	Marine_Hexanauplia_A	Marine_Hexanauplia_A	81583537	1.44396e+08	20467	3899	36.5332	186.55	11056	955.33	85.3	2.84	1572.01	1152.21	3.99	33.6	28680	52765	44.58	9.64	56.5	0.4	66.6667	1	1	0
	TARA_PON_109_MAG_00275	TARA_PON_MAG_00275	TARA_PON_109_MAG_00275	Yes			TARA_SMAGs	MAG	73.3	26.7	Eukarya		0	0.00199237	Small_Animals	Eukarya	Opisthokonta	Animalia	TARA_PON_109_MAG_00275		Arthropoda	Hexanauplia	Marine_Hexanauplia_B	Marine_Hexanauplia_B	Marine_Hexanauplia_B	62610992	8.53011e+07	12654	5196	38.4001	255.04	20816	606.78	93.9	1.82	1164.14	1065.26	3.16	32.5	33530	27487	65.06	18.07	73.4	0.4	100	4	1	1
	TARA_PON_109_MAG_00276	TARA_PON_MAG_00276	TARA_PON_109_MAG_00276	Yes			TARA_SMAGs	MAG	74.046	25.954	Eukarya		0	0.0036706	Small_Animals	Eukarya	Opisthokonta	Animalia	TARA_PON_109_MAG_00276		Arthropoda	Hexanauplia	Marine_Hexanauplia_B	Marine_Hexanauplia_B	Marine_Hexanauplia_B	74576384	1.49752e+08	18623	3862	33.5781	234.14	16920	606.87	70.7	2.2	1239.76	1110.54	4.05	22.6	27823	33265	46.99	15.66	49.8	1.6	50	1	0	1
	TARA_PSE_2018_MAG_00136	TARA_PSE_MAG_00136	TARA_PSE_MAG_00136	Yes			TARA_SMAGs	MAGs from Nat. Micro.			Eukarya	Phytoplankton	20	0.00515222	Group_A	Eukarya	Haptista	Chromista	TARA_PSE_2018_MAG_00136		Haptophyta	NA	NA	NA	NA	10026991	8.21885e+07	2916	3353	65.4681	138.97	3854	996.68	100	1.86	1179.09	1132.82	2.88	70.4	7087	6081	12.05	2.41	12.2	0	0	1	0	0
	TARA_PSE_93_MAG_00017	TARA_PSE_MAG_00017	TARA_PSE_93_MAG_00017	No			TARA_SMAGs	MAG	91.826	8.174	Eukarya	Phytoplankton	20	0.998706	Group_C	Eukarya	Archaeplastida	Plantae	TARA_PSE_93_MAG_00017		Chlorophyta	Mamiellophyceae	Mamiellales	Bathycoccaceae	Bathycoccus	14732868	18416085	1091	20803	47.8133	218.14	6263	1503.48	100	1.24	1914.6	1674.03	2.3	78.7	7715	1890	98.8	1.2	80	0.4	100	2	1	1
	TARA_PSE_93_MAG_00090	TARA_PSE_MAG_00090	TARA_PSE_93_MAG_00090	Yes			TARA_SMAGs	MAG	99.6273	0.372667	Eukarya	Phytoplankton	17	0.99645	Group_C	Eukarya	Archaeplastida	Plantae	TARA_PSE_93_MAG_00090		Chlorophyta	Mamiellophyceae	Mamiellales	Bathycoccaceae	Bathycoccus	13073869	1.85182e+07	934	19984	48.1706	221.39	6503	1419.89	100	1.16	1853.73	1488.93	2.21	81.6	7518	1228	87.95	1.2	70.6	0	100	3	1	1
	TARA_PSE_93_MAG_00121	TARA_PSE_MAG_00121	TARA_PSE_93_MAG_00121	Yes			TARA_SMAGs	MAG	57.3305	42.6695	Eukarya	Phytoplankton	15	0.976454	Group_C	Eukarya	Archaeplastida	Plantae	TARA_PSE_93_MAG_00121		Chlorophyta	Chloropicophyceae	Chloropicales	Chloropicaceae	Chloropicon	15513213	1.97873e+07	1982	9880	62.3462	150.9	5842	1282.82	100	1.59	1564.12	1365.25	2.63	75.5	9126	5347	91.57	10.84	78.4	0	83.3333	3	0	1
	TARA_PSE_93_MAG_00141	TARA_PSE_MAG_00141	TARA_PSE_93_MAG_00141	No			TARA_SMAGs	MAG	52.8647	47.1353	Eukarya	Phytoplankton	19	0.991893	Group_C	Eukarya	Archaeplastida	Plantae	TARA_PSE_93_MAG_00141		Chlorophyta	Sister_Pycnococcus	Sister_Pycnococcus	Sister_Pycnococcus	Sister_Pycnococcus	18114838	2.41854e+07	1611	15574	54.3966	196.23	5090	1045.2	99.2	1.69	1391.74	1274.43	2.6	51.5	8926	6139	85.54	8.43	74.9	0.4	100	1	1	1
	TARA_PSE_93_MAG_00171	TARA_PSE_MAG_00171	TARA_PSE_93_MAG_00171	No			TARA_SMAGs	MAG	70.4617	29.5383	Eukarya	Phytoplankton	64	0.960681	Group_C	Eukarya	Stramenopiles	Chromista	TARA_PSE_93_MAG_00171		Bacillariophyta	Mediophyceae	Chaetocerotales	Chaetocerotaceae	Chaetoceros	36009581	4.6107e+07	4704	9415	41.419	136.8	9980	1301.8	99.5	1.67	1693.11	1780.59	2.73	58.9	16286	10891	83.13	10.84	78.1	2	100	1	1	1
	TARA_PSE_93_MAG_00182	TARA_PSE_MAG_00182	TARA_PSE_93_MAG_00182	No			TARA_SMAGs	MAG	80.8407	19.1593	Eukarya	Phytoplankton	16	0.951677	Group_C	Eukarya	Archaeplastida	Plantae	TARA_PSE_93_MAG_00182		Chlorophyta	Chloropicophyceae	Chloropicales	Chloropicaceae	Chloropicon	15663282	1.89399e+07	2021	9662	58.3783	113.04	5198	1132.35	99.7	1.7	1305.8	1188.76	2.65	65.4	9048	6359	83.13	12.05	82.7	0.4	100	1	1	1
	TARA_PSE_93_MAG_00188	TARA_PSE_MAG_00188	TARA_PSE_93_MAG_00188	Yes			TARA_SMAGs	MAG	42.1723	57.8277	Eukarya		0	0.00134053	Group_B	Eukarya	Amoebozoa	Chromista	TARA_PSE_93_MAG_00188		NA	NA	NA	NA	NA	18573151	2.56181e+07	2752	8061	55.6667	105.48	5244	1346.86	99.7	2.1	1633.62	1588.08	3.18	77	10625	11732	73.49	3.61	72.5	0	100	2	1	1
	TARA_PSE_93_MAG_00199	TARA_PSE_MAG_00199	TARA_PSE_93_MAG_00199	No			TARA_SMAGs	MAG	97.954	2.046	Eukarya		0	0.00282043	Group_C	Eukarya	Opisthokonta	Fungi	TARA_PSE_93_MAG_00199		Ascomycota	Ascomycetes	Incertae_sedis	Incertae_sedis	NA	47732929	5.09423e+07	1109	76667	48.5523	85.29	15760	863.39	100	2.08	2111.27	1354.45	3.4	51.9	28681	31003	72.29	7.23	93.7	0	100	3	1	1
	TARA_PSE_93_MAG_00200	TARA_PSE_MAG_00200	TARA_PSE_93_MAG_00200	No			TARA_SMAGs	MAG	74.5227	25.4773	Eukarya	Phytoplankton	10	0.939656	Group_C	Eukarya	Archaeplastida	Plantae	TARA_PSE_93_MAG_00200		Chlorophyta	Chloropicophyceae	Chloropicales	Chloropicaceae	Chloropicon	13950267	2.05756e+07	2266	7461	60.8192	158.2	3041	1156.61	99.9	2.6	1495.82	1156.84	3.59	65.8	7942	12683	68.67	3.61	67.8	0.4	100	1	1	1
	TARA_PSE_93_MAG_00201	TARA_PSE_MAG_00201	TARA_PSE_93_MAG_00201	Yes			TARA_SMAGs	MAG	72.3403	27.6597	Eukarya	Phytoplankton	13	0.991522	Group_C	Eukarya	Archaeplastida	Plantae	TARA_PSE_93_MAG_00201		Chlorophyta	Chloropicophyceae	Chloropicales	Chloropicaceae	Chloropicon	15271855	1.93805e+07	2697	6186	48.1284	126.91	6129	1232.43	99.6	1.3	1352.14	1274.04	2.37	63.2	7835	2330	68.67	7.23	78.8	0.4	100	1	1	1
	TARA_PSE_93_MAG_00202	TARA_PSE_MAG_00202	TARA_PSE_93_MAG_00202	No			TARA_SMAGs	MAG	74.746	25.254	Eukarya		0	0.000612745	Small_Animals	Eukarya	Opisthokonta	Animalia	TARA_PSE_93_MAG_00202		Arthropoda	Hexanauplia	Marine_Hexanauplia_B	Marine_Hexanauplia_B	Marine_Hexanauplia_B	43057692	8.32837e+07	12080	3428	36.1294	424.28	5425	871.86	61	1.8	1348.49	1075.89	2.71	20.6	10184	8153	44.58	10.84	51.7	0	66.6667	1	0	0
	TARA_PSE_93_MAG_00203	TARA_PSE_MAG_00203	TARA_PSE_93_MAG_00203	No			TARA_SMAGs	MAG			Eukarya	Phytoplankton	29	0.384663	Group_A	Eukarya	Haptista	Chromista	TARA_PSE_93_MAG_00203		Haptophyta	NA	NA	NA	NA	14010948	3.68709e+07	3189	4361	58.9111	160.07	6573	780.37	98.8	1.49	1031.09	1111.74	2.58	53.1	9542	4678	39.76	2.41	38	0	0	1	0	0
	TARA_PSE_93_MAG_00207	TARA_PSE_MAG_00207	TARA_PSE_93_MAG_00207	No			TARA_SMAGs	MAG	50.8325	49.1675	Eukarya	Phytoplankton	15	0.091513	Group_B	Eukarya	Stramenopiles	Chromista	TARA_PSE_93_MAG_00207		Ochrophyta	Dictyochophyceae	Pedinellales	Pedinellaceae	NA	27899377	6.97484e+07	6497	4296	58.4187	145.96	6012	1821.85	99.8	1.93	2030.47	2253.11	3.07	71.5	10947	10225	42.17	10.84	40	0.4	66.6667	2	0	1
	TARA_PSE_93_MAG_00209	TARA_PSE_MAG_00209	TARA_PSE_93_MAG_00209	Yes			TARA_SMAGs	MAG			Eukarya		0	0.00158654	Small_Animals	Eukarya	Opisthokonta	Animalia	TARA_PSE_93_MAG_00209		Arthropoda	Hexanauplia	Marine_Hexanauplia_A	Marine_Hexanauplia_A	Marine_Hexanauplia_A	12185072	3.78418e+07	3451	3414	48.1735	104.74	2081	1178.48	99.6	2.84	1610.3	1361.77	3.75	60.9	6300	11620	30.12	9.64	32.2	1.2	33.3333	1	0	0
	TARA_PSE_93_MAG_00212	TARA_PSE_MAG_00212	TARA_PSE_93_MAG_00212	Yes			TARA_SMAGs	MAG	48.1553	51.8447	Eukarya		0	0.00589805	Group_D	Eukarya	Cryptista (disputed position)	Chromista	TARA_PSE_93_MAG_00212		Picozoa	Picozoa	Picozoa	Picozoa	Picozoa	40973904	102434760	11154	3585	65.7709	96.02	6541	1752.33	99.8	2.77	1973.07	1862.02	3.78	76.8	17967	31787	31.33	3.61	40	0	66.6667	1	1	1
	TARA_PSE_93_MAG_00213	TARA_PSE_MAG_00213	TARA_PSE_93_MAG_00213	Yes			TARA_SMAGs	MAG	87.092	12.908	Eukarya	Phytoplankton	33	0.780262	Group_C	Eukarya	Stramenopiles	Chromista	TARA_PSE_93_MAG_00213		Bacillariophyta	Bacillariophyceae	Bacillariales	Bacillariaceae	Pseudo-nitzschia	17103317	3.54106e+07	3743	4685	44.4262	136.7	4718	1532.28	99.9	1.66	1722.53	1903.38	2.63	70.9	7917	5209	46.99	1.2	48.3	0.8	100	2	1	1
	TARA_PSE_93_MAG_00214	TARA_PSE_MAG_00214	TARA_PSE_93_MAG_00214	No			TARA_SMAGs	MAG	52.3013	47.6987	Eukarya	Phytoplankton	18	0.0618519	Group_B	Eukarya	Stramenopiles	Chromista	TARA_PSE_93_MAG_00214		Ochrophyta	Chrysophyceae	New_Chrysophyceae	New_Chrysophyceae	New_Chrysophyceae	10203975	2.7653e+07	2570	4025	31.9817	130.9	4474	990.67	97	1.3	1083.17	1577.96	2.5	54.1	5572	1649	34.94	1.2	36.9	0.4	100	1	1	1
	TARA_PSE_93_MAG_00215	TARA_PSE_MAG_00215	TARA_PSE_93_MAG_00215	No			TARA_SMAGs	MAG			Eukarya		0	0.000730104	Small_Animals	Eukarya	Opisthokonta	Animalia	TARA_PSE_93_MAG_00215		Chordata	NA	NA	NA	NA	201854422	3.95793e+08	41463	5074	24.6539	630.36	10932	588.19	56.1	2.9	1953.17	665.86	4.13	8.1	27871	53043	14.46	1.2	51	0.8	0	1	0	0
	TARA_PSE_93_MAG_00216	TARA_PSE_MAG_00216	TARA_PSE_93_MAG_00216	Yes			TARA_SMAGs	MAG	55.102	44.898	Eukarya		0	0.00148571	Group_B	Eukarya	Stramenopiles	Chromista	TARA_PSE_93_MAG_00216	MAST_Major_Clade_I	MAST	MAST_unclassified_Clade	MAST_unclassified_Clade	MAST_unclassified_Clade	MAST_unclassified_Clade	31919427	9.82136e+07	8201	3856	45.7615	140.97	1998	1159.61	95.7	5.82	1978	1210.27	6.88	40.1	11033	53151	10.84	2.41	32.5	0	16.6667	1	0	1
	TARA_PSE_93_MAG_00217	TARA_PSE_MAG_00217	TARA_PSE_93_MAG_00217	Yes			TARA_SMAGs	MAG	74.0627	25.9373	Eukarya		0	0.00129498	Small_Animals	Eukarya	Opisthokonta	Animalia	TARA_PSE_93_MAG_00217		Arthropoda	Hexanauplia	Marine_Hexanauplia_B	Marine_Hexanauplia_B	Marine_Hexanauplia_B	25430176	5.18983e+07	6841	3593	34.4542	149.43	8392	852.53	97	2.01	1298.47	1582.81	3.89	43.3	12924	13107	27.71	8.43	49	0.8	83.3333	1	1	1
	TARA_PSE_93_MAG_00218	TARA_PSE_MAG_00218	TARA_PSE_93_MAG_00218	No			TARA_SMAGs	MAG	65.96	34.04	Eukarya	Phytoplankton	23	0.248766	Group_A	Eukarya	Haptista	Chromista	TARA_PSE_93_MAG_00218		Haptophyta	Prymnesiophyceae	Prymnesiales	Chrysochromulinaceae	New_Chrysochromulinaceae_01	17199567	5.16504e+07	4545	3707	67.793	128.07	5748	1372.68	99.9	1.79	1514.06	1801.46	3.01	75.8	9500	7540	22.89	8.43	33.3	0.4	50	1	0	1
	TARA_PSE_93_MAG_00219	TARA_PSE_MAG_00219	TARA_PSE_93_MAG_00219	No			TARA_SMAGs	MAG	43.036	56.964	Eukarya	Phytoplankton	35	0.649714	Group_A	Eukarya	Haptista	Chromista	TARA_PSE_93_MAG_00219		Haptophyta	Prymnesiophyceae	Prymnesiales	Prymnesiaceae	NA	34283226	9.39266e+07	8671	3896	63.7244	130.05	9817	1006.95	98.5	1.98	1169.97	1288.18	3.12	53.9	18344	18039	44.58	4.82	36.5	1.2	66.6667	1	1	0
	TARA_PSE_93_MAG_00220	TARA_PSE_MAG_00220	TARA_PSE_93_MAG_00220	No			TARA_SMAGs	MAG	54.6167	45.3833	Eukarya	Phytoplankton	9	0.158596	Group_C	Eukarya	Archaeplastida	Plantae	TARA_PSE_93_MAG_00220		Chlorophyta	Chloropicophyceae	Chloropicales	Chloropicaceae	Chloroparvula	10538444	3.23265e+07	2828	3688	71.8032	118.59	5875	996.71	100	1.31	1185.47	1302.19	2.54	69.4	7340	2252	42.17	2.41	32.6	0.4	100	1	1	1
	TARA_PSE_93_MAG_00221	TARA_PSE_MAG_00221	TARA_PSE_93_MAG_00221	Yes			TARA_SMAGs	MAG	75.1895	24.8105	Eukarya		0	0.00132404	Small_Animals	Eukarya	Opisthokonta	Animalia	TARA_PSE_93_MAG_00221		Arthropoda	Hexanauplia	Marine_Hexanauplia_A	Marine_Hexanauplia_A	Marine_Hexanauplia_A	54436112	1.11778e+08	13297	4074	42.5671	170.02	6852	943.96	89.1	3.27	1566.28	1120.35	4.4	36	20758	47213	46.99	9.64	48.7	0.8	66.6667	1	1	1
	TARA_PSE_93_MAG_00222	TARA_PSE_MAG_00222	TARA_PSE_93_MAG_00222	No			TARA_SMAGs	MAG	60.3095	39.6905	Eukarya		0	0.000336741	Small_Animals	Eukarya	Opisthokonta	Animalia	TARA_PSE_93_MAG_00222		Chordata	Appendicularia	Copelata	Oikopleuridae	NA	13900313	3.8505e+07	3111	4660	36.7596	153.76	1230	954.87	94.6	4.23	1896.12	1120.71	5.1	39.6	5763	18605	19.28	12.05	36.1	0	66.6667	1	1	1
	TARA_PSE_93_MAG_00223	TARA_PSE_MAG_00223	TARA_PSE_93_MAG_00223	Yes			TARA_SMAGs	MAG	71.143	28.857	Eukarya		0	0.00240924	Small_Animals	Eukarya	Opisthokonta	Animalia	TARA_PSE_93_MAG_00223		Arthropoda	Hexanauplia	Marine_Hexanauplia_A	Marine_Hexanauplia_A	Marine_Hexanauplia_A	43730255	8.99799e+07	10050	4414	42.5129	162.54	5021	1009.02	90.8	3.55	1715.39	1219.23	4.67	38	16469	42034	37.35	8.43	48.6	0.4	16.6667	1	0	0
	TARA_PSE_93_MAG_00224	TARA_PSE_MAG_00224	TARA_PSE_93_MAG_00224	Yes			TARA_SMAGs	MAG	58.598	41.402	Eukarya	Phytoplankton	38	0.143028	Group_A	Eukarya	Haptista	Chromista	TARA_PSE_93_MAG_00224		Haptophyta	Prymnesiophyceae	Sister_Phaeocystis	Sister_Phaeocystis	Sister_Phaeocystis	15365934	3.91988e+07	4025	3632	70.8817	112.06	7846	1274.63	100	1.38	1383.08	1697.9	2.73	83.4	10052	3825	40.96	6.02	39.2	0	50	1	0	0
	TARA_PSE_93_MAG_00226	TARA_PSE_MAG_00226	TARA_PSE_93_MAG_00226	Yes			TARA_SMAGs	MAG	59.725	40.275	Eukarya	Phytoplankton	23	0.307782	Group_A	Eukarya	Haptista	Chromista	TARA_PSE_93_MAG_00226		Haptophyta	Prymnesiophyceae	Phaeocystales	Phaeocystaceae	Phaeocystis	21492157	7.70328e+07	5782	3654	66.9864	141.01	8246	818.93	100	2.05	1032.2	989.23	3.19	60.2	15815	16539	27.71	6.02	27.9	0	16.6667	1	0	0
	TARA_PSE_93_MAG_00227	TARA_PSE_MAG_00227	TARA_PSE_93_MAG_00227	No			TARA_SMAGs	MAG	51.899	48.101	Eukarya		0	0.000785023	Group_D	Eukarya	Cryptista (disputed position)	Chromista	TARA_PSE_93_MAG_00227		Picozoa	Picozoa	Picozoa	Picozoa	Picozoa	10223254	7.68666e+07	3045	3248	58.0711	119.32	1379	1874.29	99.6	3.03	2164.93	1913.35	4.07	74.5	4063	8242	12.05	2.41	13.3	0	33.3333	1	0	1
	TARA_PSE_93_MAG_00228	TARA_PSE_MAG_00228	TARA_PSE_93_MAG_00228	No			TARA_SMAGs	MAG	59.7513	40.2487	Eukarya	Phytoplankton	15	0.916885	Group_C	Eukarya	Archaeplastida	Plantae	TARA_PSE_93_MAG_00228		Chlorophyta	Sister_Pycnococcus	Sister_Pycnococcus	Sister_Pycnococcus	Sister_Pycnococcus	17472738	2.76906e+07	3376	5469	42.6682	140.57	3139	999.8	95.4	2.04	1358.59	1196.85	2.89	39.9	6978	7272	59.04	10.84	63.1	0	100	1	1	1
	TARA_PSE_93_MAG_00229	TARA_PSE_MAG_00229	TARA_PSE_93_MAG_00229	No			TARA_SMAGs	MAG			Eukarya		0	0.000807243	Small_Animals	Eukarya	Opisthokonta	Animalia	TARA_PSE_93_MAG_00229		Chordata	Appendicularia	Copelata	Oikopleuridae	NA	56952677	1.22216e+08	11991	4834	34.6874	226.82	4369	528.66	80.3	3.23	1458.01	614.53	3.86	18.4	19804	44147	9.64	6.02	46.6	0.4	16.6667	1	0	0
	TARA_PSE_93_MAG_00230	TARA_PSE_MAG_00230	TARA_PSE_93_MAG_00230	Yes			TARA_SMAGs	MAG	73.983	26.017	Eukarya		0	0.000714075	Small_Animals	Eukarya	Opisthokonta	Animalia	TARA_PSE_93_MAG_00230		Arthropoda	Hexanauplia	Marine_Hexanauplia_B	Marine_Hexanauplia_B	Marine_Hexanauplia_B	27387056	7.11352e+07	6508	4225	34.5603	221.21	8286	703.82	98.8	2.36	1420.1	1248.63	4.2	37	14402	19541	30.12	7.23	38.5	0	33.3333	1	0	1
	TARA_PSE_93_MAG_00231	TARA_PSE_MAG_00231	TARA_PSE_93_MAG_00231	No			TARA_SMAGs	MAG	75.9973	24.0027	Eukarya		0	0.0011699	Small_Animals	Eukarya	Opisthokonta	Animalia	TARA_PSE_93_MAG_00231		Arthropoda	Hexanauplia	Marine_Hexanauplia_A	Marine_Hexanauplia_A	Marine_Hexanauplia_A	109304568	2.306e+08	31035	3399	38.8741	156.97	16860	1384.84	74	2.12	1701.55	1600.12	3.47	39	30820	34428	36.14	12.05	47.4	0.4	83.3333	1	1	1
	TARA_PSE_93_MAG_00232	TARA_PSE_MAG_00232	TARA_PSE_93_MAG_00232	Yes			TARA_SMAGs	MAG	87.28	12.72	Eukarya		0	0.0004952	Small_Animals	Eukarya	Opisthokonta	Animalia	TARA_PSE_93_MAG_00232		Arthropoda	Hexanauplia	Marine_Hexanauplia_B	Marine_Hexanauplia_B	Marine_Hexanauplia_B	17868853	1.37453e+08	4525	3895	47.9855	223.53	2252	771.82	81.9	2.99	1406.09	966.19	4.17	26.2	6060	12074	7.23	0	13	0	16.6667	1	0	1
	TARA_PSE_93_MAG_00233	TARA_PSE_MAG_00233	TARA_PSE_93_MAG_00233	Yes			TARA_SMAGs	MAG	65.483	34.517	Eukarya		0	0.00062556	Small_Animals	Eukarya	Opisthokonta	Animalia	TARA_PSE_93_MAG_00233		Arthropoda	Hexanauplia	Marine_Hexanauplia_A	Marine_Hexanauplia_A	Marine_Hexanauplia_A	36608790	1.15122e+08	10311	3392	43.2038	147.25	4140	932.2	79.3	3.85	1572.27	1092.85	5.31	31.1	12225	34885	9.64	0	31.8	0.4	50	1	1	0
	TARA_PSE_93_MAG_00234	TARA_PSE_MAG_00234	TARA_PSE_93_MAG_00234	Yes			TARA_SMAGs	MAG	85.325	14.675	Eukarya		0	0.000774713	Small_Animals	Eukarya	Opisthokonta	Animalia	TARA_PSE_93_MAG_00234		Arthropoda	Hexanauplia	Marine_Hexanauplia_B	Marine_Hexanauplia_B	Marine_Hexanauplia_B	11277756	4.79905e+07	2332	5089	50.9007	220.08	1743	766.03	88.9	2.67	1510.45	973.72	3.74	30.3	4462	7438	13.25	4.82	23.5	0	33.3333	1	0	0
	TARA_PSE_93_MAG_00235	TARA_PSE_MAG_00235	TARA_PSE_93_MAG_00235	Yes			TARA_SMAGs	MAG	79.0633	20.9367	Eukarya	Phytoplankton	20	0.402864	Group_A	Eukarya	Haptista	Chromista	TARA_PSE_93_MAG_00235		Haptophyta	Prymnesiophyceae	Isochrysidales	Noelaerhabdaceae	Emiliania	32906691	1.23246e+08	8527	3797	66.294	109.47	8236	1288.74	100	2.59	1560.42	1628.41	4.06	67.1	17135	27210	22.89	2.41	26.7	0.4	66.6667	1	1	1
	TARA_PSE_93_MAG_00236	TARA_PSE_MAG_00236	TARA_PSE_93_MAG_00236	Yes			TARA_SMAGs	MAG	58.4353	41.5647	Eukarya	Phytoplankton	9	0.183191	Group_C	Eukarya	Archaeplastida	Plantae	TARA_PSE_93_MAG_00236		Chlorophyta	Chloropicophyceae	Chloropicales	Chloropicaceae	Chloroparvula	10990910	2.08953e+07	2539	4398	71.15	186.62	5071	1574.48	100	1.13	2175.86	1834.96	2.13	82.3	5747	764	46.99	1.2	52.6	0	100	3	1	1
	TARA_PSE_93_MAG_00237	TARA_PSE_MAG_00237	TARA_PSE_93_MAG_00237	Yes			TARA_SMAGs	MAG			Eukarya		0	0.000464704	Small_Animals	Eukarya	Opisthokonta	Animalia	TARA_PSE_93_MAG_00237		Arthropoda	Hexanauplia	Marine_Hexanauplia_A	Marine_Hexanauplia_A	Marine_Hexanauplia_A	11165698	7.49376e+07	3228	3228	44.1658	141.19	3388	631.66	92.2	2.09	1007.61	942.89	3.43	34.8	6162	6735	8.43	3.61	14.9	0.8	0	1	0	0
	TARA_PSE_93_MAG_00238	TARA_PSE_MAG_00238	TARA_PSE_93_MAG_00238	Yes			TARA_SMAGs	MAG			Eukarya		0	0.000769384	Small_Animals	Eukarya	Opisthokonta	Animalia	TARA_PSE_93_MAG_00238		Arthropoda	Hexanauplia	Marine_Hexanauplia_B	Marine_Hexanauplia_B	Marine_Hexanauplia_B	65526886	2.01621e+08	18261	3478	40.1607	330.18	6540	738.98	72.9	2.81	1549.34	859.85	3.8	20.8	18466	33420	3.61	0	32.5	0	0	1	0	0
	TARA_PSE_93_MAG_00239	TARA_PSE_MAG_00239	TARA_PSE_93_MAG_00239	Yes			TARA_SMAGs	MAG	75.2525	24.7475	Eukarya		0	0.000328645	Small_Animals	Eukarya	Opisthokonta	Animalia	TARA_PSE_93_MAG_00239		Arthropoda	Hexanauplia	Marine_Hexanauplia_A	Marine_Hexanauplia_A	Marine_Hexanauplia_A	11150827	5.25982e+07	1971	6254	44.226	217.35	1176	1151.13	87.4	3.39	2078.29	1506.83	4.63	35.5	3439	8208	14.46	1.2	21.2	0	66.6667	1	1	1
	TARA_PSE_93_MAG_00240	TARA_PSE_MAG_00240	TARA_PSE_93_MAG_00240	Yes			TARA_SMAGs	MAG	73.323	26.677	Eukarya		0	0.000935364	Group_D	Eukarya	Opisthokonta	Protozoa	TARA_PSE_93_MAG_00240		Choanozoa	Choanoflagellatea	Acanthoecida	NA	NA	21059551	4.58814e+07	4894	4349	55.5374	187.03	3024	1297.36	100	3.82	2034.33	1430.87	5.15	57.9	9399	26483	24.1	4.82	45.9	1.2	33.3333	4	0	1
	TARA_PSE_93_MAG_00241	TARA_PSE_MAG_00241	TARA_PSE_93_MAG_00241	No			TARA_SMAGs	MAG	46.4857	53.5143	Eukarya	Phytoplankton	26	0.883729	Group_B	Eukarya	Stramenopiles	Chromista	TARA_PSE_93_MAG_00241		Ochrophyta	Dictyochophyceae	Pedinellales	Pedinellaceae	NA	37659542	6.31872e+07	7651	5169	49.3744	111.6	8476	1780.98	99.9	1.87	1987.48	2228.26	3.05	69.7	14732	12808	59.04	14.46	59.6	1.2	100	4	1	1
	TARA_PSE_93_MAG_00242	TARA_PSE_MAG_00242	TARA_PSE_93_MAG_00242	No			TARA_SMAGs	MAG	47.237	52.763	Eukarya		0	0.000301025	Small_Animals	Eukarya	Opisthokonta	Animalia	TARA_PSE_93_MAG_00242		Chordata	NA	NA	NA	NA	12328461	2.62308e+08	1313	12966	26.2744	802.89	768	815.74	81.7	3.58	3255.54	1033.44	5.71	11.2	1697	4380	6.02	0	4.7	0	50	1	0	0
	TARA_PSE_93_MAG_00243	TARA_PSE_MAG_00243	TARA_PSE_93_MAG_00243	Yes			TARA_SMAGs	MAG			Eukarya		0	0.000363664	Small_Animals	Eukarya	Opisthokonta	Animalia	TARA_PSE_93_MAG_00243		Arthropoda	Hexanauplia	Marine_Hexanauplia_B	Marine_Hexanauplia_B	Marine_Hexanauplia_B	32363319	3.44291e+08	9300	3367	35.8695	390.72	5047	693.24	51.2	1.38	944.88	1179.27	2.54	14.3	6689	2525	9.64	0	9.4	0	0	1	0	0
	TARA_PSE_93_MAG_00244	TARA_PSE_MAG_00244	TARA_PSE_93_MAG_00244	Yes			TARA_SMAGs	MAG	60.8595	39.1405	Eukarya		0	0.000972486	Small_Animals	Eukarya	Opisthokonta	Animalia	TARA_PSE_93_MAG_00244		Arthropoda	Hexanauplia	Marine_Hexanauplia_A	Marine_Hexanauplia_A	Marine_Hexanauplia_A	34715027	8.34496e+07	8594	3995	44.6373	130.36	4958	903.17	73.2	3.65	1594.28	1277.35	5.65	30	11516	30505	30.12	9.64	41.6	0	83.3333	3	1	0
	TARA_PSE_93_MAG_00245	TARA_PSE_MAG_00245	TARA_PSE_93_MAG_00245	Yes			TARA_SMAGs	MAG			Eukarya	Phytoplankton	26	0.484812	Group_A	Eukarya	Haptista	Chromista	TARA_PSE_93_MAG_00245		Haptophyta	NA	NA	NA	NA	15971362	3.80271e+07	4613	3377	66.9212	115.18	4565	980.48	99.8	2.46	1187.18	1109.35	3.68	61.7	10051	14702	31.33	2.41	42	0.8	16.6667	1	0	0
	TARA_PSE_93_MAG_00246	TARA_PSE_MAG_00246	TARA_PSE_93_MAG_00246	Yes			TARA_SMAGs	MAG	68.516	31.484	Eukarya		0	0.000619766	Small_Animals	Eukarya	Opisthokonta	Animalia	TARA_PSE_93_MAG_00246		Arthropoda	Hexanauplia	Marine_Hexanauplia_B	Marine_Hexanauplia_B	Marine_Hexanauplia_B	19738805	5.98146e+07	5595	3385	33.592	138.86	3613	928.9	80.3	2.31	1324.94	1257.14	3.51	35.4	7534	9832	22.89	4.82	33	0.4	83.3333	1	1	1
	TARA_PSE_93_MAG_00247	TARA_PSE_MAG_00247	TARA_PSE_93_MAG_00247	Yes			TARA_SMAGs	MAG	67.5857	32.4143	Eukarya		0	0.00113394	Small_Animals	Eukarya	Opisthokonta	Animalia	TARA_PSE_93_MAG_00247		Arthropoda	Hexanauplia	Marine_Hexanauplia_A	Marine_Hexanauplia_A	Marine_Hexanauplia_A	57512323	2.09899e+08	15502	3603	43.8031	159.17	7984	698.89	61	3.24	1362.92	1004.93	5.24	20.6	16941	37936	24.1	12.05	27.4	0	100	1	1	1
	TARA_PSE_93_MAG_00248	TARA_PSE_MAG_00248	TARA_PSE_93_MAG_00248	No			TARA_SMAGs	MAG	88.2315	11.7685	Eukarya		0	0.000739412	Small_Animals	Eukarya	Opisthokonta	Animalia	TARA_PSE_93_MAG_00248		Chordata	Appendicularia	Copelata	Oikopleuridae	NA	14428967	3.82731e+07	3424	4196	42.4956	103.46	831	1157.62	96.1	4.66	1738.27	1219.94	5.21	51.6	6428	23545	20.48	3.61	37.7	0.4	50	1	1	1
	TARA_PSE_93_MAG_00249	TARA_PSE_MAG_00249	TARA_PSE_93_MAG_00249	Yes			TARA_SMAGs	MAG			Eukarya		0	0.000375088	Small_Animals	Eukarya	Opisthokonta	Animalia	TARA_PSE_93_MAG_00249		Arthropoda	Hexanauplia	Marine_Hexanauplia_A	Marine_Hexanauplia_A	Marine_Hexanauplia_A	32201799	2.63949e+08	9326	3302	45.6148	246.04	4296	709.23	78.3	2.79	1219.07	800.45	3.95	24.1	10964	19640	0	0	12.2	0	0	1	0	0
	TARA_PSE_93_MAG_00250	TARA_PSE_MAG_00250	TARA_PSE_93_MAG_00250	Yes			TARA_SMAGs	MAG			Eukarya		0	0.000531185	Small_Animals	Eukarya	Opisthokonta	Animalia	TARA_PSE_93_MAG_00250		Arthropoda	Hexanauplia	Marine_Hexanauplia_B	Marine_Hexanauplia_B	Marine_Hexanauplia_B	48921754	2.76394e+08	14366	3286	35.3933	435.11	10802	547.76	79.6	1.83	1111.71	861.55	3.13	19.8	17645	14587	3.61	0	17.7	0	0	1	0	0
	TARA_PSE_93_MAG_00251	TARA_PSE_MAG_00251	TARA_PSE_93_MAG_00251	Yes			TARA_SMAGs	MAG	68.553	31.447	Eukarya		0	0.00156895	Small_Animals	Eukarya	Opisthokonta	Animalia	TARA_PSE_93_MAG_00251		Arthropoda	Hexanauplia	Marine_Hexanauplia_A	Marine_Hexanauplia_A	Marine_Hexanauplia_A	65967899	9.29125e+07	12922	5439	43.417	161.11	23528	571.16	98.3	2.11	1144.01	973.61	3.7	34.5	39867	44147	55.42	18.07	71	0.8	66.6667	5	1	0
	TARA_PSE_93_MAG_00252	TARA_PSE_MAG_00252	TARA_PSE_93_MAG_00252	Yes			TARA_SMAGs	MAG	88.5845	11.4155	Eukarya		0	0.000353351	Small_Animals	Eukarya	Opisthokonta	Animalia	TARA_PSE_93_MAG_00252		Arthropoda	Hexanauplia	Marine_Hexanauplia_B	Marine_Hexanauplia_B	Marine_Hexanauplia_B	22046706	7.30023e+07	6285	3396	49.4308	187.64	3507	838.37	88.3	2.91	1445.42	1028.23	4.07	35.4	9312	17794	22.89	4.82	30.2	0.4	33.3333	1	0	1
	TARA_PSE_93_MAG_00253	TARA_PSE_MAG_00253	TARA_PSE_93_MAG_00253	No			TARA_SMAGs	MAG	70.925	29.075	Eukarya	Phytoplankton	33	0.757067	Group_C	Eukarya	Stramenopiles	Chromista	TARA_PSE_93_MAG_00253		Bacillariophyta	Mediophyceae	Chaetocerotales	Chaetocerotaceae	Chaetoceros	24577184	4.34994e+07	5729	4407	41.7642	101.27	7398	1288.46	99.3	1.7	1545.74	1672.44	2.76	64.5	12309	8662	56.63	4.82	56.5	0.8	100	1	1	1
	TARA_PSE_93_MAG_00254	TARA_PSE_MAG_00254	TARA_PSE_93_MAG_00254	Yes			TARA_SMAGs	MAG	65.568	34.432	Eukarya		0	0.001082	Small_Animals	Eukarya	Opisthokonta	Animalia	TARA_PSE_93_MAG_00254		Arthropoda	Hexanauplia	Marine_Hexanauplia_A	Marine_Hexanauplia_A	Marine_Hexanauplia_A	81169487	1.93722e+08	18238	4520	36.6521	192.64	8054	1020.13	67	2.98	1731.66	1233.87	4.18	26.8	21312	42171	44.58	8.43	41.9	0.4	66.6667	1	1	0
	TARA_PSE_93_MAG_00255	TARA_PSE_MAG_00255	TARA_PSE_93_MAG_00255	Yes			TARA_SMAGs	MAG	45.951	54.049	Eukarya		0	0.00221915	Group_B	Eukarya	Stramenopiles	Chromista	TARA_PSE_93_MAG_00255	MAST_Major_Clade_I	MAST	MAST_unclassified_Clade	MAST_unclassified_Clade	MAST_unclassified_Clade	MAST_unclassified_Clade	48629672	1.05032e+08	11897	4072	47.0775	127.88	3984	1344.18	95.3	5.25	2044.03	1373.92	6.6	45.6	16488	70074	10.84	6.02	46.3	1.2	16.6667	1	0	1
	TARA_PSE_93_MAG_00256	TARA_PSE_MAG_00256	TARA_PSE_93_MAG_00256	Yes			TARA_SMAGs	MAG	69.2195	30.7805	Eukarya		0	0.00113044	Small_Animals	Eukarya	Opisthokonta	Animalia	TARA_PSE_93_MAG_00256		Arthropoda	Hexanauplia	Marine_Hexanauplia_A	Marine_Hexanauplia_A	Marine_Hexanauplia_A	56322151	1.04883e+08	13981	3957	44.8589	171.22	26322	502.31	98.2	1.84	966.26	929.37	3.65	34.4	38564	32497	33.73	7.23	53.7	0	50	1	1	0
	TARA_PSE_93_MAG_00257	TARA_PSE_MAG_00257	TARA_PSE_93_MAG_00257	Yes			TARA_SMAGs	MAG	83.249	16.751	Eukarya		0	0.000541839	Small_Animals	Eukarya	Opisthokonta	Animalia	TARA_PSE_93_MAG_00257		Chordata	Appendicularia	Copelata	Oikopleuridae	NA	15918194	8.84344e+07	3931	3990	36.5356	168.53	1324	833.55	89	3.91	1531.33	948.63	4.68	33.3	6361	18516	4.82	0	18	0	16.6667	1	0	1
	TARA_PSE_93_MAG_00258	TARA_PSE_MAG_00258	TARA_PSE_93_MAG_00258	Yes			TARA_SMAGs	MAG	65.175	34.825	Eukarya	Phytoplankton	17	0.417951	Group_B	Eukarya	Alveolata	Chromista	TARA_PSE_93_MAG_00258		Myzozoa	Myzozoa	Myzozoa	Myzozoa	Myzozoa	125743415	4.78112e+08	32041	3865	50.6548	388.67	22854	853.96	95.5	2.67	1698.69	969.17	4.11	33.6	49471	82801	13.25	0	26.3	1.2	50	1	0	1
	TARA_PSE_93_MAG_00259	TARA_PSE_MAG_00259	TARA_PSE_93_MAG_00259	No			TARA_SMAGs	MAG			Eukarya		0	0.000300982	Small_Animals	Eukarya	Opisthokonta	Animalia	TARA_PSE_93_MAG_00259		Arthropoda	Hexanauplia	Marine_Hexanauplia_A	Marine_Hexanauplia_A	Marine_Hexanauplia_A	39424722	3.9823e+08	9278	4330	38.9388	207.84	6471	1676.44	84.3	2.07	2100.34	2214.53	3.6	46.9	11023	11840	9.64	6.02	9.9	0	0	1	0	0
	TARA_PSE_93_MAG_00260	TARA_PSE_MAG_00260	TARA_PSE_93_MAG_00260	Yes			TARA_SMAGs	MAG			Eukarya		0	0.000540728	Small_Animals	Eukarya	Opisthokonta	Animalia	TARA_PSE_93_MAG_00260		Arthropoda	Hexanauplia	Marine_Hexanauplia_A	Marine_Hexanauplia_A	Marine_Hexanauplia_A	17047690	6.08846e+08	5235	3129	41.5682	172.91	2848	585	83.2	3.43	1162.66	742.71	5.29	22.5	6572	15980	0	0	2.8	0	0	1	0	0
	TARA_PSE_93_MAG_00261	TARA_PSE_MAG_00261	TARA_PSE_93_MAG_00261	No			TARA_SMAGs	MAG			Eukarya		0	0.00030105	Group_E	Eukarya	Alveolata	Chromista	TARA_PSE_93_MAG_00261		Ciliophora	NA	NA	NA	NA	12557783	1.44342e+08	3168	3957	48.1734	120.97	6750	424.43	96.6	1.27	851.02	649.14	2.31	28.6	8475	2265	12.05	0	8.7	0	33.3333	1	0	0
	TARA_PSE_93_MAG_00262	TARA_PSE_MAG_00262	TARA_PSE_93_MAG_00262	No			TARA_SMAGs	MAG			Eukarya		0	0.000469071	Small_Animals	Eukarya	Opisthokonta	Animalia	TARA_PSE_93_MAG_00262		Chordata	Appendicularia	Copelata	Oikopleuridae	NA	21074403	4.90102e+08	5543	3685	36.2524	181.97	1857	812.29	82.7	3.57	1391.13	929.82	4.46	28	7256	18662	0	0	4.3	0	0	1	0	0
	TARA_PSE_93_MAG_00263	TARA_PSE_MAG_00263	TARA_PSE_93_MAG_00263	No			TARA_SMAGs	MAG	49.8395	50.1605	Eukarya		0	0.000297825	Group_E	Eukarya	Alveolata	Chromista	TARA_PSE_93_MAG_00263		Ciliophora	Oligotrichea	Choreotrichida	New_Choreotrichida_01	New_Choreotrichida_01	27364185	3.14531e+08	7488	3530	47.5194	166.08	15393	390.67	91	1.16	661.03	664.19	2.25	25.3	17721	2916	8.43	3.61	8.7	0	50	1	0	1
	TARA_PSE_93_MAG_00265	TARA_PSE_MAG_00265	TARA_PSE_93_MAG_00265	Yes			TARA_SMAGs	MAG	84.2815	15.7185	Eukarya		0	0.00131456	Small_Animals	Eukarya	Opisthokonta	Animalia	TARA_PSE_93_MAG_00265		Arthropoda	Crustacea	Cladocera	Daphniidae	Daphnia	93707086	1.19524e+08	4348	51314	42.4246	394	20404	582	99.2	2.59	3124.61	1170.15	5.66	19.3	31009	49446	40.96	9.64	78.4	0.8	50	4	0	1
	TARA_PSE_93_MAG_00267	TARA_PSE_MAG_00267	TARA_PSE_93_MAG_00267	No			TARA_SMAGs	MAG	59.7703	40.2297	Eukarya	Phytoplankton	57	0.959027	Group_A	Eukarya	Haptista	Chromista	TARA_PSE_93_MAG_00267		Haptophyta	Prymnesiophyceae	Prymnesiales	Chrysochromulinaceae	New_Chrysochromulinaceae_01	37691573	5.65091e+07	6916	6028	64.8719	148.59	13551	1375.76	100	1.52	1494.71	1668.66	2.55	74.5	20401	10619	73.49	10.84	66.7	0.4	100	4	1	1
	TARA_PSE_93_MAG_00268	TARA_PSE_MAG_00268	TARA_PSE_93_MAG_00268	Yes			TARA_SMAGs	MAG			Eukarya		0	0.0010066	Small_Animals	Eukarya	Opisthokonta	Animalia	TARA_PSE_93_MAG_00268		Arthropoda	Hexanauplia	Marine_Hexanauplia_B	Marine_Hexanauplia_B	Marine_Hexanauplia_B	58471393	2.70701e+08	15627	3655	32.8096	295.62	19920	454.06	94.8	1.93	977.36	851.92	3.73	23.4	30186	28012	8.43	2.41	21.6	0.4	0	1	0	0
	TARA_PSW_86_MAG_00075	TARA_PSW_MAG_00075	TARA_PSW_86_MAG_00075	Yes			TARA_SMAGs	MAG	65.9767	34.0233	Eukarya	Phytoplankton	28	0.996813	Group_C	Eukarya	Archaeplastida	Plantae	TARA_PSW_86_MAG_00075		Chlorophyta	Mamiellophyceae	Mamiellales	Mamiellaceae	Micromonas	17403786	2.46164e+07	476	58086	68.3799	230.74	7182	1449.1	100	1.28	3993.68	1717.91	2.36	75.5	9065	2564	95.18	3.61	70.7	1.6	100	1	1	1
	TARA_PSW_86_MAG_00105	TARA_PSW_MAG_00105	TARA_PSW_86_MAG_00105	Yes			TARA_SMAGs	MAG	82.59	17.41	Eukarya	Phytoplankton	26	0.994177	Group_C	Eukarya	Archaeplastida	Plantae	TARA_PSW_86_MAG_00105		Chlorophyta	Mamiellophyceae	Mamiellales	Mamiellaceae	Micromonas	20021399	2.4779e+07	523	66599	67.2268	197.16	7071	1573.8	100	1.43	2812.92	1809.44	2.45	78.8	10025	4287	91.57	4.82	80.8	0.4	100	1	1	1
	TARA_PSW_86_MAG_00106	TARA_PSW_MAG_00106	TARA_PSW_86_MAG_00106	Yes			TARA_SMAGs	MAG	79.4887	20.5113	Eukarya	Phytoplankton	24	0.979774	Group_C	Eukarya	Archaeplastida	Plantae	TARA_PSW_86_MAG_00106		Chlorophyta	Mamiellophyceae	Mamiellales	Mamiellaceae	Micromonas	18659930	2.58448e+07	1345	21138	71.0282	216.87	7281	1533.66	100	1.33	1862.07	1843.98	2.28	80.3	9767	3191	90.36	3.61	72.2	0	100	1	1	1
	TARA_PSW_86_MAG_00160	TARA_PSW_MAG_00160	TARA_PSW_86_MAG_00160	Yes	METDB_00073	Chloropicon mariensis	TARA_SMAGs	MAG	72.277	27.723	Eukarya	Phytoplankton	15	0.999631	Group_C	Eukarya	Archaeplastida	Plantae	TARA_PSW_86_MAG_00160		Chlorophyta	Chloropicophyceae	Chloropicales	Chloropicaceae	Chloropicon	18085701	1.99621e+07	1718	14618	49.4279	138.17	5982	1312.94	100	1.67	1911.95	1301.37	2.71	71.6	9869	6643	85.54	4.82	90.6	0	100	2	1	1
	TARA_PSW_86_MAG_00208	TARA_PSW_MAG_00208	TARA_PSW_86_MAG_00208	Yes			TARA_SMAGs	MAG	52.9543	47.0457	Eukarya	Phytoplankton	20	0.989203	Group_C	Eukarya	Archaeplastida	Plantae	TARA_PSW_86_MAG_00208		Chlorophyta	Sister_Pycnococcus	Sister_Pycnococcus	Sister_Pycnococcus	Sister_Pycnococcus	18273471	2.41393e+07	1163	24412	54.3249	206.26	5165	1044.78	99.9	1.69	1416.32	1279.58	2.61	51.9	9074	6300	84.34	10.84	75.7	0	100	2	1	1
	TARA_PSW_86_MAG_00222	TARA_PSW_MAG_00222	TARA_PSW_86_MAG_00222	Yes			TARA_SMAGs	MAG	85.2325	14.7675	Eukarya	Phytoplankton	36	0.892168	Group_C	Eukarya	Stramenopiles	Chromista	TARA_PSW_86_MAG_00222		Bacillariophyta	Bacillariophyceae	Bacillariales	Bacillariaceae	Pseudo-nitzschia	22525297	3.22712e+07	2997	9314	46.3812	142.63	8231	1309.12	100	1.44	1470.35	1683.2	2.4	69.8	12017	5299	77.11	4.82	69.8	0	66.6667	1	1	0
	TARA_PSW_86_MAG_00236	TARA_PSW_MAG_00236	TARA_PSW_86_MAG_00236	Yes			TARA_SMAGs	MAG	86.3613	13.6387	Eukarya	Phytoplankton	55	0.970149	Group_C	Eukarya	Stramenopiles	Chromista	TARA_PSW_86_MAG_00236		Bacillariophyta	Bacillariophyceae	Bacillariales	Bacillariaceae	Pseudo-nitzschia	32295870	4.62692e+07	6423	5278	45.1625	145.67	11405	1279.56	99.8	1.49	1426.74	1684.75	2.55	65.9	16631	8078	75.9	6.02	69.8	1.6	100	1	1	1
	TARA_PSW_86_MAG_00253	TARA_PSW_MAG_00253	TARA_PSW_86_MAG_00253	Yes	METDB_00353	Prasinoderma coloniale	TARA_SMAGs	MAG	53.879	46.121	Eukarya	Phytoplankton	15	0.190889	Group_C	Eukarya	Archaeplastida	Plantae	TARA_PSW_86_MAG_00253		Chlorophyta	Palmophyllophyceae	Prasinococcales	Prasinococcaceae	Prasinoderma	16125812	2.4924e+07	3592	4640	69.2661	176.99	5146	1459.49	100	1.53	1972.01	1577.58	2.45	73.7	8144	4335	69.88	3.61	64.7	0.4	83.3333	1	1	1
	TARA_PSW_86_MAG_00256	TARA_PSW_MAG_00256	TARA_PSW_86_MAG_00256	Yes			TARA_SMAGs	MAG	69.261	30.739	Eukarya	Phytoplankton	44	0.694815	Group_C	Eukarya	Stramenopiles	Chromista	TARA_PSW_86_MAG_00256		Bacillariophyta	Mediophyceae	Chaetocerotales	Chaetocerotaceae	Chaetoceros	44361495	6.98606e+07	9477	4855	37.11	136.51	11836	1300.09	95.9	1.57	1505.89	1821.76	2.68	52.7	17975	10317	68.67	3.61	63.5	0.8	83.3333	1	1	1
	TARA_PSW_86_MAG_00257	TARA_PSW_MAG_00257	TARA_PSW_86_MAG_00257	No			TARA_SMAGs	MAG	71.3955	28.6045	Eukarya	Phytoplankton	41	0.507389	Group_B	Eukarya	Stramenopiles	Chromista	TARA_PSW_86_MAG_00257		Ochrophyta	Pelagophyceae	Pelagomonadales	Pelagomonadaceae	Aureococcus	19186117	3.46946e+07	3557	6013	71.1349	149.44	13207	839.87	100	1.24	925.96	1244.15	2.43	69.7	15934	3898	67.47	3.61	55.3	0.8	33.3333	1	1	0
	TARA_PSW_86_MAG_00260	TARA_PSW_MAG_00260	TARA_PSW_86_MAG_00260	Yes	METDB_00250	Micromonas commoda	TARA_SMAGs	MAG	71.9483	28.0517	Eukarya	Phytoplankton	9	0.950393	Group_C	Eukarya	Archaeplastida	Plantae	TARA_PSW_86_MAG_00260		Chlorophyta	Chloropicophyceae	Chloropicales	Chloropicaceae	Chloropicon	15540835	2.27871e+07	2823	6071	48.1492	154.36	4826	1211.38	99.6	1.67	1485.76	1181.17	2.69	62.2	7981	5336	66.27	6.02	68.2	0.4	100	2	1	1
	TARA_PSW_86_MAG_00261	TARA_PSW_MAG_00261	TARA_PSW_86_MAG_00261	No			TARA_SMAGs	MAG	93.6423	6.35767	Eukarya	Phytoplankton	32	0.893141	Group_C	Eukarya	Stramenopiles	Chromista	TARA_PSW_86_MAG_00261		Bacillariophyta	Mediophyceae	Thalassiosirales	Thalassiosiraceae	Thalassiosira	32906914	4.74163e+07	6352	5589	54.9968	97.25	8170	1292.59	99.7	2.32	1541.09	1691.89	3.56	66.1	16834	22142	79.52	22.89	69.4	1.2	83.3333	1	1	1
	TARA_PSW_86_MAG_00262	TARA_PSW_MAG_00262	TARA_PSW_86_MAG_00262	No			TARA_SMAGs	MAG	78.584	21.416	Eukarya	Phytoplankton	14	0.89291	Group_B	Eukarya	Cryptista	Chromista	TARA_PSW_86_MAG_00262		Cryptophyta	Cryptophyceae	Pyrenomonadales	Geminigeraceae	Geminigera	51723306	7.58406e+07	10311	5337	58.5454	170.94	10335	1460.8	99.8	2.36	1865.55	1701.57	3.39	67.7	23981	32682	69.88	18.07	68.2	2.7	66.6667	5	1	1
	TARA_PSW_86_MAG_00266	TARA_PSW_MAG_00266	TARA_PSW_86_MAG_00266	Yes			TARA_SMAGs	MAG	77.311	22.689	Eukarya	Phytoplankton	54	0.85254	Group_A	Eukarya	Haptista	Chromista	TARA_PSW_86_MAG_00266		Haptophyta	Prymnesiophyceae	Prymnesiales	Chrysochromulinaceae	New_Chrysochromulinaceae_01	44033421	73389035	5550	9957	61.6043	151.77	17121	868.16	99.3	1.47	1005.13	1356.44	2.55	48.3	24504	11417	55.42	7.23	60	0	16.6667	1	1	0
	TARA_PSW_86_MAG_00267	TARA_PSW_MAG_00267	TARA_PSW_86_MAG_00267	Yes			TARA_SMAGs	MAG			Eukarya		0	0.000355503	Small_Animals	Eukarya	Opisthokonta	Animalia	TARA_PSW_86_MAG_00267		Chordata	NA	NA	NA	NA	13279304	4.02403e+07	2596	5555	35.7469	323.78	5456	1391.95	98.3	1.22	1649.55	2279.44	2.28	69.4	6618	1488	36.14	0	33	0.4	50	1	0	0
	TARA_PSW_86_MAG_00268	TARA_PSW_MAG_00268	TARA_PSW_86_MAG_00268	Yes			TARA_SMAGs	MAG	68.144	31.856	Eukarya	Phytoplankton	29	0.270658	Group_A	Eukarya	Haptista	Chromista	TARA_PSW_86_MAG_00268		Haptophyta	Prymnesiophyceae	Prymnesiales	Chrysochromulinaceae	New_Chrysochromulinaceae_01	19127084	6.33347e+07	3371	6315	65.0271	151.07	6865	1349.59	99.9	1.6	1501.7	1791.4	2.88	71.1	10075	6028	26.51	3.61	30.2	0	50	1	1	0
	TARA_PSW_86_MAG_00270	TARA_PSW_MAG_00270	TARA_PSW_86_MAG_00270	No			TARA_SMAGs	MAG	72.197	27.803	Eukarya	Phytoplankton	19	0.869361	Group_C	Eukarya	Archaeplastida	Plantae	TARA_PSW_86_MAG_00270		Chlorophyta	Sister_Pycnococcus	Sister_Pycnococcus	Sister_Pycnococcus	Sister_Pycnococcus	17368585	2.93388e+07	3244	5827	42.1237	199.18	3238	1595.07	99.8	2.02	1971.49	1624.57	2.89	64.7	7050	7220	42.17	8.43	59.2	0.4	83.3333	1	0	1
	TARA_PSW_86_MAG_00272	TARA_PSW_MAG_00272	TARA_PSW_86_MAG_00272	Yes			TARA_SMAGs	MAG			Eukarya	Phytoplankton	28	0.174419	Group_A	Eukarya	Haptista	Chromista	TARA_PSW_86_MAG_00272		Haptophyta	NA	NA	NA	NA	18475521	4.32682e+07	5014	3636	68.3424	110.61	5314	1077.06	99.6	2.25	1251.38	1195.61	3.39	64.8	11113	13852	42.17	6.02	42.7	0.4	0	1	0	0
	TARA_PSW_86_MAG_00274	TARA_PSW_MAG_00274	TARA_PSW_86_MAG_00274	No			TARA_SMAGs	MAG	51.598	48.402	Eukarya		0	0.00708907	Group_B	Eukarya	Amoebozoa	Chromista	TARA_PSW_86_MAG_00274		NA	NA	NA	NA	NA	28479874	3.70349e+07	5223	5996	44.683	97.14	2940	1148.98	99.9	5.58	2284.73	1276.93	7.11	47.3	11731	53672	28.92	4.82	76.9	0	33.3333	1	1	1
	TARA_PSW_86_MAG_00275	TARA_PSW_MAG_00275	TARA_PSW_86_MAG_00275	Yes			TARA_SMAGs	MAG	62.555	37.445	Eukarya	Phytoplankton	40	0.774531	Group_A	Eukarya	Haptista	Chromista	TARA_PSW_86_MAG_00275		Haptophyta	Prymnesiophyceae	Prymnesiales	Chrysochromulinaceae	New_Chrysochromulinaceae_01	23796178	6.74113e+07	5431	4479	68.5688	167.97	10556	1140.1	99.9	1.38	1250.59	1365.1	2.41	69.4	14494	5554	28.92	6.02	35.3	0	33.3333	1	0	1
	TARA_PSW_86_MAG_00276	TARA_PSW_MAG_00276	TARA_PSW_86_MAG_00276	No			TARA_SMAGs	MAG	88.4245	11.5755	Eukarya	Phytoplankton	31	0.8911	Group_C	Eukarya	Stramenopiles	Chromista	TARA_PSW_86_MAG_00276		Bacillariophyta	Mediophyceae	Thalassiosirales	Thalassiosiraceae	Minidiscus	24492844	5.94487e+07	6619	3626	39.8315	122.58	9203	1131.42	99.7	1.67	1286.19	1392.1	2.75	68.8	14896	9991	46.99	7.23	41.2	0.8	83.3333	1	0	1
	TARA_PSW_86_MAG_00279	TARA_PSW_MAG_00279	TARA_PSW_86_MAG_00279	No			TARA_SMAGs	MAG	62.354	37.646	Eukarya	Phytoplankton	35	0.181592	Group_A	Eukarya	Haptista	Chromista	TARA_PSW_86_MAG_00279		Haptophyta	Prymnesiophyceae	Phaeocystales	Phaeocystaceae	Phaeocystis	30467575	1.05061e+08	8970	3265	67.1808	123.3	11192	922.34	98.3	1.66	1028.74	1203.75	2.79	53.6	17705	11635	22.89	8.43	29	1.6	66.6667	1	1	1
	TARA_PSW_86_MAG_00280	TARA_PSW_MAG_00280	TARA_PSW_86_MAG_00280	Yes			TARA_SMAGs	MAG	69.647	30.353	Eukarya	Phytoplankton	24	0.0852931	Group_A	Eukarya	Haptista	Chromista	TARA_PSW_86_MAG_00280		Haptophyta	Prymnesiophyceae	Prymnesiales	Chrysochromulinaceae	New_Chrysochromulinaceae_01	17528157	5.44353e+07	808	26562	65.1275	229.04	8199	1380.33	100	1.18	1497.63	2063.44	2.25	75.4	9574	1720	33.73	2.41	32.2	0	66.6667	1	0	1
	TARA_PSW_86_MAG_00281	TARA_PSW_MAG_00281	TARA_PSW_86_MAG_00281	Yes			TARA_SMAGs	MAG	87.529	12.471	Eukarya	Phytoplankton	20	0.191062	Group_C	Eukarya	Stramenopiles	Chromista	TARA_PSW_86_MAG_00281		Bacillariophyta	Bacillariophyceae	Bacillariales	Bacillariaceae	New_Bacillariaceae_01	17426785	3.6688e+07	4498	3824	45.7434	144.9	3962	1648.92	99.8	1.77	1839.77	2040.12	2.76	66.7	7048	5422	49.4	7.23	47.5	0.4	100	1	1	1
	TARA_PSW_86_MAG_00283	TARA_PSW_MAG_00283	TARA_PSW_86_MAG_00283	Yes			TARA_SMAGs	MAG	56.8495	43.1505	Eukarya	Phytoplankton	49	0.857958	Group_A	Eukarya	Haptista	Chromista	TARA_PSW_86_MAG_00283		Haptophyta	Prymnesiophyceae	Prymnesiales	Chrysochromulinaceae	New_Chrysochromulinaceae_01	36295699	6.709e+07	4967	8904	66.2013	190.43	19560	1250.61	100	1.1	1331.35	1290.22	2.13	73.8	21435	2116	57.83	4.82	54.1	0.4	33.3333	1	1	0
	TARA_PSW_86_MAG_00284	TARA_PSW_MAG_00284	TARA_PSW_86_MAG_00284	Yes			TARA_SMAGs	MAG			Eukarya	Phytoplankton	27	0.240277	Group_A	Eukarya	Haptista	Chromista	TARA_PSW_86_MAG_00284		Haptophyta	Prymnesiophyceae	Phaeocystales	Phaeocystaceae	Phaeocystis	44935796	1.54951e+08	12809	3385	65.2758	158.89	11053	1004.92	99.9	3.09	1409.28	1192.32	4.66	57.8	25832	54071	16.87	12.05	29	0	0	1	0	0
	TARA_PSW_86_MAG_00285	TARA_PSW_MAG_00285	TARA_PSW_86_MAG_00285	Yes			TARA_SMAGs	MAG	70.3193	29.6807	Eukarya	Phytoplankton	21	0.0972019	Group_A	Eukarya	Haptista	Chromista	TARA_PSW_86_MAG_00285		Haptophyta	Prymnesiophyceae	Prymnesiales	Chrysochromulinaceae	New_Chrysochromulinaceae_01	18843101	5.9255e+07	1292	19353	62.2963	219.31	6093	1475.3	100	1.44	1658.42	2026.33	2.46	68.4	8733	3850	34.94	2.41	31.8	0	100	1	1	1
	TARA_PSW_86_MAG_00286	TARA_PSW_MAG_00286	TARA_PSW_86_MAG_00286	Yes			TARA_SMAGs	MAG	66.35	33.65	Eukarya		0	0.000779414	Small_Animals	Eukarya	Opisthokonta	Animalia	TARA_PSW_86_MAG_00286		Arthropoda	Hexanauplia	Marine_Hexanauplia_A	Marine_Hexanauplia_A	Marine_Hexanauplia_A	35769649	1.0368e+08	7983	4610	43.8715	189.68	8217	770.75	95	2.64	1337.73	1201.3	4.34	34.8	16174	26576	30.12	9.64	34.5	0	50	1	1	0
	TARA_PSW_86_MAG_00287	TARA_PSW_MAG_00287	TARA_PSW_86_MAG_00287	Yes			TARA_SMAGs	MAG	57.8027	42.1973	Eukarya	Phytoplankton	54	0.556091	Group_A	Eukarya	Haptista	Chromista	TARA_PSW_86_MAG_00287		Haptophyta	Prymnesiophyceae	Sister_Phaeocystis	Sister_Phaeocystis	Sister_Phaeocystis	24583961	4.41364e+07	5678	4300	70.696	120.58	13528	874.52	99.3	1.35	951.88	1336.4	2.58	61.6	17313	5994	60.24	12.05	55.7	0.8	83.3333	1	1	1
	TARA_PSW_86_MAG_00288	TARA_PSW_MAG_00288	TARA_PSW_86_MAG_00288	Yes			TARA_SMAGs	MAG	68.47	31.53	Eukarya		0	0.000993639	Small_Animals	Eukarya	Opisthokonta	Animalia	TARA_PSW_86_MAG_00288		Arthropoda	Hexanauplia	Marine_Hexanauplia_A	Marine_Hexanauplia_A	Marine_Hexanauplia_A	18731336	6.28568e+07	5422	3305	43.928	147.37	3712	839.43	94.2	2.75	1290.58	1113.68	3.99	40.2	8973	15730	24.1	6.02	29.8	0.4	33.3333	1	0	0
	TARA_PSW_86_MAG_00289	TARA_PSW_MAG_00289	TARA_PSW_86_MAG_00289	Yes			TARA_SMAGs	MAG	66.0773	33.9227	Eukarya	Phytoplankton	23	0.937185	Group_C	Eukarya	Archaeplastida	Plantae	TARA_PSW_86_MAG_00289		Chlorophyta	Mamiellophyceae	Mamiellales	Mamiellaceae	Micromonas	14068092	2.44238e+07	390	41618	68.4309	254.69	5364	1595.44	100	1.32	3176.97	1809.11	2.29	80.7	7115	2252	67.47	2.41	57.6	0	100	1	1	1
	TARA_PSW_86_MAG_00291	TARA_PSW_MAG_00291	TARA_PSW_86_MAG_00291	No			TARA_SMAGs	MAG	59.766	40.234	Eukarya		0	0.000343398	Small_Animals	Eukarya	Opisthokonta	Animalia	TARA_PSW_86_MAG_00291		Chordata	Appendicularia	Copelata	Oikopleuridae	NA	10499704	8.13931e+07	2740	3734	41.2801	146.68	681	1012.13	86.4	4.08	1608.44	1071.62	4.78	35.6	3692	11374	3.61	0	12.9	0	33.3333	1	0	0
	TARA_PSW_86_MAG_00292	TARA_PSW_MAG_00292	TARA_PSW_86_MAG_00292	Yes			TARA_SMAGs	MAG	69.9613	30.0387	Eukarya		0	0.000403217	Small_Animals	Eukarya	Opisthokonta	Animalia	TARA_PSW_86_MAG_00292		Arthropoda	Hexanauplia	Marine_Hexanauplia_A	Marine_Hexanauplia_A	Marine_Hexanauplia_A	23508117	1.71592e+08	6273	3568	37.1918	170.79	3314	1143.94	82.8	2.66	1609.73	1324.89	3.87	38.4	7884	13124	8.43	0	13.7	0	50	1	1	1
	TARA_PSW_86_MAG_00294	TARA_PSW_MAG_00294	TARA_PSW_86_MAG_00294	Yes			TARA_SMAGs	MAG	66.658	33.342	Eukarya		0	0.001487	Small_Animals	Eukarya	Opisthokonta	Animalia	TARA_PSW_86_MAG_00294		Arthropoda	Hexanauplia	Marine_Hexanauplia_A	Marine_Hexanauplia_A	Marine_Hexanauplia_A	96881759	1.85953e+08	26088	3584	43.1082	164.72	18801	674.78	88.4	3.24	1325.12	940.55	5.19	28.1	40331	90285	24.1	7.23	52.1	0.8	100	1	1	1
	TARA_PSW_86_MAG_00295	TARA_PSW_MAG_00295	TARA_PSW_86_MAG_00295	Yes			TARA_SMAGs	MAG	82.058	17.942	Eukarya	Phytoplankton	14	0.991199	Group_C	Eukarya	Archaeplastida	Plantae	TARA_PSW_86_MAG_00295		Chlorophyta	Mamiellophyceae	Mamiellales	Mamiellaceae	Mantoniella	28363258	3.99483e+07	5339	5717	57.6299	279.93	7948	1480.93	100	1.6	1735.1	1619.4	2.58	66.5	12747	7604	68.67	3.61	71	0.8	100	1	1	1
	TARA_PSW_86_MAG_00297	TARA_PSW_MAG_00297	TARA_PSW_86_MAG_00297	Yes			TARA_SMAGs	MAG			Eukarya		0	0.000306611	Small_Animals	Eukarya	Opisthokonta	Animalia	TARA_PSW_86_MAG_00297		Arthropoda	Hexanauplia	Marine_Hexanauplia_B	Marine_Hexanauplia_B	Marine_Hexanauplia_B	52206838	4.92517e+08	14283	3565	35.8185	423.75	7950	639.74	50.1	1.34	891.62	1097.74	2.54	12.5	10205	3466	7.23	0	10.6	0	0	1	0	0
	TARA_PSW_86_MAG_00298	TARA_PSW_MAG_00298	TARA_PSW_86_MAG_00298	Yes			TARA_SMAGs	MAG			Eukarya		0	0.00109273	Small_Animals	Eukarya	Opisthokonta	Animalia	TARA_PSW_86_MAG_00298		Arthropoda	Hexanauplia	Marine_Hexanauplia_B	Marine_Hexanauplia_B	Marine_Hexanauplia_B	97415861	2.53687e+08	26519	3576	40.3734	366.94	10705	745.3	76	2.72	1561.15	858.31	3.76	21.9	28580	49286	7.23	3.61	38.4	0	0	1	0	0
	TARA_PSW_86_MAG_00299	TARA_PSW_MAG_00299	TARA_PSW_86_MAG_00299	Yes			TARA_SMAGs	MAG			Eukarya		0	0.00125541	Small_Animals	Eukarya	Opisthokonta	Animalia	TARA_PSW_86_MAG_00299		Arthropoda	Hexanauplia	Marine_Hexanauplia_A	Marine_Hexanauplia_A	Marine_Hexanauplia_A	42002850	2.00971e+08	11731	3431	41.6896	149.12	8127	874.13	93.9	2.84	1262.15	1079.98	4.14	40.7	19577	35931	9.64	2.41	20.9	1.2	0	1	0	0
	TARA_PSW_86_MAG_00300	TARA_PSW_MAG_00300	TARA_PSW_86_MAG_00300	Yes			TARA_SMAGs	MAG	74.635	25.365	Eukarya		0	0.000311865	Small_Animals	Eukarya	Opisthokonta	Animalia	TARA_PSW_86_MAG_00300		Arthropoda	Hexanauplia	Marine_Hexanauplia_B	Marine_Hexanauplia_B	Marine_Hexanauplia_B	10626048	5.01229e+07	3119	3301	34.6955	144.55	4285	777.9	97	1.73	1141.25	1737	3.69	43	5878	4290	8.43	1.2	21.2	0	83.3333	1	1	1
	TARA_PSW_86_MAG_00301	TARA_PSW_MAG_00301	TARA_PSW_86_MAG_00301	No			TARA_SMAGs	MAG			Eukarya		0	0.000287885	Small_Animals	Eukarya	Opisthokonta	Animalia	TARA_PSW_86_MAG_00301		Arthropoda	Hexanauplia	Marine_Hexanauplia_B	Marine_Hexanauplia_B	Marine_Hexanauplia_B	15838156	1.49417e+08	4669	3247	33.1749	379.44	2046	592.64	67.2	2.2	1192.43	846.7	3.3	16.1	4302	5182	6.02	0	10.6	0	0	1	0	0
	TARA_PSW_86_MAG_00302	TARA_PSW_MAG_00302	TARA_PSW_86_MAG_00302	Yes			TARA_SMAGs	MAG	64.916	35.084	Eukarya	Phytoplankton	56	0.912449	Group_A	Eukarya	Haptista	Chromista	TARA_PSW_86_MAG_00302		Haptophyta	Prymnesiophyceae	Prymnesiales	Chrysochromulinaceae	New_Chrysochromulinaceae_01	36810616	6.21801e+07	8148	4674	59.1556	180.96	11164	1216.72	99.8	1.8	1419.13	1571.68	3.1	59.4	17989	14325	60.24	7.23	59.2	0.4	50	1	0	0
	TARA_PSW_86_MAG_00303	TARA_PSW_MAG_00303	TARA_PSW_86_MAG_00303	Yes			TARA_SMAGs	MAG	75.456	24.544	Eukarya	Phytoplankton	17	0.951421	Group_B	Eukarya	Cryptista	Chromista	TARA_PSW_86_MAG_00303		Cryptophyta	Cryptophyceae	Pyrenomonadales	Geminigeraceae	Geminigera	84466585	1.21012e+08	13850	7112	57.1603	185.13	10157	1398.56	97.3	3.39	1944.99	1689.88	4.55	51.4	31039	74182	44.58	7.23	69.8	1.6	50	1	1	1
	TARA_PSW_86_MAG_00304	TARA_PSW_MAG_00304	TARA_PSW_86_MAG_00304	Yes			TARA_SMAGs	MAG	64.376	35.624	Eukarya		0	0.00109797	Small_Animals	Eukarya	Opisthokonta	Animalia	TARA_PSW_86_MAG_00304		Arthropoda	Hexanauplia	Marine_Hexanauplia_B	Marine_Hexanauplia_B	Marine_Hexanauplia_B	99843122	1.95771e+08	26355	3659	35.0725	283.6	36804	439.65	88.5	1.57	855.69	838.86	2.98	22.7	51647	29409	25.3	3.61	51	3.9	33.3333	1	1	0
	TARA_PSW_86_MAG_00305	TARA_PSW_MAG_00305	TARA_PSW_86_MAG_00305	No			TARA_SMAGs	MAG	64.8343	35.1657	Eukarya		0	0.000969547	Small_Animals	Eukarya	Opisthokonta	Animalia	TARA_PSW_86_MAG_00305		Arthropoda	Hexanauplia	Marine_Hexanauplia_A	Marine_Hexanauplia_A	Marine_Hexanauplia_A	42204131	1.02437e+08	11282	3592	44.8728	125.77	4240	1199.23	74	3.66	1804.84	1435.8	5.01	35.8	12586	33496	30.12	7.23	41.2	0.4	100	1	1	1
	TARA_PSW_86_MAG_00306	TARA_PSW_MAG_00306	TARA_PSW_86_MAG_00306	Yes			TARA_SMAGs	MAG	39.91	60.09	Eukarya		0	0.000585539	Small_Animals	Eukarya	Opisthokonta	Animalia	TARA_PSW_86_MAG_00306		Chordata	Appendicularia	Copelata	Oikopleuridae	NA	39346879	2.22299e+08	8383	4763	38.1551	189.79	3149	916.87	92.8	3.79	1628.29	1018.64	4.56	33.9	14570	40626	6.02	1.2	17.7	0	16.6667	1	1	0
	TARA_PSW_86_MAG_00307	TARA_PSW_MAG_00307	TARA_PSW_86_MAG_00307	No			TARA_SMAGs	MAG	59.212	40.788	Eukarya		0	0.000372056	Small_Animals	Eukarya	Opisthokonta	Animalia	TARA_PSW_86_MAG_00307		Chordata	Appendicularia	Copelata	Oikopleuridae	NA	12550810	1.18404e+08	3176	3869	36.6929	145.31	2606	740.24	99.1	3.17	1409.25	1028.36	4.58	39.1	6628	14415	7.23	1.2	10.6	0.4	16.6667	1	0	0
	TARA_PSW_86_MAG_00308	TARA_PSW_MAG_00308	TARA_PSW_86_MAG_00308	No			TARA_SMAGs	MAG			Eukarya		0	0.000307915	Small_Animals	Eukarya	Opisthokonta	Animalia	TARA_PSW_86_MAG_00308		Chordata	Appendicularia	Copelata	Oikopleuridae	NA	10221291	511064550	2805	3528	36.4011	161.8	2787	539.5	96	2.46	974.13	789.1	3.84	30.4	5753	8425	2.41	0	2	0	0	1	0	0
	TARA_PSW_86_MAG_00309	TARA_PSW_MAG_00309	TARA_PSW_86_MAG_00309	Yes			TARA_SMAGs	MAG			Eukarya		0	0.000370767	Small_Animals	Eukarya	Opisthokonta	Animalia	TARA_PSW_86_MAG_00309		NA	NA	NA	NA	NA	20401823	2.08182e+08	5902	3297	35.8499	338.56	3211	1043.66	74.4	2.09	1526.7	1302	3.53	28.9	5656	6180	4.82	0	9.8	0	0	1	0	0
	TARA_PSW_86_MAG_00310	TARA_PSW_MAG_00310	TARA_PSW_86_MAG_00310	Yes			TARA_SMAGs	MAG			Eukarya		0	0.000287885	Small_Animals	Eukarya	Opisthokonta	Animalia	TARA_PSW_86_MAG_00310		Arthropoda	Hexanauplia	Marine_Hexanauplia_B	Marine_Hexanauplia_B	Marine_Hexanauplia_B	13222552	826409500	3279	4058	35.0696	488.95	2075	454.52	57.6	1.43	817.85	947.8	2.82	9.3	2711	1156	0	0	1.6	0	0	1	0	0
	TARA_PSW_86_MAG_00311	TARA_PSW_MAG_00311	TARA_PSW_86_MAG_00311	Yes			TARA_SMAGs	MAG	63.4285	36.5715	Eukarya		0	0.00284877	Small_Animals	Eukarya	Opisthokonta	Animalia	TARA_PSW_86_MAG_00311		Arthropoda	Hexanauplia	Marine_Hexanauplia_A	Marine_Hexanauplia_A	Marine_Hexanauplia_A	74150808	1.02702e+08	14907	5257	42.9797	161.21	18875	733.41	95	2.65	1341.33	1153.45	4.32	37.1	37508	61901	60.24	20.48	72.2	1.6	83.3333	5	1	0
	TARA_PSW_86_MAG_00312	TARA_PSW_MAG_00312	TARA_PSW_86_MAG_00312	No			TARA_SMAGs	MAG			Eukarya		0	0.000412051	Small_Animals	Eukarya	Opisthokonta	Animalia	TARA_PSW_86_MAG_00312		NA	NA	NA	NA	NA	21915507	1095775350	5361	3934	36.5265	143.76	2461	1133.47	90.8	3.57	1561.53	1334.21	4.73	41.1	7942	20437	0	0	2	0	0	1	0	0
	TARA_PSW_86_MAG_00313	TARA_PSW_MAG_00313	TARA_PSW_86_MAG_00313	Yes			TARA_SMAGs	MAG	68.8813	31.1187	Eukarya		0	0.000934109	Small_Animals	Eukarya	Opisthokonta	Animalia	TARA_PSW_86_MAG_00313		Arthropoda	Hexanauplia	Marine_Hexanauplia_A	Marine_Hexanauplia_A	Marine_Hexanauplia_A	76837242	1.36965e+08	20290	3686	44.4778	167.36	33095	482.62	95.3	1.84	894.29	861.66	3.57	30.9	49137	41234	45.78	9.64	56.1	0.4	83.3333	1	1	1
	TARA_PSW_86_MAG_00314	TARA_PSW_MAG_00314	TARA_PSW_86_MAG_00314	Yes			TARA_SMAGs	MAG	51.11	48.89	Eukarya		0	0.00982856	Group_D	Eukarya	Cryptista (disputed position)	Chromista	TARA_PSW_86_MAG_00314		Picozoa	Picozoa	Picozoa	Picozoa	Picozoa	60191600	9.70832e+07	13049	4766	66.1932	95.22	7822	1928.59	99.9	3.02	2170.97	2135.64	4.01	76.4	23835	48158	54.22	8.43	62	0.8	100	2	1	1
	TARA_PSW_86_MAG_00315	TARA_PSW_MAG_00315	TARA_PSW_86_MAG_00315	No			TARA_SMAGs	MAG	81.579	18.421	Eukarya		0	0.000400513	Small_Animals	Eukarya	Opisthokonta	Animalia	TARA_PSW_86_MAG_00315		Chordata	Appendicularia	Copelata	Oikopleuridae	NA	20662230	7.32703e+07	4377	4822	36.3371	169.79	4080	695.88	98.6	3.33	1618.49	1010.22	4.92	34	10104	23585	8.43	1.2	28.2	0	50	1	0	1
	TARA_PSW_86_MAG_00316	TARA_PSW_MAG_00316	TARA_PSW_86_MAG_00316	Yes			TARA_SMAGs	MAG	63.2055	36.7945	Eukarya	Phytoplankton	21	0.41914	Group_B	Eukarya	Alveolata	Chromista	TARA_PSW_86_MAG_00316		Myzozoa	Myzozoa	Myzozoa	Myzozoa	Myzozoa	152734494	4.86416e+08	37709	4020	50.2584	418.64	33613	518.71	86.2	2.25	1259.24	579.12	3.88	20.2	59532	74668	20.48	1.2	31.4	0.4	50	1	0	1
	TARA_PSW_86_MAG_00317	TARA_PSW_MAG_00317	TARA_PSW_86_MAG_00317	Yes			TARA_SMAGs	MAG	57.349	42.651	Eukarya	Phytoplankton	67	0.927228	Group_A	Eukarya	Haptista	Chromista	TARA_PSW_86_MAG_00317		Haptophyta	Prymnesiophyceae	Prymnesiales	Chrysochromulinaceae	New_Chrysochromulinaceae_01	49044637	6.50459e+07	8038	7005	62.5101	140.27	22538	1384.02	99.9	1.31	1470.81	1782.7	2.44	81.1	28760	8945	79.52	16.87	75.4	2	83.3333	6	1	1
	TARA_PSW_86_MAG_00318	TARA_PSW_MAG_00318	TARA_PSW_86_MAG_00318	Yes			TARA_SMAGs	MAG	59.9697	40.0303	Eukarya	Phytoplankton	86	0.983693	Group_A	Eukarya	Haptista	Chromista	TARA_PSW_86_MAG_00318		Haptophyta	Prymnesiophyceae	Prymnesiales	Chrysochromulinaceae	New_Chrysochromulinaceae_01	49160974	6.66138e+07	8589	6394	68.3096	146.56	17344	1406.57	99.9	1.62	1529.93	1781	2.82	75.6	26440	16524	73.49	10.84	73.8	0	83.3333	1	1	1
	TARA_PSW_86_MAG_00319	TARA_PSW_MAG_00319	TARA_PSW_86_MAG_00319	Yes			TARA_SMAGs	MAG	72.567	27.433	Eukarya		0	0.00118267	Small_Animals	Eukarya	Opisthokonta	Animalia	TARA_PSW_86_MAG_00319		Chordata	Appendicularia	Copelata	Oikopleuridae	NA	57752439	1.20821e+08	12673	4606	36.7927	163.33	5856	862.14	88.1	3.76	1508.44	1036.87	4.74	33.2	22227	61283	21.69	6.02	47.8	0	50	1	0	1
	TARA_PSW_86_MAG_00320	TARA_PSW_MAG_00320	TARA_PSW_86_MAG_00320	Yes			TARA_SMAGs	MAG	74.046	25.954	Eukarya		0	0.00135308	Small_Animals	Eukarya	Opisthokonta	Animalia	TARA_PSW_86_MAG_00320		Arthropoda	Hexanauplia	Marine_Hexanauplia_B	Marine_Hexanauplia_B	Marine_Hexanauplia_B	67117858	1.44963e+08	16216	4017	33.6414	238.74	15756	600.76	72.1	2.2	1265.04	1129.37	4.15	22.8	25457	30600	45.78	20.48	46.3	0.4	50	1	0	1
	TARA_RED_19_MAG_00007	TARA_RED_MAG_00007	TARA_RED_19_MAG_00007	No			TARA_SMAGs	MAG	86.4557	13.5443	Eukarya	Phytoplankton	17	0.97735	Group_C	Eukarya	Archaeplastida	Plantae	TARA_RED_19_MAG_00007		Chlorophyta	Mamiellophyceae	Mamiellales	Bathycoccaceae	Ostreococcus	12298120	1.61605e+07	311	72686	60.392	200.56	5482	1457.94	100	1.28	3275.55	1750.92	2.37	81.3	6858	1888	98.7952	1.20482	76.1	0.4	100	2	1	1
	TARA_RED_19_MAG_00041	TARA_RED_MAG_00041	TARA_RED_19_MAG_00041	No			TARA_SMAGs	MAG	44.581	55.419	Eukarya		0	0.000991452	Small_Animals	Eukarya	Opisthokonta	Animalia	TARA_RED_19_MAG_00041		Arthropoda	Hexanauplia	Marine_Hexanauplia_A	Marine_Hexanauplia_A	Marine_Hexanauplia_A	27500118	1.00365e+08	7698	3468	34.904	262.64	3612	887.4	84.7	2.84	1695.9	1099.68	3.96	30.7	9516	17474	25.3	6.02	27.4	0	33.3333	1	1	0
	TARA_RED_19_MAG_00042	TARA_RED_MAG_00042	TARA_RED_19_MAG_00042	Yes			TARA_SMAGs	MAG			Eukarya	Phytoplankton	27	0.583007	Group_A	Eukarya	Haptista	Chromista	TARA_RED_19_MAG_00042		Haptophyta	Prymnesiophyceae	Sister_Phaeocystis	Sister_Phaeocystis	Sister_Phaeocystis	19232859	5.26928e+07	4586	4273	71.3541	121.78	11404	1133.32	99.9	1.25	1197.45	1479.69	2.43	81.6	13850	3489	34.9398	2.40964	36.5	0.4	16.6667	1	0	0
	TARA_RED_19_MAG_00043	TARA_RED_MAG_00043	TARA_RED_19_MAG_00043	No	METDB_00380	Pycnococcus provasolii	TARA_SMAGs	MAG	50.2787	49.7213	Eukarya	Phytoplankton	10	0.684604	Group_C	Eukarya	Archaeplastida	Plantae	TARA_RED_19_MAG_00043		Chlorophyta	Pyramimonadophyceae	Pseudoscourfieldiales	Pycnococcaceae	Pycnococcus	15672418	3.32748e+07	3735	4247	58.0357	156.08	7262	1077.19	96.5	1.17	1164.83	1648.13	2.37	57.1	8315	1442	39.759	1.20482	47.1	0	83.3333	1	1	1
	TARA_RED_19_MAG_00044	TARA_RED_MAG_00044	TARA_RED_19_MAG_00044	Yes			TARA_SMAGs	MAG			Eukarya		0	0.00260581	Small_Animals	Eukarya	Opisthokonta	Animalia	TARA_RED_19_MAG_00044		Arthropoda	Hexanauplia	Marine_Hexanauplia_B	Marine_Hexanauplia_B	Marine_Hexanauplia_B	44055336	1.02933e+08	11838	3624	35.9722	219.33	13535	626.39	94.8	2.09	1111.94	1097.96	3.75	31.8	22400	24383	28.9157	8.43373	42.8	0.8	16.6667	1	0	0
	TARA_RED_19_MAG_00045	TARA_RED_MAG_00045	TARA_RED_19_MAG_00045	Yes			TARA_SMAGs	MAG	75.511	24.489	Eukarya		0	0.000814024	Small_Animals	Eukarya	Opisthokonta	Animalia	TARA_RED_19_MAG_00045		Arthropoda	Hexanauplia	Marine_Hexanauplia_B	Marine_Hexanauplia_B	Marine_Hexanauplia_B	15276384	7.10529e+07	4163	3562	41.4393	209.33	2134	1022.04	82	2.51	1565.32	1307.73	3.54	35.2	5260	7940	16.87	3.61	21.5	0.4	50	1	1	1
	TARA_RED_19_MAG_00046	TARA_RED_MAG_00046	TARA_RED_19_MAG_00046	Yes			TARA_SMAGs	MAG	89.192	10.808	Eukarya		0	0.000681175	Small_Animals	Eukarya	Opisthokonta	Animalia	TARA_RED_19_MAG_00046		Arthropoda	Hexanauplia	Marine_Hexanauplia_A	Marine_Hexanauplia_A	Marine_Hexanauplia_A	32393665	1.49971e+08	8615	3631	36.9008	173.13	3902	1190.92	83.1	2.9	1674.25	1362.75	4.03	38.3	10428	19799	14.46	2.41	21.6	0	16.6667	1	0	1
	TARA_RED_19_MAG_00047	TARA_RED_MAG_00047	TARA_RED_19_MAG_00047	Yes			TARA_SMAGs	MAG			Eukarya		0	0.000610839	Small_Animals	Eukarya	Opisthokonta	Animalia	TARA_RED_19_MAG_00047		Arthropoda	Hexanauplia	Marine_Hexanauplia_A	Marine_Hexanauplia_A	Marine_Hexanauplia_A	28087686	1.15113e+08	6989	3995	38.437	160.17	2658	793.17	83.1	3.41	1403.23	909.47	4.26	28.9	10250	24744	16.87	3.61	24.4	0.4	16.6667	1	0	0
	TARA_RED_19_MAG_00048	TARA_RED_MAG_00048	TARA_RED_19_MAG_00048	Yes			TARA_SMAGs	MAG	73.5347	26.4653	Eukarya		0	0.000915865	Small_Animals	Eukarya	Opisthokonta	Animalia	TARA_RED_19_MAG_00048		Arthropoda	Hexanauplia	Marine_Hexanauplia_A	Marine_Hexanauplia_A	Marine_Hexanauplia_A	25221201	5.41227e+07	4628	5931	42.6473	154.48	2570	1307.01	98.1	3.47	2064.89	1493.9	4.33	51.2	9877	24360	43.3735	13.253	46.6	0.4	83.3333	1	1	1
	TARA_RED_19_MAG_00049	TARA_RED_MAG_00049	TARA_RED_19_MAG_00049	Yes			TARA_SMAGs	MAG			Eukarya		0	0.000766536	Small_Animals	Eukarya	Opisthokonta	Animalia	TARA_RED_19_MAG_00049		Arthropoda	Hexanauplia	Marine_Hexanauplia_A	Marine_Hexanauplia_A	Marine_Hexanauplia_A	29225981	1.81528e+08	8480	3333	42.7023	160.74	5107	608.29	86.6	3.59	1241.83	820.92	5.57	24.6	11827	30690	12.05	2.41	16.1	0	0	1	0	0
	TARA_RED_19_MAG_00050	TARA_RED_MAG_00050	TARA_RED_19_MAG_00050	Yes			TARA_SMAGs	MAG	92.5	7.5	Eukarya		0	0.00065283	Small_Animals	Eukarya	Opisthokonta	Animalia	TARA_RED_19_MAG_00050		Arthropoda	Hexanauplia	Marine_Hexanauplia_B	Marine_Hexanauplia_B	Marine_Hexanauplia_B	34047151	1.606e+08	9388	3516	39.903	321.98	3532	654.82	74.3	2.86	1486.63	806.17	3.87	19.2	9969	18493	1.2	0	21.2	0	16.6667	1	0	1
	TARA_RED_19_MAG_00051	TARA_RED_MAG_00051	TARA_RED_19_MAG_00051	No			TARA_SMAGs	MAG			Eukarya		0	0.000754206	Small_Animals	Eukarya	Opisthokonta	Animalia	TARA_RED_19_MAG_00051		Arthropoda	Hexanauplia	Marine_Hexanauplia_B	Marine_Hexanauplia_B	Marine_Hexanauplia_B	55101989	1.46548e+08	15345	3472	33.1516	390.03	7312	705.9	68.7	2.13	1342.13	1004.7	3.25	18.8	14707	16659	28.92	8.43	37.6	0.4	16.6667	1	0	0
	TARA_RED_19_MAG_00052	TARA_RED_MAG_00052	TARA_RED_19_MAG_00052	Yes			TARA_SMAGs	MAG	64.823	35.177	Eukarya		0	0.00118919	Small_Animals	Eukarya	Opisthokonta	Animalia	TARA_RED_19_MAG_00052		Arthropoda	Hexanauplia	Marine_Hexanauplia_A	Marine_Hexanauplia_A	Marine_Hexanauplia_A	27021468	9.31775e+07	6904	3863	44.4868	159.75	5755	787.02	93.4	3.14	1489.46	1161.03	5.1	35.1	12038	25739	12.0482	3.61446	29	0.4	83.3333	1	1	1
	TARA_RED_19_MAG_00053	TARA_RED_MAG_00053	TARA_RED_19_MAG_00053	Yes			TARA_SMAGs	MAG	75.3263	24.6737	Eukarya		0	0.000952121	Small_Animals	Eukarya	Opisthokonta	Animalia	TARA_RED_19_MAG_00053		Arthropoda	Hexanauplia	Marine_Hexanauplia_B	Marine_Hexanauplia_B	Marine_Hexanauplia_B	19851729	5.8046e+07	5747	3328	33.1662	132.72	2556	1341.79	84.7	3.02	1806.15	1517.51	4.21	46.6	6896	13952	15.6627	7.22892	34.2	0	83.3333	1	1	1
	TARA_RED_19_MAG_00054	TARA_RED_MAG_00054	TARA_RED_19_MAG_00054	Yes			TARA_SMAGs	MAG	73.5953	26.4047	Eukarya		0	0.00112007	Small_Animals	Eukarya	Opisthokonta	Animalia	TARA_RED_19_MAG_00054		Arthropoda	Hexanauplia	Marine_Hexanauplia_B	Marine_Hexanauplia_B	Marine_Hexanauplia_B	56992149	8.20031e+07	12951	4457	33.6761	165.52	18542	565.86	90.9	1.91	935.69	1133.52	3.74	27.5	27722	25134	42.1687	7.22892	69.5	0.4	83.3333	1	1	1
	TARA_RED_19_MAG_00055	TARA_RED_MAG_00055	TARA_RED_19_MAG_00055	Yes			TARA_SMAGs	MAG	64.416	35.584	Eukarya		0	0.000286665	Outlier	Eukarya	Opisthokonta	Animalia	TARA_RED_19_MAG_00055		Arthropoda	Hexanauplia	Marine_Hexanauplia_A	Marine_Hexanauplia_A	Marine_Hexanauplia_A	11482671	2870667750	2858	4051	40.9351	143.32	3118	2233.68	99.4	1.33	2393.95	2913.85	2.47	78.3	4025	1332	0	0	0.4	0	16.6667	1	1	0
	TARA_RED_19_MAG_00056	TARA_RED_MAG_00056	TARA_RED_19_MAG_00056	Yes			TARA_SMAGs	MAG	69.126	30.874	Eukarya		0	0.00131693	Small_Animals	Eukarya	Opisthokonta	Animalia	TARA_RED_19_MAG_00056		Arthropoda	Hexanauplia	Marine_Hexanauplia_A	Marine_Hexanauplia_A	Marine_Hexanauplia_A	53855219	9.5319e+07	13202	4039	44.8713	167.62	22140	520.17	96.7	1.96	998.73	908.23	3.73	32.9	34065	32604	44.5783	9.63855	56.5	0.8	66.6667	1	1	0
	TARA_RED_19_MAG_00057	TARA_RED_MAG_00057	TARA_RED_19_MAG_00057	Yes			TARA_SMAGs	MAG	81.824	18.176	Eukarya		0	0.00124349	Small_Animals	Eukarya	Opisthokonta	Animalia	TARA_RED_19_MAG_00057		Arthropoda	Hexanauplia	Marine_Hexanauplia_B	Marine_Hexanauplia_B	Marine_Hexanauplia_B	35116391	8.69218e+07	9329	3650	33.8397	218.48	8812	695.12	93.5	2.43	1364.98	1128.48	4.07	32.7	16535	23701	37.3494	12.0482	40.4	0.8	33.3333	1	0	1
	TARA_RED_19_MAG_00058	TARA_RED_MAG_00058	TARA_RED_19_MAG_00058	Yes			TARA_SMAGs	MAG			Eukarya		0	0.000600627	Small_Animals	Eukarya	Opisthokonta	Animalia	TARA_RED_19_MAG_00058		Arthropoda	Hexanauplia	Marine_Hexanauplia_A	Marine_Hexanauplia_A	Marine_Hexanauplia_A	13603743	1.91602e+08	4239	3061	41.9254	165.11	2112	674.12	84.4	3.54	1242.7	841.19	5.23	26.2	5280	13408	1.2	0	7.1	0	0	1	0	0
	TARA_RED_19_MAG_00059	TARA_RED_MAG_00059	TARA_RED_19_MAG_00059	Yes			TARA_SMAGs	MAG			Eukarya		0	0.00100934	Small_Animals	Eukarya	Opisthokonta	Animalia	TARA_RED_19_MAG_00059		Arthropoda	Hexanauplia	Marine_Hexanauplia_B	Marine_Hexanauplia_B	Marine_Hexanauplia_B	121340113	4.12721e+08	31704	3712	35.2291	622.18	11755	591.85	57.5	2.03	1376.43	750.2	3.04	11.5	23651	24290	22.8916	4.81928	29.4	0	0	1	0	0
	TARA_RED_2018_MAG_00112	TARA_RED_MAG_00112	TARA_RED_MAG_00112	No			TARA_SMAGs	MAGs from Nat. Micro.	43.301	56.699	Eukarya	Phytoplankton	21	0.65351	Group_B	Eukarya	Stramenopiles	Chromista	TARA_RED_2018_MAG_00112		Ochrophyta	Chrysophyceae	New_Chrysophyceae	New_Chrysophyceae	New_Chrysophyceae	13083156	2.19516e+07	2921	4610	52.6645	130.31	5804	979.52	97.2	1.36	1062.68	1527.5	2.49	57.4	7665	2779	61.45	7.23	59.6	0	66.6667	1	0	0
	TARA_SOC_28_MAG_00031	TARA_SOC_MAG_00031	TARA_SOC_28_MAG_00031	Yes			TARA_SMAGs	MAG	81.8417	18.1583	Eukarya	Phytoplankton	51	0.97152	Group_C	Eukarya	Stramenopiles	Chromista	TARA_SOC_28_MAG_00031		Bacillariophyta	Bacillariophyceae	Bacillariales	Bacillariaceae	Fragilariopsis	38589172	5.17281e+07	7206	5859	39.7975	152.56	7837	1231.09	91.1	1.85	1993.19	1661.22	2.84	46.2	14489	12258	79.5181	1.20482	74.6	0.4	83.3333	1	1	1
	TARA_SOC_28_MAG_00037	TARA_SOC_MAG_00037	TARA_SOC_28_MAG_00037	Yes			TARA_SMAGs	MAG	70.8527	29.1473	Eukarya	Phytoplankton	48	0.979519	Group_C	Eukarya	Stramenopiles	Chromista	TARA_SOC_28_MAG_00037		Bacillariophyta	Mediophyceae	Chaetocerotales	Chaetocerotaceae	Chaetoceros	30419621	3.7648e+07	3201	13607	42.9761	121.07	10833	1084.08	99.7	1.56	1734.06	1624.24	2.6	59.4	16671	9337	85.5422	10.8434	80.8	0.8	100	2	1	1
	TARA_SOC_28_MAG_00048	TARA_SOC_MAG_00048	TARA_SOC_28_MAG_00048	Yes			TARA_SMAGs	MAG	40.917	59.083	Eukarya		0	0.00316697	Group_B	Eukarya	Stramenopiles	Chromista	TARA_SOC_28_MAG_00048	MAST_Major_Clade_II	MAST	MAST_unclassified_Clade	MAST_unclassified_Clade	MAST_unclassified_Clade	MAST_unclassified_Clade	41050116	5.78171e+07	6376	7715	44.0935	174.46	15728	793.87	97.2	1.5	970.52	1460.22	2.8	42.1	21750	10823	77.1084	13.253	71	0.8	83.3333	1	1	0
	TARA_SOC_28_MAG_00049	TARA_SOC_MAG_00049	TARA_SOC_28_MAG_00049	No			TARA_SMAGs	MAG	70.8617	29.1383	Eukarya	Phytoplankton	61	0.807062	Group_C	Eukarya	Stramenopiles	Chromista	TARA_SOC_28_MAG_00049		Bacillariophyta	Mediophyceae	Triceratiales	Triceratiaceae	Odontella	1324717407	1.98907e+09	419520	3445	38.2848	143.04	215855	350.07	37.6	1.1	562.52	849.04	2.31	6.2	233786	23418	75.9036	6.0241	66.6	0.8	83.3333	1	1	1
	TARA_SOC_28_MAG_00050	TARA_SOC_MAG_00050	TARA_SOC_28_MAG_00050	No			TARA_SMAGs	MAG	55.059	44.941	Eukarya		0	0.00165589	Group_B	Eukarya	Stramenopiles	Chromista	TARA_SOC_28_MAG_00050	MAST_Major_Clade_I	MAST	MAST_unclassified_Clade	MAST_unclassified_Clade	MAST_unclassified_Clade	MAST_unclassified_Clade	34248969	4.54834e+07	5282	7481	63.1772	141.66	7543	1706.24	99.9	2.19	1918.33	2225.37	3.34	76.3	15310	18195	77.1084	18.0723	75.3	0.4	83.3333	1	1	1
	TARA_SOC_28_MAG_00051	TARA_SOC_MAG_00051	TARA_SOC_28_MAG_00051	Yes			TARA_SMAGs	MAG	48.0593	51.9407	Eukarya		0	0.0173442	Group_B	Eukarya	Stramenopiles	Chromista	TARA_SOC_28_MAG_00051	MAST_Major_Clade_II	MAST	MAST_unclassified_Clade	MAST_unclassified_Clade	MAST_unclassified_Clade	MAST_unclassified_Clade	36762235	5.89138e+07	7006	5705	45.2673	156.54	10902	837.09	92.4	1.63	1003.67	1424.66	2.87	37.5	16470	10396	71.0843	24.0964	62.4	0.8	100	1	1	1
	TARA_SOC_28_MAG_00052	TARA_SOC_MAG_00052	TARA_SOC_28_MAG_00052	Yes			TARA_SMAGs	MAG	41.8705	58.1295	Eukarya		0	0.00574008	Group_B	Eukarya	Stramenopiles	Chromista	TARA_SOC_28_MAG_00052	MAST_Major_Clade_II	MAST	MAST_unclassified_Clade	MAST_unclassified_Clade	MAST_unclassified_Clade	MAST_unclassified_Clade	25936738	5.41477e+07	5503	4846	36.8119	179.66	12556	911.61	99.6	1.38	1121.68	1647.52	2.61	58	16499	6345	54.22	10.84	47.9	0.8	66.6667	1	1	0
	TARA_SOC_28_MAG_00053	TARA_SOC_MAG_00053	TARA_SOC_28_MAG_00053	Yes			TARA_SMAGs	MAG	50.154	49.846	Eukarya		0	0.0195339	Group_D	Eukarya	Stramenopiles	Chromista	TARA_SOC_28_MAG_00053		Heterokontophyta	Oomycota	New_Oomycota	New_Oomycota	New_Oomycota	35827447	6.72185e+07	7914	4612	67.4221	176.68	13272	1624.76	99.7	1.33	1721.89	2157.67	2.43	77.9	17179	5593	60.24	4.82	53.3	0.4	83.3333	1	1	1
	TARA_SOC_28_MAG_00054	TARA_SOC_MAG_00054	TARA_SOC_28_MAG_00054	Yes			TARA_SMAGs	MAG	45.8027	54.1973	Eukarya		0	0.0037784	Group_D	Eukarya	Opisthokonta	Protozoa	TARA_SOC_28_MAG_00054		Choanozoa	Choanoflagellatea	Acanthoecida	NA	NA	40317473	8.70788e+07	9280	4361	50.6037	263.33	6545	1671.23	99.6	2.36	2134.96	1641.35	3.37	63.6	15343	20856	22.89	1.2	46.3	1.2	100	1	1	1
	TARA_SOC_28_MAG_00055	TARA_SOC_MAG_00055	TARA_SOC_28_MAG_00055	Yes			TARA_SMAGs	MAG	45.844	54.156	Eukarya		0	0.00511301	Group_B	Eukarya	Amoebozoa	Chromista	TARA_SOC_28_MAG_00055		NA	NA	NA	NA	NA	29510935	8.08519e+07	7041	4170	57.0141	138.36	5990	1674.3	99.3	2.1	1876.83	1881.25	3.12	70.9	12495	13784	37.35	10.84	36.5	1.2	50	1	1	1
	TARA_SOC_28_MAG_00056	TARA_SOC_MAG_00056	TARA_SOC_28_MAG_00056	Yes			TARA_SMAGs	MAG	49.3863	50.6137	Eukarya	Phytoplankton	35	0.515975	Group_A	Eukarya	Haptista	Chromista	TARA_SOC_28_MAG_00056		Haptophyta	Prymnesiophyceae	Phaeocystales	Phaeocystaceae	Phaeocystis	32132466	7.00054e+07	8029	3992	66.5507	167.46	10016	1390.96	99.9	1.59	1544.57	1577.45	2.72	66.2	15286	9089	48.19	3.61	45.9	0.4	66.6667	1	1	1
	TARA_SOC_28_MAG_00057	TARA_SOC_MAG_00057	TARA_SOC_28_MAG_00057	Yes			TARA_SMAGs	MAG	67.667	32.333	Eukarya	Phytoplankton	18	0.0337737	Group_A	Eukarya	Haptista	Chromista	TARA_SOC_28_MAG_00057		Haptophyta	Prymnesiophyceae	Phaeocystales	Phaeocystaceae	Phaeocystis	32137449	1.20365e+08	8930	3451	64.5891	150.01	9009	1197.36	99.9	2.3	1488.41	1547.47	3.64	66.1	17735	23024	21.69	1.2	26.7	0.4	50	1	1	1
	TARA_SOC_28_MAG_00058	TARA_SOC_MAG_00058	TARA_SOC_28_MAG_00058	Yes			TARA_SMAGs	MAG	76.6097	23.3903	Eukarya		0	0.00119478	Small_Animals	Eukarya	Opisthokonta	Animalia	TARA_SOC_28_MAG_00058		Arthropoda	Hexanauplia	Marine_Hexanauplia_A	Marine_Hexanauplia_A	Marine_Hexanauplia_A	28216636	7.329e+07	8468	3184	38.584	137.57	4042	1276.08	80.6	2.63	1712.14	1497.44	3.9	41.9	9271	15140	37.35	7.23	38.5	1.2	66.6667	1	1	1
	TARA_SOC_28_MAG_00059	TARA_SOC_MAG_00059	TARA_SOC_28_MAG_00059	Yes			TARA_SMAGs	MAG			Eukarya	Phytoplankton	14	0.00768504	Group_A	Eukarya	Haptista	Chromista	TARA_SOC_28_MAG_00059		Haptophyta	Prymnesiophyceae	Phaeocystales	Phaeocystaceae	Phaeocystis	22040728	1.36899e+08	6370	3331	64.9863	151.88	5703	1194.37	99.8	2.32	1471.84	1461.34	3.51	65.3	12057	15920	9.64	0	16.1	0	0	1	0	0
	TARA_SOC_28_MAG_00060	TARA_SOC_MAG_00060	TARA_SOC_28_MAG_00060	Yes			TARA_SMAGs	MAG	60.4765	39.5235	Eukarya	Phytoplankton	15	0.0662571	Group_C	Eukarya	Stramenopiles	Chromista	TARA_SOC_28_MAG_00060		Bacillariophyta	Mediophyceae	Chaetocerotales	Chaetocerotaceae	Chaetoceros	12202481	5.37554e+07	3483	3404	41.8534	122.43	3317	1270.76	97.8	1.69	1473.27	1705.36	2.76	56.6	5439	3726	25.3	3.61	22.7	0	83.3333	1	0	1
	TARA_SOC_28_MAG_00061	TARA_SOC_MAG_00061	TARA_SOC_28_MAG_00061	Yes			TARA_SMAGs	MAG	46.5895	53.4105	Eukarya		0	0.0153943	Group_B	Eukarya	Putative_new_group	Putative_new_group	TARA_SOC_28_MAG_00061		Putative_new_group	Putative_new_group	Putative_new_group	Putative_new_group	Putative_new_group	65896452	1.6311e+08	16629	3887	50.2969	105.68	13396	835.38	94.7	3.1	1227.76	1032.6	4.67	39.5	31177	65328	18.07	4.82	40.4	0	50	1	1	1
	TARA_SOC_28_MAG_00062	TARA_SOC_MAG_00062	TARA_SOC_28_MAG_00062	No			TARA_SMAGs	MAG	50.2797	49.7203	Eukarya		0	0.00448986	Group_D	Eukarya	Opisthokonta	Protozoa	TARA_SOC_28_MAG_00062		Choanozoa	Choanoflagellatea	Acanthoecida	NA	NA	54694077	1.24305e+08	12421	4476	61.5784	235.3	6063	1410.46	99.2	3.18	2047.74	1505.54	4.09	53.3	20679	45094	32.53	4.82	44	0.8	83.3333	1	1	1
	TARA_SOC_28_MAG_00063	TARA_SOC_MAG_00063	TARA_SOC_28_MAG_00063	Yes			TARA_SMAGs	MAG	49.989	50.011	Eukarya		0	0.0274882	Group_B	Eukarya	Stramenopiles	Chromista	TARA_SOC_28_MAG_00063	MAST_Major_Clade_II	MAST	MAST_unclassified_Clade	MAST_unclassified_Clade	MAST_unclassified_Clade	MAST_unclassified_Clade	52297821	1.05016e+08	11258	4769	61.0282	270.22	8529	1602.03	99	2.3	2002.78	1813.87	3.2	63.9	20879	27168	40.96	16.87	49.8	0.4	50	1	1	1
	TARA_SOC_28_MAG_00064	TARA_SOC_MAG_00064	TARA_SOC_28_MAG_00064	Yes			TARA_SMAGs	MAG	57.9595	42.0405	Eukarya	Phytoplankton	12	0.00439408	Group_A	Eukarya	Haptista	Chromista	TARA_SOC_28_MAG_00064		Haptophyta	Prymnesiophyceae	Phaeocystales	Phaeocystaceae	Phaeocystis	10180036	9.60381e+07	2892	3404	63.5809	155.64	2309	1250.71	99.7	2.31	1543.78	1578.65	3.45	61	4964	6515	10.84	2.41	10.6	0	33.3333	1	1	0
	TARA_SOC_28_MAG_00065	TARA_SOC_MAG_00065	TARA_SOC_28_MAG_00065	Yes			TARA_SMAGs	MAG	46.295	53.705	Eukarya		0	0.00503677	Group_D	Eukarya	Cryptista (disputed position)	Chromista	TARA_SOC_28_MAG_00065		Picozoa	Picozoa	Picozoa	Picozoa	Picozoa	86587607	1.68458e+08	20555	4280	58.2491	139.05	12917	680.41	77.8	2.51	968.55	839.45	3.78	22.2	28302	42721	32.53	7.23	51.4	0.8	50	1	0	0
	TARA_SOC_28_MAG_00066	TARA_SOC_MAG_00066	TARA_SOC_28_MAG_00066	Yes			TARA_SMAGs	MAG	52.389	47.611	Eukarya		0	0.000382732	Group_E	Eukarya	Alveolata	Chromista	TARA_SOC_28_MAG_00066		Ciliophora	Colpodea	Cyrtolophosidida	New_Cyrtolophosidida_01	New_Cyrtolophosidida_01	21327176	106635880	4880	4338	30.4848	116.01	10961	689.24	99.9	1.56	987.96	949.77	2.61	54.1	16743	9321	20.48	3.61	20	0	66.6667	1	1	1
	TARA_SOC_28_MAG_00067	TARA_SOC_MAG_00067	TARA_SOC_28_MAG_00067	Yes			TARA_SMAGs	MAG			Eukarya	Phytoplankton	6	0.00869654	Group_A	Eukarya	Haptista	Chromista	TARA_SOC_28_MAG_00067		Haptophyta	Prymnesiophyceae	Phaeocystales	Phaeocystaceae	Phaeocystis	28332040	2.89102e+08	7869	3484	63.4164	161.86	4736	1430.28	99.6	2.61	1794.27	1716.72	3.71	59	11696	18882	14.46	0	9.8	0	0	1	0	0
	TARA_SOC_28_MAG_00068	TARA_SOC_MAG_00068	TARA_SOC_28_MAG_00068	Yes			TARA_SMAGs	MAG	56.233	43.767	Eukarya		0	0.0142345	Group_D	Eukarya	Stramenopiles	Chromista	TARA_SOC_28_MAG_00068		Heterokontophyta	Labyrinthulomycetes	NA	NA	NA	23704154	7.27121e+07	6430	3605	62.1543	215.81	3376	1506.76	98.2	2.48	1875.63	1730.99	3.33	59.1	9295	13803	34.94	4.82	32.6	0	33.3333	1	0	1
	TARA_SOC_28_MAG_00069	TARA_SOC_MAG_00069	TARA_SOC_28_MAG_00069	No			TARA_SMAGs	MAG	61.9595	38.0405	Eukarya	Phytoplankton	17	0.0283363	Group_B	Eukarya	Stramenopiles	Chromista	TARA_SOC_28_MAG_00069		Ochrophyta	Dictyochophyceae	Florenciellales	Florenciellalesincertaesedis	Florenciella	21522871	1.2441e+08	5910	3555	62.1147	169.72	3777	719.42	90.8	2.52	1021.06	849.49	3.4	34.4	10292	15652	13.25	2.41	17.3	0	50	1	1	1
	TARA_SOC_28_MAG_00070	TARA_SOC_MAG_00070	TARA_SOC_28_MAG_00070	Yes			TARA_SMAGs	MAG			Eukarya		0	0.00221016	Group_D	Eukarya	Cryptista (disputed position)	Chromista	TARA_SOC_28_MAG_00070		Picozoa	Picozoa	Picozoa	Picozoa	Picozoa	47056029	1.61705e+08	9062	5527	58.1822	161.91	2486	1476.44	99.1	6.59	2538.55	1591.43	7.79	43.9	13980	78084	13.25	9.64	29.1	0	33.3333	1	0	0
	TARA_SOC_28_MAG_00071	TARA_SOC_MAG_00071	TARA_SOC_28_MAG_00071	Yes			TARA_SMAGs	MAG	97.507	2.493	Eukarya	Phytoplankton	16	0.354292	Group_C	Eukarya	Stramenopiles	Chromista	TARA_SOC_28_MAG_00071		Bacillariophyta	Bacillariophyceae	Bacillariales	Bacillariaceae	Fragilariopsis	16160340	3.6728e+07	3998	3995	39.4918	163.37	4266	1518.83	99.9	1.69	2018.8	1923.95	2.71	66.9	7124	4899	46.99	1.2	44	0.4	100	1	1	1
	TARA_SOC_28_MAG_00072	TARA_SOC_MAG_00072	TARA_SOC_28_MAG_00072	Yes			TARA_SMAGs	MAG	48.1473	51.8527	Eukarya		0	0.0128115	Group_D	Eukarya	Cryptista (disputed position)	Chromista	TARA_SOC_28_MAG_00072		Picozoa	Picozoa	Picozoa	Picozoa	Picozoa	81665795	1.34319e+08	17992	4679	56.6679	140.94	10809	1930.91	99.7	2.85	2255.37	2174.25	4.05	65	27484	50850	54.22	4.82	60.8	0.8	100	1	1	1
	TARA_SOC_28_MAG_00073	TARA_SOC_MAG_00073	TARA_SOC_28_MAG_00073	No			TARA_SMAGs	MAG			Eukarya		0	0.000297825	Group_E	Eukarya	Alveolata	Chromista	TARA_SOC_28_MAG_00073		Ciliophora	Oligotrichea	Choreotrichida	New_Choreotrichida_01	New_Choreotrichida_01	17071730	853586500	4264	3977	45.341	122.98	8008	296.15	87.3	1.11	658.01	446.65	2.17	15.3	8799	925	3.61	1.2	2	0	0	1	0	0
	TARA_SOC_28_MAG_00074	TARA_SOC_MAG_00074	TARA_SOC_28_MAG_00074	Yes			TARA_SMAGs	MAG	38.628	61.372	Eukarya	Phytoplankton	56	0.706642	Group_A	Eukarya	Haptista	Chromista	TARA_SOC_28_MAG_00074		Haptophyta	Prymnesiophyceae	Phaeocystales	Phaeocystaceae	Phaeocystis	41048232	7.80385e+07	9055	4648	65.8709	172.95	11940	800.8	99.7	2.27	1088.08	921.63	3.31	51.4	26363	33356	48.19	6.02	52.6	0.4	33.3333	1	1	0
	TARA_SOC_28_MAG_00075	TARA_SOC_MAG_00075	TARA_SOC_28_MAG_00075	Yes			TARA_SMAGs	MAG			Eukarya		0	0.00366942	Group_D	Eukarya	Cryptista (disputed position)	Chromista	TARA_SOC_28_MAG_00075		Picozoa	Picozoa	Picozoa	Picozoa	Picozoa	76394190	2.40233e+08	18154	4229	62.8402	194.38	9820	620.74	79.1	2.77	1051.86	700.44	3.84	21.2	26043	46106	15.66	14.46	31.8	0.8	0	1	0	0
	TARA_SOC_28_MAG_00076	TARA_SOC_MAG_00076	TARA_SOC_28_MAG_00076	No			TARA_SMAGs	MAG	64.286	35.714	Eukarya		0	0.000406971	Group_E	Eukarya	Alveolata	Chromista	TARA_SOC_28_MAG_00076		Ciliophora	Oligotrichea	Choreotrichida	New_Choreotrichida_01	New_Choreotrichida_01	20054856	2.1335e+08	5266	3773	43.5218	126.67	7374	357.56	75.1	1.21	647.42	524.95	2.24	15.7	8836	1820	12.05	3.61	9.4	0	16.6667	1	0	1
	TARA_SOC_28_MAG_00077	TARA_SOC_MAG_00077	TARA_SOC_28_MAG_00077	Yes			TARA_SMAGs	MAG	69.0513	30.9487	Eukarya	Phytoplankton	55	0.908149	Group_C	Eukarya	Stramenopiles	Chromista	TARA_SOC_28_MAG_00077		Bacillariophyta	Mediophyceae	NA	NA	NA	93608600	1.30556e+08	18094	5648	33.2092	196.48	14393	876.55	75.4	1.67	1240.1	1418.56	2.9	20.9	22291	14984	71.08	9.64	71.7	1.2	100	1	1	1
	TARA_SOC_28_MAG_00078	TARA_SOC_MAG_00078	TARA_SOC_28_MAG_00078	Yes			TARA_SMAGs	MAG	45.283	54.717	Eukarya		0	0.00146629	Group_D	Eukarya	Cryptista (disputed position)	Chromista	TARA_SOC_28_MAG_00078		Picozoa	Picozoa	Picozoa	Picozoa	Picozoa	80076982	2.32107e+08	15723	5419	62.3735	156.63	3115	1428.73	68.3	6.42	2421.88	1540.45	7.57	31.9	17862	96884	25.3	3.61	34.5	0	16.6667	1	0	0
	TARA_SOC_28_MAG_00079	TARA_SOC_MAG_00079	TARA_SOC_28_MAG_00079	Yes			TARA_SMAGs	MAG	45.4273	54.5727	Eukarya		0	0.0236805	Group_D	Eukarya	Cryptista (disputed position)	Chromista	TARA_SOC_28_MAG_00079		Picozoa	Picozoa	Picozoa	Picozoa	Picozoa	102524951	1.35436e+08	18008	6311	59.6699	128.86	21279	735.12	92.1	2.32	999.81	1000.01	3.75	29.3	40920	54108	65.06	12.05	75.7	1.6	100	1	1	1
	TARA_SOC_28_MAG_00080	TARA_SOC_MAG_00080	TARA_SOC_28_MAG_00080	No			TARA_SMAGs	MAG	58.7053	41.2947	Eukarya		0	0.000297825	Group_E	Eukarya	Alveolata	Chromista	TARA_SOC_28_MAG_00080		Ciliophora	Oligotrichea	Choreotrichida	New_Choreotrichida_01	New_Choreotrichida_01	12852054	1.62684e+08	3045	4227	48.2584	143.29	6313	363.38	96.9	1.21	1033.23	574.83	2.26	21.5	7591	1613	4.82	0	7.9	0	50	1	1	1
	METDB_00001	METDB_00001	METDB_00001				METdb				Eukaryota	Phytoplankton	1				Opisthokonta		METDB_00001		Choanoflagellida	Choanoflagellatea	Acanthoecida	Acanthoecidae_Group_G	Acanthoeca
	METDB_00002	METDB_00002	METDB_00002				METdb				Eukaryota	Phytoplankton	1				Alveolata		METDB_00002		Dinoflagellata	Dinophyceae	Dinophyceae_X	Dinophyceae_XX	Akashiwo
	METDB_00003	METDB_00003	METDB_00003				METdb				Eukaryota	Phytoplankton	94				Alveolata		METDB_00003		Dinoflagellata	Dinophyceae	Dinophyceae_X	Dinophyceae_XX	Alexandrium
	METDB_00004	METDB_00004	METDB_00004				METdb				Eukaryota	Phytoplankton	100				Alveolata		METDB_00004		Dinoflagellata	Dinophyceae	Dinophyceae_X	Dinophyceae_XX	Alexandrium
	METDB_00005	METDB_00005	METDB_00005				METdb				Eukaryota	Phytoplankton	120				Alveolata		METDB_00005		Dinoflagellata	Dinophyceae	Dinophyceae_X	Dinophyceae_XX	Alexandrium
	METDB_00006	METDB_00006	METDB_00006				METdb				Eukaryota	Phytoplankton	180				Alveolata		METDB_00006		Dinoflagellata	Dinophyceae	Dinophyceae_X	Dinophyceae_XX	Alexandrium
	METDB_00007	METDB_00007	METDB_00007				METdb				Eukaryota	Phytoplankton	82				Alveolata		METDB_00007		Dinoflagellata	Dinophyceae	Dinophyceae_X	Dinophyceae_XX	Alexandrium
	METDB_00008	METDB_00008	METDB_00008				METdb				Eukaryota	Phytoplankton	321				Alveolata		METDB_00008		Dinoflagellata	Dinophyceae	Dinophyceae_X	Dinophyceae_XX	Alexandrium
	METDB_00009	METDB_00009	METDB_00009				METdb				Eukaryota	Phytoplankton	271				Alveolata		METDB_00009		Dinoflagellata	Dinophyceae	Dinophyceae_X	Dinophyceae_XX	Alexandrium
	METDB_00010	METDB_00010	METDB_00010				METdb				Eukaryota	Phytoplankton	1				Rhizaria		METDB_00010		Foraminifera	Rotaliida	Rotaliida_X	Rotaliida_XX	Ammonia
	METDB_00011	METDB_00011	METDB_00011				METdb				Eukaryota						Alveolata		METDB_00011		Dinoflagellata	Syndiniales	Dino-Group-II	Dino-Group-II-Clade-4	Amoebophrya
	METDB_00012	METDB_00012	METDB_00012				METdb				Eukaryota	Phytoplankton	160				Alveolata		METDB_00012		Dinoflagellata	Dinophyceae	Dinophyceae_X	Dinophyceae_XX	Amphidinium
	METDB_00013	METDB_00013	METDB_00013				METdb				Eukaryota	Phytoplankton	128				Alveolata		METDB_00013		Dinoflagellata	Dinophyceae	Dinophyceae_X	Dinophyceae_XX	Amphidinium
	METDB_00014	METDB_00014	METDB_00014				METdb				Eukaryota	Phytoplankton	44				Stramenopiles		METDB_00014		Bacillariophyta	Bacillariophyceae	Naviculales	Amphipleuraceae	Amphiprora
	METDB_00015	METDB_00015	METDB_00015				METdb				Eukaryota		NA				Stramenopiles		METDB_00015		Bacillariophyta	Bacillariophyceae	Naviculales	Amphipleuraceae	Amphiprora
	METDB_00016	METDB_00016	METDB_00016				METdb				Eukaryota	Phytoplankton	31				Stramenopiles		METDB_00016		Bacillariophyta	Bacillariophyceae	Thalassiophysales	Catenulaceae	Amphora
	METDB_00017	METDB_00017	METDB_00017				METdb				Eukaryota	Phytoplankton	176				Stramenopiles		METDB_00017		Ochrophyta	Pelagophyceae	Sarcinochrysidales	Sarcinochrysidaceae	Ankylochrysis
	METDB_00018	METDB_00018	METDB_00018				METdb				Eukaryota	Phytoplankton	3				Stramenopiles		METDB_00018		Stramenopiles_X	Labyrinthulea	Labyrinthulales	Labyrinthulaceae	Aplanochytrium
	METDB_00019	METDB_00019	METDB_00019				METdb				Eukaryota						Alveolata		METDB_00019		Ciliophora	Oligohymenophorea	Scuticociliatia	Orchitophryidae	Anophryoides
	METDB_00020	METDB_00020	METDB_00020				METdb				Eukaryota						Alveolata		METDB_00020		Ciliophora	Oligohymenophorea	Scuticociliatia	Orchitophryidae	Anophryoides
	METDB_00021	METDB_00021	METDB_00021				METdb				Eukaryota	Phytoplankton	1				Stramenopiles		METDB_00021		Stramenopiles_X	Labyrinthulea	Labyrinthulales	Labyrinthulaceae	Aplanochytrium
	METDB_00022	METDB_00022	METDB_00022				METdb				Eukaryota	Phytoplankton	1				Alveolata		METDB_00022		Ciliophora	Colpodea	Cyrtolophosidida	Cyrtolophosididae	Aristerostoma
	METDB_00023	METDB_00023	METDB_00023				METdb				Eukaryota	Phytoplankton	50				Stramenopiles		METDB_00023		Bacillariophyta	Bacillariophyceae	Rhaphoneidales	Rhaphoneidaceae	Asterionellopsis
	METDB_00024	METDB_00024	METDB_00024				METdb				Eukaryota	Phytoplankton	1				Stramenopiles		METDB_00024		Bacillariophyta	Bacillariophyceae	Rhaphoneidales	Rhaphoneidaceae	Asterionellopsis
	METDB_00025	METDB_00025	METDB_00025				METdb				Eukaryota						Stramenopiles		METDB_00025		Bacillariophyta	Bacillariophyceae	Rhaphoneidales	Rhaphoneidaceae	Asterionellopsis
	METDB_00026	METDB_00026	METDB_00026				METdb				Eukaryota	Phytoplankton	44				Stramenopiles		METDB_00026		Bacillariophyta	Mediophyceae	Biddulphiales	Attheyaceae	Attheya
	METDB_00027	METDB_00027	METDB_00027				METdb				Eukaryota	Phytoplankton	27				Stramenopiles		METDB_00027		Bacillariophyta	Coscinodiscophyceae	Aulacoseirales	Aulacoseiraceae	Aulacoseira
	METDB_00028	METDB_00028	METDB_00028				METdb				Eukaryota	Phytoplankton	7				Stramenopiles		METDB_00028		Stramenopiles_X	Labyrinthulea	Thraustochytriales	Thraustochytriaceae	Aurantiochytrium
	METDB_00029	METDB_00029	METDB_00029				METdb				Eukaryota	Phytoplankton	158				Stramenopiles		METDB_00029		Ochrophyta	Pelagophyceae	Pelagomonadales	Pelagomonadaceae	Aureococcus
	METDB_00030	METDB_00030	METDB_00030				METdb				Eukaryota	Phytoplankton	153				Stramenopiles		METDB_00030		Ochrophyta	Pelagophyceae	Pelagomonadales	Pelagomonadaceae	Aureococcus
	METDB_00031	METDB_00031	METDB_00031				METdb				Eukaryota	Phytoplankton	158				Stramenopiles		METDB_00031		Ochrophyta	Pelagophyceae	Pelagomonadales	Pelagomonadaceae	Aureococcus
	METDB_00032	METDB_00032	METDB_00032				METdb				Eukaryota	Phytoplankton	21				Stramenopiles		METDB_00032		Ochrophyta	Pelagophyceae	Sarcinochrysidales	Sarcinochrysidaceae	Aureoumbra
	METDB_00033	METDB_00033	METDB_00033				METdb				Eukaryota	Phytoplankton	199				Alveolata		METDB_00033		Dinoflagellata	Dinophyceae	Dinophyceae_X	Dinophyceae_XX	Azadinium
	METDB_00034	METDB_00034	METDB_00034				METdb				Eukaryota	Phytoplankton	1				Archaeplastida		METDB_00034		Chlorophyta	Mamiellophyceae	Mamiellales	Bathycoccaceae	Bathycoccus
	METDB_00035	METDB_00035	METDB_00035				METdb				Eukaryota						Archaeplastida		METDB_00035		Chlorophyta	Mamiellophyceae	Mamiellales	Bathycoccaceae	Bathycoccus
	METDB_00036	METDB_00036	METDB_00036				METdb				Eukaryota	Phytoplankton	1				Archaeplastida		METDB_00036		Chlorophyta	Mamiellophyceae	Mamiellales	Bathycoccaceae	Bathycoccus
	METDB_00037	METDB_00037	METDB_00037				METdb				Eukaryota						Stramenopiles		METDB_00037		Stramenopiles_X	Bicoecea	Borokales	Borokaceae	Bicosoecida
	METDB_00038	METDB_00038	METDB_00038				METdb				Eukaryota	Phytoplankton	13				Rhizaria		METDB_00038		Cercozoa	Filosa-Chlorarachnea	Chlorarachnida	Chlorarachnida_X	Bigelowiella
	METDB_00039	METDB_00039	METDB_00039				METdb				Eukaryota	Phytoplankton	11				Rhizaria		METDB_00039		Cercozoa	Filosa-Chlorarachnea	Chlorarachnida	Chlorarachnida_X	Bigelowiella
	METDB_00040	METDB_00040	METDB_00040				METdb				Eukaryota	Phytoplankton	14				Rhizaria		METDB_00040		Cercozoa	Filosa-Chlorarachnea	Chlorarachnida	Chlorarachnida_X	Bigelowiella
	METDB_00041	METDB_00041	METDB_00041				METdb				Eukaryota	Phytoplankton	12				Rhizaria		METDB_00041		Cercozoa	Filosa-Chlorarachnea	Chlorarachnida	Chlorarachnida_X	Bigelowiella
	METDB_00042	METDB_00042	METDB_00042				METdb				Eukaryota	Phytoplankton	3				Rhizaria		METDB_00042		Cercozoa	Filosa-Chlorarachnea	Chlorarachnida	Chlorarachnida_X	Bigelowiella
	METDB_00043	METDB_00043	METDB_00043				METdb				Eukaryota	Phytoplankton	13				Rhizaria		METDB_00043		Cercozoa	Filosa-Chlorarachnea	Chlorarachnida	Chlorarachnida_X	Bigelowiella
	METDB_00044	METDB_00044	METDB_00044				METdb				Eukaryota	Phytoplankton	29				Rhizaria		METDB_00044		Cercozoa	Filosa-Chlorarachnea	Chlorarachnida	Chlorarachnida_X	Bigelowiella
	METDB_00045	METDB_00045	METDB_00045				METdb				Eukaryota	Phytoplankton	26				Rhizaria		METDB_00045		Cercozoa	Filosa-Chlorarachnea	Chlorarachnida	Chlorarachnida_X	Bigelowiella
	METDB_00046	METDB_00046	METDB_00046				METdb				Eukaryota	Phytoplankton	12				Alveolata		METDB_00046		Ciliophora	Heterotrichea	Heterotrichida	Blepharismidae	Blepharisma
	METDB_00047	METDB_00047	METDB_00047				METdb				Eukaryota	Phytoplankton	278				Alveolata		METDB_00047		Dinoflagellata	Dinophyceae	Peridiniales	Peridiniaceae	Brandtodinium
	METDB_00048	METDB_00048	METDB_00048				METdb				Eukaryota	Phytoplankton	159				Alveolata		METDB_00048		Dinoflagellata	Dinophyceae	Dinophyceae_X	Dinophyceae_XX	Brandtodinium
	METDB_00049	METDB_00049	METDB_00049				METdb				Eukaryota	Phytoplankton	2				Stramenopiles		METDB_00049		Stramenopiles_X	Bicoecea	Anoecales	Cafeteriaceae	Cafeteria
	METDB_00050	METDB_00050	METDB_00050				METdb				Eukaryota						Stramenopiles		METDB_00050		Stramenopiles_X	Bicoecea	Anoecales	Cafeteriaceae	Cafeteria
	METDB_00051	METDB_00051	METDB_00051				METdb				Eukaryota	Phytoplankton	75				Haptista		METDB_00051		Haptophyta	Prymnesiophyceae	Coccolithales	Calcidiscaceae	Calcidiscus
	METDB_00052	METDB_00052	METDB_00052				METdb				Eukaryota	Phytoplankton	209				Alveolata		METDB_00052		Dinoflagellata	Dinophyceae	Dinophyceae_X	Dinophyceae_XX	Ceratium
	METDB_00053	METDB_00053	METDB_00053				METdb				Eukaryota	Phytoplankton	36				Stramenopiles		METDB_00053		Bacillariophyta	Mediophyceae	Chaetocerotales	Chaetocerotaceae	Chaetoceros
	METDB_00054	METDB_00054	METDB_00054				METdb				Eukaryota	Phytoplankton	62				Stramenopiles		METDB_00054		Bacillariophyta	Mediophyceae	Chaetocerotales	Chaetocerotaceae	Chaetoceros
	METDB_00055	METDB_00055	METDB_00055				METdb				Eukaryota	Phytoplankton	60				Stramenopiles		METDB_00055		Bacillariophyta	Mediophyceae	Chaetocerotales	Chaetocerotaceae	Chaetoceros
	METDB_00056	METDB_00056	METDB_00056				METdb				Eukaryota	Phytoplankton	96				Stramenopiles		METDB_00056		Bacillariophyta	Mediophyceae	Chaetocerotales	Chaetocerotaceae	Chaetoceros
	METDB_00057	METDB_00057	METDB_00057				METdb				Eukaryota	Phytoplankton	71				Stramenopiles		METDB_00057		Bacillariophyta	Mediophyceae	Chaetocerotales	Chaetocerotaceae	Chaetoceros
	METDB_00058	METDB_00058	METDB_00058				METdb				Eukaryota	Phytoplankton	83				Stramenopiles		METDB_00058		Bacillariophyta	Mediophyceae	Chaetocerotales	Chaetocerotaceae	Chaetoceros
	METDB_00059	METDB_00059	METDB_00059				METdb				Eukaryota	Phytoplankton	54				Stramenopiles		METDB_00059		Bacillariophyta	Mediophyceae	Chaetocerotales	Chaetocerotaceae	Chaetoceros
	METDB_00060	METDB_00060	METDB_00060				METdb				Eukaryota						Stramenopiles		METDB_00060		Bacillariophyta	Mediophyceae	Chaetocerotales	Chaetocerotaceae	Chaetoceros
	METDB_00061	METDB_00061	METDB_00061				METdb				Eukaryota	Phytoplankton	53				Stramenopiles		METDB_00061		Bacillariophyta	Mediophyceae	Chaetocerotales	Chaetocerotaceae	Chaetoceros
	METDB_00062	METDB_00062	METDB_00062				METdb				Eukaryota	Phytoplankton	64				Stramenopiles		METDB_00062		Ochrophyta	Raphidophyceae	Raphidophyceae_X	Raphidophyceae_XX	Chattonella
	METDB_00063	METDB_00063	METDB_00063				METdb				Eukaryota						Archaeplastida		METDB_00063		Chlorophyta	Chlorophyceae	Chlorophyceae_X	CW-Chlamydomonadales	Chlamydomonas
	METDB_00064	METDB_00064	METDB_00064				METdb				Eukaryota	Phytoplankton	9				Archaeplastida		METDB_00064		Chlorophyta	Chlorophyceae	Chlorophyceae_X	CW-Chlamydomonadales	Chlamydomonas
	METDB_00065	METDB_00065	METDB_00065				METdb				Eukaryota	Phytoplankton	5				Archaeplastida		METDB_00065		Chlorophyta	Chlorophyceae	Chlorophyceae_X	CW-Chlamydomonadales	Chlamydomonas
	METDB_00066	METDB_00066	METDB_00066				METdb				Eukaryota	Phytoplankton	7				Archaeplastida		METDB_00066		Chlorophyta	Chlorophyceae	Chlorophyceae_X	CW-Chlamydomonadales	Chlamydomonas
	METDB_00067	METDB_00067	METDB_00067				METdb				Eukaryota	Phytoplankton	12				Rhizaria		METDB_00067		Cercozoa	Filosa-Chlorarachnea	Chlorarachnida	Chlorarachnida_X	Chlorarachnion
	METDB_00068	METDB_00068	METDB_00068				METdb				Eukaryota	Phytoplankton	4				Archaeplastida		METDB_00068		Chlorophyta	Chloropicophyceae	Chloropicales	Chloropicaceae	Chloroparvula
	METDB_00069	METDB_00069	METDB_00069				METdb				Eukaryota	Phytoplankton	52				Archaeplastida		METDB_00069		Chlorophyta	Chlorophyceae	Chloropicales	Chloropicaceae	Chloroparvula
	METDB_00070	METDB_00070	METDB_00070				METdb				Eukaryota	Phytoplankton	30				Archaeplastida		METDB_00070		Chlorophyta	Chloropicophyceae	Chloropicales	Chloropicaceae	Chloroparvula
	METDB_00071	METDB_00071	METDB_00071				METdb				Eukaryota	Phytoplankton	1				Archaeplastida		METDB_00071		Chlorophyta	Chloropicophyceae	Chloropicales	Chloropicaceae	Chloropicon
	METDB_00072	METDB_00072	METDB_00072				METdb				Eukaryota	Phytoplankton	10				Archaeplastida		METDB_00072		Chlorophyta	Chloropicophyceae	Chloropicales	Chloropicaceae	Chloropicon
	METDB_00073	METDB_00073	METDB_00073				METdb				Eukaryota	Phytoplankton	1				Archaeplastida		METDB_00073		Chlorophyta	Chloropicophyceae	Chloropicales	Chloropicaceae	Chloropicon
	METDB_00074	METDB_00074	METDB_00074				METdb				Eukaryota	Phytoplankton	29				Archaeplastida		METDB_00074		Chlorophyta	Chlorophyceae	Chloropicales	Chloropicaceae	Chloropicon
	METDB_00075	METDB_00075	METDB_00075				METdb				Eukaryota	Phytoplankton	5				Archaeplastida		METDB_00075		Chlorophyta	Chloropicophyceae	Chloropicales	Chloropicaceae	Chloropicon
	METDB_00076	METDB_00076	METDB_00076				METdb				Eukaryota	Phytoplankton	2				Archaeplastida		METDB_00076		Chlorophyta	Chloropicophyceae	Chloropicales	Chloropicaceae	Chloropicon
	METDB_00077	METDB_00077	METDB_00077				METdb				Eukaryota	Phytoplankton	3				Archaeplastida		METDB_00077		Chlorophyta	Chloropicophyceae	Chloropicales	Chloropicaceae	Chloropicon
	METDB_00078	METDB_00078	METDB_00078				METdb				Eukaryota		NA				Archaeplastida		METDB_00078		Chlorophyta	Chloropicophyceae	Chloropicales	Chloropicaceae	Chloropicon
	METDB_00079	METDB_00079	METDB_00079				METdb				Eukaryota	Phytoplankton	50				Archaeplastida		METDB_00079		Chlorophyta	Chlorophyceae	Chloropicales	Chloropicaceae	Chloropicon
	METDB_00080	METDB_00080	METDB_00080				METdb				Eukaryota	Phytoplankton	3				Archaeplastida		METDB_00080		Chlorophyta	Chloropicophyceae	Chloropicales	Chloropicaceae	Chloropicon
	METDB_00081	METDB_00081	METDB_00081				METdb				Eukaryota	Phytoplankton	4				Archaeplastida		METDB_00081		Chlorophyta	Chloropicophyceae	Chloropicales	Chloropicaceae	Chloropicon
	METDB_00082	METDB_00082	METDB_00082				METdb				Eukaryota	Phytoplankton	3				Archaeplastida		METDB_00082		Chlorophyta	Chlorophyceae	Chloropicales	Chloropicaceae	Chloropicon
	METDB_00083	METDB_00083	METDB_00083				METdb				Eukaryota	Phytoplankton	31				Alveolata		METDB_00083		Chromerida	Chromera_group	Chromera_group_X	Chromeraceae	Chromera
	METDB_00084	METDB_00084	METDB_00084				METdb				Eukaryota	Phytoplankton	22				Alveolata		METDB_00084		Chromerida	Chromerida_X	Chromerida_XX	Chromeraceae	Chromerida_XXXXX
	METDB_00085	METDB_00085	METDB_00085				METdb				Eukaryota	Phytoplankton	5				Stramenopiles		METDB_00085		Ochrophyta	Chrysophyceae	Chrysophyceae_X	Chrysophyceae_X_Clade-B2	Chromulina
	METDB_00086	METDB_00086	METDB_00086				METdb				Eukaryota	Phytoplankton	21				Archaeplastida		METDB_00086		Rhodophyta	Stylonematophyceae	Porphyridiales-2	Stylonematales-Group-I	Chroodactylon
	METDB_00087	METDB_00087	METDB_00087				METdb				Eukaryota	Phytoplankton	26				Cryptista		METDB_00087		Cryptophyta	Cryptophyceae	Cryptophyceae_X	Cryptomonadales	Chroomonas
	METDB_00088	METDB_00088	METDB_00088				METdb				Eukaryota	Phytoplankton	74				Haptista		METDB_00088		Haptophyta	Prymnesiophyceae	Prymnesiales	Chrysochromulinaceae	Chrysochromulina
	METDB_00089	METDB_00089	METDB_00089				METdb				Eukaryota	Phytoplankton	183				Haptista		METDB_00089		Haptophyta	Prymnesiophyceae	Prymnesiales	Chrysochromulinaceae	Chrysochromulina
	METDB_00090	METDB_00090	METDB_00090				METdb				Eukaryota	Phytoplankton	100				Haptista		METDB_00090		Haptophyta	Prymnesiophyceae	Prymnesiales	Chrysochromulinaceae	Chrysochromulina
	METDB_00091	METDB_00091	METDB_00091				METdb				Eukaryota	Phytoplankton	87				Haptista		METDB_00091		Haptophyta	Prymnesiophyceae	Prymnesiales	Chrysochromulinaceae	Chrysochromulina
	METDB_00092	METDB_00092	METDB_00092				METdb				Eukaryota	Phytoplankton	26				Haptista		METDB_00092		Haptophyta	Prymnesiophyceae	Prymnesiales	Chrysochromulinaceae	Chrysochromulina
	METDB_00093	METDB_00093	METDB_00093				METdb				Eukaryota	Phytoplankton	29				Haptista		METDB_00093		Haptophyta	Prymnesiophyceae	Calcihaptophycidae	Chrysoculteraceae	Chrysoculter
	METDB_00094	METDB_00094	METDB_00094				METdb				Eukaryota						Stramenopiles		METDB_00094		Ochrophyta	Pelagophyceae	Sarcinochrysidales	Chrysocystaceae	Chrysocystis
	METDB_00095	METDB_00095	METDB_00095				METdb				Eukaryota	Phytoplankton	37				Stramenopiles		METDB_00095		Ochrophyta	Pelagophyceae	Sarcinochrysidales	Chrysocystaceae	Chrysoreinhardia
	METDB_00096	METDB_00096	METDB_00096				METdb				Eukaryota	Phytoplankton	61				Stramenopiles		METDB_00096		Ochrophyta	Pelagophyceae	Sarcinochrysidales	Chrysocystaceae	Chrysoreinhardia
	METDB_00097	METDB_00097	METDB_00097				METdb				Eukaryota	Phytoplankton	1				Alveolata		METDB_00097		Ciliophora	Heterotrichea	Heterotrichida	Climacostomidae	Climacostomum
	METDB_00098	METDB_00098	METDB_00098				METdb				Eukaryota	Phytoplankton	3				Archaeplastida		METDB_00098		Rhodophyta	Unclassified_Rhodophyta	Unclassified_Rhodophyta_X	Unclassified_Rhodophyta_XX	Coastal Red Alga
	METDB_00099	METDB_00099	METDB_00099				METdb				Eukaryota	Phytoplankton	76				Haptista		METDB_00099		Haptophyta	Prymnesiophyceae	Coccolithales	Coccolithaceae	Coccolithus
	METDB_00100	METDB_00100	METDB_00100				METdb				Eukaryota	Phytoplankton	6				Archaeplastida		METDB_00100		Rhodophyta	Compsopogonophyceae	Compsopogonales	Compsopogonales_X	Compsopogon
	METDB_00101	METDB_00101	METDB_00101				METdb				Eukaryota						Alveolata		METDB_00101		Ciliophora	Heterotrichea	Heterotrichida	Condylostomatidae	Condylostoma
	METDB_00102	METDB_00102	METDB_00102				METdb				Eukaryota	Phytoplankton	146				Stramenopiles		METDB_00102		Bacillariophyta	Coscinodiscophyceae	Corethrales	Corethraceae	Corethron
	METDB_00103	METDB_00103	METDB_00103				METdb				Eukaryota	Phytoplankton	210				Stramenopiles		METDB_00103		Bacillariophyta	Coscinodiscophyceae	Corethrales	Corethraceae	Corethron
	METDB_00104	METDB_00104	METDB_00104				METdb				Eukaryota	Phytoplankton	62				Stramenopiles		METDB_00104		Bacillariophyta	Coscinodiscophyceae	Coscinodiscales	Coscinodiscaceae	Coscinodiscus
	METDB_00105	METDB_00105	METDB_00105				METdb				Eukaryota	Phytoplankton	40				Stramenopiles		METDB_00105		Bacillariophyta	Bacillariophyceae	Mastogloiales	Mastogloiaceae	Craspedostauros
	METDB_00106	METDB_00106	METDB_00106				METdb				Eukaryota	Phytoplankton	24				Archaeplastida		METDB_00106		Chlorophyta	Mamiellophyceae	Dolichomastigales	Crustomastigaceae	Crustomastix
	METDB_00107	METDB_00107	METDB_00107				METdb				Eukaryota	Phytoplankton	1				Alveolata		METDB_00107		Dinoflagellata	Dinophyceae	Dinophyceae_X	Dinophyceae_XX	Crypthecodinium
	METDB_00108	METDB_00108	METDB_00108				METdb				Eukaryota	Phytoplankton	40				Cryptista		METDB_00108		Cryptophyta	Cryptophyceae	Cryptophyceae_X	Cryptomonadales	Cryptomonas
	METDB_00109	METDB_00109	METDB_00109				METdb				Eukaryota	Phytoplankton	42				Cryptista		METDB_00109		Cryptophyta	Cryptophyceae	Cryptophyceae_X	Cryptomonadales	Cryptomonas
	METDB_00110	METDB_00110	METDB_00110				METdb				Eukaryota	Phytoplankton	86				Cryptista		METDB_00110		Cryptophyta	Cryptophyceae	Cryptophyceae_X	Cryptophyceae_XX	Cryptophyceae_XXX
	METDB_00111	METDB_00111	METDB_00111				METdb				Eukaryota	Phytoplankton	1				Opisthokonta		METDB_00111		Metazoa	Ctenophora	Ctenophora_X	Ctenophora_XX	Ctenophora_XXX
	METDB_00112	METDB_00112	METDB_00112				METdb				Eukaryota	Phytoplankton	1				Opisthokonta		METDB_00112		Metazoa	Ctenophora	Ctenophora_X	Ctenophora_XX	Ctenophora_XXX
	METDB_00113	METDB_00113	METDB_00113				METdb				Eukaryota						Archaeplastida		METDB_00113		Glaucocystophyta	Glaucocystophyceae	Glaucocystophytes	Cyanoptycaceae	Cyanoptyche
	METDB_00114	METDB_00114	METDB_00114				METdb				Eukaryota	Phytoplankton	40				Stramenopiles		METDB_00114		Bacillariophyta	Bacillariophyceae	Cyclophorales	Cyclophoraceae	Cyclophora
	METDB_00115	METDB_00115	METDB_00115				METdb				Eukaryota	Phytoplankton	41				Stramenopiles		METDB_00115		Bacillariophyta	Bacillariophyceae	Cyclophorales	Cyclophoraceae	Cyclophora
	METDB_00116	METDB_00116	METDB_00116				METdb				Eukaryota						Stramenopiles		METDB_00116		Bacillariophyta	Mediophyceae	Stephanodiscales	Stephanodiscaceae	Cyclotella
	METDB_00117	METDB_00117	METDB_00117				METdb				Eukaryota	Phytoplankton	59				Stramenopiles		METDB_00117		Bacillariophyta	Bacillariophyceae	Bacillariales	Bacillariaceae	Cylindrotheca
	METDB_00118	METDB_00118	METDB_00118				METdb				Eukaryota	Phytoplankton	48				Stramenopiles		METDB_00118		Bacillariophyta	Coscinodiscophyceae	Rhizosoleniales	Rhizosoleniaceae	Dactyliosolen
	METDB_00119	METDB_00119	METDB_00119				METdb				Eukaryota						Opisthokonta		METDB_00119		Fungi	Ascomycota	Saccharomycotina	Saccharomycetales	Debaryomyces
	METDB_00120	METDB_00120	METDB_00120				METdb				Eukaryota	Phytoplankton	64				Stramenopiles		METDB_00120		Bacillariophyta	Mediophyceae	Thalassiosirales	Thamassiosiraceae	Detonula
	METDB_00121	METDB_00121	METDB_00121				METdb				Eukaryota	Phytoplankton	27				Haptista		METDB_00121		Haptophyta	Pavlovophyceae	Pavlovales	Pavlovaceae	Diacronema
	METDB_00122	METDB_00122	METDB_00122				METdb				Eukaryota	Phytoplankton	11				Opisthokonta		METDB_00122		Holozoa	Choanoflagellatea	Acanthoecida	Stephanoecidae	Diaphanoeca
	METDB_00123	METDB_00123	METDB_00123				METdb				Eukaryota	Phytoplankton	7				Opisthokonta		METDB_00123		Holozoa	Choanoflagellatea	Acanthoecida	Stephanoecidae	Diaphanoeca
	METDB_00124	METDB_00124	METDB_00124				METdb				Eukaryota	Phytoplankton	6				Opisthokonta		METDB_00124		Holozoa	Choanoflagellatea	Acanthoecida	Stephanoecidae	Diaphanoeca
	METDB_00125	METDB_00125	METDB_00125				METdb				Eukaryota	Phytoplankton	63				Stramenopiles		METDB_00125		Ochrophyta	Dictyochophyceae	Dictyochales	Dictyochales_X	Dictyocha
	METDB_00126	METDB_00126	METDB_00126				METdb				Eukaryota	Phytoplankton	60				Stramenopiles		METDB_00126		Ochrophyta	Chrysophyceae	Chrysophyceae_X	Chrysophyceae_X_Clade-C	Dinobryon
	METDB_00127	METDB_00127	METDB_00127				METdb				Eukaryota	Phytoplankton	4				Alveolata		METDB_00127		Dinoflagellata	Dinophyceae	Dinophyceae_X	Dinophysiales	Dinophysis
	METDB_00128	METDB_00128	METDB_00128				METdb				Eukaryota	Phytoplankton	94				Stramenopiles		METDB_00128		Bacillariophyta	Mediophyceae	Lithodesmiales	Lithodesmiaceae	Ditylum
	METDB_00129	METDB_00129	METDB_00129				METdb				Eukaryota	Phytoplankton	72				Stramenopiles		METDB_00129		Bacillariophyta	Mediophyceae	Lithodesmiales	Lithodesmiaceae	Ditylum
	METDB_00130	METDB_00130	METDB_00130				METdb				Eukaryota	Phytoplankton	131				Stramenopiles		METDB_00130		Bacillariophyta	Mediophyceae	Lithodesmiales	Lithodesmiaceae	Ditylum
	METDB_00131	METDB_00131	METDB_00131				METdb				Eukaryota	Phytoplankton	50				Stramenopiles		METDB_00131		Bacillariophyta	Mediophyceae	Lithodesmiales	Lithodesmiaceae	Ditylum
	METDB_00132	METDB_00132	METDB_00132				METdb				Eukaryota	Phytoplankton	48				Stramenopiles		METDB_00132		Bacillariophyta	Mediophyceae	Lithodesmiales	Lithodesmiaceae	Ditylum
	METDB_00133	METDB_00133	METDB_00133				METdb				Eukaryota	Phytoplankton	6				Archaeplastida		METDB_00133		Chlorophyta	Mamiellophyceae	Dolichomastigales	Dolichomastigaceae	Dolichomastix
	METDB_00134	METDB_00134	METDB_00134				METdb				Eukaryota	Phytoplankton	23				Archaeplastida		METDB_00134		Chlorophyta	Chlorophyceae	Chlorophyceae_X	CW-Chlamydomonadales	Dunaliella
	METDB_00135	METDB_00135	METDB_00135				METdb				Eukaryota	Phytoplankton	60				Alveolata		METDB_00135		Dinoflagellata	Dinophyceae	Dinophyceae_X	Dinophyceae_XX	Durinskia
	METDB_00136	METDB_00136	METDB_00136				METdb				Eukaryota						Rhizaria		METDB_00136		Foraminifera	Rotaliida	Rotaliida_X	Elphidiidae	Elphidium
	METDB_00137	METDB_00137	METDB_00137				METdb				Eukaryota	Phytoplankton	136				Haptista		METDB_00137		Haptophyta	Prymnesiophyceae	Isochrysidales	Noelaerhabdaceae	Emiliania
	METDB_00138	METDB_00138	METDB_00138				METdb				Eukaryota	Phytoplankton	91				Haptista		METDB_00138		Haptophyta	Prymnesiophyceae	Isochrysidales	Noelaerhabdaceae	Emiliania
	METDB_00139	METDB_00139	METDB_00139				METdb				Eukaryota	Phytoplankton	129				Haptista		METDB_00139		Haptophyta	Prymnesiophyceae	Isochrysidales	Noelaerhabdaceae	Emiliania
	METDB_00140	METDB_00140	METDB_00140				METdb				Eukaryota	Phytoplankton	122				Haptista		METDB_00140		Haptophyta	Prymnesiophyceae	Isochrysidales	Noelaerhabdaceae	Emiliania
	METDB_00141	METDB_00141	METDB_00141				METdb				Eukaryota	Phytoplankton	117				Haptista		METDB_00141		Haptophyta	Prymnesiophyceae	Isochrysidales	Noelaerhabdaceae	Emiliania
	METDB_00142	METDB_00142	METDB_00142				METdb				Eukaryota	Phytoplankton	109				Haptista		METDB_00142		Haptophyta	Prymnesiophyceae	Isochrysidales	Noelaerhabdaceae	Emiliania
	METDB_00143	METDB_00143	METDB_00143				METdb				Eukaryota	Phytoplankton	190				Haptista		METDB_00143		Haptophyta	Prymnesiophyceae	Isochrysidales	Noelaerhabdaceae	Emiliania
	METDB_00144	METDB_00144	METDB_00144				METdb				Eukaryota	Phytoplankton	108				Haptista		METDB_00144		Haptophyta	Prymnesiophyceae	Isochrysidales	Noelaerhabdaceae	Emiliania
	METDB_00145	METDB_00145	METDB_00145				METdb				Eukaryota	Phytoplankton	136				Haptista		METDB_00145		Haptophyta	Prymnesiophyceae	Isochrysidales	Noelaerhabdaceae	Emiliania
	METDB_00146	METDB_00146	METDB_00146				METdb				Eukaryota	Phytoplankton	231				Haptista		METDB_00146		Haptophyta	Prymnesiophyceae	Isochrysidales	Noelaerhabdaceae	Emiliania
	METDB_00147	METDB_00147	METDB_00147				METdb				Eukaryota	Phytoplankton	122				Haptista		METDB_00147		Haptophyta	Prymnesiophyceae	Isochrysidales	Noelaerhabdaceae	Emiliania
	METDB_00148	METDB_00148	METDB_00148				METdb				Eukaryota	Phytoplankton	147				Haptista		METDB_00148		Haptophyta	Prymnesiophyceae	Isochrysidales	Noelaerhabdaceae	Emiliania
	METDB_00149	METDB_00149	METDB_00149				METdb				Eukaryota	Phytoplankton	115				Haptista		METDB_00149		Haptophyta	Prymnesiophyceae	Isochrysidales	Noelaerhabdaceae	Emiliania
	METDB_00150	METDB_00150	METDB_00150				METdb				Eukaryota	Phytoplankton	188				Haptista		METDB_00150		Haptophyta	Prymnesiophyceae	Isochrysidales	Noelaerhabdaceae	Emiliania
	METDB_00151	METDB_00151	METDB_00151				METdb				Eukaryota	Phytoplankton	210				Haptista		METDB_00151		Haptophyta	Prymnesiophyceae	Isochrysidales	Noelaerhabdaceae	Emiliania
	METDB_00152	METDB_00152	METDB_00152				METdb				Eukaryota	Phytoplankton	109				Haptista		METDB_00152		Haptophyta	Prymnesiophyceae	Isochrysidales	Noelaerhabdaceae	Emiliania
	METDB_00153	METDB_00153	METDB_00153				METdb				Eukaryota	Phytoplankton	109				Haptista		METDB_00153		Haptophyta	Prymnesiophyceae	Isochrysidales	Noelaerhabdaceae	Emiliania
	METDB_00154	METDB_00154	METDB_00154				METdb				Eukaryota	Phytoplankton	192				Haptista		METDB_00154		Haptophyta	Prymnesiophyceae	Isochrysidales	Noelaerhabdaceae	Emiliania
	METDB_00155	METDB_00155	METDB_00155				METdb				Eukaryota	Phytoplankton	31				Stramenopiles		METDB_00155		Bacillariophyta	Bacillariophyceae	Surirellales	Entomoneidaceae	Entomoneis
	METDB_00156	METDB_00156	METDB_00156				METdb				Eukaryota	Phytoplankton	3				Archaeplastida		METDB_00156		Rhodophyta	Rhodophyceae	Porphyridiales-1	Porphyridiaceae	Erythrolobus
	METDB_00157	METDB_00157	METDB_00157				METdb				Eukaryota	Phytoplankton	1				Archaeplastida		METDB_00157		Rhodophyta	Rhodophyceae	Porphyridiales-1	Porphyridiaceae	Erythrolobus
	METDB_00158	METDB_00158	METDB_00158				METdb				Eukaryota	Phytoplankton	44				Stramenopiles		METDB_00158		Bacillariophyta	Mediophyceae	Biddulphiales	Biddulphiaceae	Eucampia
	METDB_00159	METDB_00159	METDB_00159				METdb				Eukaryota	Phytoplankton	1				Alveolata		METDB_00159		Ciliophora	Spirotrichea	Euplotia	Euplotidae	Euplotes
	METDB_00160	METDB_00160	METDB_00160				METdb				Eukaryota	Phytoplankton	9				Alveolata		METDB_00160		Ciliophora	Spirotrichea	Euplotia	Euplotidae	Euplotes
	METDB_00161	METDB_00161	METDB_00161				METdb				Eukaryota						Alveolata		METDB_00161		Ciliophora	Spirotrichea	Euplotia	Euplotidae	Euplotes
	METDB_00162	METDB_00162	METDB_00162				METdb				Eukaryota	Phytoplankton	12				Excavata		METDB_00162		Discoba	Euglenozoa	Euglenida	Eutreptiales	Eutreptiella
	METDB_00163	METDB_00163	METDB_00163				METdb				Eukaryota	Phytoplankton	11				Excavata		METDB_00163		Discoba	Euglenozoa	Euglenida	Eutreptiales	Eutreptiella
	METDB_00164	METDB_00164	METDB_00164				METdb				Eukaryota	Phytoplankton	28				Haptista		METDB_00164		Haptophyta	Pavlovophyceae	Pavlovales	Pavlovaceae	Exanthemachrysis
	METDB_00165	METDB_00165	METDB_00165				METdb				Eukaryota	Phytoplankton	86				Stramenopiles		METDB_00165		Bacillariophyta	Mediophyceae	Cymatosirales	Cymatosiraceae	Extubocellulus
	METDB_00166	METDB_00166	METDB_00166				METdb				Eukaryota	Phytoplankton	3				Alveolata		METDB_00166		Ciliophora	Heterotrichea	Heterotrichida	Climacostomidae	Fabrea
	METDB_00167	METDB_00167	METDB_00167				METdb				Eukaryota	Phytoplankton	38				Alveolata		METDB_00167		Ciliophora	Spirotrichea	Choreotrichia	Ptychocylididae	Favella
	METDB_00168	METDB_00168	METDB_00168				METdb				Eukaryota	Phytoplankton	34				Alveolata		METDB_00168		Ciliophora	Spirotrichea	Choreotrichia	Ptychocylididae	Favella
	METDB_00169	METDB_00169	METDB_00169				METdb				Eukaryota	Phytoplankton	40				Stramenopiles		METDB_00169		Ochrophyta	Raphidophyceae	Raphidophyceae_X	Raphidophyceae_XX	Fibrocapsa
	METDB_00170	METDB_00170	METDB_00170				METdb				Eukaryota						Amoebozoa		METDB_00170		Conosa	Variosea	Variosea_X	Filamoebidae	Filamoeba
	METDB_00171	METDB_00171	METDB_00171				METdb				Eukaryota	Phytoplankton	60				Stramenopiles		METDB_00171		Ochrophyta	Dictyochophyceae	Florenciellales	Florenciellales_X	Florenciella
	METDB_00172	METDB_00172	METDB_00172				METdb				Eukaryota	Phytoplankton	133				Stramenopiles		METDB_00172		Ochrophyta	Dictyochophyceae	Florenciellales	Florenciellales_X	Florenciella
	METDB_00173	METDB_00173	METDB_00173				METdb				Eukaryota	Phytoplankton	64				Stramenopiles		METDB_00173		Ochrophyta	Dictyochophyceae	Florenciellales	Florenciellales_X	Florenciella
	METDB_00174	METDB_00174	METDB_00174				METdb				Eukaryota	Phytoplankton	57				Stramenopiles		METDB_00174		Ochrophyta	Dictyochophyceae	Florenciellales	Florenciellales_X	Florenciella
	METDB_00175	METDB_00175	METDB_00175				METdb				Eukaryota	Phytoplankton	113				Stramenopiles		METDB_00175		Bacillariophyta	Bacillariophyceae	Bacillariales	Bacillariaceae	Fragilariopsis
	METDB_00176	METDB_00176	METDB_00176				METdb				Eukaryota	Phytoplankton	214				Stramenopiles		METDB_00176		Bacillariophyta	Bacillariophyceae	Bacillariales	Bacillariaceae	Fragilariopsis
	METDB_00177	METDB_00177	METDB_00177				METdb				Eukaryota	Phytoplankton	88				Alveolata		METDB_00177		Dinoflagellata	Dinophyceae	Dinophyceae_X	Dinophyceae_XX	Gambierdiscus
	METDB_00178	METDB_00178	METDB_00178				METdb				Eukaryota	Phytoplankton	32				Cryptista		METDB_00178		Cryptophyta	Cryptophyceae	Cryptophyceae_X	Cryptomonadales	Geminigera
	METDB_00179	METDB_00179	METDB_00179				METdb				Eukaryota	Phytoplankton	47				Cryptista		METDB_00179		Cryptophyta	Cryptophyceae	Cryptophyceae_X	Cryptomonadales	Geminigera
	METDB_00180	METDB_00180	METDB_00180				METdb				Eukaryota	Phytoplankton	183				Haptista		METDB_00180		Haptophyta	Prymnesiophyceae	Isochrysidales	Noelaerhabdaceae	Gephyrocapsa
	METDB_00181	METDB_00181	METDB_00181				METdb				Eukaryota	Phytoplankton	84				Haptista		METDB_00181		Haptophyta	Prymnesiophyceae	Isochrysidales	Noelaerhabdaceae	Gephyrocapsa
	METDB_00182	METDB_00182	METDB_00182				METdb				Eukaryota	Phytoplankton	197				Haptista		METDB_00182		Haptophyta	Prymnesiophyceae	Isochrysidales	Noelaerhabdaceae	Gephyrocapsa
	METDB_00183	METDB_00183	METDB_00183				METdb				Eukaryota	Phytoplankton	119				Haptista		METDB_00183		Haptophyta	Prymnesiophyceae	Isochrysidales	Noelaerhabdaceae	Gephyrocapsa
	METDB_00184	METDB_00184	METDB_00184				METdb				Eukaryota	Phytoplankton	18				Archaeplastida		METDB_00184		Glaucocystophyta	Glaucocystophyceae	Glaucocystophytes	Glaucocystophytes_X	Gloeochaete
	METDB_00185	METDB_00185	METDB_00185				METdb				Eukaryota	Phytoplankton	47				Stramenopiles		METDB_00185		Ochrophyta	Pinguiophyceae	Pinguiochrysidales	Pinguiochrysidaceae	Glossomastix
	METDB_00186	METDB_00186	METDB_00186				METdb				Eukaryota	Phytoplankton	1				Cryptista		METDB_00186		Cryptophyta	Cryptophyceae	Cryptophyceae_X	Goniomonadales	Goniomonas
	METDB_00187	METDB_00187	METDB_00187				METdb				Eukaryota						Cryptista		METDB_00187		Cryptophyta	Cryptophyceae	Cryptophyceae_X	Goniomonadales	Goniomonas
	METDB_00188	METDB_00188	METDB_00188				METdb				Eukaryota	Phytoplankton	94				Alveolata		METDB_00188		Dinoflagellata	Dinophyceae	Dinophyceae_X	Dinophyceae_XX	Gonyaulax
	METDB_00189	METDB_00189	METDB_00189				METdb				Eukaryota	Phytoplankton	57				Stramenopiles		METDB_00189		Bacillariophyta	Bacillariophyceae	Rhabdonematales	Grammatophoraceae	Grammatophora
	METDB_00190	METDB_00190	METDB_00190				METdb				Eukaryota	Phytoplankton	53				Cryptista		METDB_00190		Cryptophyta	Cryptophyceae	Cryptophyceae_X	Cryptomonadales	Guillardia
	METDB_00191	METDB_00191	METDB_00191				METdb				Eukaryota	Phytoplankton	82				Stramenopiles		METDB_00191		Bacillariophyta	Coscinodiscophyceae	Rhizosoleniales	Rhizosoleniaceae	Guinardia
	METDB_00192	METDB_00192	METDB_00192				METdb				Eukaryota						Rhizaria		METDB_00192		Cercozoa	Filosa-Chlorarachnea	Chlorarachnida	Chlorarachnida_X	Gymnochlora
	METDB_00193	METDB_00193	METDB_00193				METdb				Eukaryota	Phytoplankton	114				Alveolata		METDB_00193		Dinoflagellata	Dinophyceae	Dinophyceae_X	Dinophyceae_XX	Gymnodinium
	METDB_00194	METDB_00194	METDB_00194				METdb				Eukaryota	Phytoplankton	177				Alveolata		METDB_00194		Dinoflagellata	Dinophyceae	Gymnodiniales	Gymnodiniaceae	Gymnoxanthella
	METDB_00195	METDB_00195	METDB_00195				METdb				Eukaryota						Alveolata		METDB_00195		Dinoflagellata	Dinophyceae	Dinophyceae_X	Dinophyceae_XX	Gyrodinium
	METDB_00196	METDB_00196	METDB_00196				METdb				Eukaryota	Phytoplankton	22				Cryptista		METDB_00196		Cryptophyta	Cryptophyceae	Cryptophyceae_X	Cryptomonadales	Hanusia
	METDB_00197	METDB_00197	METDB_00197				METdb				Eukaryota	Phytoplankton	95				Haptista		METDB_00197		Haptophyta	Prymnesiophyceae	Prymnesiales	Prymnesiaceae	Haptolina
	METDB_00198	METDB_00198	METDB_00198				METdb				Eukaryota	Phytoplankton	105				Stramenopiles		METDB_00198		Bacillariophyta	Bacillariophyceae	Naviculales	Naviculales	Haslea
	METDB_00199	METDB_00199	METDB_00199				METdb				Eukaryota	Phytoplankton	59				Stramenopiles		METDB_00199		Bacillariophyta	Mediophyceae	Briggerales	Streptothecaceae	Helicotheca
	METDB_00200	METDB_00200	METDB_00200				METdb				Eukaryota	Phytoplankton	24				Cryptista		METDB_00200		Cryptophyta	Cryptophyceae	Cryptophyceae_X	Cryptomonadales	Hemiselmis
	METDB_00201	METDB_00201	METDB_00201				METdb				Eukaryota	Phytoplankton	23				Cryptista		METDB_00201		Cryptophyta	Cryptophyceae	Cryptophyceae_X	Cryptomonadales	Hemiselmis
	METDB_00202	METDB_00202	METDB_00202				METdb				Eukaryota	Phytoplankton	27				Cryptista		METDB_00202		Cryptophyta	Cryptophyceae	Cryptophyceae_X	Cryptomonadales	Hemiselmis
	METDB_00203	METDB_00203	METDB_00203				METdb				Eukaryota	Phytoplankton	25				Cryptista		METDB_00203		Cryptophyta	Cryptophyceae	Cryptophyceae_X	Cryptomonadales	Hemiselmis
	METDB_00204	METDB_00204	METDB_00204				METdb				Eukaryota	Phytoplankton	24				Cryptista		METDB_00204		Cryptophyta	Cryptophyceae	Cryptophyceae_X	Cryptomonadales	Hemiselmis
	METDB_00205	METDB_00205	METDB_00205				METdb				Eukaryota	Phytoplankton	32				Cryptista		METDB_00205		Cryptophyta	Cryptophyceae	Cryptophyceae_X	Cryptomonadales	Hemiselmis
	METDB_00206	METDB_00206	METDB_00206				METdb				Eukaryota	Phytoplankton	33				Cryptista		METDB_00206		Cryptophyta	Cryptophyceae	Cryptophyceae_X	Cryptomonadales	Hemiselmis
	METDB_00207	METDB_00207	METDB_00207				METdb				Eukaryota	Phytoplankton	78				Alveolata		METDB_00207		Dinoflagellata	Dinophyceae	Dinophyceae_X	Dinophyceae_XX	Heterocapsa
	METDB_00208	METDB_00208	METDB_00208				METdb				Eukaryota	Phytoplankton	55				Alveolata		METDB_00208		Dinoflagellata	Dinophyceae	Dinophyceae_X	Dinophyceae_XX	Heterocapsa
	METDB_00209	METDB_00209	METDB_00209				METdb				Eukaryota	Phytoplankton	160				Alveolata		METDB_00209		Dinoflagellata	Dinophyceae	Peridiniales	Heterocapsaceae	Heterocapsa
	METDB_00210	METDB_00210	METDB_00210				METdb				Eukaryota	Phytoplankton	62				Alveolata		METDB_00210		Dinoflagellata	Dinophyceae	Dinophyceae_X	Dinophyceae_XX	Heterocapsa
	METDB_00211	METDB_00211	METDB_00211				METdb				Eukaryota	Phytoplankton	76				Stramenopiles		METDB_00211		Ochrophyta	Raphidophyceae	Raphidophyceae_X	Raphidophyceae_XX	Heterosigma
	METDB_00212	METDB_00212	METDB_00212				METdb				Eukaryota	Phytoplankton	74				Stramenopiles		METDB_00212		Ochrophyta	Raphidophyceae	Raphidophyceae_X	Raphidophyceae_XX	Heterosigma
	METDB_00213	METDB_00213	METDB_00213				METdb				Eukaryota	Phytoplankton	73				Stramenopiles		METDB_00213		Ochrophyta	Raphidophyceae	Raphidophyceae_X	Raphidophyceae_XX	Heterosigma
	METDB_00214	METDB_00214	METDB_00214				METdb				Eukaryota	Phytoplankton	53				Stramenopiles		METDB_00214		Ochrophyta	Raphidophyceae	Raphidophyceae_X	Raphidophyceae_XX	Heterosigma
	METDB_00215	METDB_00215	METDB_00215				METdb				Eukaryota	Phytoplankton	121				Haptista		METDB_00215		Haptophyta	Prymnesiophyceae	Prymnesiophyceae_X	Prymnesiophyceae_XX	Hyalolithus
	METDB_00216	METDB_00216	METDB_00216				METdb				Eukaryota	Phytoplankton	64				Haptista		METDB_00216		Haptophyta	Prymnesiophyceae	Prymnesiales	Prymnesiaceae	Imantonia
	METDB_00217	METDB_00217	METDB_00217				METdb				Eukaryota	Phytoplankton	142				Haptista		METDB_00217		Haptophyta	Prymnesiophyceae	Isochrysidales	Isochrysidaceae	Isochrysis
	METDB_00218	METDB_00218	METDB_00218				METdb				Eukaryota	Phytoplankton	89				Haptista		METDB_00218		Haptophyta	Prymnesiophyceae	Isochrysidales	Isochrysidaceae	Isochrysis
	METDB_00219	METDB_00219	METDB_00219				METdb				Eukaryota	Phytoplankton	116				Haptista		METDB_00219		Haptophyta	Prymnesiophyceae	Isochrysidales	Isochrysidaceae	Isochrysis
	METDB_00220	METDB_00220	METDB_00220				METdb				Eukaryota	Phytoplankton	516				Alveolata		METDB_00220		Dinoflagellata	Dinophyceae	Dinophyceae_X	Dinophyceae_XX	Karenia
	METDB_00221	METDB_00221	METDB_00221				METdb				Eukaryota	Phytoplankton	467				Alveolata		METDB_00221		Dinoflagellata	Dinophyceae	Dinophyceae_X	Dinophyceae_XX	Karenia
	METDB_00222	METDB_00222	METDB_00222				METdb				Eukaryota	Phytoplankton	438				Alveolata		METDB_00222		Dinoflagellata	Dinophyceae	Dinophyceae_X	Dinophyceae_XX	Karenia
	METDB_00223	METDB_00223	METDB_00223				METdb				Eukaryota	Phytoplankton	30				Cryptista		METDB_00223		Cryptophyta	Cryptophyceae	Cryptophyceae_X	Cryptomonadales	Rhodomonas
	METDB_00224	METDB_00224	METDB_00224				METdb				Eukaryota	Phytoplankton	295				Alveolata		METDB_00224		Dinoflagellata	Dinophyceae	Dinophyceae_X	Dinophyceae_XX	Karlodinium
	METDB_00225	METDB_00225	METDB_00225				METdb				Eukaryota	Phytoplankton	44				Alveolata		METDB_00225		Dinoflagellata	Dinophyceae	Dinophyceae_X	Dinophyceae_XX	Kryptoperidinium
	METDB_00226	METDB_00226	METDB_00226				METdb				Eukaryota	Phytoplankton	78				Alveolata		METDB_00226		Dinoflagellata	Dinophyceae	Dinophyceae_X	Dinophyceae_XX	Kryptoperidinium
	METDB_00227	METDB_00227	METDB_00227				METdb				Eukaryota						Alveolata		METDB_00227		Apicomplexa	Apicomplexa_X	Gregarines	Gregarines_X	Lankesteria
	METDB_00228	METDB_00228	METDB_00228				METdb				Eukaryota	Phytoplankton	52				Stramenopiles		METDB_00228		Bacillariophyta	Mediophyceae	Chaetocerotales	Leptocylindraceae	Leptocylindrus
	METDB_00229	METDB_00229	METDB_00229				METdb				Eukaryota	Phytoplankton	3				Stramenopiles		METDB_00229		Bacillariophyta	Mediophyceae	Chaetocerotales	Leptocylindraceae	Leptocylindrus
	METDB_00230	METDB_00230	METDB_00230				METdb				Eukaryota	Phytoplankton	35				Stramenopiles		METDB_00230		Bacillariophyta	Mediophyceae	Chaetocerotales	Leptocylindraceae	Leptocylindrus
	METDB_00231	METDB_00231	METDB_00231				METdb				Eukaryota	Phytoplankton	16				Alveolata		METDB_00231		Dinoflagellata	Dinophyceae	Dinophyceae_X	Dinophyceae_XX	Lessardia
	METDB_00232	METDB_00232	METDB_00232				METdb				Eukaryota	Phytoplankton	53				Stramenopiles		METDB_00232		Bacillariophyta	Bacillariophyceae	Licmophorales	Licmophoraceae	Licmophora
	METDB_00233	METDB_00233	METDB_00233				METdb				Eukaryota	Phytoplankton	180				Alveolata		METDB_00233		Dinoflagellata	Dinophyceae	Dinophyceae_X	Dinophyceae_XX	Lingulodinium
	METDB_00234	METDB_00234	METDB_00234				METdb				Eukaryota						Alveolata		METDB_00234		Ciliophora	Litostomatea	Haptoria	Litonotidae	Litonotus
	METDB_00235	METDB_00235	METDB_00235				METdb				Eukaryota	Phytoplankton	9				Rhizaria		METDB_00235		Cercozoa	Filosa-Chlorarachnea	Chlorarachnida	Chlorarachnida_X	Lotharella
	METDB_00236	METDB_00236	METDB_00236				METdb				Eukaryota	Phytoplankton	21				Rhizaria		METDB_00236		Cercozoa	Filosa-Chlorarachnea	Chlorarachnida	Chlorarachnida_X	Lotharella
	METDB_00237	METDB_00237	METDB_00237				METdb				Eukaryota	Phytoplankton	16				Rhizaria		METDB_00237		Cercozoa	Filosa-Chlorarachnea	Chlorarachnida	Chlorarachnida_X	Lotharella
	METDB_00238	METDB_00238	METDB_00238				METdb				Eukaryota	Phytoplankton	8				Rhizaria		METDB_00238		Cercozoa	Filosa-Chlorarachnea	Chlorarachnida	Chlorarachnida_X	Lotharella
	METDB_00239	METDB_00239	METDB_00239				METdb				Eukaryota	Phytoplankton	14				Archaeplastida		METDB_00239		Rhodophyta	Compsopogonophyceae	Erythropeltidales	Erythrotrichiaceae	Madagascaria
	METDB_00240	METDB_00240	METDB_00240				METdb				Eukaryota	Phytoplankton	37				Stramenopiles		METDB_00240		Ochrophyta	Chrysophyceae	Synurales	Synurales_X	Mallomonas
	METDB_00241	METDB_00241	METDB_00241				METdb				Eukaryota	Phytoplankton	8				Archaeplastida		METDB_00241		Chlorophyta	Mamiellophyceae	Mamiellales	Mamiellaceae	Mantoniella
	METDB_00242	METDB_00242	METDB_00242				METdb				Eukaryota	Phytoplankton	14				Archaeplastida		METDB_00242		Chlorophyta	Mamiellophyceae	Mamiellales	Mamiellaceae	Mantoniella
	METDB_00243	METDB_00243	METDB_00243				METdb				Eukaryota	Phytoplankton	17				Archaeplastida		METDB_00243		Chlorophyta	Mamiellophyceae	Mamiellales	Mamiellaceae	Mantoniella
	METDB_00244	METDB_00244	METDB_00244				METdb				Eukaryota	Phytoplankton	2				Amoebozoa		METDB_00244		Lobosa	Discosea-Longamoebia	Dermamoebida	Mayorellidae	Mayorella
	METDB_00245	METDB_00245	METDB_00245				METdb				Eukaryota	Phytoplankton	69				Alveolata		METDB_00245		Ciliophora	Litostomatea	Cyclotrichia	Mesodiniidae	Mesodinium
	METDB_00246	METDB_00246	METDB_00246				METdb				Eukaryota	Phytoplankton	123				Stramenopiles		METDB_00246		Ochrophyta	Dictyochophyceae	Pedinellales	Pedinellales_X	Mesopedinella
	METDB_00247	METDB_00247	METDB_00247				METdb				Eukaryota	Phytoplankton	16				Archaeplastida		METDB_00247		Chlorophyta	Mamiellophyceae	Mamiellales	Mamiellaceae	Micromonas
	METDB_00248	METDB_00248	METDB_00248				METdb				Eukaryota	Phytoplankton	5				Archaeplastida		METDB_00248		Chlorophyta	Mamiellophyceae	Mamiellales	Mamiellaceae	Micromonas
	METDB_00249	METDB_00249	METDB_00249				METdb				Eukaryota	Phytoplankton	6				Archaeplastida		METDB_00249		Chlorophyta	Mamiellophyceae	Mamiellales	Mamiellaceae	Micromonas
	METDB_00250	METDB_00250	METDB_00250				METdb				Eukaryota	Phytoplankton	39				Archaeplastida		METDB_00250		Chlorophyta	Mamiellophyceae	Mamiellales	Mamiellaceae	Micromonas
	METDB_00251	METDB_00251	METDB_00251				METdb				Eukaryota	Phytoplankton	9				Archaeplastida		METDB_00251		Chlorophyta	Mamiellophyceae	Mamiellales	Mamiellaceae	Micromonas
	METDB_00252	METDB_00252	METDB_00252				METdb				Eukaryota	Phytoplankton	7				Archaeplastida		METDB_00252		Chlorophyta	Mamiellophyceae	Mamiellales	Mamiellaceae	Micromonas
	METDB_00254	METDB_00254	METDB_00254				METdb				Eukaryota						Archaeplastida		METDB_00254		Chlorophyta	Mamiellophyceae	Mamiellales	Mamiellaceae	Micromonas
	METDB_00255	METDB_00255	METDB_00255				METdb				Eukaryota	Phytoplankton	7				Archaeplastida		METDB_00255		Chlorophyta	Mamiellophyceae	Mamiellales	Mamiellaceae	Micromonas
	METDB_00257	METDB_00257	METDB_00257				METdb				Eukaryota	Phytoplankton	7				Archaeplastida		METDB_00257		Chlorophyta	Mamiellophyceae	Mamiellales	Mamiellaceae	Micromonas
	METDB_00258	METDB_00258	METDB_00258				METdb				Eukaryota	Phytoplankton	5				Archaeplastida		METDB_00258		Chlorophyta	Mamiellophyceae	Mamiellales	Mamiellaceae	Micromonas
	METDB_00259	METDB_00259	METDB_00259				METdb				Eukaryota	Phytoplankton	4				Archaeplastida		METDB_00259		Chlorophyta	Mamiellophyceae	Mamiellales	Mamiellaceae	Micromonas
	METDB_00260	METDB_00260	METDB_00260				METdb				Eukaryota	Phytoplankton	5				Archaeplastida		METDB_00260		Chlorophyta	Mamiellophyceae	Mamiellales	Mamiellaceae	Micromonas
	METDB_00261	METDB_00261	METDB_00261				METdb				Eukaryota	Phytoplankton	22				Rhizaria		METDB_00261		Cercozoa	Endomyxa-Ascetosporea	Haplosporida	Haplosporidiidae	Minchinia
	METDB_00262	METDB_00262	METDB_00262				METdb				Eukaryota	Phytoplankton	54				Stramenopiles		METDB_00262		Bacillariophyta	Mediophyceae	Thalassiosirales	Thalassioriraceae	Minidiscus
	METDB_00263	METDB_00263	METDB_00263				METdb				Eukaryota	Phytoplankton	57				Stramenopiles		METDB_00263		Bacillariophyta	Mediophyceae	Cymatosirales	Cymatosiraceae	Minutocellus
	METDB_00264	METDB_00264	METDB_00264				METdb				Eukaryota	Phytoplankton	60				Stramenopiles		METDB_00264		Bacillariophyta	Mediophyceae	Cymatosirales	Cymatosiraceae	Minutocellus
	METDB_00265	METDB_00265	METDB_00265				METdb				Eukaryota	Phytoplankton	55				Stramenopiles		METDB_00265		Bacillariophyta	Mediophyceae	Cymatosirales	Cymatosiraceae	Minutocellus
	METDB_00266	METDB_00266	METDB_00266				METdb				Eukaryota	Phytoplankton	126				Stramenopiles		METDB_00266		Bacillariophyta	Mediophyceae	Cymatosirales	Cymatosiraceae	Minutocellus
	METDB_00267	METDB_00267	METDB_00267				METdb				Eukaryota	Phytoplankton	32				Alveolata		METDB_00267		Ciliophora	Litostomatea	Cyclotrichia	Mesodiniidae	Myrionecta
	METDB_00268	METDB_00268	METDB_00268				METdb				Eukaryota	Phytoplankton	60				Stramenopiles		METDB_00268		Ochrophyta	Eustigmatophyceae	Eustigmatales	Monodopsidaceae	Nannochloropsis
	METDB_00269	METDB_00269	METDB_00269				METdb				Eukaryota	Phytoplankton	54				Stramenopiles		METDB_00269		Bacillariophyta	Bacillariophyceae	Naviculales	Naviculaceae	Navicula
	METDB_00270	METDB_00270	METDB_00270				METdb				Eukaryota	Phytoplankton	2				Excavata		METDB_00270		Discoba	Euglenozoa	Kinetoplastida	Neobodonid	Neobodo
	METDB_00271	METDB_00271	METDB_00271				METdb				Eukaryota	Phytoplankton	1				Amoebozoa		METDB_00271		Lobosa	Discosea-Flabellinia	Dactylopodida	Paramoebidae	Neoparamoeba
	METDB_00272	METDB_00272	METDB_00272				METdb				Eukaryota	Phytoplankton	15				Archaeplastida		METDB_00272		Chlorophyta	Nephroselmidophyceae	Nephroselmidophyceae_X	Nephroselmidaceae	Nephroselmis
	METDB_00273	METDB_00273	METDB_00273				METdb				Eukaryota	Phytoplankton	26				Stramenopiles		METDB_00273		Bacillariophyta	Bacillariophyceae	Bacillariales	Bacillariaceae	Nitzschia
	METDB_00274	METDB_00274	METDB_00274				METdb				Eukaryota	Phytoplankton	101				Stramenopiles		METDB_00274		Bacillariophyta	Bacillariophyceae	Bacillariales	Bacillariaceae	Nitzschia
	METDB_00275	METDB_00275	METDB_00275				METdb				Eukaryota	Phytoplankton	7				Alveolata		METDB_00275		Dinoflagellata	Dinophyceae	Dinophyceae_X	Noctilucales	Noctiluca
	METDB_00276	METDB_00276	METDB_00276				METdb				Eukaryota	Phytoplankton	1				Rhizaria		METDB_00276		Cercozoa	Filosa-Chlorarachnea	Chlorarachnida	Chlorarachnida_X	Norrisiella
	METDB_00277	METDB_00277	METDB_00277				METdb				Eukaryota	Phytoplankton	44				Stramenopiles		METDB_00277		Ochrophyta	Chrysophyceae	Ochromonadales	Ochromonadaceae	Ochromonadaceae_X
	METDB_00278	METDB_00278	METDB_00278				METdb				Eukaryota	Phytoplankton	63				Stramenopiles		METDB_00278		Ochrophyta	Chrysophyseae	Chryso_clade_C	Chromulinaceae	Ochromonas
	METDB_00279	METDB_00279	METDB_00279				METdb				Eukaryota	Phytoplankton	69				Stramenopiles		METDB_00279		Ochrophyta	Chrysophyceae	Chrysophyceae_X	Chrysophyceae_X_Clade-C	Ochromonas
	METDB_00280	METDB_00280	METDB_00280				METdb				Eukaryota	Phytoplankton	20				Stramenopiles		METDB_00280		Ochrophyta	Chrysophyceae	Chrysophyceae_X	Chrysophyceae_X_Clade-C	Ochromonas
	METDB_00281	METDB_00281	METDB_00281				METdb				Eukaryota	Phytoplankton	1				Stramenopiles		METDB_00281		Ochrophyta	Chrysophyceae	Chrysophyceae_X	Chrysophyceae_X_Clade-C	Ochromonas
	METDB_00282	METDB_00282	METDB_00282				METdb				Eukaryota	Phytoplankton	106				Stramenopiles		METDB_00282		Bacillariophyta	Mediophyceae	Briggerales	Streptothecaceae	Odontella
	METDB_00283	METDB_00283	METDB_00283				METdb				Eukaryota	Phytoplankton	64				Stramenopiles		METDB_00283		Bacillariophyta	Mediophyceae	Briggerales	Streptothecaceae	Odontella
	METDB_00284	METDB_00284	METDB_00284				METdb				Eukaryota	Phytoplankton	3				Archaeplastida		METDB_00284		Chlorophyta	Mamiellophyceae	Mamiellales	Bathycoccaceae	Ostreococcus
	METDB_00285	METDB_00285	METDB_00285				METdb				Eukaryota	Phytoplankton	5				Archaeplastida		METDB_00285		Chlorophyta	Mamiellophyceae	Mamiellales	Bathycoccaceae	Ostreococcus
	METDB_00286	METDB_00286	METDB_00286				METdb				Eukaryota	Phytoplankton	3				Archaeplastida		METDB_00286		Chlorophyta	Mamiellophyceae	Mamiellales	Bathycoccaceae	Ostreococcus
	METDB_00287	METDB_00287	METDB_00287				METdb				Eukaryota						Archaeplastida		METDB_00287		Chlorophyta	Mamiellophyceae	Mamiellales	Bathycoccaceae	Ostreococcus
	METDB_00288	METDB_00288	METDB_00288				METdb				Eukaryota						Archaeplastida		METDB_00288		Chlorophyta	Mamiellophyceae	Mamiellales	Bathycoccaceae	Ostreococcus
	METDB_00289	METDB_00289	METDB_00289				METdb				Eukaryota	Phytoplankton	2				Archaeplastida		METDB_00289		Chlorophyta	Mamiellophyceae	Mamiellales	Bathycoccaceae	Ostreococcus
	METDB_00290	METDB_00290	METDB_00290				METdb				Eukaryota	Phytoplankton	2				Archaeplastida		METDB_00290		Chlorophyta	Mamiellophyceae	Mamiellales	Bathycoccaceae	Ostreococcus
	METDB_00291	METDB_00291	METDB_00291				METdb				Eukaryota						Alveolata		METDB_00291		Dinoflagellata	Dinophyceae	Dinophyceae_X	Oxyrrhinaceae	Oxyrrhis
	METDB_00292	METDB_00292	METDB_00292				METdb				Eukaryota	Phytoplankton	1				Alveolata		METDB_00292		Dinoflagellata	Dinophyceae	Dinophyceae_X	Oxyrrhinaceae	Oxyrrhis
	METDB_00293	METDB_00293	METDB_00293				METdb				Eukaryota	Phytoplankton	71				Alveolata		METDB_00293		Dinoflagellata	Dinophyceae	Dinophyceae_X	Oxyrrhinaceae	Oxyrrhis
	METDB_00294	METDB_00294	METDB_00294				METdb				Eukaryota	Phytoplankton	27				Alveolata		METDB_00294		Dinoflagellata	Dinophyceae	Dinophyceae_X	Oxyrrhinaceae	Oxyrrhis
	METDB_00295	METDB_00295	METDB_00295				METdb				Eukaryota	Phytoplankton	12				Haptista		METDB_00295		Haptista_X	Haptista_XX	Haptista_XXX	Haptista_XXXX	Palpitomonas
	METDB_00296	METDB_00296	METDB_00296				METdb				Eukaryota	Phytoplankton	1				Amoebozoa		METDB_00296		Lobosa	Discosea-Flabellinia	Dactylopodida	Paramoebidae	Paramoeba
	METDB_00297	METDB_00297	METDB_00297				METdb				Eukaryota	Phytoplankton	2				Stramenopiles		METDB_00297		Ochrophyta	Chrysophyceae	Chrysophyceae_X	Chrysophyceae_X_Clade-F	Paraphysomonas
	METDB_00298	METDB_00298	METDB_00298				METdb				Eukaryota						Stramenopiles		METDB_00298		Ochrophyta	Chrysophyceae	Chrysophyceae_X	Chrysophyceae_X_Clade-F	Paraphysomonas
	METDB_00299	METDB_00299	METDB_00299				METdb				Eukaryota	Phytoplankton	43				Rhizaria		METDB_00299		Cercozoa	Filosa-Chlorarachnea	Chlorarachnida	Chlorarachnida_X	Partenskyella
	METDB_00300	METDB_00300	METDB_00300				METdb				Eukaryota	Phytoplankton	29				Haptista		METDB_00300		Haptophyta	Pavlovophyceae	Pavlovales	Pavlovaceae	Pavlova
	METDB_00301	METDB_00301	METDB_00301				METdb				Eukaryota	Phytoplankton	22				Haptista		METDB_00301		Haptophyta	Pavlovophyceae	Pavlovales	Pavlovaceae	Pavlova
	METDB_00302	METDB_00302	METDB_00302				METdb				Eukaryota	Phytoplankton	28				Haptista		METDB_00302		Haptophyta	Pavlovophyceae	Pavlovales	Pavlovaceae	Pavlova
	METDB_00303	METDB_00303	METDB_00303				METdb				Eukaryota	Phytoplankton	42				Haptista		METDB_00303		Haptophyta	Pavlovophyceae	Pavlovales	unclassified Pavlovales	Pavlovales
	METDB_00304	METDB_00304	METDB_00304				METdb				Eukaryota	Phytoplankton	167				Stramenopiles		METDB_00304		Ochrophyta	Dictyochophyceae	Pedinellales	Pedinellales_X	Pedinellales_XX
	METDB_00305	METDB_00305	METDB_00305				METdb				Eukaryota	Phytoplankton	164				Stramenopiles		METDB_00305		Ochrophyta	Pelagophyceae	Pelagomonadales	Pelagomonadaceae	Pelagococcus
	METDB_00306	METDB_00306	METDB_00306				METdb				Eukaryota	Phytoplankton	179				Alveolata		METDB_00306		Dinoflagellata	Dinophyceae	Dinophyceae_X	Suessiales	Pelagodinium
	METDB_00307	METDB_00307	METDB_00307				METdb				Eukaryota	Phytoplankton	109				Stramenopiles		METDB_00307		Ochrophyta	Pelagophyceae	Pelagomonadales	Pelagomonadaceae	Pelagomonas
	METDB_00308	METDB_00308	METDB_00308				METdb				Eukaryota	Phytoplankton	75				Stramenopiles		METDB_00308		Ochrophyta	Pelagophyceae	Pelagomonadales	Pelagomonadaceae	Pelagomonas
	METDB_00309	METDB_00309	METDB_00309				METdb				Eukaryota	Phytoplankton	135				Stramenopiles		METDB_00309		Ochrophyta	Pelagophyceae	Pelagomonadales	Pelagomonadaceae	Pelagomonas
	METDB_00310	METDB_00310	METDB_00310				METdb				Eukaryota	Phytoplankton	217				Stramenopiles		METDB_00310		Ochrophyta	Pelagophyceae	Pelagomonadales	Pelagomonadaceae	Pelagomonas
	METDB_00311	METDB_00311	METDB_00311				METdb				Eukaryota	Phytoplankton	196				Stramenopiles		METDB_00311		Ochrophyta	Pelagophyceae	Pelagophyceae_X	Pelagomonadaceae	Pelagomonas
	METDB_00312	METDB_00312	METDB_00312				METdb				Eukaryota	Phytoplankton	146				Stramenopiles		METDB_00312		Ochrophyta	Pelagophyceae	Pelagomonadales	Pelagomonadaceae	Pelagomonas
	METDB_00313	METDB_00313	METDB_00313				METdb				Eukaryota	Phytoplankton	110				Stramenopiles		METDB_00313		Ochrophyta	Pelagophyceae	Pelagophyceae_X	Pelagophyceae_XX	Pelagophyceae_XXX
	METDB_00314	METDB_00314	METDB_00314				METdb				Eukaryota	Phytoplankton	4				Stramenopiles		METDB_00314		Ochrophyta	Pelagophyceae	Pelagophyceae_X	Pelagophyceae_XX	Pelagophyceae_XXX
	METDB_00315	METDB_00315	METDB_00315				METdb				Eukaryota	Phytoplankton	46				Stramenopiles		METDB_00315		Ochrophyta	Pelagophyceae	Pelagophyceae_X	Pelagophyceae_XX	Pelagophyceae_XXX
	METDB_00316	METDB_00316	METDB_00316				METdb				Eukaryota	Phytoplankton	63				Stramenopiles		METDB_00316		Ochrophyta	Pelagophyceae	Pelagophyceae_X	Pelagophyceae_XX	Pelagophyceae_XXX
	METDB_00317	METDB_00317	METDB_00317				METdb				Eukaryota						Excavata		METDB_00317		Discoba	Heterolobosea	Heterolobosea_X	Vahlkampfiidae	Percolomonas
	METDB_00318	METDB_00318	METDB_00318				METdb				Eukaryota						Excavata		METDB_00318		Discoba	Heterolobosea	Heterolobosea_X	Vahlkampfiidae	Percolomonas
	METDB_00319	METDB_00319	METDB_00319				METdb				Eukaryota	Phytoplankton	324				Alveolata		METDB_00319		Dinoflagellata	Dinophyceae	Dinophyceae_X	Dinophyceae_XX	Peridinium
	METDB_00320	METDB_00320	METDB_00320				METdb				Eukaryota						Alveolata		METDB_00320		Perkinsea	Perkinsida	Perkinsida_X	Perkinsida_XX	Perkinsus
	METDB_00321	METDB_00321	METDB_00321				METdb				Eukaryota	Phytoplankton	6				Alveolata		METDB_00321		Perkinsea	Perkinsida	Perkinsida_X	Perkinsida_XX	Perkinsus
	METDB_00322	METDB_00322	METDB_00322				METdb				Eukaryota						Amoebozoa		METDB_00322		Lobosa	Discosea-Flabellinia	Discosea-Flabellinia_X	Pessonella-lineage	Pessonella
	METDB_00323	METDB_00323	METDB_00323				METdb				Eukaryota	Phytoplankton	233				Haptista		METDB_00323		Haptophyta	Prymnesiophyceae	Phaeocystales	Phaeocystaceae	Phaeocystis
	METDB_00324	METDB_00324	METDB_00324				METdb				Eukaryota	Phytoplankton	87				Haptista		METDB_00324		Haptophyta	Prymnesiophyceae	Phaeocystales	Phaeocystaceae	Phaeocystis
	METDB_00325	METDB_00325	METDB_00325				METdb				Eukaryota	Phytoplankton	188				Haptista		METDB_00325		Haptophyta	Prymnesiophyceae	Phaeocystales	Phaeocystaceae	Phaeocystis
	METDB_00326	METDB_00326	METDB_00326				METdb				Eukaryota	Phytoplankton	223				Haptista		METDB_00326		Haptophyta	Prymnesiophyceae	Phaeocystales	Phaeocystaceae	Phaeocystis
	METDB_00327	METDB_00327	METDB_00327				METdb				Eukaryota	Phytoplankton	142				Haptista		METDB_00327		Haptophyta	Prymnesiophyceae	Phaeocystales	Phaeocystaceae	Phaeocystis
	METDB_00328	METDB_00328	METDB_00328				METdb				Eukaryota	Phytoplankton	886				Haptista		METDB_00328		Haptophyta	Prymnesiophyceae	Phaeocystales	Phaeocystaceae	Phaeocystis
	METDB_00329	METDB_00329	METDB_00329				METdb				Eukaryota	Phytoplankton	298				Haptista		METDB_00329		Haptophyta	Prymnesiophyceae	Phaeocystales	Phaeocystaceae	Phaeocystis
	METDB_00330	METDB_00330	METDB_00330				METdb				Eukaryota	Phytoplankton	109				Haptista		METDB_00330		Haptophyta	Prymnesiophyceae	Phaeocystales	Phaeocystaceae	Phaeocystis
	METDB_00331	METDB_00331	METDB_00331				METdb				Eukaryota	Phytoplankton	74				Haptista		METDB_00331		Haptophyta	Prymnesiophyceae	Phaeocystales	Phaeocystaceae	Phaeocystis
	METDB_00332	METDB_00332	METDB_00332				METdb				Eukaryota	Phytoplankton	75				Haptista		METDB_00332		Haptophyta	Prymnesiophyceae	Phaeocystales	Phaeocystaceae	Phaeocystis
	METDB_00333	METDB_00333	METDB_00333				METdb				Eukaryota	Phytoplankton	261				Haptista		METDB_00333		Haptophyta	Prymnesiophyceae	Phaeocystales	Phaeocystaceae	Phaeocystis
	METDB_00334	METDB_00334	METDB_00334				METdb				Eukaryota	Phytoplankton	154				Haptista		METDB_00334		Haptophyta	Prymnesiophyceae	Phaeocystales	Phaeocystaceae	Phaeocystis
	METDB_00335	METDB_00335	METDB_00335				METdb				Eukaryota	Phytoplankton	215				Haptista		METDB_00335		Haptophyta	Prymnesiophyceae	Phaeocystales	Phaeocystaceae	Phaeocystis
	METDB_00336	METDB_00336	METDB_00336				METdb				Eukaryota	Phytoplankton	379				Haptista		METDB_00336		Haptophyta	Prymnesiophyceae	Phaeocystales	Phaeocystaceae	Phaeocystis
	METDB_00337	METDB_00337	METDB_00337				METdb				Eukaryota	Phytoplankton	63				Stramenopiles		METDB_00337		Ochrophyta	Pinguiophyceae	Pinguiochrysidales	Pinguiochrysidaceae	Phaeomonas
	METDB_00338	METDB_00338	METDB_00338				METdb				Eukaryota						Archaeplastida		METDB_00338		Chlorophyta	Trebouxiophyceae	Chlorellales	Chlorellales_X	Picochlorum
	METDB_00339	METDB_00339	METDB_00339				METdb				Eukaryota	Phytoplankton	2				Archaeplastida		METDB_00339		Chlorophyta	Trebouxiophyceae	Chlorellales	Chlorellales_X	Picochlorum
	METDB_00340	METDB_00340	METDB_00340				METdb				Eukaryota	Phytoplankton	4				Archaeplastida		METDB_00340		Chlorophyta	Trebouxiophyceae	Chlorellales	Chlorellales_X	Picochlorum
	METDB_00341	METDB_00341	METDB_00341				METdb				Eukaryota	Phytoplankton	7				Archaeplastida		METDB_00341		Chlorophyta	Trebouxiophyceae	Chlorellales	Chlorellales_X	Picochlorum
	METDB_00342	METDB_00342	METDB_00342				METdb				Eukaryota	Phytoplankton	4				Archaeplastida		METDB_00342		Chlorophyta	Picocystophyceae	Picocystales	Picocystaceae	Picocystis
	METDB_00343	METDB_00343	METDB_00343				METdb				Eukaryota	Phytoplankton	25				Stramenopiles		METDB_00343		Ochrophyta	Pinguiophyceae	Pinguiochrysidales	Pinguiochrysidaceae	Pinguiococcus
	METDB_00344	METDB_00344	METDB_00344				METdb				Eukaryota	Phytoplankton	2				Alveolata		METDB_00344		Ciliophora	Colpodea	Platyophryida	Platyophryidae	Platyophrya
	METDB_00345	METDB_00345	METDB_00345				METdb				Eukaryota	Phytoplankton	112				Haptista		METDB_00345		Haptophyta	Prymnesiophyceae	Coccolithales	Pleurochrysidaceae	Pleurochrysis
	METDB_00346	METDB_00346	METDB_00346				METdb				Eukaryota	Phytoplankton	85				Stramenopiles		METDB_00346		Bacillariophyta	Bacillariophyceae	Naviculales	Pleurosigmataceae	Pleurosigma
	METDB_00347	METDB_00347	METDB_00347				METdb				Eukaryota	Phytoplankton	109				Alveolata		METDB_00347		Dinoflagellata	Dinophyceae	Dinophyceae_X	Suessiales	Polarella
	METDB_00348	METDB_00348	METDB_00348				METdb				Eukaryota	Phytoplankton	100				Alveolata		METDB_00348		Dinoflagellata	Dinophyceae	Dinophyceae_X	Suessiales	Polarella
	METDB_00349	METDB_00349	METDB_00349				METdb				Eukaryota	Phytoplankton	1				Archaeplastida		METDB_00349		Chlorophyta	Chlorophyceae	Chlorophyceae_X	CW-Chlamydomonadales	Polytomella
	METDB_00350	METDB_00350	METDB_00350				METdb				Eukaryota	Phytoplankton	7				Archaeplastida		METDB_00350		Rhodophyta	Porphyridiophyceae	Porphyridiales	Porphyridiales_X	Porphyridium
	METDB_00351	METDB_00351	METDB_00351				METdb				Eukaryota	Phytoplankton	21				Archaeplastida		METDB_00351		Rhodophyta	Porphyridiophyceae	Porphyridiales	Porphyridiales_X	Porphyridium
	METDB_00352	METDB_00352	METDB_00352				METdb				Eukaryota	Phytoplankton	5				Archaeplastida		METDB_00352		Chlorophyta	Palmophyllophyceae	Prasinococcales	Prasinococcales-Clade-A	Prasinococcus
	METDB_00353	METDB_00353	METDB_00353				METdb				Eukaryota	Phytoplankton	10				Archaeplastida		METDB_00353		Chlorophyta	Palmophyllophyceae	Prasinococcales	Prasinococcales-Clade-B	Prasinoderma
	METDB_00354	METDB_00354	METDB_00354				METdb				Eukaryota	Phytoplankton	5				Archaeplastida		METDB_00354		Chlorophyta	Palmophyllophyceae	Prasinococcales	Prasinococcales-Clade-B	Prasinoderma
	METDB_00355	METDB_00355	METDB_00355				METdb				Eukaryota	Phytoplankton	129				Stramenopiles		METDB_00355		Bacillariophyta	Coscinodiscophyceae	Rhizosoleniales	Probosciaceae	Proboscia
	METDB_00356	METDB_00356	METDB_00356				METdb				Eukaryota	Phytoplankton	89				Stramenopiles		METDB_00356		Bacillariophyta	Coscinodiscophyceae	Rhizosoleniales	Probosciaceae	Proboscia
	METDB_00357	METDB_00357	METDB_00357				METdb				Eukaryota		NA				Alveolata		METDB_00357		Dinoflagellata	Dinophyceae	Dinophyceae_X	Dinophyceae_XX	Prorocentrum
	METDB_00358	METDB_00358	METDB_00358				METdb				Eukaryota	Phytoplankton	10				Alveolata		METDB_00358		Dinoflagellata	Dinophyceae	Dinophyceae_X	Dinophyceae_XX	Prorocentrum
	METDB_00359	METDB_00359	METDB_00359				METdb				Eukaryota	Phytoplankton	267				Alveolata		METDB_00359		Dinoflagellata	Dinophyceae	Dinophyceae_X	Dinophyceae_XX	Prorocentrum
	METDB_00360	METDB_00360	METDB_00360				METdb				Eukaryota	Phytoplankton	338				Alveolata		METDB_00360		Dinoflagellata	Dinophyceae	Dinophyceae_X	Dinophyceae_XX	Prorocentrum
	METDB_00361	METDB_00361	METDB_00361				METdb				Eukaryota	Phytoplankton	24				Cryptista		METDB_00361		Cryptophyta	Cryptophyceae	Cryptophyceae_X	Cryptomonadales	Proteomonas
	METDB_00362	METDB_00362	METDB_00362				METdb				Eukaryota	Phytoplankton	12				Alveolata		METDB_00362		Dinoflagellata	Dinophyceae	Dinophyceae_X	Dinophyceae_XX	Protoceratium
	METDB_00363	METDB_00363	METDB_00363				METdb				Eukaryota						Alveolata		METDB_00363		Ciliophora	Spirotrichea	Protocruziida	Protocruziida_X	Protocruzia
	METDB_00364	METDB_00364	METDB_00364				METdb				Eukaryota	Phytoplankton	78				Haptista		METDB_00364		Haptophyta	Prymnesiophyceae	Prymnesiales	Prymnesiaceae	Prymnesium
	METDB_00365	METDB_00365	METDB_00365				METdb				Eukaryota	Phytoplankton	1				Stramenopiles		METDB_00365		Bacillariophyta	Bacillariophyceae	Bacillariales	Bacillariaceae	Pseudo-nitzschia
	METDB_00366	METDB_00366	METDB_00366				METdb				Eukaryota	Phytoplankton	79				Stramenopiles		METDB_00366		Bacillariophyta	Bacillariophyceae	Bacillariales	Bacillariaceae	Pseudo-nitzschia
	METDB_00367	METDB_00367	METDB_00367				METdb				Eukaryota	Phytoplankton	6				Stramenopiles		METDB_00367		Bacillariophyta	Bacillariophyceae	Bacillariales	Bacillariaceae	Pseudo-nitzschia
	METDB_00368	METDB_00368	METDB_00368				METdb				Eukaryota	Phytoplankton	6				Stramenopiles		METDB_00368		Bacillariophyta	Bacillariophyceae	Bacillariales	Bacillariaceae	Pseudo-nitzschia
	METDB_00369	METDB_00369	METDB_00369				METdb				Eukaryota	Phytoplankton	229				Stramenopiles		METDB_00369		Bacillariophyta	Bacillariophyceae	Bacillariales	Bacillariaceae	Pseudo-nitzschia
	METDB_00370	METDB_00370	METDB_00370				METdb				Eukaryota	Phytoplankton	4				Stramenopiles		METDB_00370		Bacillariophyta	Bacillariophyceae	Bacillariales	Bacillariaceae	Pseudo-nitzschia
	METDB_00371	METDB_00371	METDB_00371				METdb				Eukaryota	Phytoplankton	57				Stramenopiles		METDB_00371		Bacillariophyta	Bacillariophyceae	Bacillariales	Bacillariaceae	Pseudo-nitzschia
	METDB_00372	METDB_00372	METDB_00372				METdb				Eukaryota	Phytoplankton	45				Stramenopiles		METDB_00372		Bacillariophyta	Bacillariophyceae	Bacillariales	Bacillariaceae	Pseudo-nitzschia
	METDB_00373	METDB_00373	METDB_00373				METdb				Eukaryota	Phytoplankton	1				Alveolata		METDB_00373		Ciliophora	Spirotrichea	Hypotrichia	Pseudokeronopsidae	Pseudokeronopsis
	METDB_00374	METDB_00374	METDB_00374				METdb				Eukaryota	Phytoplankton	7				Alveolata		METDB_00374		Ciliophora	Spirotrichea	Hypotrichia	Pseudokeronopsidae	Pseudokeronopsis
	METDB_00375	METDB_00375	METDB_00375				METdb				Eukaryota	Phytoplankton	103				Stramenopiles		METDB_00375		Ochrophyta	Dictyochophyceae	Pedinellales	Pedinellales_X	Pseudopedinella
	METDB_00376	METDB_00376	METDB_00376				METdb				Eukaryota	Phytoplankton	1				Stramenopiles		METDB_00376		Ochrophyta	Dictyochophyceae	Pedinellales	Pedinellales_X	Pteridomonas
	METDB_00377	METDB_00377	METDB_00377				METdb				Eukaryota	Phytoplankton	8				Archaeplastida		METDB_00377		Chlorophyta	Pyramimonadales	Pyramimonadales_X	Pyramimonadales_XX	Pterosperma
	METDB_00378	METDB_00378	METDB_00378				METdb				Eukaryota	Phytoplankton	2				Archaeplastida		METDB_00378		Chlorophyta	Prasino-Clade-V	Pseudoscourfieldiales	Pycnococcaceae	Pycnococcus
	METDB_00379	METDB_00379	METDB_00379				METdb				Eukaryota	Phytoplankton	6				Archaeplastida		METDB_00379		Chlorophyta	Prasino-Clade-V	Pseudoscourfieldiales	Pycnococcaceae	Pycnococcus
	METDB_00380	METDB_00380	METDB_00380				METdb				Eukaryota	Phytoplankton	7				Archaeplastida		METDB_00380		Chlorophyta	Prasino-Clade-V	Pseudoscourfieldiales	Pycnococcaceae	Pycnococcus
	METDB_00381	METDB_00381	METDB_00381				METdb				Eukaryota	Phytoplankton	3				Archaeplastida		METDB_00381		Chlorophyta	Prasino-Clade-V	Pseudoscourfieldiales	Pycnococcaceae	Pycnococcus
	METDB_00382	METDB_00382	METDB_00382				METdb				Eukaryota	Phytoplankton	32				Archaeplastida		METDB_00382		Chlorophyta	Prasino-Clade-V	Pseudoscourfieldiales	Pycnococcaceae	Pycnococcus
	METDB_00383	METDB_00383	METDB_00383				METdb				Eukaryota	Phytoplankton	2				Archaeplastida		METDB_00383		Chlorophyta	Prasino-Clade-V	Pseudoscourfieldiales	Pycnococcaceae	Pycnococcus
	METDB_00384	METDB_00384	METDB_00384				METdb				Eukaryota						Archaeplastida		METDB_00384		Chlorophyta	Pyramimonadales	Pyramimonadales_X	Pyramimonadales_XX	Pyramimonas
	METDB_00385	METDB_00385	METDB_00385				METdb				Eukaryota	Phytoplankton	5				Archaeplastida		METDB_00385		Chlorophyta	Pyramimonadales	Pyramimonadales_X	Pyramimonadales_XX	Pyramimonas
	METDB_00386	METDB_00386	METDB_00386				METdb				Eukaryota	Phytoplankton	5				Archaeplastida		METDB_00386		Chlorophyta	Pyramimonadales	Pyramimonadales_X	Pyramimonadales_XX	Pyramimonas
	METDB_00387	METDB_00387	METDB_00387				METdb				Eukaryota	Phytoplankton	8				Archaeplastida		METDB_00387		Chlorophyta	Pyramimonadales	Pyramimonadales_X	Pyramimonadales_XX	Pyramimonas
	METDB_00388	METDB_00388	METDB_00388				METdb				Eukaryota						Alveolata		METDB_00388		Dinoflagellata	Dinophyceae	Dinophyceae_X	Dinophyceae_XX	Pyrocystis
	METDB_00389	METDB_00389	METDB_00389				METdb				Eukaryota	Phytoplankton	34				Alveolata		METDB_00389		Dinoflagellata	Dinophyceae	Dinophyceae_X	Dinophyceae_XX	Pyrodinium
	METDB_00390	METDB_00390	METDB_00390				METdb				Eukaryota	Phytoplankton	2				Stramenopiles		METDB_00390		Stramenopiles_X	Labyrinthulea	Thraustochytriales	Thraustochytriaceae	Quahog Parasite QPX
	METDB_00391	METDB_00391	METDB_00391				METdb				Eukaryota	Phytoplankton	2				Stramenopiles		METDB_00391		Stramenopiles_X	Labyrinthulea	Thraustochytriales	Thraustochytriaceae	Quahog Parasite QPX
	METDB_00392	METDB_00392	METDB_00392				METdb				Eukaryota	Phytoplankton	62				Stramenopiles		METDB_00392		Ochrophyta	Dictyochophyceae	Rhizochromulinales	Rhizochromulinales_X	Rhizochromulina
	METDB_00393	METDB_00393	METDB_00393				METdb				Eukaryota						Stramenopiles		METDB_00393		Bacillariophyta	Coscinodiscophyceae	Rhizosoleniales	Rhizosoleniaceae	Rhizosolenia
	METDB_00394	METDB_00394	METDB_00394				METdb				Eukaryota	Phytoplankton	9				Archaeplastida		METDB_00394		Rhodophyta	Rhodellophyceae	Rhodellales	Rhodellales_X	Rhodella
	METDB_00395	METDB_00395	METDB_00395				METdb				Eukaryota	Phytoplankton	23				Cryptista		METDB_00395		Cryptophyta	Cryptophyceae	Cryptophyceae_X	Cryptomonadales	Rhodomonas
	METDB_00396	METDB_00396	METDB_00396				METdb				Eukaryota	Phytoplankton	30				Cryptista		METDB_00396		Cryptophyta	Cryptophyceae	Cryptophyceae_X	Cryptomonadales	Rhodomonas
	METDB_00397	METDB_00397	METDB_00397				METdb				Eukaryota	Phytoplankton	42				Cryptista		METDB_00397		Cryptophyta	Cryptophyceae	Cryptophyceae_X	Cryptomonadales	Rhodomonas
	METDB_00398	METDB_00398	METDB_00398				METdb				Eukaryota	Phytoplankton	28				Archaeplastida		METDB_00398		Rhodophyta	Stylonematophyceae	Porphyridiales-2	Stylonematales-Group-II	Rhodosorus
	METDB_00399	METDB_00399	METDB_00399				METdb				Eukaryota	Phytoplankton	8				Archaeplastida		METDB_00399		Rhodophyta	Stylonematophyceae	Porphyridiales-2	Stylonematales-Group-II	Rhodosorus
	METDB_00400	METDB_00400	METDB_00400				METdb				Eukaryota						Rhizaria		METDB_00400		Foraminifera	Rotaliida	Discorbacea	Rosalinidae	Rosalina
	METDB_00401	METDB_00401	METDB_00401				METdb				Eukaryota	Phytoplankton	33				Stramenopiles		METDB_00401		Ochrophyta	Pelagophyceae	Sarcinochrysidales	Sarcinochrysidaceae	Sarcinochrysis
	METDB_00402	METDB_00402	METDB_00402				METdb				Eukaryota	Phytoplankton	3				Stramenopiles		METDB_00402		Stramenopiles_X	Labyrinthulea	Thraustochytriales	Thraustochytriaceae	Schizochytrium
	METDB_00403	METDB_00403	METDB_00403				METdb				Eukaryota	Phytoplankton	467				Alveolata		METDB_00403		Dinoflagellata	Dinophyceae	Dinophyceae_X	Dinophyceae_XX	Scrippsiella
	METDB_00404	METDB_00404	METDB_00404				METdb				Eukaryota	Phytoplankton	393				Alveolata		METDB_00404		Dinoflagellata	Dinophyceae	Dinophyceae_X	Dinophyceae_XX	Scrippsiella
	METDB_00405	METDB_00405	METDB_00405				METdb				Eukaryota	Phytoplankton	426				Alveolata		METDB_00405		Dinoflagellata	Dinophyceae	Dinophyceae_X	Dinophyceae_XX	Scrippsiella
	METDB_00406	METDB_00406	METDB_00406				METdb				Eukaryota	Phytoplankton	83				Haptista		METDB_00406		Haptophyta	Prymnesiophyceae	Zygodiscales	Pontosphaeraceae	Scyphosphaera
	METDB_00407	METDB_00407	METDB_00407				METdb				Eukaryota						Amoebozoa		METDB_00407		Tubulinea	Arcellinida	Difflugina	Difflugiidae	Sexangularia
	METDB_00408	METDB_00408	METDB_00408				METdb				Eukaryota	Phytoplankton	165				Stramenopiles		METDB_00408		Bacillariophyta	Mediophyceae	Thalassiosirales	Thalassioriraceae	Shionodiscus
	METDB_00409	METDB_00409	METDB_00409				METdb				Eukaryota	Phytoplankton	84				Stramenopiles		METDB_00409		Bacillariophyta	Mediophyceae	Thalassiosirales	Skeletonemataceae	Skeletonema
	METDB_00410	METDB_00410	METDB_00410				METdb				Eukaryota	Phytoplankton	72				Stramenopiles		METDB_00410		Bacillariophyta	Mediophyceae	Thalassiosirales	Skeletonemataceae	Skeletonema
	METDB_00411	METDB_00411	METDB_00411				METdb				Eukaryota	Phytoplankton	45				Stramenopiles		METDB_00411		Bacillariophyta	Mediophyceae	Thalassiosirales	Skeletonemataceae	Skeletonema
	METDB_00412	METDB_00412	METDB_00412				METdb				Eukaryota	Phytoplankton	41				Stramenopiles		METDB_00412		Bacillariophyta	Mediophyceae	Thalassiosirales	Skeletonemataceae	Skeletonema
	METDB_00413	METDB_00413	METDB_00413				METdb				Eukaryota	Phytoplankton	1				Stramenopiles		METDB_00413		Bacillariophyta	Mediophyceae	Thalassiosirales	Skeletonemataceae	Skeletonema
	METDB_00414	METDB_00414	METDB_00414				METdb				Eukaryota	Phytoplankton	48				Stramenopiles		METDB_00414		Bacillariophyta	Mediophyceae	Thalassiosirales	Skeletonemataceae	Skeletonema
	METDB_00415	METDB_00415	METDB_00415				METdb				Eukaryota		NA				Stramenopiles		METDB_00415		Bacillariophyta	Mediophyceae	Thalassiosirales	Skeletonemataceae	Skeletonema
	METDB_00416	METDB_00416	METDB_00416				METdb				Eukaryota	Phytoplankton	3				Stramenopiles		METDB_00416		Bacillariophyta	Mediophyceae	Thalassiosirales	Skeletonemataceae	Skeletonema
	METDB_00417	METDB_00417	METDB_00417				METdb				Eukaryota	Phytoplankton	4				Stramenopiles		METDB_00417		Bacillariophyta	Mediophyceae	Thalassiosirales	Skeletonemataceae	Skeletonema
	METDB_00418	METDB_00418	METDB_00418				METdb				Eukaryota	Phytoplankton	44				Stramenopiles		METDB_00418		Bacillariophyta	Mediophyceae	Thalassiosirales	Skeletonemataceae	Skeletonema
	METDB_00419	METDB_00419	METDB_00419				METdb				Eukaryota	Phytoplankton	69				Stramenopiles		METDB_00419		Bacillariophyta	Mediophyceae	Thalassiosirales	Skeletonemataceae	Skeletonema
	METDB_00420	METDB_00420	METDB_00420				METdb				Eukaryota	Phytoplankton	86				Rhizaria		METDB_00420		Foraminifera	Miliolida	Miliolida_X	Soritidae	Sorites
	METDB_00421	METDB_00421	METDB_00421				METdb				Eukaryota	Phytoplankton	65				Stramenopiles		METDB_00421		Ochrophyta	Chrysophyceae	Chrysophyceae_X	Chrysophyceae_X_Clade-C	Spumella
	METDB_00422	METDB_00422	METDB_00422				METdb				Eukaryota	Phytoplankton	35				Stramenopiles		METDB_00422		Bacillariophyta	Bacillariophyceae	Naviculales	Stauroneidaceae	Stauroneis
	METDB_00423	METDB_00423	METDB_00423				METdb				Eukaryota	Phytoplankton	47				Stramenopiles		METDB_00423		Bacillariophyta	Bacillariophyceae	Fragilariales	Staurosiraceae	Staurosira
	METDB_00424	METDB_00424	METDB_00424				METdb				Eukaryota	Phytoplankton	51				Stramenopiles		METDB_00424		Bacillariophyta	Coscinodiscophyceae	Stephanopyxales	Stephanopyxidaceae	Stephanopyxis
	METDB_00425	METDB_00425	METDB_00425				METdb				Eukaryota						Amoebozoa		METDB_00425		Stereomyxa	Stereomyxa_X	Stereomyxa_XX	Stereomyxa_XXX	Stereomyxa
	METDB_00426	METDB_00426	METDB_00426				METdb				Eukaryota	Phytoplankton	1				Archaeplastida		METDB_00426		Chlorophyta	Trebouxiophyceae	Prasiolales	Prasiolales_X	Stichococcus
	METDB_00427	METDB_00427	METDB_00427				METdb				Eukaryota	Phytoplankton	38				Stramenopiles		METDB_00427		Bacillariophyta	Bacillariophyceae	Striatellales	Striatellaceae	Striatella
	METDB_00428	METDB_00428	METDB_00428				METdb				Eukaryota	Phytoplankton	99				Alveolata		METDB_00428		Ciliophora	Spirotrichea	Choreotrichia	Strombidinopsidae	Strombidinopsis
	METDB_00429	METDB_00429	METDB_00429				METdb				Eukaryota	Phytoplankton	43				Alveolata		METDB_00429		Ciliophora	Spirotrichea	Choreotrichia	Strombidinopsidae	Strombidinopsis
	METDB_00430	METDB_00430	METDB_00430				METdb				Eukaryota	Phytoplankton	3				Alveolata		METDB_00430		Ciliophora	Spirotrichea	Oligotrichia	Strombidiidae	Strombidium
	METDB_00431	METDB_00431	METDB_00431				METdb				Eukaryota	Phytoplankton	1				Alveolata		METDB_00431		Ciliophora	Spirotrichea	Oligotrichia	Strombidiidae	Strombidium
	METDB_00432	METDB_00432	METDB_00432				METdb				Eukaryota	Phytoplankton	1				Apusozoa		METDB_00432		Hilomonadea	Planomonadida	Planomonadidae	Planomonadidae_Group-1	Stygamoeba
	METDB_00433	METDB_00433	METDB_00433				METdb				Eukaryota	Phytoplankton	109				Alveolata		METDB_00433		Dinoflagellata	Dinophyceae	Dinophyceae_X	Suessiales	Symbiodinium
	METDB_00434	METDB_00434	METDB_00434				METdb				Eukaryota	Phytoplankton	259				Alveolata		METDB_00434		Dinoflagellata	Dinophyceae	Dinophyceae_X	Suessiales	Symbiodinium
	METDB_00435	METDB_00435	METDB_00435				METdb				Eukaryota	Phytoplankton	199				Alveolata		METDB_00435		Dinoflagellata	Dinophyceae	Dinophyceae_X	Suessiales	Symbiodinium
	METDB_00436	METDB_00436	METDB_00436				METdb				Eukaryota	Phytoplankton	172				Alveolata		METDB_00436		Dinoflagellata	Dinophyceae	Dinophyceae_X	Suessiales	Symbiodinium
	METDB_00437	METDB_00437	METDB_00437				METdb				Eukaryota	Phytoplankton	125				Alveolata		METDB_00437		Dinoflagellata	Dinophyceae	Dinophyceae_X	Suessiales	Symbiodinium
	METDB_00438	METDB_00438	METDB_00438				METdb				Eukaryota	Phytoplankton	147				Alveolata		METDB_00438		Dinoflagellata	Dinophyceae	Dinophyceae_X	Suessiales	Symbiodinium
	METDB_00439	METDB_00439	METDB_00439				METdb				Eukaryota	Phytoplankton	104				Alveolata		METDB_00439		Dinoflagellata	Dinophyceae	Dinophyceae_X	Suessiales	Symbiodinium
	METDB_00440	METDB_00440	METDB_00440				METdb				Eukaryota	Phytoplankton	190				Alveolata		METDB_00440		Dinoflagellata	Dinophyceae	Dinophyceae_X	Suessiales	Symbiodinium
	METDB_00441	METDB_00441	METDB_00441				METdb				Eukaryota	Phytoplankton	35				Stramenopiles		METDB_00441		Ochrophyta	Synchromophyceae	Synchromadales	Synchromaceae	Synchroma
	METDB_00442	METDB_00442	METDB_00442				METdb				Eukaryota	Phytoplankton	75				Stramenopiles		METDB_00442		Bacillariophyta	Bacillariophyceae	Fragilariales	Fragilariaceae	Synedra
	METDB_00443	METDB_00443	METDB_00443				METdb				Eukaryota	Phytoplankton	48				Stramenopiles		METDB_00443		Bacillariophyta	Bacillariophyceae	Fragilariales	Fragilariaceae	Synedropsis
	METDB_00444	METDB_00444	METDB_00444				METdb				Eukaryota	Phytoplankton	9				Archaeplastida		METDB_00444		Chlorophyta	Chlorodendrophyceae	Chlorodendrales	Chlorodendrales_X	Tetraselmis
	METDB_00445	METDB_00445	METDB_00445				METdb				Eukaryota	Phytoplankton	8				Archaeplastida		METDB_00445		Chlorophyta	Chlorodendrophyceae	Chlorodendrales	Chlorodendrales_X	Tetraselmis
	METDB_00446	METDB_00446	METDB_00446				METdb				Eukaryota	Phytoplankton	6				Archaeplastida		METDB_00446		Chlorophyta	Chlorodendrophyceae	Chlorodendrales	Chlorodendrales_X	Tetraselmis
	METDB_00447	METDB_00447	METDB_00447				METdb				Eukaryota	Phytoplankton	22				Archaeplastida		METDB_00447		Chlorophyta	Chlorodendrophyceae	Chlorodendrales	Chlorodendrales_X	Tetraselmis
	METDB_00448	METDB_00448	METDB_00448				METdb				Eukaryota	Phytoplankton	50				Stramenopiles		METDB_00448		Bacillariophyta	Bacillariophyceae	Thalassionematales	Thalassionemataceae	Thalassionema
	METDB_00449	METDB_00449	METDB_00449				METdb				Eukaryota	Phytoplankton	70				Stramenopiles		METDB_00449		Bacillariophyta	Bacillariophyceae	Thalassionematales	Thalassionemataceae	Thalassionema
	METDB_00450	METDB_00450	METDB_00450				METdb				Eukaryota	Phytoplankton	60				Stramenopiles		METDB_00450		Bacillariophyta	Bacillariophyceae	Thalassionematales	Thalassionemataceae	Thalassionema
	METDB_00451	METDB_00451	METDB_00451				METdb				Eukaryota	Phytoplankton	147				Stramenopiles		METDB_00451		Bacillariophyta	Mediophyceae	Thalassiosirales	Thalassiosiraceae	Thalassiosira
	METDB_00452	METDB_00452	METDB_00452				METdb				Eukaryota	Phytoplankton	75				Stramenopiles		METDB_00452		Bacillariophyta	Mediophyceae	Thalassiosirales	Thalassiosiraceae	Thalassiosira
	METDB_00453	METDB_00453	METDB_00453				METdb				Eukaryota	Phytoplankton	68				Stramenopiles		METDB_00453		Bacillariophyta	Mediophyceae	Thalassiosirales	Thalassiosiraceae	Thalassiosira
	METDB_00454	METDB_00454	METDB_00454				METdb				Eukaryota	Phytoplankton	74				Stramenopiles		METDB_00454		Bacillariophyta	Mediophyceae	Thalassiosirales	Thalassiosiraceae	Thalassiosira
	METDB_00455	METDB_00455	METDB_00455				METdb				Eukaryota	Phytoplankton	56				Stramenopiles		METDB_00455		Bacillariophyta	Mediophyceae	Thalassiosirales	Thalassiosiraceae	Thalassiosira
	METDB_00456	METDB_00456	METDB_00456				METdb				Eukaryota	Phytoplankton	84				Stramenopiles		METDB_00456		Bacillariophyta	Mediophyceae	Thalassiosirales	Thalassiosiraceae	Thalassiosira
	METDB_00457	METDB_00457	METDB_00457				METdb				Eukaryota	Phytoplankton	76				Stramenopiles		METDB_00457		Bacillariophyta	Mediophyceae	Thalassiosirales	Thalassiosiraceae	Thalassiosira
	METDB_00458	METDB_00458	METDB_00458				METdb				Eukaryota	Phytoplankton	40				Stramenopiles		METDB_00458		Bacillariophyta	Mediophyceae	Thalassiosirales	Thalassiosiraceae	Thalassiosira
	METDB_00459	METDB_00459	METDB_00459				METdb				Eukaryota	Phytoplankton	58				Stramenopiles		METDB_00459		Bacillariophyta	Mediophyceae	Thalassiosirales	Thalassiosiraceae	Thalassiosira
	METDB_00460	METDB_00460	METDB_00460				METdb				Eukaryota	Phytoplankton	56				Stramenopiles		METDB_00460		Bacillariophyta	Mediophyceae	Thalassiosirales	Thalassiosiraceae	Thalassiosira
	METDB_00461	METDB_00461	METDB_00461				METdb				Eukaryota	Phytoplankton	36				Stramenopiles		METDB_00461		Bacillariophyta	Mediophyceae	Thalassiosirales	Thalassiosiraceae	Thalassiosira
	METDB_00462	METDB_00462	METDB_00462				METdb				Eukaryota	Phytoplankton	225				Stramenopiles		METDB_00462		Bacillariophyta	Bacillariophyceae	Thalassionematales	Thalassionemataceae	Thalassiothrix
	METDB_00463	METDB_00463	METDB_00463				METdb				Eukaryota						Alveolata		METDB_00463		Dinoflagellata	Dinophyceae	Peridiniales	Thoracosphaeraceae	Thoracosphaera
	METDB_00464	METDB_00464	METDB_00464				METdb				Eukaryota	Phytoplankton	105				Alveolata		METDB_00464		Dinoflagellata	Dinophyceae	Peridiniales	Thoracosphaeraceae	Thoracosphaera
	METDB_00465	METDB_00465	METDB_00465				METdb				Eukaryota						Stramenopiles		METDB_00465		Stramenopiles_X	Labyrinthulea	Thraustochytriales	Thraustochytriaceae	Thraustochytrium
	METDB_00466	METDB_00466	METDB_00466				METdb				Eukaryota	Phytoplankton	141				Alveolata		METDB_00466		Ciliophora	Prostomatea	Prostomatea_X	Colepidae	Tiarina
	METDB_00467	METDB_00467	METDB_00467				METdb				Eukaryota	Phytoplankton	7				Archaeplastida		METDB_00467		Rhodophyta	Rhodophyceae	Porphyridiales-1	Porphyridiales_1X	Timspurckia
	METDB_00468	METDB_00468	METDB_00468				METdb				Eukaryota	Phytoplankton	83				Alveolata		METDB_00468		Dinoflagellata	Dinophyceae	Dinophyceae_X	Dinophyceae_XX	Togula
	METDB_00469	METDB_00469	METDB_00469				METdb				Eukaryota	Phytoplankton	68				Stramenopiles		METDB_00469		Bacillariophyta	Coscinodiscophyceae	Triceratiales	Triceratiaceae	Triceratium
	METDB_00470	METDB_00470	METDB_00470				METdb				Eukaryota						Amoebozoa		METDB_00470		Lobosa	Amoebozoa_XX	Trichosida	Trichosidae	Trichosphaerium
	METDB_00471	METDB_00471	METDB_00471				METdb				Eukaryota	Phytoplankton	50				Stramenopiles		METDB_00471		Ochrophyta	Bolidophyceae	Parmales	Triparmaceae	Triparma
	METDB_00472	METDB_00472	METDB_00472				METdb				Eukaryota	Phytoplankton	47				Stramenopiles		METDB_00472		Ochrophyta	Bolidophyceae	Parmales	Triparmaceae	Triparma
	METDB_00473	METDB_00473	METDB_00473				METdb				Eukaryota	Phytoplankton	85				Stramenopiles		METDB_00473		Ochrophyta	Bolidophyceae	Parmales	Triparmaceae	Triparma
	METDB_00474	METDB_00474	METDB_00474				METdb				Eukaryota	Phytoplankton	3				Stramenopiles		METDB_00474		Ochrophyta	Bolidophyceae	Parmales	Triparmaceae	Triparma
	METDB_00475	METDB_00475	METDB_00475				METdb				Eukaryota	Phytoplankton	75				Stramenopiles		METDB_00475		Ochrophyta	Bolidophyceae	Parmales	Triparmaceae	Triparma
	METDB_00476	METDB_00476	METDB_00476				METdb				Eukaryota	Phytoplankton	80				Stramenopiles		METDB_00476		Ochrophyta	Bolidophyceae	Parmales	Triparmaceae	Triparma
	METDB_00477	METDB_00477	METDB_00477				METdb				Eukaryota	Phytoplankton	40				Stramenopiles		METDB_00477		Ochrophyta	Bolidophyceae	Parmales	Triparmaceae	Triparma
	METDB_00478	METDB_00478	METDB_00478				METdb				Eukaryota						Alveolata		METDB_00478		Ciliophora	Oligohymenophorea	Scuticociliatia	Uronematidae	Uronema
	METDB_00479	METDB_00479	METDB_00479				METdb				Eukaryota						Amoebozoa		METDB_00479		Lobosa	Discosea-Flabellinia	Vannellida	Vannellidae	Vannella
	METDB_00480	METDB_00480	METDB_00480				METdb				Eukaryota						Amoebozoa		METDB_00480		Lobosa	Discosea-Flabellinia	Vannellida	Vannellidae	Vannella
	METDB_00481	METDB_00481	METDB_00481				METdb				Eukaryota	Phytoplankton	50				Stramenopiles		METDB_00481		Ochrophyta	Xanthophyceae	Xanthophyceae_X	Xanthophyceae_XX	Vaucheria
	METDB_00482	METDB_00482	METDB_00482				METdb				Eukaryota						Amoebozoa		METDB_00482		Lobosa	Discosea-Flabellinia	Dactylopodida	Vexilliferidae	Vexillifera
	METDB_00483	METDB_00483	METDB_00483				METdb				Eukaryota	Phytoplankton	27				Alveolata		METDB_00483		Chromerida	Chromerida_X	Chromerida_XX	Vitrella	Vitrella
	METDB_00484	METDB_00484	METDB_00484				METdb				Eukaryota	Phytoplankton	2				Stramenopiles		METDB_00484		Ochrophyta	Chrysophyceae	Chrysophyceae_X	Chrysophyceae_X_Clade-F	Paraphysomonas
	METDB_00485	METDB_00485	METDB_00485				METdb				Eukaryota		NA				Haptista		METDB_00485		Haptophyta	Prymnesiophyceae	Phaeocystales	Phaeocystaceae	Phaeocystis
	METDB_00486	METDB_00486	METDB_00486				METdb				Eukaryota	Phytoplankton	432				Alveolata		METDB_00486		Dinoflagellata	Dinophyceae	Dinophyceae_X	Dinophyceae_XX	Karenia
[truncated: 42 more columns]
