# Supplementary material for: Functional repertoire convergence of distantly related eukaryotic plankton lineages abundant in the sunlit ocean
Source: Cell Genom. 2022 Apr 28;2(5):100123. doi: 10.1016/j.xgen.2022.100123 (PMC9903769; doi:10.1016/j.xgen.2022.100123)
Supplement: Table S4. Percent alignment and average nucleotide identity between MAGs and closely related standard culture genomes, related to Figure 2 [file mmc6.xlsx]

## Sheet: ANI results 95% identity
	Average nucleotide identity (ANI) between closely related MAGs and standard genomes
	Standard genomes corresponding to matches between MAGs and METdb (ANI >98%) were downloaded from NCBI
	align_percent: percentage of the genome beeing aligned to calculate the ANI score
	Culture_Genome	Culture_Length	Culture_align	Culture_align_percent	ANI_score	MAG_align_percent	MAG_align	MAG_Length	TARA Oceans MAG
	Bathycoccus_prasinos	15074320	10202473	67.68	97.46	96.13	10471581	10892672	TARA_AON_82_MAG_00271
	Bathycoccus_prasinos	15074320	13482996	89.44	98.39	97.51	13773855	14125648	TARA_MED_95_MAG_00198
	Bathycoccus_prasinos	15074320	6200654	41.13	86.76	45.9	6160640	13422729	TARA_MED_95_MAG_00421
	Bathycoccus_prasinos	15074320	6704084	44.47	86.75	45.67	6655219	14573389	TARA_ION_45_MAG_00030
	Cafeteria_roenbergensis	36327047	13264308	36.51	99.21	99.06	11740801	11851902	TARA_ION_45_MAG_00147
	Micromonas_commoda	21109336	14116567	66.87	93.01	92.28	13861027	15020820	TARA_MED_95_MAG_00447
	Micromonas_commoda	21109336	17602004	83.38	93.54	97.23	17701350	18205181	TARA_IOS_50_MAG_00065
	Micromonas_pusilla	21958260	19080292	86.89	99.37	98.58	18817573	19088604	TARA_AON_82_MAG_00118
	Ostreococcus_lucimarinus	13204888	12429992	94.13	99.49	96.78	12011765	12411452	TARA_AON_82_MAG_00012
	Pycnococcus_provasolii	22700889	11027570	48.58	97.26	67.71	10611715	15672418	TARA_RED_19_MAG_00043
	Pycnococcus_provasolii	22700889	20661497	91.02	99.75	96.37	20216150	20976897	TARA_AON_82_MAG_00189
	Values in percentage:
	Culture_Genome	Culture_Length	Culture_align	Culture_align_percent	ANI_score	MAG_align_percent	MAG_align	MAG_Length	TARA Oceans MAG
	Pycnococcus_provasolii	22.7009	20.6615	91.02	99.75	96.37	20.2161	20.9769	TARA_AON_82_MAG_00189
	Ostreococcus_lucimarinus	13.2049	12.43	94.13	99.49	96.78	12.0118	12.4115	TARA_AON_82_MAG_00012
	Micromonas_pusilla	21.9583	19.0803	86.89	99.37	98.58	18.8176	19.0886	TARA_AON_82_MAG_00118
	Cafeteria_roenbergensis	36.327	13.2643	36.51	99.21	99.06	11.7408	11.8519	TARA_ION_45_MAG_00147
	Bathycoccus_prasinos	15.0743	13.483	89.44	98.39	97.51	13.7739	14.1256	TARA_MED_95_MAG_00198
	Bathycoccus_prasinos	15.0743	10.2025	67.68	97.46	96.13	10.4716	10.8927	TARA_AON_82_MAG_00271
	Pycnococcus_provasolii	22.7009	11.0276	48.58	97.26	67.71	10.6117	15.6724	TARA_RED_19_MAG_00043
	Micromonas_commoda	21.1093	17.602	83.38	93.54	97.23	17.7014	18.2052	TARA_IOS_50_MAG_00065
	Micromonas_commoda	21.1093	14.1166	66.87	93.01	92.28	13.861	15.0208	TARA_MED_95_MAG_00447

## Sheet: CORRELATION PYCNOCOCCUS
	Biogeography of two MAGsclosely related to Pycnococcus provasolii
	AAA_Filter_Size	Best_taxonomy_GENRE	0.8-5µm	0.8-5µm	20-180µm	180-2000µm	180-2000µm	180-2000µm	0.2-1.6µm	0.22-3µm	0.22-3µm	0.8-5µm	20-180µm	20-180µm	20-180µm	180-2000µm	180-2000µm	0.8-5µm	0.8-5µm	0.2-1.6µm	0.8-5µm	0.2-1.6µm	0.8-5µm	20-180µm	20-180µm	20-180µm	20-180µm	20-180µm	20-180µm	20-180µm	20-180µm	180-2000µm	180-2000µm	180-2000µm	180-2000µm	180-2000µm	0.8-5µm	20-180µm	20-180µm	20-180µm	20-180µm	20-180µm	20-180µm	20-180µm	20-180µm	180-2000µm	180-2000µm	180-2000µm	180-2000µm
	AAA_Region	Best_taxonomy_GENRE	Atlantic	Atlantic	Atlantic	Atlantic	Atlantic	Atlantic	Indian	Indian	Indian	Indian	Indian	Indian	Indian	Indian	Indian	Mediterranean	Mediterranean	Mediterranean	Mediterranean	Mediterranean	Mediterranean	Mediterranean	Mediterranean	Mediterranean	Mediterranean	Mediterranean	Mediterranean	Mediterranean	Mediterranean	Mediterranean	Mediterranean	Mediterranean	Mediterranean	Mediterranean	Pacific	Pacific	Pacific	Pacific	Pacific	Pacific	Pacific	Pacific	Pacific	Pacific	Pacific	Pacific	Pacific
	AAA_Size_Categorie	Best_taxonomy_GENRE	Size_01	Size_01	Size_03	Size_04	Size_04	Size_04	Size_01	Size_01	Size_01	Size_01	Size_03	Size_03	Size_03	Size_04	Size_04	Size_01	Size_01	Size_01	Size_01	Size_01	Size_01	Size_03	Size_03	Size_03	Size_03	Size_03	Size_03	Size_03	Size_03	Size_04	Size_04	Size_04	Size_04	Size_04	Size_01	Size_03	Size_03	Size_03	Size_03	Size_03	Size_03	Size_03	Size_03	Size_04	Size_04	Size_04	Size_04
	AAA_SMAG	Best_taxonomy_GENRE	5DCM1GGMM11	5SUR1GGMM11	144SUR1QQSS11	144SUR1SSUU11	5DCM1SSUU11	5SUR1SSUU11	48SUR0CCII11	56SUR0CCKK11	57SUR0CCKK11	57SUR1GGMM11	47SUR1QQSS11	49SUR1QQSS11	57SUR1QQSS11	47SUR1SSUU11	49SUR1SSUU11	16DCM1GGMM11	16SUR2GGMM11	9DCM0CCII11	9DCM1GGMM11	9SUR0CCII11	9SUR1GGMM11	11SUR1QQSS11	12DCM1QQSS11	12SUR1QQSS11	14SUR1QQSS11	17DCM1QQSS11	17SUR1QQSS11	24SUR1QQSS11	26SUR1QQSS11	11SUR1SSUU11	24SUR1SSUU11	26SUR1SSUU11	9DCM1SSUU11	9SUR1SSUU11	134SUR1GGMM11	114SUR1QQSS11	115SUR1QQSS11	116SUR1QQSS11	117SUR1QQSS11	118SUR1QQSS11	119SUR1QQSS11	120SUR1QQSS11	121SUR1QQSS11	114SUR1SSUU11	115SUR1SSUU11	116SUR1SSUU11	117SUR1SSUU11
	AAA_Station Subset	Best_taxonomy_GENRE	Outlier	Outlier	Outlier	Outlier	Outlier	Outlier	Outlier	Outlier	Outlier	Outlier	Outlier	Outlier	Outlier	Outlier	Outlier	Outlier	Outlier	Outlier	Outlier	Outlier	Outlier	Outlier	Outlier	Outlier	Outlier	Outlier	Outlier	Outlier	Outlier	Outlier	Outlier	Outlier	Outlier	Outlier	Outlier	Outlier	Outlier	Outlier	Outlier	Outlier	Outlier	Outlier	Outlier	Outlier	Outlier	Outlier	Outlier
	TARA_AON_82_MAG_00189	Pycnococcus	0	0	0	0	0	0	0	0	0	0	0	0	0	0	0	0	0	0	2.08026	0	0	0	0	0	0	0	0	0	0	0	0	0	0	0	0	0	0	0	0	0	0	0	0	0	0	0	0
	TARA_RED_19_MAG_00043	Pycnococcus	0	0	0	0	0	0	0	0	0	0.568228	0	0	0	0	0	0	0	0	0	0	0	0	0	0	0	0	0	0	0	0	0	0	0	0	0	0	0	0	0	0	0	0	0	0	0	0	0
	TARA_MED_95_MAG_00419	Pycnococcus	0	0	0	0	0	0	0	0	0	0	0	0	0	0	0	0	0	0	0	0	0	0	0	0	0	0	0	0	0	0	0	0	0	0	0	0	0	0	0	0	0	0	0	0	0	0	0
[truncated: 892 more columns]
