# Supplementary material for: Functional repertoire convergence of distantly related eukaryotic plankton lineages abundant in the sunlit ocean
Source: Cell Genom. 2022 Apr 28;2(5):100123. doi: 10.1016/j.xgen.2022.100123 (PMC9903769; doi:10.1016/j.xgen.2022.100123)
Supplement: Table S5. Mapping result for the non-redundant MAGs and SAGs and METdb transcriptomes, related to Figure 2 [file mmc7.xlsx]

## Sheet: Metadata filtres
	Summary of the metagenomes and mapped reads
	Metagenome_Id	Size_Categorie	Nb reads	Depth	Station	Station Subset	Region	Filter_Code	Filter_Size	Mapped_Reads	Percent_Reads_Mapped	Percent_Reads_Mapped_corrected	Percent_Reads_Mapped_corrected_V1_BUSCO (only SMAGs >10% complete were corrected)	Same with max 100%	Percent_Reads_Mapped_corrected_full_mode_RNApol_1/6		Filter_Size_Id	Filter_Size	Size_Categorie	SUR	DCM		Size_Categorie	Average nb of reads	Average_Percent_Reads_Mapped_corrected in subset 02		Filter_Size	Size_Categorie	Arctic	Atlantic	Indian	Mediterranean	Pacific	Red_Sea	Southern		Grand Total			Station	0.2-1.6µm	0.22-3µm	0.8-5µm	3-20µm	5-20µm	20-180µm	20-200µm	180-2000µm	0.8-2000µm
	100DCM0CCKK11	Size_01	329622190	DCM	100	Subset 01	Pacific	CCKK	0.22-3µm	3718930	1.12824	0.645172	1.10496	1.10496	1.05304		GGZZ	0.8-2000µm	Size_All	91	39		Size_01 subset 01		11.9279		0.2-1.6µm	Size_1		2	12	12		6			32			4	2		2		1			1
	100DCM1GGMM11	Size_01	330276028	DCM	100	Subset 01	Pacific	GGMM	0.8-5µm	23844195	7.21947	5.31778	12.6198	12.6198	8.79212		CCII	0.2-1.6µm	Size_1	18	14		Size_02 subset 01		10.3911		0.22-3µm	Size_1	26	28	8		36		3		101			5			2					2
	100DCM1GGZZ11	Size_All	340372772	DCM	100	Subset 02	Pacific	GGZZ	0.8-2000µm	25436959	7.47326	4.59187	10.612	10.612	7.40986		CCKK	0.22-3µm	Size_1	66	35		Size_03 subset 01		8.22864		0.8-5µm	Size_1		39	28	26	57	3	7		160			6			3		1			2
	100DCM1QQSS11	Size_03	314312114	DCM	100	Subset 01	Pacific	QQSS	20-180µm	64294541	20.4556	17.0601	36.8068	36.8068	30.9686		GGMM	0.8-5µm	Size_1	101	59		Size_04 subset 01		10.1954		3-20µm	Size_2	28	4			1				33			7	2		2		1	2		2
	100DCM1SSUU11	Size_04	354304094	DCM	100	Subset 01	Pacific	SSUU	180-2000µm	16142007	4.55598	3.1239	11.0558	11.0558	5.51405		KKQQ	3-20µm	Size_2	22	11						5-20µm	Size_2		21	12	13	48	1	2		97			8			2		1	2		2
	100SUR0CCKK11	Size_01	364706180	SUR	100	Subset 01	Pacific	CCKK	0.22-3µm	1462975	0.401138	0.112088	0.221963	0.221963	0.112088		MMQQ	5-20µm	Size_2	67	30		Size_All subset 02		8.49252		20-180µm	Size_3	25	36	27	27	62	6	5		188			9	2		2					2
	100SUR1GGMM11	Size_01	369046652	SUR	100	Subset 01	Pacific	GGMM	0.8-5µm	35712672	9.67701	8.45863	22.413	22.413	12.7807		QQSS	20-180µm	Size_3	131	57						20-200µm	Size_3		1	1		1		1		4			10			2			2		2
	100SUR1GGZZ11	Size_All	333841726	SUR	100	Subset 02	Pacific	GGZZ	0.8-2000µm	30158046	9.03364	5.83245	16.0475	16.0475	9.06651		QQRR	20-200µm	Size_3	2	2						180-2000µm	Size_4	27	41	26	25	63	6	6		194			11						1		1	1
	100SUR1MMQQ11	Size_02	316425596	SUR	100	Subset 01	Pacific	MMQQ	5-20µm	3839712	1.21346	0.52089	0.958301	0.958301	0.52089		SSUU	180-2000µm	Size_4	131	63																			12						2
	100SUR1QQSS11	Size_03	341020638	SUR	100	Subset 01	Pacific	QQSS	20-180µm	85994254	25.2167	22.8847	54.933	54.933	43.0392					629	310						0.8-2000µm	Size_All	28	33	1	1	60		7		130			14						1
	100SUR1SSUU11	Size_04	351123358	SUR	100	Subset 01	Pacific	SSUU	180-2000µm	45860919	13.0612	12.0646	38.3304	38.3304	18.7806																									16			2
	102DCM0CCKK11	Size_01	395296632	DCM	102	Subset 01	Pacific	CCKK	0.22-3µm	2956654	0.747958	0.425326	0.676013	0.676013	0.425326					939							0.2-5µm	Size_1	26	69	48	38	93	9	10		293			17						2
	102DCM1GGMM11	Size_01	339165532	DCM	102	Subset 01	Pacific	GGMM	0.8-5µm	30317196	8.93876	6.62523	13.7575	13.7575	7.71448												3-20µm	Size_2	28	25	12	13	49	1	2		130			18	2		2		2	2		2
	102DCM1GGZZ11	Size_All	341222900	DCM	102	Subset 02	Pacific	GGZZ	0.8-2000µm	38270054	11.2156	7.67132	15.7	15.7	9.4294												20-200µm	Size_3	25	37	28	27	63	6	6		192			19			1		1	1		1
	102DCM1MMQQ11	Size_02	317358528	DCM	102	Subset 01	Pacific	MMQQ	5-20µm	24738614	7.79516	5.01416	9.85376	9.85376	6.6945												180-2000µm	Size_4	27	41	26	25	63	6	6		194			20			1			1		1
	102DCM1QQSS11	Size_03	353697370	DCM	102	Subset 01	Pacific	QQSS	20-180µm	60264712	17.0385	14.0794	28.4628	28.4628	25.385																									21			1			1		1
	102SUR0CCKK11	Size_01	328881068	SUR	102	Subset 01	Pacific	CCKK	0.22-3µm	3027445	0.920529	0.41397	0.720661	0.720661	0.442224												Grand Total	All	134	205	115	104	328	22	31		939			22			2		2	2		2
	102SUR1GGMM11	Size_01	305179242	SUR	102	Subset 01	Pacific	GGMM	0.8-5µm	39094591	12.8104	10.7515	23.3216	23.3216	12.8377																									23	2		2		2	2		2
	102SUR1GGZZ11	Size_All	307933902	SUR	102	Subset 02	Pacific	GGZZ	0.8-2000µm	43186026	14.0244	11.0592	25.7677	25.7677	17.2188																									24						1		1
	102SUR1MMQQ11	Size_02	302644018	SUR	102	Subset 01	Pacific	MMQQ	5-20µm	18342830	6.06086	4.92255	11.4285	11.4285	8.52585																									25	2		2		1	2		2
	102SUR1QQSS11	Size_03	304627806	SUR	102	Subset 01	Pacific	QQSS	20-180µm	79019137	25.9396	23.5118	49.2065	49.2065	41.7291																									26						1		1
	102SUR1SSUU11	Size_04	300765230	SUR	102	Subset 01	Pacific	SSUU	180-2000µm	49173686	16.3495	14.6796	34.0772	34.0772	27.4102																									30	2		2		2	2		1
	106DCM1GGMM11	Size_01	287892786	DCM	106	Subset 01	Pacific	GGMM	0.8-5µm	13997798	4.86216	2.62973	5.78844	5.78844	3.34887																									31	1					1		1
	106DCM1GGZZ11	Size_All	304624870	DCM	106	Subset 02	Pacific	GGZZ	0.8-2000µm	19208910	6.30576	2.88299	7.25525	7.25525	4.62495																									32	2		2			2		2
	106DCM1MMQQ11	Size_02	336426302	DCM	106	Subset 01	Pacific	MMQQ	5-20µm	14931682	4.43832	1.74184	5.07615	5.07615	2.99443																									33	1					1		1
	106DCM1QQSS11	Size_03	348031512	DCM	106	Subset 01	Pacific	QQSS	20-180µm	94860594	27.2563	25.1718	70.4577	70.4577	52.5991																									34	2		1		1	2		2
	106DCM1SSUU11	Size_04	325390754	DCM	106	Subset 01	Pacific	SSUU	180-2000µm	18540657	5.69797	3.73828	11.4408	11.4408	9.61458																									36	2		2			2		2
	106SUR1GGMM11	Size_01	316507836	SUR	106	Subset 01	Pacific	GGMM	0.8-5µm	24274220	7.66939	5.87158	17.3437	17.3437	9.3833																									38	2		2			1		1
	106SUR1GGZZ11	Size_All	299706822	SUR	106	Subset 02	Pacific	GGZZ	0.8-2000µm	33622557	11.2185	6.65424	18.5992	18.5992	10.7111																									39			2			2		1
	106SUR1MMQQ11	Size_02	336924402	SUR	106	Subset 01	Pacific	MMQQ	5-20µm	23415109	6.94966	4.89819	14.3059	14.3059	7.80434																									41	2		2			2		2
	106SUR1QQSS11	Size_03	343070546	SUR	106	Subset 01	Pacific	QQSS	20-180µm	92117399	26.8509	24.9591	67.6294	67.6294	48.5191																									42	2		2			2		2
	106SUR1SSUU11	Size_04	268949978	SUR	106	Subset 01	Pacific	SSUU	180-2000µm	34616873	12.8711	10.0075	21.8711	21.8711	13.7913																									43			1		1	1		1
	109DCM01QQSS11	Size_03	354069082	DCM	109	Subset 01	Pacific	QQSS	20-180µm	13940556	3.93724	1.86863	4.4776	4.4776	3.28444																									45	1		1		1	1		1
	109DCM0CCKK11	Size_01	328922210	DCM	109	Subset 01	Pacific	CCKK	0.22-3µm	4109263	1.24931	0.441431	0.904922	0.904922	0.61431																									46			1		1	1		1
	109DCM1GGMM11	Size_01	313435402	DCM	109	Subset 01	Pacific	GGMM	0.8-5µm	19690606	6.28219	4.00259	8.58073	8.58073	5.06982																									47						1		1	1
	109DCM1GGZZ11	Size_All	316398668	DCM	109	Subset 02	Pacific	GGZZ	0.8-2000µm	24118301	7.62276	3.99986	9.9591	9.9591	5.76922																									48	1
	109DCM1MMQQ11	Size_02	300535118	DCM	109	Subset 01	Pacific	MMQQ	5-20µm	11212157	3.73073	2.03204	4.64635	4.64635	2.75255																									49						1		1
	109DCM1QQSS11	Size_03	391625888	DCM	109	Subset 01	Pacific	QQSS	20-180µm	87512968	22.3461	20.326	53.5095	53.5095	43.3309																									50			2		1	1		1
	109SUR0CCKK11	Size_01	361759732	SUR	109	Subset 01	Pacific	CCKK	0.22-3µm	3799564	1.0503	0.435675	0.738142	0.738142	0.552801																									51			2		4	1	1	2
	109SUR1GGMM11	Size_01	332136522	SUR	109	Subset 01	Pacific	GGMM	0.8-5µm	28879726	8.69514	7.23368	16.6794	16.6794	11.298																									52	2		2			2		2
	109SUR1GGZZ11	Size_All	362614086	SUR	109	Subset 02	Pacific	GGZZ	0.8-2000µm	30245236	8.34089	5.37397	11.0099	11.0099	7.66303																									53			1		1	1		1
	109SUR1MMQQ11	Size_02	352470178	SUR	109	Subset 01	Pacific	MMQQ	5-20µm	38199460	10.8376	8.61248	22.9381	22.9381	15.7867																									54			1		1	1		1
	109SUR1QQSS11	Size_03	325281090	SUR	109	Subset 01	Pacific	QQSS	20-180µm	65071764	20.0048	17.7145	48.0736	48.0736	34.0284																									56		1
	109SUR1SSUU11	Size_04	370503734	SUR	109	Subset 01	Pacific	SSUU	180-2000µm	54218447	14.6337	12.6971	28.7056	28.7056	22.8943																									57		1	1			1
	10DCM1GGMM11	Size_01	329009558	DCM	10	Subset 01	Mediterranean	GGMM	0.8-5µm	23738416	7.21511	5.18169	10.6009	10.6009	8.51224																									58		1	2		1	2		2
	10DCM1QQSS11	Size_03	370235128	DCM	10	Subset 01	Mediterranean	QQSS	20-180µm	91937074	24.8321	22.4404	69.8181	69.8181	40.3621																									62		1	1			1		1
	10DCM1SSUU11	Size_04	388094624	DCM	10	Subset 01	Mediterranean	SSUU	180-2000µm	19650899	5.06343	3.35919	16.1147	16.1147	14.3331																									64		2	2		1	2		2
	10SUR1GGMM11	Size_01	351154618	SUR	10	Subset 01	Mediterranean	GGMM	0.8-5µm	28779354	8.19564	7.00998	15.7362	15.7362	11.6374																									65		2	1			1		1
	10SUR1QQSS11	Size_03	322168542	SUR	10	Subset 01	Mediterranean	QQSS	20-180µm	118107039	36.66	34.8055	109.423	100	64.6015																									66		2	2			1		1
	10SUR1SSUU11	Size_04	303582854	SUR	10	Subset 01	Mediterranean	SSUU	180-2000µm	45437214	14.967	13.0591	38.8954	38.8954	25.0193																									67		1	1		1	1		1	1
	110DCM0CCKK11	Size_01	403262658	DCM	110	Subset 01	Pacific	CCKK	0.22-3µm	8612387	2.13568	1.31089	2.44535	2.44535	1.75618																									68		2	2			2		2	2
	110DCM1GGMM11	Size_01	355154236	DCM	110	Subset 01	Pacific	GGMM	0.8-5µm	25526538	7.18745	4.55315	10.9023	10.9023	6.96547																									70		1	1		1	1		1	1
	110DCM1GGZZ11	Size_All	310561348	DCM	110	Subset 02	Pacific	GGZZ	0.8-2000µm	22926091	7.38215	2.88049	7.4092	7.4092	4.4373																									71			1		1	1		1	1
	110DCM1MMQQ11	Size_02	317538456	DCM	110	Subset 01	Pacific	MMQQ	5-20µm	11853586	3.73296	1.31737	2.95812	2.95812	1.80178																									72		2	2		1	2		2	2
	110DCM1SSUU11	Size_04	355265680	DCM	110	Subset 01	Pacific	SSUU	180-2000µm	15096498	4.24935	2.12485	4.50805	4.50805	2.85658																									76		2	2		2	2		2	2
	110SUR0CCKK11	Size_01	313056872	SUR	110	Subset 01	Pacific	CCKK	0.22-3µm	5823188	1.86011	1.10131	2.34282	2.34282	1.62675																									78		2	2		1	2		2	2
	110SUR1GGMM11	Size_01	305901224	SUR	110	Subset 01	Pacific	GGMM	0.8-5µm	28001469	9.15376	6.01822	13.4876	13.4876	7.41449																									80			2		1	2		2	1
	110SUR1GGZZ11	Size_All	339959914	SUR	110	Subset 02	Pacific	GGZZ	0.8-2000µm	29450077	8.66281	5.83638	15.1506	15.1506	10.2697																									81			2		2	2		2
	110SUR1MMQQ11	Size_02	326934004	SUR	110	Subset 01	Pacific	MMQQ	5-20µm	41224783	12.6095	10.2626	27.9584	27.9584	18.982																									82		2	1			1		2	2
	110SUR1QQSS11	Size_03	351394466	SUR	110	Subset 01	Pacific	QQSS	20-180µm	69258564	19.7096	17.3295	48.4582	48.4582	30.6662																									83			1				1	1	1
	110SUR1SSUU11	Size_04	366024296	SUR	110	Subset 01	Pacific	SSUU	180-2000µm	26307569	7.18738	5.37956	13.1967	13.1967	9.3406																									84		1	1			1		1	1
	111DCM0CCKK11	Size_01	362008100	DCM	111	Subset 01	Pacific	CCKK	0.22-3µm	6440435	1.77909	1.18323	2.82311	2.82311	2.08673																									85		2	2			2		1	2
	111DCM1GGMM11	Size_01	359959878	DCM	111	Subset 01	Pacific	GGMM	0.8-5µm	33271104	9.243	7.65685	17.8195	17.8195	12.2926																									86			2		1	1		2	2
	111DCM1GGZZ11	Size_All	321852118	DCM	111	Subset 02	Pacific	GGZZ	0.8-2000µm	27434894	8.52407	6.79914	14.3264	14.3264	10.7456																									87			1		1		1	1	1
	111DCM1MMQQ11	Size_02	277841314	DCM	111	Subset 01	Pacific	MMQQ	5-20µm	22430294	8.07306	4.76765	12.7863	12.7863	7.30118																									88			1			1		1	1
	111DCM1QQSS11	Size_03	362033954	DCM	111	Subset 01	Pacific	QQSS	20-180µm	62897629	17.3734	15.1513	45.9546	45.9546	31.5968																									89			1			1		1	1
	111DCM1SSUU11	Size_04	336588714	DCM	111	Subset 01	Pacific	SSUU	180-2000µm	11814185	3.50998	1.3017	5.81465	5.81465	3.70466																									90			1		1	1		1
	111SUR0CCKK11	Size_01	365851000	SUR	111	Subset 01	Pacific	CCKK	0.22-3µm	8854642	2.42029	1.23399	3.41701	3.41701	1.93246																									91			1		1	1
	111SUR1GGMM11	Size_01	307996032	SUR	111	Subset 01	Pacific	GGMM	0.8-5µm	26389214	8.56804	7.00951	17.3561	17.3561	9.82736																									92			1		1	1		1	1
	111SUR1GGZZ11	Size_All	343608482	SUR	111	Subset 02	Pacific	GGZZ	0.8-2000µm	24147354	7.02758	4.27799	11.3874	11.3874	6.71422																									93		2	2		1	1	1	2	2
	111SUR1MMQQ11	Size_02	281258502	SUR	111	Subset 01	Pacific	MMQQ	5-20µm	20176882	7.17379	3.6354	11.6818	11.6818	6.84543																									94		1	1		1	1		1	1
	111SUR1SSUU11	Size_04	308845582	SUR	111	Subset 01	Pacific	SSUU	180-2000µm	39509494	12.7926	11.2369	39.7521	39.7521	18.0118																									95			1		1	1		1	1
	111SUR2QQSS11	Size_03	315878764	SUR	111	Subset 01	Pacific	QQSS	20-180µm	77044044	24.3904	22.5511	66.264	66.264	40.9994																									96		1	2		2	1		2	2
	112DCM0CCKK11	Size_01	392809082	DCM	112	Subset 01	Pacific	CCKK	0.22-3µm	7527282	1.91627	0.938068	1.50548	1.50548	1.10915																									97			2			1		2	2
	112DCM1GGMM11	Size_01	357637400	DCM	112	Subset 01	Pacific	GGMM	0.8-5µm	24757573	6.92253	4.87179	8.35605	8.35605	6.12962																									98		2	1		1	2		2
	112DCM1QQSS11	Size_03	371756432	DCM	112	Subset 01	Pacific	QQSS	20-180µm	61948316	16.6637	14.6609	47.3964	47.3964	31.3004																									99		1	1		1	1		1	1
	112DCM1SSUU11	Size_04	362316090	DCM	112	Subset 01	Pacific	SSUU	180-2000µm	7954071	2.19534	0.334038	1.47663	1.47663	1.04083																									100		2	2		1	2		2	2
	112SUR0CCKK11	Size_01	383583046	SUR	112	Subset 01	Pacific	CCKK	0.22-3µm	8701620	2.26851	1.05101	2.08759	2.08759	1.71642																									102		2	2		2	2		1	2
	112SUR1GGMM11	Size_01	357610924	SUR	112	Subset 01	Pacific	GGMM	0.8-5µm	22608155	6.322	4.6285	9.65852	9.65852	8.04656																									106			2		2	2		2	2
	112SUR1MMQQ11	Size_02	362125300	SUR	112	Subset 01	Pacific	MMQQ	5-20µm	6002106	1.65747	0.269667	0.888369	0.888369	0.482306																									109		2	2		2	3		1	2
	112SUR1QQSS11	Size_03	379861890	SUR	112	Subset 01	Pacific	QQSS	20-180µm	30963122	8.15115	6.7382	21.1962	21.1962	12.8654																									110		2	2		2	1		2	2
	112SUR1SSUU11	Size_04	341216674	SUR	112	Subset 01	Pacific	SSUU	180-2000µm	12655202	3.70885	2.21235	10.0246	10.0246	2.55518																									111		2	2		2	2		2	2
	113SUR1GGMM11	Size_01	383364548	SUR	113	Subset 01	Pacific	GGMM	0.8-5µm	29140198	7.60117	5.65006	10.5999	10.5999	12.3802																									112		2	2		1	2		2
	113SUR1GGZZ11	Size_All	301115354	SUR	113	Subset 02	Pacific	GGZZ	0.8-2000µm	34883725	11.5848	9.20773	19.9679	19.9679	26.9511																									113			1			1		1	1
	113SUR1QQSS11	Size_03	313068686	SUR	113	Subset 01	Pacific	QQSS	20-180µm	43539466	13.9073	12.8565	37.2936	37.2936	25.1119																									114						1		1	1
	113SUR1SSUU11	Size_04	327557196	SUR	113	Subset 01	Pacific	SSUU	180-2000µm	18429908	5.62647	4.73635	11.168	11.168	13.4941																									115						1		1	1
	114SUR1GGZZ11	Size_All	328606592	SUR	114	Subset 02	Pacific	GGZZ	0.8-2000µm	31254837	9.51132	7.75657	12.914	12.914	13.3323																									116						1		1	1
	114SUR1QQSS11	Size_03	308049380	SUR	114	Outlier	Pacific	QQSS	20-180µm	79641130	25.8534	24.7804	64.4112	64.4112	83.044																									117						1		1	1
	114SUR1SSUU11	Size_04	309164896	SUR	114	Outlier	Pacific	SSUU	180-2000µm	10820394	3.49988	2.18754	6.6633	6.6633	5.34264																									118						1		1	1
	115SUR1GGZZ11	Size_All	291210864	SUR	115	Subset 02	Pacific	GGZZ	0.8-2000µm	36928243	12.6809	10.3707	17.1554	17.1554	17.4252																									119						1		1	1
	115SUR1QQSS11	Size_03	304792742	SUR	115	Outlier	Pacific	QQSS	20-180µm	70185794	23.0274	20.009	51.1066	51.1066	61.0487																									120						1		1	1
	115SUR1SSUU11	Size_04	279312870	SUR	115	Outlier	Pacific	SSUU	180-2000µm	12796461	4.58141	2.47212	8.23924	8.23924	5.86725																									121						1		1	1
	116SUR1GGZZ11	Size_All	342188114	SUR	116	Subset 02	Pacific	GGZZ	0.8-2000µm	57193373	16.714	14.7433	24.9223	24.9223	23.9778																									122		2	2		2	2		2	2
	116SUR1QQSS11	Size_03	300995670	SUR	116	Outlier	Pacific	QQSS	20-180µm	91517753	30.405	28.1714	71.1244	71.1244	96.3956																									123		1	1		1	1		1	1
	116SUR1SSUU11	Size_04	349355186	SUR	116	Outlier	Pacific	SSUU	180-2000µm	415862	0.119037	0	0	0	0																									124		2	1	1	1	1		1	1
	117SUR1GGZZ11	Size_All	333015274	SUR	117	Subset 02	Pacific	GGZZ	0.8-2000µm	68072325	20.4412	18.0628	33.0318	33.0318	38.3119																									125		1	1		1	1		1	1
	117SUR1QQSS11	Size_03	441689114	SUR	117	Outlier	Pacific	QQSS	20-180µm	114214090	25.8585	24.2228	62.1074	62.1074	79.919																									126			1		1	1		1	1
	117SUR1SSUU11	Size_04	388983860	SUR	117	Outlier	Pacific	SSUU	180-2000µm	5980996	1.53759	1.07854	2.35863	2.35863	2.79299																									127			2		2	2		2	2
	118SUR1GGZZ11	Size_All	402241276	SUR	118	Subset 02	Pacific	GGZZ	0.8-2000µm	87196566	21.6777	19.6847	35.8648	35.8648	39.6447																									128		2	2		2	2		2	2
	118SUR1QQSS11	Size_03	352188912	SUR	118	Outlier	Pacific	QQSS	20-180µm	86472564	24.5529	22.6258	53.8354	53.8354	80.6987																									129			2		2	2		2	2
	118SUR1SSUU11	Size_04	268923652	SUR	118	Outlier	Pacific	SSUU	180-2000µm	24828062	9.23238	7.47663	18.9836	18.9836	17.9031																									130			1			1		1	1
	119SUR1GGZZ11	Size_All	244116486	SUR	119	Subset 02	Pacific	GGZZ	0.8-2000µm	29995684	12.2874	9.61312	17.4882	17.4882	17.0348																									131			2		2	2		2	2
	119SUR1QQSS11	Size_03	320372272	SUR	119	Outlier	Pacific	QQSS	20-180µm	13574058	4.23696	2.67175	6.47085	6.47085	5.42272																									132		2	2		2	2		2	2
	119SUR1SSUU11	Size_04	374633628	SUR	119	Outlier	Pacific	SSUU	180-2000µm	696053	0.185796	0	0	0	0																									133		2	2		2	2		2	2
	11SUR01GGZZ11	Size_All	311184724	SUR	11	Subset 02	Mediterranean	GGZZ	0.8-2000µm	21796966	7.00451	5.29723	11.6409	11.6409	8.7322																									134			1					1	1
	11SUR1QQSS11	Size_03	361242490	SUR	11	Outlier	Mediterranean	QQSS	20-180µm	82628082	22.8733	20.7443	47.3862	47.3862	30.5404																									135			2		2	2		2	2
	11SUR1SSUU11	Size_04	365855482	SUR	11	Outlier	Mediterranean	SSUU	180-2000µm	138692533	37.9091	35.7039	85.2206	85.2206	77.5456																									136			1		1	1		1	1
	120SUR1QQSS11	Size_03	391887332	SUR	120	Outlier	Pacific	QQSS	20-180µm	21670786	5.52985	4.0511	9.82928	9.82928	7.16619																									137		2	2		2	2		2	2
	120SUR1SSUU11	Size_04	287675464	SUR	120	Outlier	Pacific	SSUU	180-2000µm	9104360	3.1648	2.49735	3.94679	3.94679	4.22456																									138		2	2		1	2		2	2
	120SUR2GGZZ11	Size_All	469209878	SUR	120	Subset 02	Pacific	GGZZ	0.8-2000µm	40854391	8.70706	6.92559	13.1531	13.1531	12.002																									139			1		1	1		1	1
	121SUR1GGZZ11	Size_All	348892882	SUR	121	Subset 02	Pacific	GGZZ	0.8-2000µm	19621403	5.6239	2.94994	6.20292	6.20292	4.94462																									140		1	1		1	1		1	1
	121SUR1QQSS11	Size_03	424450678	SUR	121	Outlier	Pacific	QQSS	20-180µm	84821044	19.9837	17.406	52.9838	52.9838	33.3063																									141		1	1			1		1	1
	121SUR1SSUU11	Size_04	278940850	SUR	121	Outlier	Pacific	SSUU	180-2000µm	10041232	3.59977	1.82834	6.97571	6.97571	2.20033																									142		2	2			2		2	1
	122DCM0CCKK11	Size_01	295887616	DCM	122	Subset 01	Pacific	CCKK	0.22-3µm	3750440	1.26752	0.560992	1.13954	1.13954	0.897158																									143			2		1	2		2	2
	122DCM1GGMM11	Size_01	601761168	DCM	122	Subset 01	Pacific	GGMM	0.8-5µm	47047874	7.81836	6.51423	15.0949	15.0949	9.2666																									144						1		1	1
	122DCM1GGZZ11	Size_All	557580776	DCM	122	Subset 02	Pacific	GGZZ	0.8-2000µm	35961227	6.44951	5.00181	10.3169	10.3169	6.89768																									145		1	1		1	1		1	1
	122DCM1MMQQ11	Size_02	528276048	DCM	122	Subset 01	Pacific	MMQQ	5-20µm	18090999	3.42454	2.01148	6.44421	6.44421	3.27681																									146		1	1		1	1		1	1
	122DCM1QQSS11	Size_03	504640736	DCM	122	Subset 01	Pacific	QQSS	20-180µm	83874680	16.6207	15.1578	45.7876	45.7876	33.5314																									147			1		1	1		1	1
	122DCM1SSUU11	Size_04	595902920	DCM	122	Subset 01	Pacific	SSUU	180-2000µm	8324973	1.39704	0.398324	2.48958	2.48958	0.398324																									148		1	1		1	1		1	1
	122SUR0CCKK11	Size_01	270355192	SUR	122	Subset 01	Pacific	CCKK	0.22-3µm	5667965	2.09649	1.18255	3.6493	3.6493	2.00785																									149		1	1		1	1		1	1
	122SUR1GGMM11	Size_01	556928826	SUR	122	Subset 01	Pacific	GGMM	0.8-5µm	44921258	8.06589	7.00112	18.397	18.397	10.8161																									150		2	2		2	2		2	2
	122SUR1GGZZ11	Size_All	445840346	SUR	122	Subset 02	Pacific	GGZZ	0.8-2000µm	40598475	9.10606	6.92131	16.2281	16.2281	9.23449																									151		2	2		1	2		2	2
	122SUR1MMQQ11	Size_02	547609442	SUR	122	Subset 01	Pacific	MMQQ	5-20µm	8459227	1.54476	0.859803	1.94946	1.94946	1.41789																									152		1	1		1	1		1	1
	122SUR1QQSS11	Size_03	496618440	SUR	122	Subset 01	Pacific	QQSS	20-180µm	69167128	13.9276	12.2742	30.0017	30.0017	24.1597																									155		2		4		2		2	2
	122SUR1SSUU11	Size_04	533217324	SUR	122	Subset 01	Pacific	SSUU	180-2000µm	35391628	6.63737	5.26595	22.0171	22.0171	12.9346																									158		2		2		2		2	2
	123SUR0CCKK11	Size_01	324478598	SUR	123	Subset 01	Pacific	CCKK	0.22-3µm	24013480	7.40064	6.01507	11.5381	11.5381	8.44234																									163		1		1				1	1
	123SUR1GGMM11	Size_01	560273566	SUR	123	Subset 01	Pacific	GGMM	0.8-5µm	46186677	8.24359	6.90063	16.9427	16.9427	11.5832																									168		2		2		2		2	2
	123SUR1GGZZ11	Size_All	532177986	SUR	123	Subset 02	Pacific	GGZZ	0.8-2000µm	57575975	10.8189	8.02384	20.2856	20.2856	14.327																									173		2		2		1		2	2
	123SUR1MMQQ11	Size_02	575329276	SUR	123	Subset 01	Pacific	MMQQ	5-20µm	17082319	2.96914	1.62489	5.4262	5.4262	3.5828																									175		1		2		1		1	2
	123SUR1QQSS11	Size_03	557187962	SUR	123	Subset 01	Pacific	QQSS	20-180µm	125606276	22.5429	20.9316	62.1556	62.1556	40.2034																									178		1		1		1		1	1
	123SUR1SSUU11	Size_04	576891774	SUR	123	Subset 01	Pacific	SSUU	180-2000µm	165164057	28.63	26.8799	94.2989	94.2989	66.7031																									180		1		2		2		2	2
	124SUR0CCKK11	Size_01	360233256	SUR	124	Subset 01	Pacific	CCKK	0.22-3µm	8994265	2.49679	1.50179	2.99362	2.99362	1.77765																									188		2		2		2		2	2
	124SUR1CCKK11	Size_01	355978666	SUR	124	Subset 01	Pacific	CCKK	0.22-3µm	16959797	4.76427	3.74273	6.85588	6.85588	4.56149																									189		2		2		2		2	2
	124SUR1GGMM11	Size_01	512085452	SUR	124	Subset 01	Pacific	GGMM	0.8-5µm	38953392	7.60681	6.01386	13.8412	13.8412	8.31927																									191		1		1		1		1	1
	124SUR1GGZZ11	Size_All	846943760	SUR	124	Subset 02	Pacific	GGZZ	0.8-2000µm	69418937	8.1964	6.70161	16.0494	16.0494	9.74263																									193		1		1		1		1	1
	124SUR1KKQQ11	Size_02	357439702	SUR	124	Subset 01	Pacific	KKQQ	3-20µm	25401102	7.1064	4.8665	8.89543	8.89543	6.55348																									194		2		2		2		2	2
	124SUR1MMQQ11	Size_02	587569294	SUR	124	Subset 01	Pacific	MMQQ	5-20µm	56570291	9.62785	8.4771	24.4566	24.4566	14.8908																									196		1		1		1		1	1
	124SUR1QQSS11	Size_03	471159406	SUR	124	Subset 01	Pacific	QQSS	20-180µm	118567705	25.1651	23.5514	60.6887	60.6887	44.6324																									201		2		2		2		2	2
	124SUR1SSUU11	Size_04	844881512	SUR	124	Subset 01	Pacific	SSUU	180-2000µm	71491682	8.46174	7.18334	23.6615	23.6615	14.938																									205		1		1		1		1	1
	125SUR0CCKK11	Size_01	321367028	SUR	125	Subset 01	Pacific	CCKK	0.22-3µm	5020624	1.56227	0.883057	1.98052	1.98052	1.16225																									206		1		1		1		1	1
	125SUR1GGMM11	Size_01	244706950	SUR	125	Subset 01	Pacific	GGMM	0.8-5µm	20590661	8.41442	6.38849	18.3466	18.3466	10.2201																									208		1		1		1		1	1
	125SUR1GGZZ11	Size_All	802781896	SUR	125	Subset 02	Pacific	GGZZ	0.8-2000µm	80094314	9.9771	7.85651	23.3133	23.3133	13.5226																									209		1		1		1		1	1
	125SUR1MMQQ11	Size_02	929761054	SUR	125	Subset 01	Pacific	MMQQ	5-20µm	66088361	7.1081	6.13495	19.1008	19.1008	11.6659																									210		1		1		1		1	1
	125SUR1QQSS11	Size_03	565303902	SUR	125	Subset 01	Pacific	QQSS	20-180µm	106728018	18.8798	17.5032	56.9973	56.9973	32.2474																									Grand Total	32	101	160	33	97	188	4	194	130
	125SUR1SSUU11	Size_04	717288296	SUR	125	Subset 01	Pacific	SSUU	180-2000µm	52946114	7.38143	5.94019	18.1594	18.1594	12.0784
	126SUR1GGMM11	Size_01	295569978	SUR	126	Subset 01	Pacific	GGMM	0.8-5µm	34658846	11.7261	9.22092	20.1677	20.1677	13.0268
	126SUR1GGZZ11	Size_All	264143878	SUR	126	Subset 02	Pacific	GGZZ	0.8-2000µm	28939871	10.9561	8.11461	18.9554	18.9554	11.3921
	126SUR1MMQQ11	Size_02	333701248	SUR	126	Subset 01	Pacific	MMQQ	5-20µm	5611172	1.6815	0.652932	1.78568	1.78568	1.24959
	126SUR1QQSS11	Size_03	295897664	SUR	126	Subset 01	Pacific	QQSS	20-180µm	35141366	11.8762	8.85125	25.971	25.971	18.7213
	126SUR1SSUU11	Size_04	286840800	SUR	126	Subset 01	Pacific	SSUU	180-2000µm	33504931	11.6807	9.20508	19.9888	19.9888	12.5575
	127DCM1GGMM11	Size_01	319680732	DCM	127	Subset 01	Pacific	GGMM	0.8-5µm	29354798	9.18254	7.53922	18.0599	18.0599	10.5143
	127DCM1GGZZ11	Size_All	300615426	DCM	127	Subset 02	Pacific	GGZZ	0.8-2000µm	34928598	11.619	8.01978	19.166	19.166	11.2307
	127DCM1MMQQ11	Size_02	291772008	DCM	127	Subset 01	Pacific	MMQQ	5-20µm	18198065	6.23708	3.00282	11.2149	11.2149	6.69722
	127DCM1QQSS11	Size_03	284331652	DCM	127	Subset 01	Pacific	QQSS	20-180µm	54230477	19.073	16.2131	50.6647	50.6647	35.9552
	127DCM1SSUU11	Size_04	310512060	DCM	127	Subset 01	Pacific	SSUU	180-2000µm	5061818	1.63015	0.187484	0.770703	0.770703	0.187484
	127SUR1GGMM11	Size_01	598815866	SUR	127	Subset 01	Pacific	GGMM	0.8-5µm	68047199	11.3636	10.1072	26.1444	26.1444	16.5521
	127SUR1GGZZ11	Size_All	307252950	SUR	127	Subset 02	Pacific	GGZZ	0.8-2000µm	54505090	17.7395	13.4432	36.0124	36.0124	24.059
	127SUR1MMQQ11	Size_02	323575216	SUR	127	Subset 01	Pacific	MMQQ	5-20µm	14439412	4.46246	1.93823	5.37769	5.37769	2.96874
	127SUR1QQSS11	Size_03	406592152	SUR	127	Subset 01	Pacific	QQSS	20-180µm	40408460	9.93833	7.99731	29.3698	29.3698	21.2309
	127SUR1SSUU11	Size_04	329736486	SUR	127	Subset 01	Pacific	SSUU	180-2000µm	52694221	15.9807	13.5243	38.5075	38.5075	21.4039
	128DCM0CCKK11	Size_01	286590590	DCM	128	Subset 01	Pacific	CCKK	0.22-3µm	6380723	2.22642	1.3661	3.54596	3.54596	2.52795
	128DCM1GGMM11	Size_01	307101594	DCM	128	Subset 01	Pacific	GGMM	0.8-5µm	33383610	10.8705	8.53864	23.3426	23.3426	14.5695
	128DCM1GGZZ11	Size_All	396401614	DCM	128	Subset 02	Pacific	GGZZ	0.8-2000µm	38717327	9.7672	5.24687	14.6727	14.6727	11.0653
	128DCM1MMQQ11	Size_02	371256884	DCM	128	Subset 01	Pacific	MMQQ	5-20µm	14674814	3.95274	2.38049	5.04294	5.04294	3.58558
	128DCM1QQSS11	Size_03	301364972	DCM	128	Subset 01	Pacific	QQSS	20-180µm	91706664	30.4304	28.1219	78.5394	78.5394	60.3094
	128DCM1SSUU11	Size_04	379030164	DCM	128	Subset 01	Pacific	SSUU	180-2000µm	12840855	3.38782	1.8381	5.72199	5.72199	2.40005
	128SUR0CCKK11	Size_01	294449038	SUR	128	Subset 01	Pacific	CCKK	0.22-3µm	8376395	2.84477	1.7472	4.70061	4.70061	3.01729
	128SUR1GGMM11	Size_01	349248678	SUR	128	Subset 01	Pacific	GGMM	0.8-5µm	38459209	11.012	8.90435	23.6447	23.6447	14.305
	128SUR1GGZZ11	Size_All	379638754	SUR	128	Subset 02	Pacific	GGZZ	0.8-2000µm	50627220	13.3356	9.66019	27.8224	27.8224	15.2962
	128SUR1MMQQ11	Size_02	375642298	SUR	128	Subset 01	Pacific	MMQQ	5-20µm	23383318	6.22489	3.31438	7.06246	7.06246	4.44158
	128SUR1QQSS11	Size_03	353985174	SUR	128	Subset 01	Pacific	QQSS	20-180µm	131013580	37.011	34.5594	96.8902	96.8902	58.6707
	128SUR1SSUU11	Size_04	417108430	SUR	128	Subset 01	Pacific	SSUU	180-2000µm	38222053	9.16358	7.41291	19.0166	19.0166	10.248
	129DCM1GGMM11	Size_01	395974516	DCM	129	Subset 01	Pacific	GGMM	0.8-5µm	41670768	10.5236	8.81555	21.3547	21.3547	12.9471
	129DCM1GGZZ11	Size_All	333616416	DCM	129	Subset 02	Pacific	GGZZ	0.8-2000µm	31723347	9.50893	5.9844	13.8646	13.8646	8.46893
	129DCM1MMQQ11	Size_02	362432362	DCM	129	Subset 01	Pacific	MMQQ	5-20µm	9796843	2.70308	1.02018	1.74963	1.74963	1.03807
	129DCM1QQSS11	Size_03	294081122	DCM	129	Subset 01	Pacific	QQSS	20-180µm	96891816	32.9473	30.5183	79.2719	79.2719	64.707
	129DCM1SSUU11	Size_04	284150974	DCM	129	Subset 01	Pacific	SSUU	180-2000µm	3458324	1.21707	0	0	0	0
	129SUR1GGMM11	Size_01	361617602	SUR	129	Subset 01	Pacific	GGMM	0.8-5µm	31560778	8.72767	7.06982	18.5895	18.5895	11.3119
	129SUR1GGZZ11	Size_All	367753588	SUR	129	Subset 02	Pacific	GGZZ	0.8-2000µm	34677610	9.42958	6.25674	15.3758	15.3758	9.70323
	129SUR1MMQQ11	Size_02	411398124	SUR	129	Subset 01	Pacific	MMQQ	5-20µm	55513766	13.4939	11.0893	33.3148	33.3148	17.0922
	129SUR1QQSS11	Size_03	373150816	SUR	129	Subset 01	Pacific	QQSS	20-180µm	110816278	29.6975	27.3952	84.4846	84.4846	46.8316
	129SUR1SSUU11	Size_04	350660666	SUR	129	Subset 01	Pacific	SSUU	180-2000µm	54611502	15.5739	13.9584	42.3021	42.3021	20.7183
	12DCM1QQSS11	Size_03	251901590	DCM	12	Outlier	Mediterranean	QQSS	20-180µm	55648259	22.0913	19.6253	63.4234	63.4234	34.8465
	12SUR1QQSS11	Size_03	335927960	SUR	12	Outlier	Mediterranean	QQSS	20-180µm	84025868	25.0131	23.1214	69.9525	69.9525	43.7929
	130SUR1GGMM11	Size_01	356341918	SUR	130	Subset 01	Pacific	GGMM	0.8-5µm	27033997	7.58653	5.61421	12.0745	12.0745	9.58777
	130SUR1GGZZ11	Size_All	405616232	SUR	130	Subset 02	Pacific	GGZZ	0.8-2000µm	37167552	9.16323	5.91192	15.1528	15.1528	9.45577
	130SUR1QQSS11	Size_03	319609490	SUR	130	Subset 01	Pacific	QQSS	20-180µm	84434638	26.4181	24.9372	71.2325	71.2325	46.0927
	130SUR1SSUU11	Size_04	367905094	SUR	130	Subset 01	Pacific	SSUU	180-2000µm	33289596	9.04842	7.40216	23.2015	23.2015	13.8208
	131DCM1GGMM11	Size_01	345847040	DCM	131	Subset 01	Pacific	GGMM	0.8-5µm	17560241	5.07746	3.2117	5.90439	5.90439	4.65127
	131DCM1GGZZ11	Size_All	338742280	DCM	131	Subset 02	Pacific	GGZZ	0.8-2000µm	18175820	5.36568	3.08181	6.17661	6.17661	4.27855
	131DCM1MMQQ11	Size_02	389405064	DCM	131	Subset 01	Pacific	MMQQ	5-20µm	5674454	1.45721	0.205819	0.530448	0.530448	0.633503
	131DCM1QQSS11	Size_03	447516880	DCM	131	Subset 01	Pacific	QQSS	20-180µm	86807720	19.3976	17.9049	53.544	53.544	36.6748
	131DCM1SSUU11	Size_04	476172790	DCM	131	Subset 01	Pacific	SSUU	180-2000µm	10180133	2.13791	0.414316	1.15425	1.15425	0.66129
	131SUR1GGMM11	Size_01	327214070	SUR	131	Subset 01	Pacific	GGMM	0.8-5µm	12888632	3.9389	2.34966	4.77743	4.77743	3.98877
	131SUR1GGZZ11	Size_All	336172592	SUR	131	Subset 02	Pacific	GGZZ	0.8-2000µm	13726213	4.08309	2.43712	4.85985	4.85985	3.98086
	131SUR1MMQQ11	Size_02	307871534	SUR	131	Subset 01	Pacific	MMQQ	5-20µm	37055218	12.0359	9.35038	28.5914	28.5914	20.9754
	131SUR1QQSS11	Size_03	416751432	SUR	131	Subset 01	Pacific	QQSS	20-180µm	68890390	16.5303	14.3321	42.9559	42.9559	31.1433
	131SUR1SSUU11	Size_04	364711270	SUR	131	Subset 01	Pacific	SSUU	180-2000µm	21290710	5.83769	4.15032	9.61643	9.61643	15.7105
	132DCM0CCKK11	Size_01	494113100	DCM	132	Subset 01	Pacific	CCKK	0.22-3µm	17034925	3.44758	2.76834	5.40276	5.40276	3.39553
	132DCM1GGMM11	Size_01	334844992	DCM	132	Subset 01	Pacific	GGMM	0.8-5µm	30358836	9.06653	6.62495	13.9812	13.9812	8.52421
	132DCM1GGZZ11	Size_All	312967690	DCM	132	Subset 02	Pacific	GGZZ	0.8-2000µm	23842054	7.61806	4.77092	10.3651	10.3651	6.23191
	132DCM1MMQQ11	Size_02	336909276	DCM	132	Subset 01	Pacific	MMQQ	5-20µm	12993567	3.8567	1.33719	2.94538	2.94538	3.09237
	132DCM1QQSS11	Size_03	332339134	DCM	132	Subset 01	Pacific	QQSS	20-180µm	75031805	22.5769	20.115	57.9856	57.9856	40.8039
	132DCM1SSUU11	Size_04	367206678	DCM	132	Subset 01	Pacific	SSUU	180-2000µm	13391692	3.64691	1.16972	2.59607	2.59607	4.68054
	132SUR0CCKK11	Size_01	319968898	SUR	132	Subset 01	Pacific	CCKK	0.22-3µm	7428026	2.32148	1.38139	2.47089	2.47089	2.02146
	132SUR1GGMM11	Size_01	377518966	SUR	132	Subset 01	Pacific	GGMM	0.8-5µm	34604304	9.16624	5.85247	12.3826	12.3826	10.3788
	132SUR1GGZZ11	Size_All	388063684	SUR	132	Subset 02	Pacific	GGZZ	0.8-2000µm	32687520	8.42324	4.95097	10.7265	10.7265	8.47091
	132SUR1MMQQ11	Size_02	340641248	SUR	132	Subset 01	Pacific	MMQQ	5-20µm	7846683	2.3035	1.00633	3.24615	3.24615	1.28141
	132SUR1QQSS11	Size_03	361543938	SUR	132	Subset 01	Pacific	QQSS	20-180µm	123460078	34.148	32.6926	88.3345	88.3345	55.2618
	132SUR1SSUU11	Size_04	321301184	SUR	132	Subset 01	Pacific	SSUU	180-2000µm	65427443	20.3633	19.2886	54.0393	54.0393	33.8544
	133DCM0CCKK11	Size_01	300000000	DCM	133	Subset 01	Pacific	CCKK	0.22-3µm	8262454	2.75415	1.51712	3.16393	3.16393	2.45257
	133DCM1GGMM11	Size_01	323386546	DCM	133	Subset 01	Pacific	GGMM	0.8-5µm	39832108	12.3172	9.93516	21.8648	21.8648	15.1926
	133DCM1GGZZ11	Size_All	354548204	DCM	133	Subset 02	Pacific	GGZZ	0.8-2000µm	40185582	11.3343	9.11905	24.2104	24.2104	13.165
	133DCM1MMQQ11	Size_02	225049326	DCM	133	Subset 01	Pacific	MMQQ	5-20µm	18701876	8.31012	6.25701	22.5537	22.5537	10.1658
	133DCM1QQSS11	Size_03	303524758	DCM	133	Subset 01	Pacific	QQSS	20-180µm	72765865	23.9736	22.3549	78.8298	78.8298	33.9636
	133DCM1SSUU11	Size_04	319551340	DCM	133	Subset 01	Pacific	SSUU	180-2000µm	36921217	11.5541	9.48927	34.7561	34.7561	21.1804
	133SUR0CCKK11	Size_01	521213188	SUR	133	Subset 01	Pacific	CCKK	0.22-3µm	6820159	1.30852	0.782647	1.40198	1.40198	1.07445
	133SUR1GGMM11	Size_01	451002916	SUR	133	Subset 01	Pacific	GGMM	0.8-5µm	30684914	6.80371	5.10075	9.96893	9.96893	7.14437
	133SUR1GGZZ11	Size_All	401604150	SUR	133	Subset 02	Pacific	GGZZ	0.8-2000µm	44287415	11.0276	9.22993	20.1347	20.1347	13
	133SUR1MMQQ11	Size_02	369392542	SUR	133	Subset 01	Pacific	MMQQ	5-20µm	33839264	9.16079	8.25388	26.648	26.648	12.6006
	133SUR1QQSS11	Size_03	354083516	SUR	133	Subset 01	Pacific	QQSS	20-180µm	33067655	9.33894	8.11945	25.7254	25.7254	12.8756
	133SUR1SSUU11	Size_04	344066822	SUR	133	Subset 01	Pacific	SSUU	180-2000µm	128877695	37.4572	36.8433	126.576	100	63.733
	134SUR1GGMM11	Size_01	325127230	SUR	134	Outlier	Pacific	GGMM	0.8-5µm	49104605	15.1032	12.7131	26.4181	26.4181	19.152
	134SUR1GGZZ11	Size_All	307090956	SUR	134	Subset 02	Pacific	GGZZ	0.8-2000µm	44877015	14.6136	11.1937	23.7688	23.7688	16.8289
	134SUR1SSUU11	Size_04	319152108	SUR	134	Outlier	Pacific	SSUU	180-2000µm	50189071	15.7258	14.8729	15.2743	15.2743	15.183
	135DCM1GGMM11	Size_01	323210188	DCM	135	Subset 01	Pacific	GGMM	0.8-5µm	39466777	12.2109	9.92223	20.5153	20.5153	13.5346
	135DCM1GGZZ11	Size_All	348690466	DCM	135	Subset 02	Pacific	GGZZ	0.8-2000µm	36484347	10.4632	7.39889	15.1148	15.1148	9.9668
	135DCM1MMQQ11	Size_02	332669522	DCM	135	Subset 01	Pacific	MMQQ	5-20µm	25129558	7.55391	5.4376	13.2689	13.2689	8.33265
	135DCM1QQSS11	Size_03	308208286	DCM	135	Subset 01	Pacific	QQSS	20-180µm	68910905	22.3586	20.4312	75.1317	75.1317	32.9062
	135DCM1SSUU11	Size_04	317320066	DCM	135	Subset 01	Pacific	SSUU	180-2000µm	31751927	10.0063	8.74486	14.2024	14.2024	11.0968
	135SUR1GGMM11	Size_01	310359164	SUR	135	Subset 01	Pacific	GGMM	0.8-5µm	35029215	11.2867	8.6358	19.1477	19.1477	13.8368
	135SUR1GGZZ11	Size_All	349145070	SUR	135	Subset 02	Pacific	GGZZ	0.8-2000µm	44787157	12.8277	10.111	25.155	25.155	16.553
	135SUR1MMQQ11	Size_02	352318536	SUR	135	Subset 01	Pacific	MMQQ	5-20µm	35846291	10.1744	8.00023	15.218	15.218	11.2525
	135SUR1QQSS11	Size_03	359065774	SUR	135	Subset 01	Pacific	QQSS	20-180µm	45568031	12.6907	10.8165	34.5221	34.5221	17.2268
	135SUR1SSUU11	Size_04	329231092	SUR	135	Subset 01	Pacific	SSUU	180-2000µm	57283179	17.3991	16.9854	20.5377	20.5377	17.6869
	136SUR1GGMM11	Size_01	351237222	SUR	136	Subset 01	Pacific	GGMM	0.8-5µm	37431176	10.657	8.07175	20.8552	20.8552	13.1853
	136SUR1GGZZ11	Size_All	382184046	SUR	136	Subset 02	Pacific	GGZZ	0.8-2000µm	46540511	12.1775	8.60446	20.9482	20.9482	14.769
	136SUR1MMQQ11	Size_02	373142442	SUR	136	Subset 01	Pacific	MMQQ	5-20µm	30346031	8.13256	5.40437	12.8933	12.8933	8.83778
	136SUR1QQSS11	Size_03	364041694	SUR	136	Subset 01	Pacific	QQSS	20-180µm	125832342	34.5654	32.4011	86.3611	86.3611	52.9765
	136SUR1SSUU11	Size_04	346555460	SUR	136	Subset 01	Pacific	SSUU	180-2000µm	44437375	12.8226	11.6735	35.1132	35.1132	20.956
	137DCM0CCKK11	Size_01	376069942	DCM	137	Subset 01	Pacific	CCKK	0.22-3µm	118439	0.0314939	0	0	0	0
	137DCM1GGMM11	Size_01	394939366	DCM	137	Subset 01	Pacific	GGMM	0.8-5µm	32640798	8.26476	6.72078	12.1954	12.1954	8.04921
	137DCM1GGZZ11	Size_All	399622532	DCM	137	Subset 02	Pacific	GGZZ	0.8-2000µm	28945988	7.24333	5.07668	9.10416	9.10416	6.42804
	137DCM1MMQQ11	Size_02	383721304	DCM	137	Subset 01	Pacific	MMQQ	5-20µm	26351335	6.86731	4.5804	11.5445	11.5445	9.72477
	137DCM1QQSS11	Size_03	402954880	DCM	137	Subset 01	Pacific	QQSS	20-180µm	95790194	23.7719	21.7438	57.7666	57.7666	40.1452
	137DCM1SSUU11	Size_04	427603340	DCM	137	Subset 01	Pacific	SSUU	180-2000µm	21974050	5.13889	3.16436	8.52721	8.52721	6.02479
	137SUR0CCKK11	Size_01	356056564	SUR	137	Subset 01	Pacific	CCKK	0.22-3µm	4608327	1.29427	0.471919	0.897065	0.897065	0.645428
	137SUR1GGMM11	Size_01	317553412	SUR	137	Subset 01	Pacific	GGMM	0.8-5µm	37482613	11.8036	9.99665	23.006	23.006	14.7701
	137SUR1GGZZ11	Size_All	379278698	SUR	137	Subset 02	Pacific	GGZZ	0.8-2000µm	44334030	11.689	9.12469	19.0674	19.0674	12.897
	137SUR1MMQQ11	Size_02	322851508	SUR	137	Subset 01	Pacific	MMQQ	5-20µm	78049920	24.1752	21.9421	63.474	63.474	39.5403
	137SUR1QQSS11	Size_03	310502864	SUR	137	Subset 01	Pacific	QQSS	20-180µm	92714594	29.8595	27.3815	75.5502	75.5502	44.2736
	137SUR1SSUU11	Size_04	358505126	SUR	137	Subset 01	Pacific	SSUU	180-2000µm	47545559	13.2622	11.9158	34.9534	34.9534	20.1634
	138DCM0CCKK11	Size_01	372767892	DCM	138	Subset 01	Pacific	CCKK	0.22-3µm	8773802	2.35369	1.61506	3.00285	3.00285	1.89741
	138DCM1GGMM11	Size_01	413061982	DCM	138	Subset 01	Pacific	GGMM	0.8-5µm	29302938	7.09408	5.49305	13.7381	13.7381	8.45578
	138DCM1GGZZ11	Size_All	325026142	DCM	138	Subset 02	Pacific	GGZZ	0.8-2000µm	20246313	6.22913	2.41749	5.37143	5.37143	3.32863
	138DCM1MMQQ11	Size_02	384251452	DCM	138	Subset 01	Pacific	MMQQ	5-20µm	17938428	4.66841	1.09837	3.37492	3.37492	2.20868
	138DCM1QQSS11	Size_03	462290930	DCM	138	Subset 01	Pacific	QQSS	20-180µm	98387207	21.2825	19.0026	58.0302	58.0302	37.8287
	138DCM1SSUU11	Size_04	340801064	DCM	138	Subset 01	Pacific	SSUU	180-2000µm	6543626	1.92007	0.133667	0.44616	0.44616	0.170002
	138SUR0CCKK11	Size_01	332235262	SUR	138	Subset 01	Pacific	CCKK	0.22-3µm	7743817	2.33082	1.33854	2.45835	2.45835	2.22132
	138SUR1GGMM11	Size_01	338545414	SUR	138	Subset 01	Pacific	GGMM	0.8-5µm	32359753	9.55847	7.62267	15.5821	15.5821	13.2078
	138SUR1GGZZ11	Size_All	290535398	SUR	138	Subset 02	Pacific	GGZZ	0.8-2000µm	21269385	7.32076	4.67299	9.71647	9.71647	8.67664
	138SUR1QQSS11	Size_03	330434502	SUR	138	Subset 01	Pacific	QQSS	20-180µm	93497030	28.2952	26.4043	76.7737	76.7737	44.2213
	138SUR1SSUU11	Size_04	297258378	SUR	138	Subset 01	Pacific	SSUU	180-2000µm	28765726	9.67701	8.0801	27.1392	27.1392	15.3173
	139SUR1GGMM11	Size_01	377569256	SUR	139	Subset 01	Pacific	GGMM	0.8-5µm	48487664	12.8421	11.3599	25.4358	25.4358	16.2192
	139SUR1GGZZ11	Size_All	358745994	SUR	139	Subset 02	Pacific	GGZZ	0.8-2000µm	47580077	13.2629	10.83	23.3728	23.3728	15.6136
	139SUR1MMQQ11	Size_02	332109112	SUR	139	Subset 01	Pacific	MMQQ	5-20µm	58717324	17.6801	16.2084	45.1478	45.1478	33.4213
	139SUR1QQSS11	Size_03	375476408	SUR	139	Subset 01	Pacific	QQSS	20-180µm	127146697	33.8628	30.8017	61.642	61.642	52.5495
	139SUR2SSUU11	Size_04	363049706	SUR	139	Subset 01	Pacific	SSUU	180-2000µm	41284561	11.3716	10.4033	26.7913	26.7913	17.2532
	140SUR0CCKK11	Size_01	360388972	SUR	140	Subset 01	Pacific	CCKK	0.22-3µm	2914019	0.808576	0.237752	0.308575	0.308575	0.297492
	140SUR1GGMM11	Size_01	383472480	SUR	140	Subset 01	Pacific	GGMM	0.8-5µm	39212417	10.2256	8.41202	14.4733	14.4733	12.213
	140SUR1GGZZ11	Size_All	357815036	SUR	140	Subset 02	Pacific	GGZZ	0.8-2000µm	27712608	7.74495	5.323	9.40438	9.40438	8.19754
	140SUR1MMQQ11	Size_02	340480562	SUR	140	Subset 01	Pacific	MMQQ	5-20µm	8207213	2.41048	1.27168	2.18554	2.18554	1.55214
	140SUR1QQSS11	Size_03	268711532	SUR	140	Subset 01	Pacific	QQSS	20-180µm	32777706	12.1981	8.97149	20.6735	20.6735	15.8283
	140SUR1SSUU11	Size_04	334342598	SUR	140	Subset 01	Pacific	SSUU	180-2000µm	26462170	7.91469	6.26228	18.0777	18.0777	12.14
	141SUR0CCKK11	Size_01	331637254	SUR	141	Subset 01	Atlantic	CCKK	0.22-3µm	1765967	0.5325	0.156558	0.242389	0.242389	0.175843
	141SUR1GGMM11	Size_01	269516026	SUR	141	Subset 01	Atlantic	GGMM	0.8-5µm	20270343	7.52102	5.0733	10.1963	10.1963	8.99044
	141SUR1GGZZ11	Size_All	295160102	SUR	141	Subset 02	Atlantic	GGZZ	0.8-2000µm	17278262	5.85386	2.81789	6.5779	6.5779	5.5121
	141SUR1QQSS11	Size_03	313000796	SUR	141	Subset 01	Atlantic	QQSS	20-180µm	43516251	13.9029	11.1204	30.1689	30.1689	24.0742
	141SUR1SSUU11	Size_04	219438948	SUR	141	Subset 01	Atlantic	SSUU	180-2000µm	10091591	4.59881	3.51474	10.1137	10.1137	10.7518
	142DCM0CCKK11	Size_01	302800686	DCM	142	Subset 01	Atlantic	CCKK	0.22-3µm	7298567	2.41035	1.29971	2.32679	2.32679	2.07138
	142DCM1GGMM11	Size_01	307106894	DCM	142	Subset 01	Atlantic	GGMM	0.8-5µm	39457147	12.848	10.9051	22.8382	22.8382	16.8056
	142DCM1QQSS11	Size_03	339718368	DCM	142	Subset 01	Atlantic	QQSS	20-180µm	78129556	22.9983	20.7722	57.9722	57.9722	39.4651
	142DCM1SSUU11	Size_04	293780786	DCM	142	Subset 01	Atlantic	SSUU	180-2000µm	11487522	3.91024	1.68873	5.90538	5.90538	3.66277
	142SUR0CCKK11	Size_01	304833018	SUR	142	Subset 01	Atlantic	CCKK	0.22-3µm	6062385	1.98876	0.908734	1.6688	1.6688	1.56077
	142SUR1GGMM11	Size_01	310991430	SUR	142	Subset 01	Atlantic	GGMM	0.8-5µm	34807577	11.1925	8.85414	17.9387	17.9387	15.1944
	142SUR1GGZZ11	Size_All	322722746	SUR	142	Subset 02	Atlantic	GGZZ	0.8-2000µm	30545234	9.46485	6.3023	12.9856	12.9856	11.3754
	142SUR1QQSS11	Size_03	259745544	SUR	142	Subset 01	Atlantic	QQSS	20-180µm	55974100	21.5496	19.1584	55.8342	55.8342	36.0458
	142SUR1SSUU11	Size_04	338395206	SUR	142	Subset 01	Atlantic	SSUU	180-2000µm	23375356	6.90771	5.37098	16.8774	16.8774	8.19435
	143DCM1GGMM11	Size_01	372576288	DCM	143	Subset 01	Atlantic	GGMM	0.8-5µm	50098124	13.4464	11.5757	24.2939	24.2939	20.1623
	143DCM1GGZZ11	Size_All	314486374	DCM	143	Subset 02	Atlantic	GGZZ	0.8-2000µm	36603671	11.6392	8.25711	17.1475	17.1475	14.2164
	143DCM1MMQQ11	Size_02	478875134	DCM	143	Subset 01	Atlantic	MMQQ	5-20µm	82867120	17.3045	15.2272	45.6667	45.6667	31.8156
	143DCM1QQSS11	Size_03	336061222	DCM	143	Subset 01	Atlantic	QQSS	20-180µm	106814137	31.7841	29.6814	90.1972	90.1972	55.3577
	143DCM1SSUU11	Size_04	387802762	DCM	143	Subset 01	Atlantic	SSUU	180-2000µm	15280596	3.9403	2.54347	11.7924	11.7924	9.124
	143SUR1GGMM11	Size_01	389802990	SUR	143	Subset 01	Atlantic	GGMM	0.8-5µm	9389083	2.40867	0.806097	1.74114	1.74114	1.25731
	143SUR1GGZZ11	Size_All	320786588	SUR	143	Subset 02	Atlantic	GGZZ	0.8-2000µm	23910289	7.45364	4.42349	9.05349	9.05349	7.43457
	143SUR1QQSS11	Size_03	306872574	SUR	143	Subset 01	Atlantic	QQSS	20-180µm	97158099	31.6607	29.3588	91.9893	91.9893	52.225
	143SUR1SSUU11	Size_04	351361772	SUR	143	Subset 01	Atlantic	SSUU	180-2000µm	24868638	7.07779	5.61046	19.6058	19.6058	10.6164
	144SUR1GGZZ11	Size_All	353493604	SUR	144	Subset 02	Atlantic	GGZZ	0.8-2000µm	36196697	10.2397	7.54868	15.0522	15.0522	13.3792
	144SUR1QQSS11	Size_03	361309118	SUR	144	Outlier	Atlantic	QQSS	20-180µm	110300081	30.5279	27.58	80.9949	80.9949	54.0172
	144SUR1SSUU11	Size_04	349400394	SUR	144	Outlier	Atlantic	SSUU	180-2000µm	16681114	4.77421	2.65883	11.8207	11.8207	8.65018
	145SUR0CCKK11	Size_01	338431702	SUR	145	Subset 01	Atlantic	CCKK	0.22-3µm	35494633	10.488	8.82732	14.1612	14.1612	11.4177
	145SUR1GGMM11	Size_01	363918768	SUR	145	Subset 01	Atlantic	GGMM	0.8-5µm	59523191	16.3562	14.5336	30.1906	30.1906	22.1381
	145SUR1GGZZ11	Size_All	341825540	SUR	145	Subset 02	Atlantic	GGZZ	0.8-2000µm	49273628	14.4148	11.4254	24.4239	24.4239	16.4184
	145SUR1MMQQ11	Size_02	332385262	SUR	145	Subset 01	Atlantic	MMQQ	5-20µm	69549864	20.9245	20.0149	83.421	83.421	23.2075
	145SUR1QQSS11	Size_03	315928174	SUR	145	Subset 01	Atlantic	QQSS	20-180µm	73510196	23.268	21.6727	86.6642	86.6642	27.227
	145SUR1SSUU11	Size_04	351247906	SUR	145	Subset 01	Atlantic	SSUU	180-2000µm	40327807	11.4813	10.2309	38.7426	38.7426	32.2261
	146SUR0CCKK11	Size_01	328338264	SUR	146	Subset 01	Atlantic	CCKK	0.22-3µm	21247802	6.47131	5.28375	8.15477	8.15477	6.97409
	146SUR1GGMM11	Size_01	339654428	SUR	146	Subset 01	Atlantic	GGMM	0.8-5µm	61612041	18.1396	16.1212	35.4429	35.4429	28.2886
	146SUR1GGZZ11	Size_All	361128490	SUR	146	Subset 02	Atlantic	GGZZ	0.8-2000µm	67238278	18.6189	17.6748	30.0109	30.0109	23.7811
	146SUR1MMQQ11	Size_02	310615176	SUR	146	Subset 01	Atlantic	MMQQ	5-20µm	19988585	6.43516	3.48583	13.3218	13.3218	6.32487
	146SUR1QQSS11	Size_03	347380184	SUR	146	Subset 01	Atlantic	QQSS	20-180µm	73024569	21.0215	19.4187	67.1637	67.1637	36.8374
	146SUR1SSUU11	Size_04	315435614	SUR	146	Subset 01	Atlantic	SSUU	180-2000µm	17078094	5.41413	3.71433	12.5069	12.5069	6.3841
	147SUR1GGMM11	Size_01	342319486	SUR	147	Subset 01	Atlantic	GGMM	0.8-5µm	61435629	17.9469	16.4373	34.3514	34.3514	29.8642
	147SUR1GGZZ11	Size_All	348251256	SUR	147	Subset 02	Atlantic	GGZZ	0.8-2000µm	60275565	17.3081	14.7117	32.1083	32.1083	30.1408
	147SUR1QQSS11	Size_03	337759106	SUR	147	Subset 01	Atlantic	QQSS	20-180µm	77074090	22.8192	20.4458	70.3086	70.3086	39.3545
	147SUR1SSUU11	Size_04	313827948	SUR	147	Subset 01	Atlantic	SSUU	180-2000µm	25517146	8.13093	7.03728	25.7744	25.7744	13.0091
	147SUR2MMQQ11	Size_02	342693614	SUR	147	Subset 01	Atlantic	MMQQ	5-20µm	35824163	10.4537	7.97549	29.5074	29.5074	17.3316
	148SUR0CCKK11	Size_01	329266214	SUR	148	Subset 01	Atlantic	CCKK	0.22-3µm	21659102	6.57799	5.28119	9.59689	9.59689	8.8876
	148SUR1GGMM11	Size_01	327044324	SUR	148	Subset 01	Atlantic	GGMM	0.8-5µm	61370552	18.7652	16.9475	36.6234	36.6234	31.2239
	148SUR1GGZZ11	Size_All	348641860	SUR	148	Subset 02	Atlantic	GGZZ	0.8-2000µm	51217471	14.6906	11.2221	23.9856	23.9856	23.2227
	148SUR1MMQQ11	Size_02	335597424	SUR	148	Subset 01	Atlantic	MMQQ	5-20µm	5851919	1.74373	0.03105	0.0482893	0.0482893	0.03105
	148SUR1QQSS11	Size_03	383600516	SUR	148	Subset 01	Atlantic	QQSS	20-180µm	109135824	28.4504	26.6378	91.4967	91.4967	46.0217
	148SUR1SSUU11	Size_04	385350802	SUR	148	Subset 01	Atlantic	SSUU	180-2000µm	23595747	6.12319	4.91436	18.7193	18.7193	9.87785
	149SUR0CCKK11	Size_01	341667316	SUR	149	Subset 01	Atlantic	CCKK	0.22-3µm	29918619	8.75665	7.32515	12.5203	12.5203	11.0208
	149SUR1GGMM11	Size_01	486118438	SUR	149	Subset 01	Atlantic	GGMM	0.8-5µm	90216299	18.5585	17.2064	36.9992	36.9992	30.3787
	149SUR1GGZZ11	Size_All	393688280	SUR	149	Subset 02	Atlantic	GGZZ	0.8-2000µm	67293571	17.0931	13.9632	30.8313	30.8313	24.6916
	149SUR1MMQQ11	Size_02	268835888	SUR	149	Subset 01	Atlantic	MMQQ	5-20µm	9834195	3.65807	2.18943	7.62184	7.62184	3.90161
	149SUR1QQSS11	Size_03	409035202	SUR	149	Subset 01	Atlantic	QQSS	20-180µm	91143276	22.2825	20.1329	68.1389	68.1389	40.1491
	149SUR1SSUU11	Size_04	439275922	SUR	149	Subset 01	Atlantic	SSUU	180-2000µm	34226217	7.79151	6.23241	22.3627	22.3627	13.4981
	14SUR1QQSS11	Size_03	302751424	SUR	14	Outlier	Mediterranean	QQSS	20-180µm	94139153	31.0945	28.1993	86.531	86.531	54.2218
	150DCM0CCKK11	Size_01	350354644	DCM	150	Subset 01	Atlantic	CCKK	0.22-3µm	16450476	4.69538	3.66624	5.94476	5.94476	5.0089
	150DCM1GGMM11	Size_01	402249472	DCM	150	Subset 01	Atlantic	GGMM	0.8-5µm	71081026	17.6709	16.1856	32.9406	32.9406	24.9875
	150DCM1GGZZ11	Size_All	410647478	DCM	150	Subset 02	Atlantic	GGZZ	0.8-2000µm	65738954	16.0086	13.3245	26.4168	26.4168	22.1876
	150DCM1MMQQ11	Size_02	370045886	DCM	150	Subset 01	Atlantic	MMQQ	5-20µm	5818006	1.57224	0.35812	0.951012	0.951012	0.465748
	150DCM1QQSS11	Size_03	449484378	DCM	150	Subset 01	Atlantic	QQSS	20-180µm	128580972	28.6063	27.1195	93.6757	93.6757	47.9636
	150DCM1SSUU11	Size_04	395580554	DCM	150	Subset 01	Atlantic	SSUU	180-2000µm	33894425	8.56827	7.50447	24.6036	24.6036	15.7233
	150SUR0CCKK11	Size_01	370002458	SUR	150	Subset 01	Atlantic	CCKK	0.22-3µm	22214770	6.00395	4.76067	8.48675	8.48675	6.73623
	150SUR1GGMM11	Size_01	390428280	SUR	150	Subset 01	Atlantic	GGMM	0.8-5µm	74501326	19.0819	17.2745	38.8925	38.8925	30.1557
	150SUR1GGZZ11	Size_All	424265730	SUR	150	Subset 02	Atlantic	GGZZ	0.8-2000µm	71836605	16.932	13.8997	31.6377	31.6377	23.656
	150SUR1MMQQ11	Size_02	356273238	SUR	150	Subset 01	Atlantic	MMQQ	5-20µm	43864099	12.3119	10.1084	36.9298	36.9298	19.6408
	150SUR1QQSS11	Size_03	405925622	SUR	150	Subset 01	Atlantic	QQSS	20-180µm	125739300	30.9759	29.3885	100.572	100	50.5469
	150SUR1SSUU11	Size_04	370725926	SUR	150	Subset 01	Atlantic	SSUU	180-2000µm	43223983	11.6593	10.8444	38.0408	38.0408	24.9101
	151DCM01QQSS11	Size_03	285208860	DCM	151	Subset 01	Atlantic	QQSS	20-180µm	73483126	25.7647	23.2418	76.3178	76.3178	45.4957
	151DCM01SSUU11	Size_04	299412318	DCM	151	Subset 01	Atlantic	SSUU	180-2000µm	21488869	7.17702	5.94018	21.777	21.777	13.2874
	151DCM0CCKK11	Size_01	350031186	DCM	151	Subset 01	Atlantic	CCKK	0.22-3µm	14692127	4.19738	3.11961	6.01955	6.01955	4.28713
	151DCM1GGMM11	Size_01	396290656	DCM	151	Subset 01	Atlantic	GGMM	0.8-5µm	49909428	12.5941	10.1919	21.3695	21.3695	15.2716
	151DCM1GGZZ11	Size_All	294202442	DCM	151	Subset 02	Atlantic	GGZZ	0.8-2000µm	44625573	15.1683	11.815	23.8207	23.8207	17.4112
	151SUR0CCKK11	Size_01	379191312	SUR	151	Subset 01	Atlantic	CCKK	0.22-3µm	12786045	3.37192	2.15635	3.52279	3.52279	2.93818
	151SUR1GGMM11	Size_01	319585268	SUR	151	Subset 01	Atlantic	GGMM	0.8-5µm	42771856	13.3836	10.6644	22.0633	22.0633	17.5201
	151SUR1GGZZ11	Size_All	422469964	SUR	151	Subset 02	Atlantic	GGZZ	0.8-2000µm	51319551	12.1475	8.38766	18.1359	18.1359	14.7753
	151SUR1MMQQ11	Size_02	321000088	SUR	151	Subset 01	Atlantic	MMQQ	5-20µm	23996660	7.47559	4.3185	16.4211	16.4211	7.30629
	151SUR1QQSS11	Size_03	298521188	SUR	151	Subset 01	Atlantic	QQSS	20-180µm	89561661	30.0018	27.133	92.7153	92.7153	49.3936
	151SUR1SSUU11	Size_04	366669004	SUR	151	Subset 01	Atlantic	SSUU	180-2000µm	36897909	10.063	8.87638	32.3653	32.3653	17.5194
	152SUR0CCKK11	Size_01	316906284	SUR	152	Subset 01	Atlantic	CCKK	0.22-3µm	12813077	4.04318	2.62104	5.25283	5.25283	3.48346
	152SUR1GGMM11	Size_01	307640590	SUR	152	Subset 01	Atlantic	GGMM	0.8-5µm	41298283	13.4242	10.8141	23.3941	23.3941	15.6794
	152SUR1GGZZ11	Size_All	377916698	SUR	152	Subset 02	Atlantic	GGZZ	0.8-2000µm	61779832	16.3475	13.6988	36.218	36.218	22.4873
	152SUR1MMQQ11	Size_02	360858668	SUR	152	Subset 01	Atlantic	MMQQ	5-20µm	9219190	2.55479	1.23818	1.83159	1.83159	1.94795
	152SUR1QQSS11	Size_03	346100386	SUR	152	Subset 01	Atlantic	QQSS	20-180µm	91538219	26.4485	25.2401	93.6008	93.6008	36.6976
	152SUR1SSUU11	Size_04	369552994	SUR	152	Subset 01	Atlantic	SSUU	180-2000µm	41078890	11.1158	9.97081	39.0204	39.0204	31.0248
	155DCM0CCKK11	Size_01	348668244	DCM	155	Subset 01	Atlantic	CCKK	0.22-3µm	34794909	9.97937	9.19273	13.9254	13.9254	10.9864
	155DCM1GGZZ11	Size_All	415061058	DCM	155	Subset 02	Atlantic	GGZZ	0.8-2000µm	102978847	24.8105	22.3065	41.802	41.802	31.6755
	155DCM1KKQQ11	Size_02	371154192	DCM	155	Subset 01	Atlantic	KKQQ	3-20µm	28766180	7.75047	6.03289	10.9283	10.9283	8.30143
	155DCM1QQSS11	Size_03	299526120	DCM	155	Subset 01	Atlantic	QQSS	20-180µm	12689367	4.23648	2.15752	6.89264	6.89264	10.5043
	155DCM1SSUU11	Size_04	350689492	DCM	155	Subset 01	Atlantic	SSUU	180-2000µm	107288878	30.5937	28.5582	87.953	87.953	47.2771
	155DCM2KKQQ11	Size_02	383639690	DCM	155	Subset 01	Atlantic	KKQQ	3-20µm	61667581	16.0743	13.3365	26.0579	26.0579	19.2983
	155SUR0CCKK11	Size_01	387919852	SUR	155	Subset 01	Atlantic	CCKK	0.22-3µm	59409253	15.3148	14.3672	20.5538	20.5538	16.3575
	155SUR1GGZZ11	Size_All	380296198	SUR	155	Subset 02	Atlantic	GGZZ	0.8-2000µm	121863567	32.0444	30.2589	54.0401	54.0401	38.4744
	155SUR1KKQQ11	Size_02	378338466	SUR	155	Subset 01	Atlantic	KKQQ	3-20µm	39996293	10.5716	9.09275	23.6452	23.6452	11.3521
	155SUR1SSUU11	Size_04	334074652	SUR	155	Subset 01	Atlantic	SSUU	180-2000µm	35888627	10.7427	8.79878	32.8881	32.8881	14.6448
	155SUR2KKQQ11	Size_02	355418560	SUR	155	Subset 01	Atlantic	KKQQ	3-20µm	56099576	15.7841	13.3706	22.704	22.704	15.5929
	155SUR2QQSS11	Size_03	353989252	SUR	155	Subset 01	Atlantic	QQSS	20-180µm	73652905	20.8065	19.653	70.2382	70.2382	24.438
	158DCM0CCKK11	Size_01	295420862	DCM	158	Subset 01	Arctic	CCKK	0.22-3µm	32498986	11.0009	9.59977	18.0598	18.0598	14.9455
	158DCM1GGZZ11	Size_All	382093616	DCM	158	Subset 02	Arctic	GGZZ	0.8-2000µm	119171672	31.1891	28.8732	61.8283	61.8283	46.2663
	158DCM1KKQQ11	Size_02	384629438	DCM	158	Subset 01	Arctic	KKQQ	3-20µm	101260999	26.3269	24.2622	43.4382	43.4382	37.1647
	158DCM1QQSS11	Size_03	456310188	DCM	158	Subset 01	Arctic	QQSS	20-180µm	77886929	17.0689	15.9873	57.835	57.835	22.7458
	158DCM1SSUU11	Size_04	290242724	DCM	158	Subset 01	Arctic	SSUU	180-2000µm	44972852	15.4949	13.1291	46.125	46.125	37.2736
	158SUR0CCKK11	Size_01	393780692	SUR	158	Subset 01	Arctic	CCKK	0.22-3µm	26576649	6.7491	5.89213	10.0848	10.0848	8.98399
	158SUR1GGZZ11	Size_All	347302708	SUR	158	Subset 02	Arctic	GGZZ	0.8-2000µm	98774996	28.4406	26.2294	52.2968	52.2968	47.5122
	158SUR1KKQQ11	Size_02	341441484	SUR	158	Subset 01	Arctic	KKQQ	3-20µm	144106923	42.2055	40.308	74.076	74.076	68.21
	158SUR1SSUU11	Size_04	357339208	SUR	158	Subset 01	Arctic	SSUU	180-2000µm	31119514	8.70868	6.79216	23.5725	23.5725	26.85
	158SUR2QQSS11	Size_03	271425532	SUR	158	Subset 01	Arctic	QQSS	20-180µm	79003130	29.1067	28.1006	98.708	98.708	35.6373
	163SUR0CCKK11	Size_01	316340200	SUR	163	Subset 01	Arctic	CCKK	0.22-3µm	18774863	5.93502	4.68231	7.56774	7.56774	6.10479
	163SUR1GGZZ11	Size_All	314156426	SUR	163	Subset 02	Arctic	GGZZ	0.8-2000µm	96824126	30.8204	25.0463	45.5402	45.5402	35.9831
	163SUR1KKQQ11	Size_02	322888754	SUR	163	Subset 01	Arctic	KKQQ	3-20µm	91582640	28.3635	23.4568	41.2655	41.2655	33.9566
	163SUR1SSUU11	Size_04	355026472	SUR	163	Subset 01	Arctic	SSUU	180-2000µm	107431453	30.2601	24.531	43.3799	43.3799	36.2124
	168DCM0CCKK11	Size_01	331562622	DCM	168	Subset 01	Arctic	CCKK	0.22-3µm	21265987	6.41387	5.42596	9.35806	9.35806	8.60665
	168DCM1GGZZ11	Size_All	406000104	DCM	168	Subset 02	Arctic	GGZZ	0.8-2000µm	84714370	20.8656	19.8156	34.3638	34.3638	33.7067
	168DCM1KKQQ11	Size_02	294184880	DCM	168	Subset 01	Arctic	KKQQ	3-20µm	60228214	20.4729	19.0637	33.5304	33.5304	33.195
	168DCM1QQSS11	Size_03	246229874	DCM	168	Subset 01	Arctic	QQSS	20-180µm	41027769	16.6624	15.9917	34.7822	34.7822	29.4137
	168DCM1SSUU11	Size_04	374563500	DCM	168	Subset 01	Arctic	SSUU	180-2000µm	72557115	19.3711	17.9924	35.3639	35.3639	35.6477
	168SUR0CCKK11	Size_01	276769894	SUR	168	Subset 01	Arctic	CCKK	0.22-3µm	5896987	2.13065	1.63296	2.97454	2.97454	2.68285
	168SUR1GGZZ11	Size_All	252087328	SUR	168	Subset 02	Arctic	GGZZ	0.8-2000µm	39438311	15.6447	14.1383	25.5419	25.5419	25.6769
	168SUR1KKQQ11	Size_02	343152630	SUR	168	Subset 01	Arctic	KKQQ	3-20µm	51571665	15.0288	13.7117	23.3498	23.3498	25.111
	168SUR1QQSS11	Size_03	405792504	SUR	168	Subset 01	Arctic	QQSS	20-180µm	47009599	11.5846	11.2211	29.65	29.65	18.2005
	168SUR1SSUU11	Size_04	322067346	SUR	168	Subset 01	Arctic	SSUU	180-2000µm	80894572	25.1173	23.2617	55.7154	55.7154	43.647
	16DCM1GGMM11	Size_01	278031844	DCM	16	Outlier	Mediterranean	GGMM	0.8-5µm	22083125	7.94266	5.44108	10.981	10.981	8.5075
	16SUR2GGMM11	Size_01	296097616	SUR	16	Outlier	Mediterranean	GGMM	0.8-5µm	32075230	10.8327	8.691	18.7633	18.7633	14.2752
	173DCM0CCKK11	Size_01	259724880	DCM	173	Subset 01	Arctic	CCKK	0.22-3µm	8066839	3.10592	2.70832	3.75004	3.75004	3.0181
	173DCM1GGZZ11	Size_All	401079166	DCM	173	Subset 02	Arctic	GGZZ	0.8-2000µm	70597908	17.602	15.6576	25.414	25.414	21.4601
	173DCM1KKQQ11	Size_02	430900390	DCM	173	Subset 01	Arctic	KKQQ	3-20µm	50662236	11.7573	9.99141	18.0137	18.0137	12.9095
	173DCM1SSUU11	Size_04	370657150	DCM	173	Subset 01	Arctic	SSUU	180-2000µm	41082619	11.0837	10.2615	24.6222	24.6222	30.2113
	173SUR0CCKK11	Size_01	336509692	SUR	173	Subset 01	Arctic	CCKK	0.22-3µm	15836012	4.70596	4.38096	5.84683	5.84683	4.80106
	173SUR1GGZZ11	Size_All	280325626	SUR	173	Subset 02	Arctic	GGZZ	0.8-2000µm	35107586	12.5239	11.0632	15.9385	15.9385	14.2989
	173SUR1KKQQ11	Size_02	307654576	SUR	173	Subset 01	Arctic	KKQQ	3-20µm	13372199	4.3465	3.34023	6.44038	6.44038	5.07122
	173SUR1QQSS11	Size_03	442928218	SUR	173	Subset 01	Arctic	QQSS	20-180µm	45403107	10.2507	9.30821	32.8523	32.8523	17.5258
	173SUR1SSUU11	Size_04	326356216	SUR	173	Subset 01	Arctic	SSUU	180-2000µm	52825860	16.1866	14.8357	23.7617	23.7617	32.5297
	175DCM1GGZZ11	Size_All	388351986	DCM	175	Subset 02	Arctic	GGZZ	0.8-2000µm	10569523	2.72163	1.80793	2.77269	2.77269	2.1929
	175DCM1KKQQ11	Size_02	309776310	DCM	175	Subset 01	Arctic	KKQQ	3-20µm	6375967	2.05825	1.277	1.82051	1.82051	1.50048
	175SUR0CCKK11	Size_01	345753632	SUR	175	Subset 01	Arctic	CCKK	0.22-3µm	6307224	1.8242	1.62697	1.98003	1.98003	1.68416
	175SUR1GGZZ11	Size_All	391237106	SUR	175	Subset 02	Arctic	GGZZ	0.8-2000µm	108806515	27.8109	25.9107	36.6333	36.6333	30.9417
	175SUR1KKQQ11	Size_02	273273634	SUR	175	Subset 01	Arctic	KKQQ	3-20µm	49998238	18.296	17.1302	25.39	25.39	20.7791
	175SUR1QQSS11	Size_03	434614684	SUR	175	Subset 01	Arctic	QQSS	20-180µm	69772772	16.0539	15.1545	82.0541	82.0541	22.5346
	175SUR1SSUU11	Size_04	399540296	SUR	175	Subset 01	Arctic	SSUU	180-2000µm	61170063	15.3101	14.775	33.4033	33.4033	43.1071
	178SUR0CCKK11	Size_01	328300662	SUR	178	Subset 01	Arctic	CCKK	0.22-3µm	40451400	12.3214	11.4664	16.0116	16.0116	13.5575
	178SUR1GGZZ11	Size_All	378988286	SUR	178	Subset 02	Arctic	GGZZ	0.8-2000µm	118734992	31.3295	29.6447	46.8691	46.8691	36.6551
	178SUR1KKQQ11	Size_02	409585042	SUR	178	Subset 01	Arctic	KKQQ	3-20µm	64685779	15.793	14.0302	26.6863	26.6863	17.59
	178SUR1QQSS11	Size_03	393862212	SUR	178	Subset 01	Arctic	QQSS	20-180µm	74779506	18.9862	18.6361	59.6517	59.6517	36.6187
	178SUR1SSUU11	Size_04	373698402	SUR	178	Subset 01	Arctic	SSUU	180-2000µm	60901222	16.2969	15.7909	36.7224	36.7224	47.2938
	17DCM1QQSS11	Size_03	368669444	DCM	17	Outlier	Mediterranean	QQSS	20-180µm	96008146	26.0418	23.8963	71.2821	71.2821	45.2715
	17SUR1QQSS11	Size_03	364484810	SUR	17	Outlier	Mediterranean	QQSS	20-180µm	124723968	34.2192	32.4057	99.6745	99.6745	57.1812
	180DCM1GGZZ11	Size_All	386500760	DCM	180	Subset 02	Arctic	GGZZ	0.8-2000µm	55748691	14.424	12.7652	19.2503	19.2503	14.2025
	180DCM1KKQQ11	Size_02	335318414	DCM	180	Subset 01	Arctic	KKQQ	3-20µm	30016021	8.9515	7.26991	10.6948	10.6948	8.11861
	180DCM1QQSS11	Size_03	278708704	DCM	180	Subset 01	Arctic	QQSS	20-180µm	38260295	13.7277	12.2052	21.2459	21.2459	25.6448
	180DCM1SSUU11	Size_04	292197792	DCM	180	Subset 01	Arctic	SSUU	180-2000µm	52029233	17.8062	17.0692	36.1302	36.1302	61.2489
	180SUR0CCKK11	Size_01	298537308	SUR	180	Subset 01	Arctic	CCKK	0.22-3µm	8086855	2.70883	1.86509	2.81045	2.81045	2.2347
	180SUR1GGZZ11	Size_All	372227434	SUR	180	Subset 02	Arctic	GGZZ	0.8-2000µm	38150028	10.2491	9.37173	18.3332	18.3332	13.4692
	180SUR1KKQQ11	Size_02	305767704	SUR	180	Subset 01	Arctic	KKQQ	3-20µm	21716123	7.10216	6.29289	14.8797	14.8797	10.6814
	180SUR1QQSS11	Size_03	402966922	SUR	180	Subset 01	Arctic	QQSS	20-180µm	28273445	7.01632	5.99632	10.0572	10.0572	14.7998
	180SUR1SSUU11	Size_04	355668466	SUR	180	Subset 01	Arctic	SSUU	180-2000µm	60734654	17.0762	16.3821	33.8401	33.8401	49.0073
	188DCM0CCKK11	Size_01	331353250	DCM	188	Subset 01	Arctic	CCKK	0.22-3µm	37569099	11.3381	10.8636	12.7305	12.7305	10.8716
	188DCM1GGZZ11	Size_All	276757286	DCM	188	Subset 02	Arctic	GGZZ	0.8-2000µm	117646428	42.5089	40.5811	53.0428	53.0428	43.9558
	188DCM1KKQQ11	Size_02	360041788	DCM	188	Subset 01	Arctic	KKQQ	3-20µm	48040338	13.343	11.2131	19.5512	19.5512	12.5693
	188DCM1QQSS11	Size_03	441704780	DCM	188	Subset 01	Arctic	QQSS	20-180µm	108620045	24.5911	23.6556	49.4446	49.4446	35.7709
	188DCM1SSUU11	Size_04	315944432	DCM	188	Subset 01	Arctic	SSUU	180-2000µm	73152353	23.1536	22.5291	55.4616	55.4616	50.8598
	188SUR0CCKK11	Size_01	396716366	SUR	188	Subset 01	Arctic	CCKK	0.22-3µm	39903852	10.0585	9.73727	11.3871	11.3871	9.96748
	188SUR1GGZZ11	Size_All	301499408	SUR	188	Subset 02	Arctic	GGZZ	0.8-2000µm	94400666	31.3104	29.1426	41.2367	41.2367	35.8499
	188SUR1KKQQ11	Size_02	404746260	SUR	188	Subset 01	Arctic	KKQQ	3-20µm	61831665	15.2766	13.5518	20.3593	20.3593	18.4758
	188SUR1QQSS11	Size_03	428740942	SUR	188	Subset 01	Arctic	QQSS	20-180µm	88316203	20.599	18.9886	36.6771	36.6771	30.8807
	188SUR1SSUU11	Size_04	334756904	SUR	188	Subset 01	Arctic	SSUU	180-2000µm	84394373	25.2106	24.0443	48.3514	48.3514	50.4916
	189DCM0CCKK11	Size_01	277384474	DCM	189	Subset 01	Arctic	CCKK	0.22-3µm	35366472	12.75	12.0352	14.6366	14.6366	12.5468
	189DCM1GGZZ11	Size_All	311611874	DCM	189	Subset 02	Arctic	GGZZ	0.8-2000µm	70995256	22.7832	21.118	33.5075	33.5075	24.9629
	189DCM1KKQQ11	Size_02	450404848	DCM	189	Subset 01	Arctic	KKQQ	3-20µm	75169371	16.6893	15.4639	30.4808	30.4808	20.4926
	189DCM1QQSS11	Size_03	330214330	DCM	189	Subset 01	Arctic	QQSS	20-180µm	76413962	23.1407	22.2809	95.9566	95.9566	36.9278
	189DCM1SSUU11	Size_04	327500960	DCM	189	Subset 01	Arctic	SSUU	180-2000µm	45668030	13.9444	13.2234	32.4628	32.4628	39.7065
	189SUR0CCKK11	Size_01	319049638	SUR	189	Subset 01	Arctic	CCKK	0.22-3µm	16814995	5.27034	4.69856	5.73429	5.73429	5.12859
	189SUR1GGZZ11	Size_All	432697266	SUR	189	Subset 02	Arctic	GGZZ	0.8-2000µm	54176822	12.5207	10.9616	27.9212	27.9212	17.4331
	189SUR1KKQQ11	Size_02	314656454	SUR	189	Subset 01	Arctic	KKQQ	3-20µm	11139926	3.54035	2.03789	5.18705	5.18705	3.61547
	189SUR1QQSS11	Size_03	359786514	SUR	189	Subset 01	Arctic	QQSS	20-180µm	48290750	13.4221	12.7327	30.9054	30.9054	40.6129
	189SUR1SSUU11	Size_04	347240834	SUR	189	Subset 01	Arctic	SSUU	180-2000µm	62110460	17.8869	17.5562	41.878	41.878	55.6769
	18DCM0CCII11	Size_01	396386570	DCM	18	Subset 01	Mediterranean	CCII	0.2-1.6µm	3824998	0.964967	0.445316	0.651478	0.651478	0.563893
	18DCM1GGMM11	Size_01	300724512	DCM	18	Subset 01	Mediterranean	GGMM	0.8-5µm	17996449	5.98436	2.97103	5.68375	5.68375	4.29711
	18DCM1MMQQ11	Size_02	328951496	DCM	18	Subset 01	Mediterranean	MMQQ	5-20µm	32330270	9.82828	6.80276	20.2782	20.2782	15.0968
	18DCM1QQSS11	Size_03	543441166	DCM	18	Subset 01	Mediterranean	QQSS	20-180µm	111304274	20.4814	18.7424	52.9477	52.9477	37.1415
	18DCM1SSUU11	Size_04	305862354	DCM	18	Subset 01	Mediterranean	SSUU	180-2000µm	13278030	4.34118	2.47802	7.51085	7.51085	5.73064
	18SUR0CCII11	Size_01	397118452	SUR	18	Subset 01	Mediterranean	CCII	0.2-1.6µm	2211309	0.556839	0.0318557	0.0400198	0.0400198	0.0382269
	18SUR1GGMM11	Size_01	308072314	SUR	18	Subset 01	Mediterranean	GGMM	0.8-5µm	26793260	8.69707	5.89797	11.4743	11.4743	9.60258
	18SUR1MMQQ11	Size_02	336698990	SUR	18	Subset 01	Mediterranean	MMQQ	5-20µm	51793429	15.3827	13.5619	36.5097	36.5097	23.1264
	18SUR1QQSS11	Size_03	325222348	SUR	18	Subset 01	Mediterranean	QQSS	20-180µm	133633941	41.09	39.1785	107.814	100	67.7204
	18SUR1SSUU11	Size_04	343523248	SUR	18	Subset 01	Mediterranean	SSUU	180-2000µm	63995410	18.6291	16.8021	65.4526	65.4526	50.5617
	191SUR0CCKK11	Size_01	335197842	SUR	191	Subset 01	Arctic	CCKK	0.22-3µm	7399028	2.20736	1.57278	1.97821	1.97821	3.89538
	191SUR1QQSS11	Size_03	712863324	SUR	191	Subset 01	Arctic	QQSS	20-180µm	131491501	18.4455	17.7997	36.7106	36.7106	68.7284
	191SUR1SSUU11	Size_04	350240156	SUR	191	Subset 01	Arctic	SSUU	180-2000µm	76906017	21.9581	21.4996	40.7452	40.7452	87.3353
	191SUR2GGZZ11	Size_All	361983792	SUR	191	Subset 02	Arctic	GGZZ	0.8-2000µm	22135437	6.11504	4.77009	8.0047	8.0047	13.0515
	191SUR2KKQQ11	Size_02	324723336	SUR	191	Subset 01	Arctic	KKQQ	3-20µm	13032396	4.01338	2.64473	3.69452	3.69452	4.45964
	193SUR0CCKK11	Size_01	317974430	SUR	193	Subset 01	Arctic	CCKK	0.22-3µm	30639907	9.63597	8.40169	11.6478	11.6478	11.0646
	193SUR1GGZZ11	Size_All	400353488	SUR	193	Subset 02	Arctic	GGZZ	0.8-2000µm	71500824	17.8594	15.9201	26.9553	26.9553	27.8697
	193SUR1KKQQ11	Size_02	336087648	SUR	193	Subset 01	Arctic	KKQQ	3-20µm	36038003	10.7228	8.5975	16.4027	16.4027	17.4554
	193SUR1QQSS11	Size_03	327660254	SUR	193	Subset 01	Arctic	QQSS	20-180µm	26556648	8.10493	6.80063	12.7464	12.7464	19.3144
	193SUR1SSUU11	Size_04	477461156	SUR	193	Subset 01	Arctic	SSUU	180-2000µm	75675826	15.8496	15.3174	32.9356	32.9356	48.9926
	194DCM0CCKK11	Size_01	393345702	DCM	194	Subset 01	Arctic	CCKK	0.22-3µm	18011134	4.57896	3.79884	5.19778	5.19778	4.2547
	194DCM1GGZZ11	Size_All	268493084	DCM	194	Subset 02	Arctic	GGZZ	0.8-2000µm	46289880	17.2406	15.4631	30.2854	30.2854	36.6008
	194DCM1KKQQ11	Size_02	354292416	DCM	194	Subset 01	Arctic	KKQQ	3-20µm	66631061	18.8068	16.6887	27.1002	27.1002	22.024
	194DCM1QQSS11	Size_03	325020790	DCM	194	Subset 01	Arctic	QQSS	20-180µm	50852714	15.646	14.1248	33.3271	33.3271	39.5285
	194DCM1SSUU11	Size_04	302823980	DCM	194	Subset 01	Arctic	SSUU	180-2000µm	49006696	16.1832	15.3837	34.7986	34.7986	46.7858
	194SUR0CCKK11	Size_01	409468784	SUR	194	Subset 01	Arctic	CCKK	0.22-3µm	28330308	6.9188	5.90708	8.72253	8.72253	6.82313
	194SUR1GGZZ11	Size_All	461870348	SUR	194	Subset 02	Arctic	GGZZ	0.8-2000µm	68783422	14.8924	13.5364	26.0688	26.0688	23.0971
	194SUR1KKQQ11	Size_02	369679902	SUR	194	Subset 01	Arctic	KKQQ	3-20µm	36752817	9.94179	8.71433	18.6978	18.6978	11.6665
	194SUR1SSUU11	Size_04	399837688	SUR	194	Subset 01	Arctic	SSUU	180-2000µm	57295986	14.3298	13.4418	30.1234	30.1234	40.819
	194SUR2QQSS11	Size_03	364140298	SUR	194	Subset 01	Arctic	QQSS	20-180µm	38528752	10.5807	9.10317	18.4331	18.4331	16.679
	196SUR0CCKK11	Size_01	353714532	SUR	196	Subset 01	Arctic	CCKK	0.22-3µm	23032629	6.51164	5.9355	8.60192	8.60192	7.23089
	196SUR1GGZZ11	Size_All	288661550	SUR	196	Subset 02	Arctic	GGZZ	0.8-2000µm	47373892	16.4116	14.3878	21.4187	21.4187	18.0774
	196SUR1KKQQ11	Size_02	321452504	SUR	196	Subset 01	Arctic	KKQQ	3-20µm	42850087	13.3301	11.5751	17.9949	17.9949	14.7869
	196SUR1QQSS11	Size_03	301839722	SUR	196	Subset 01	Arctic	QQSS	20-180µm	37471789	12.4145	10.7627	25.2625	25.2625	30.608
	196SUR1SSUU11	Size_04	294111014	SUR	196	Subset 01	Arctic	SSUU	180-2000µm	58335307	19.8345	18.7875	39.4167	39.4167	67.5563
	19SUR1GGMM11	Size_01	357472520	SUR	19	Subset 01	Mediterranean	GGMM	0.8-5µm	30807038	8.61802	6.60719	13.1873	13.1873	11.3444
	19SUR1MMQQ11	Size_02	405755804	SUR	19	Subset 01	Mediterranean	MMQQ	5-20µm	56896533	14.0224	12.3557	30.961	30.961	23.2992
	19SUR1QQSS11	Size_03	398256856	SUR	19	Subset 01	Mediterranean	QQSS	20-180µm	20961201	5.26324	3.08001	12.7753	12.7753	9.17592
	19SUR1SSUU11	Size_04	388051386	SUR	19	Subset 01	Mediterranean	SSUU	180-2000µm	118375957	30.5052	29.0225	80.7218	80.7218	58.1033
	201DCM0CCKK11	Size_01	399339872	DCM	201	Subset 01	Arctic	CCKK	0.22-3µm	9073030	2.27201	1.43114	2.15228	2.15228	1.54915
	201DCM1GGZZ11	Size_All	257041926	DCM	201	Subset 02	Arctic	GGZZ	0.8-2000µm	28924512	11.2528	8.18699	14.5854	14.5854	9.9591
	201DCM1KKQQ11	Size_02	273879882	DCM	201	Subset 01	Arctic	KKQQ	3-20µm	25509185	9.314	6.70601	12.6927	12.6927	7.99869
	201DCM1QQSS11	Size_03	380564106	DCM	201	Subset 01	Arctic	QQSS	20-180µm	52929428	13.9082	12.4158	27.2711	27.2711	21.808
	201DCM1SSUU11	Size_04	301064778	DCM	201	Subset 01	Arctic	SSUU	180-2000µm	42002161	13.9512	12.7619	30.2699	30.2699	34.3585
	201SUR0CCKK11	Size_01	470323820	SUR	201	Subset 01	Arctic	CCKK	0.22-3µm	17806162	3.78594	2.93506	4.29249	4.29249	3.51124
	201SUR1GGZZ11	Size_All	231853400	SUR	201	Subset 02	Arctic	GGZZ	0.8-2000µm	47416577	20.4511	17.6068	36.4141	36.4141	40.8546
	201SUR1KKQQ11	Size_02	321461862	SUR	201	Subset 01	Arctic	KKQQ	3-20µm	69693895	21.6803	18.7875	37.6501	37.6501	33.6232
	201SUR1QQSS11	Size_03	334047654	SUR	201	Subset 01	Arctic	QQSS	20-180µm	66549193	19.9221	19.1806	38.9485	38.9485	56.5029
	201SUR1SSUU11	Size_04	313546746	SUR	201	Subset 01	Arctic	SSUU	180-2000µm	54383783	17.3447	16.7988	37.2158	37.2158	51.8665
	205SUR0CCKK11	Size_01	381899588	SUR	205	Subset 01	Arctic	CCKK	0.22-3µm	7190312	1.88278	1.64929	2.39594	2.39594	1.82579
	205SUR1GGZZ11	Size_All	299265878	SUR	205	Subset 02	Arctic	GGZZ	0.8-2000µm	33479832	11.1873	8.7343	13.9075	13.9075	10.6861
	205SUR1KKQQ11	Size_02	337051894	SUR	205	Subset 01	Arctic	KKQQ	3-20µm	27104563	8.04166	5.56074	9.83222	9.83222	6.33281
	205SUR1QQSS11	Size_03	363910022	SUR	205	Subset 01	Arctic	QQSS	20-180µm	47724044	13.1142	11.8404	19.5303	19.5303	14.2686
	205SUR1SSUU11	Size_04	342367312	SUR	205	Subset 01	Arctic	SSUU	180-2000µm	59493547	17.3771	17.1106	41.0937	41.0937	55.3983
	206SUR0CCKK11	Size_01	345737612	SUR	206	Subset 01	Arctic	CCKK	0.22-3µm	10360983	2.99678	2.4428	3.91281	3.91281	2.97167
	206SUR1GGZZ11	Size_All	216336646	SUR	206	Subset 02	Arctic	GGZZ	0.8-2000µm	26798315	12.3873	9.86797	17.8676	17.8676	13.1964
	206SUR1KKQQ11	Size_02	265480248	SUR	206	Subset 01	Arctic	KKQQ	3-20µm	27642442	10.4122	9.18705	24.4988	24.4988	12.7213
	206SUR1QQSS11	Size_03	428145832	SUR	206	Subset 01	Arctic	QQSS	20-180µm	117756847	27.5039	26.9488	96.4509	96.4509	32.8375
	206SUR1SSUU11	Size_04	293174424	SUR	206	Subset 01	Arctic	SSUU	180-2000µm	57994128	19.7814	18.7457	66.5624	66.5624	38.4973
	208SUR0CCKK11	Size_01	341961440	SUR	208	Subset 01	Arctic	CCKK	0.22-3µm	685206	0.200375	0.0204234	0.0232612	0.0232612	0.0204234
	208SUR1GGZZ11	Size_All	353863922	SUR	208	Subset 02	Arctic	GGZZ	0.8-2000µm	50306194	14.2163	12.136	21.4049	21.4049	16.1086
	208SUR1KKQQ11	Size_02	286065988	SUR	208	Subset 01	Arctic	KKQQ	3-20µm	41926809	14.6563	12.4976	35.6407	35.6407	16.4792
	208SUR1QQSS11	Size_03	425884786	SUR	208	Subset 01	Arctic	QQSS	20-180µm	112280964	26.3642	25.2287	82.6984	82.6984	33.3229
	208SUR2SSUU11	Size_04	416067436	SUR	208	Subset 01	Arctic	SSUU	180-2000µm	73895452	17.7605	16.7653	47.924	47.924	37.85
	209SUR0CCKK11	Size_01	291177056	SUR	209	Subset 01	Arctic	CCKK	0.22-3µm	12434556	4.27044	3.74766	5.53428	5.53428	4.30696
	209SUR1GGZZ11	Size_All	376163456	SUR	209	Subset 02	Arctic	GGZZ	0.8-2000µm	38129341	10.1364	8.46344	14.8279	14.8279	11.4777
	209SUR1KKQQ11	Size_02	382337620	SUR	209	Subset 01	Arctic	KKQQ	3-20µm	26465131	6.92193	5.00445	11.6483	11.6483	7.10949
	209SUR1QQSS11	Size_03	348577300	SUR	209	Subset 01	Arctic	QQSS	20-180µm	43167292	12.3839	11.3424	28.7608	28.7608	13.2447
	209SUR2SSUU11	Size_04	362149320	SUR	209	Subset 01	Arctic	SSUU	180-2000µm	44658920	12.3316	10.9757	38.2528	38.2528	33.4806
	20SUR2GGMM11	Size_01	314399518	SUR	20	Subset 01	Mediterranean	GGMM	0.8-5µm	26986881	8.58363	6.5712	13.749	13.749	11.1246
	20SUR2QQSS11	Size_03	318707606	SUR	20	Subset 01	Mediterranean	QQSS	20-180µm	97859234	30.705	28.7891	76.2268	76.2268	56.7775
	20SUR2SSUU11	Size_04	334134768	SUR	20	Subset 01	Mediterranean	SSUU	180-2000µm	12046966	3.60542	1.6492	7.46758	7.46758	5.70211
	210SUR0CCKK11	Size_01	315107812	SUR	210	Subset 01	Arctic	CCKK	0.22-3µm	10929182	3.46839	2.8129	4.51413	4.51413	3.83235
	210SUR1GGZZ11	Size_All	348867758	SUR	210	Subset 02	Arctic	GGZZ	0.8-2000µm	36813390	10.5522	8.22883	19.3039	19.3039	12.4311
	210SUR1KKQQ11	Size_02	342831212	SUR	210	Subset 01	Arctic	KKQQ	3-20µm	23003432	6.70984	4.50009	13.5116	13.5116	7.21524
	210SUR1QQSS11	Size_03	337990564	SUR	210	Subset 01	Arctic	QQSS	20-180µm	28174155	8.33578	7.70088	23.8701	23.8701	10.8445
	210SUR2SSUU11	Size_04	333504102	SUR	210	Subset 01	Arctic	SSUU	180-2000µm	55044691	16.505	15.5548	46.2473	46.2473	25.2795
	21SUR1GGMM11	Size_01	384418994	SUR	21	Subset 01	Mediterranean	GGMM	0.8-5µm	31510816	8.197	6.43088	14.0726	14.0726	11.199
	21SUR1QQSS11	Size_03	398637300	SUR	21	Subset 01	Mediterranean	QQSS	20-180µm	138789266	34.8159	32.8129	100.657	100	61.2908
	21SUR1SSUU11	Size_04	321971078	SUR	21	Subset 01	Mediterranean	SSUU	180-2000µm	11335236	3.52058	0.68138	2.66172	2.66172	1.57565
	22DCM01SSUU11	Size_04	382872250	DCM	22	Subset 01	Mediterranean	SSUU	180-2000µm	39694962	10.3677	8.10736	27.6944	27.6944	21.3604
	22DCM1GGMM11	Size_01	306331156	DCM	22	Subset 01	Mediterranean	GGMM	0.8-5µm	18942818	6.18377	4.21507	9.51242	9.51242	6.57107
	22DCM1MMQQ11	Size_02	310532436	DCM	22	Subset 01	Mediterranean	MMQQ	5-20µm	9442389	3.04071	0.74207	2.5404	2.5404	1.43238
	22DCM1QQSS11	Size_03	363613670	DCM	22	Subset 01	Mediterranean	QQSS	20-180µm	51930674	14.2818	11.0922	30.2884	30.2884	19.5267
	22SUR02SSUU11	Size_04	340489318	SUR	22	Subset 01	Mediterranean	SSUU	180-2000µm	11821405	3.47189	1.33534	5.66909	5.66909	4.53668
	22SUR1GGMM11	Size_01	382554692	SUR	22	Subset 01	Mediterranean	GGMM	0.8-5µm	21203398	5.54258	3.79065	7.86307	7.86307	5.97547
	22SUR1MMQQ11	Size_02	359374312	SUR	22	Subset 01	Mediterranean	MMQQ	5-20µm	13698942	3.81189	2.22366	6.7958	6.7958	5.56746
	22SUR1QQSS11	Size_03	299045468	SUR	22	Subset 01	Mediterranean	QQSS	20-180µm	54669928	18.2815	14.677	38.9786	38.9786	23.9397
	23DCM0CCII11	Size_01	143541086	DCM	23	Subset 01	Mediterranean	CCII	0.2-1.6µm	2361620	1.64526	0.643545	1.00827	1.00827	0.88897
	23DCM1GGMM11	Size_01	589241028	DCM	23	Subset 01	Mediterranean	GGMM	0.8-5µm	47339156	8.03392	6.76251	16.3623	16.3623	11.4146
	23DCM1MMQQ11	Size_02	518891296	DCM	23	Subset 01	Mediterranean	MMQQ	5-20µm	47510071	9.15607	7.09255	21.9597	21.9597	15.3019
	23DCM1QQSS11	Size_03	511961698	DCM	23	Subset 01	Mediterranean	QQSS	20-180µm	58500451	11.4267	9.02786	25.923	25.923	17.7509
	23DCM1SSUU11	Size_04	583958636	DCM	23	Subset 01	Mediterranean	SSUU	180-2000µm	49636535	8.50001	6.57833	20.9734	20.9734	16.4071
	23SUR0CCII11	Size_01	145325640	SUR	23	Subset 01	Mediterranean	CCII	0.2-1.6µm	4015213	2.76291	1.70931	2.88876	2.88876	2.52461
	23SUR1GGMM11	Size_01	497607918	SUR	23	Subset 01	Mediterranean	GGMM	0.8-5µm	43596836	8.76128	7.38036	16.7301	16.7301	12.6209
	23SUR1MMQQ11	Size_02	516220012	SUR	23	Subset 01	Mediterranean	MMQQ	5-20µm	59913099	11.6061	10.04	32.0843	32.0843	17.2596
	23SUR1QQSS11	Size_03	519287634	SUR	23	Subset 01	Mediterranean	QQSS	20-180µm	87092254	16.7715	14.9631	45.3691	45.3691	28.1912
	23SUR1SSUU11	Size_04	468258452	SUR	23	Subset 01	Mediterranean	SSUU	180-2000µm	52387967	11.1878	9.52086	38.0066	38.0066	26.1991
	24SUR1QQSS11	Size_03	258539338	SUR	24	Outlier	Mediterranean	QQSS	20-180µm	68125501	26.3501	23.9055	68.759	68.759	39.2482
	24SUR1SSUU11	Size_04	353608970	SUR	24	Outlier	Mediterranean	SSUU	180-2000µm	54338870	15.3669	12.9909	45.1056	45.1056	26.9541
	25DCM0CCII11	Size_01	372367874	DCM	25	Subset 01	Mediterranean	CCII	0.2-1.6µm	6388888	1.71575	1.17814	1.74299	1.74299	1.38599
	25DCM1GGMM11	Size_01	319584302	DCM	25	Subset 01	Mediterranean	GGMM	0.8-5µm	20822397	6.51546	4.08687	7.46414	7.46414	5.62281
	25DCM1QQSS11	Size_03	308020602	DCM	25	Subset 01	Mediterranean	QQSS	20-180µm	59756608	19.4002	16.4535	48.4611	48.4611	32.5412
	25DCM1SSUU11	Size_04	358716262	DCM	25	Subset 01	Mediterranean	SSUU	180-2000µm	10180622	2.83807	0.506609	2.7632	2.7632	1.50477
	25SUR0CCII11	Size_01	438714400	SUR	25	Subset 01	Mediterranean	CCII	0.2-1.6µm	11224943	2.5586	2.06897	3.5294	3.5294	3.07288
	25SUR1GGMM11	Size_01	335502776	SUR	25	Subset 01	Mediterranean	GGMM	0.8-5µm	22923387	6.83255	5.43302	10.8742	10.8742	9.17678
	25SUR1MMQQ11	Size_02	333347442	SUR	25	Subset 01	Mediterranean	MMQQ	5-20µm	80046243	24.0129	21.8282	69.3515	69.3515	39.1702
	25SUR1QQSS11	Size_03	302002708	SUR	25	Subset 01	Mediterranean	QQSS	20-180µm	85007969	28.1481	25.8535	78.0548	78.0548	47.4706
	25SUR1SSUU11	Size_04	368103852	SUR	25	Subset 01	Mediterranean	SSUU	180-2000µm	68629666	18.6441	16.7883	53.4964	53.4964	30.1891
	26SUR1QQSS11	Size_03	316190482	SUR	26	Outlier	Mediterranean	QQSS	20-180µm	97787901	30.9269	28.9875	84.985	84.985	51.8569
	26SUR1SSUU11	Size_04	320313092	SUR	26	Outlier	Mediterranean	SSUU	180-2000µm	70787306	22.0994	20.2606	68.4163	68.4163	36.1202
	30DCM0CCII11	Size_01	300561212	DCM	30	Subset 01	Mediterranean	CCII	0.2-1.6µm	1788917	0.595192	0.255824	0.353972	0.353972	0.26959
	30DCM1GGMM11	Size_01	514293236	DCM	30	Subset 01	Mediterranean	GGMM	0.8-5µm	33673741	6.54758	5.18102	11.3315	11.3315	8.55901
	30DCM1MMQQ11	Size_02	517159550	DCM	30	Subset 01	Mediterranean	MMQQ	5-20µm	38639263	7.47144	5.69714	16.7192	16.7192	14.1141
	30DCM1QQSS11	Size_03	104232004	DCM	30	Subset 01	Mediterranean	QQSS	20-180µm	19302191	18.5185	13.3063	38.084	38.084	26.1482
	30SUR0CCII11	Size_01	449352310	SUR	30	Subset 01	Mediterranean	CCII	0.2-1.6µm	6926726	1.54149	1.04086	1.49534	1.49534	1.20838
	30SUR1GGMM11	Size_01	528537246	SUR	30	Subset 01	Mediterranean	GGMM	0.8-5µm	39527273	7.47862	5.88483	12.771	12.771	9.56647
	30SUR1MMQQ11	Size_02	423157124	SUR	30	Subset 01	Mediterranean	MMQQ	5-20µm	64887379	15.3341	14.0497	46.0523	46.0523	33.5909
	30SUR1QQSS11	Size_03	406661984	SUR	30	Subset 01	Mediterranean	QQSS	20-180µm	115674443	28.4449	27.2504	87.572	87.572	58.4184
	30SUR1SSUU11	Size_04	126980734	SUR	30	Subset 01	Mediterranean	SSUU	180-2000µm	37452110	29.4943	25.7384	90.5067	90.5067	62.3954
	31SUR1CCII11	Size_01	368077004	SUR	31	Subset 01	Red_Sea	CCII	0.2-1.6µm	11770967	3.19796	2.15835	3.63038	3.63038	3.02325
	31SUR1QQSS11	Size_03	363525840	SUR	31	Subset 01	Red_Sea	QQSS	20-180µm	99740014	27.4368	25.0927	79.5055	79.5055	58.6192
	31SUR1SSUU11	Size_04	273647780	SUR	31	Subset 01	Red_Sea	SSUU	180-2000µm	57941821	21.1739	19.2679	59.4288	59.4288	36.1754
	32DCM0CCII11	Size_01	378724048	DCM	32	Subset 01	Red_Sea	CCII	0.2-1.6µm	6039221	1.59462	1.14823	1.64142	1.64142	1.26163
	32DCM1GGMM11	Size_01	344200590	DCM	32	Subset 01	Red_Sea	GGMM	0.8-5µm	21127437	6.13812	4.27602	9.29552	9.29552	6.29663
	32DCM1QQSS11	Size_03	373670172	DCM	32	Subset 01	Red_Sea	QQSS	20-180µm	58362205	15.6186	13.7044	41.9801	41.9801	37.2559
	32DCM1SSUU11	Size_04	325695768	DCM	32	Subset 01	Red_Sea	SSUU	180-2000µm	16675589	5.11999	2.36361	8.05122	8.05122	3.29092
	32SUR0CCII11	Size_01	388760200	SUR	32	Subset 01	Red_Sea	CCII	0.2-1.6µm	14372624	3.69704	2.97819	5.25492	5.25492	4.33205
	32SUR1GGMM11	Size_01	273506922	SUR	32	Subset 01	Red_Sea	GGMM	0.8-5µm	19232790	7.03192	4.73728	9.56263	9.56263	7.18966
	32SUR1QQSS11	Size_03	268176432	SUR	32	Subset 01	Red_Sea	QQSS	20-180µm	64830112	24.1744	21.3328	67.1106	67.1106	40.3501
	32SUR1SSUU11	Size_04	364291202	SUR	32	Subset 01	Red_Sea	SSUU	180-2000µm	55459320	15.2239	13.7094	44.3179	44.3179	22.2543
	33SUR0CCII11	Size_01	242924438	SUR	33	Subset 01	Red_Sea	CCII	0.2-1.6µm	4534427	1.8666	1.27351	1.81926	1.81926	1.53766
	33SUR1QQSS11	Size_03	341747940	SUR	33	Subset 01	Red_Sea	QQSS	20-180µm	92657033	27.1127	24.7956	78.6238	78.6238	57.8664
	33SUR1SSUU11	Size_04	385475604	SUR	33	Subset 01	Red_Sea	SSUU	180-2000µm	77164177	20.0179	18.5796	57.1143	57.1143	34.4054
	34DCM0CCII11	Size_01	423354298	DCM	34	Subset 01	Red_Sea	CCII	0.2-1.6µm	2004344	0.473444	0.0617107	0.0973114	0.0973114	0.0680925
	34DCM1GGMM11	Size_01	635104254	DCM	34	Subset 01	Red_Sea	GGMM	0.8-5µm	51227517	8.066	6.9328	16.3666	16.3666	12.0709
	34DCM1MMQQ11	Size_02	332528386	DCM	34	Subset 01	Red_Sea	MMQQ	5-20µm	3046107	0.916044	0.187522	0.498729	0.498729	1.12513
	34DCM1QQSS11	Size_03	301764044	DCM	34	Subset 01	Red_Sea	QQSS	20-180µm	47894924	15.8716	12.5419	35.4588	35.4588	32.8799
	34DCM1SSUU11	Size_04	308289156	DCM	34	Subset 01	Red_Sea	SSUU	180-2000µm	12389670	4.01885	2.14257	5.92673	5.92673	3.69219
	34SUR0CCII11	Size_01	230512790	SUR	34	Subset 01	Red_Sea	CCII	0.2-1.6µm	8826175	3.82893	2.86171	4.15702	4.15702	3.62696
	34SUR1QQSS11	Size_03	306657278	SUR	34	Subset 01	Red_Sea	QQSS	20-180µm	72579596	23.668	20.5395	62.5299	62.5299	49.8426
	34SUR2SSUU11	Size_04	209614204	SUR	34	Subset 01	Red_Sea	SSUU	180-2000µm	22233156	10.6067	8.44195	23.6239	23.6239	13.349
	36DCM0CCII11	Size_01	386785218	DCM	36	Subset 01	Indian	CCII	0.2-1.6µm	6022630	1.5571	1.13226	1.84566	1.84566	1.61249
	36DCM1GGMM11	Size_01	325723998	DCM	36	Subset 01	Indian	GGMM	0.8-5µm	20860060	6.40421	4.19646	8.73266	8.73266	7.91738
	36DCM1QQSS11	Size_03	315588940	DCM	36	Subset 01	Indian	QQSS	20-180µm	55992748	17.7423	14.4133	34.5323	34.5323	27.9253
	36DCM1SSUU11	Size_04	310858362	DCM	36	Subset 01	Indian	SSUU	180-2000µm	16367317	5.2652	3.04045	8.40476	8.40476	6.49092
	36SUR0CCII11	Size_01	243648574	SUR	36	Subset 01	Indian	CCII	0.2-1.6µm	1358541	0.557582	0.219547	0.284759	0.284759	0.259731
	36SUR1GGMM11	Size_01	298317236	SUR	36	Subset 01	Indian	GGMM	0.8-5µm	16961063	5.68558	3.6378	7.31585	7.31585	6.50066
	36SUR1QQSS11	Size_03	311527792	SUR	36	Subset 01	Indian	QQSS	20-180µm	56215352	18.0451	15.435	41.2947	41.2947	32.3719
	36SUR1SSUU11	Size_04	315388850	SUR	36	Subset 01	Indian	SSUU	180-2000µm	26207387	8.30955	6.74204	16.4107	16.4107	19.5901
	38DCM0CCII11	Size_01	398550298	DCM	38	Subset 01	Indian	CCII	0.2-1.6µm	10813309	2.71316	2.2187	3.02057	3.02057	2.32135
	38DCM0GGMM11	Size_01	305260292	DCM	38	Subset 01	Indian	GGMM	0.8-5µm	33993512	11.1359	8.07809	17.7478	17.7478	12.8883
	38DCM0QQSS11	Size_03	331676946	DCM	38	Subset 01	Indian	QQSS	20-180µm	86966732	26.2203	24.1716	65.4939	65.4939	50.7498
	38DCM0SSUU11	Size_04	352111792	DCM	38	Subset 01	Indian	SSUU	180-2000µm	60441395	17.1654	14.7993	48.9785	48.9785	42.2679
	38SUR0CCII11	Size_01	252840994	SUR	38	Subset 01	Indian	CCII	0.2-1.6µm	3728112	1.47449	0.756442	1.20715	1.20715	1.08501
	38SUR0GGMM11	Size_01	354758954	SUR	38	Subset 01	Indian	GGMM	0.8-5µm	46949191	13.2341	11.0232	22.4027	22.4027	16.4681
	39DCM1GGMM11	Size_01	327771954	DCM	39	Subset 01	Indian	GGMM	0.8-5µm	30105265	9.18482	6.98222	12.9889	12.9889	10.73
	39DCM1QQSS11	Size_03	301162174	DCM	39	Subset 01	Indian	QQSS	20-180µm	81891607	27.1919	24.9439	72.2109	72.2109	55.189
	39DCM1SSUU11	Size_04	339624470	DCM	39	Subset 01	Indian	SSUU	180-2000µm	17841322	5.25325	3.54076	12.2912	12.2912	6.62496
	39SUR1GGMM11	Size_01	310727782	SUR	39	Subset 01	Indian	GGMM	0.8-5µm	32510866	10.4628	8.18834	16.6865	16.6865	15.2971
	39SUR1QQSS11	Size_03	342794138	SUR	39	Subset 01	Indian	QQSS	20-180µm	90716535	26.4639	24.2309	73.0052	73.0052	44.898
	41DCM0CCII11	Size_01	434533050	DCM	41	Subset 01	Indian	CCII	0.2-1.6µm	11201228	2.57776	2.35356	3.13837	3.13837	2.36045
	41DCM1GGMM11	Size_01	335388538	DCM	41	Subset 01	Indian	GGMM	0.8-5µm	38005789	11.3319	9.05039	19.1329	19.1329	13.7769
	41DCM1QQSS11	Size_03	316952736	DCM	41	Subset 01	Indian	QQSS	20-180µm	39133982	12.3469	9.43427	27.2893	27.2893	20.0388
	41DCM1SSUU11	Size_04	345166178	DCM	41	Subset 01	Indian	SSUU	180-2000µm	14948381	4.33078	1.73529	7.37719	7.37719	4.31147
	41SUR0CCII11	Size_01	423974030	SUR	41	Subset 01	Indian	CCII	0.2-1.6µm	7075766	1.66891	1.32828	2.1258	2.1258	1.99445
	41SUR1GGMM11	Size_01	361383404	SUR	41	Subset 01	Indian	GGMM	0.8-5µm	20957800	5.79933	4.49602	9.0626	9.0626	7.96796
	41SUR1QQSS11	Size_03	366263302	SUR	41	Subset 01	Indian	QQSS	20-180µm	50194111	13.7044	11.62	33.398	33.398	25.2707
	41SUR1SSUU11	Size_04	331300214	SUR	41	Subset 01	Indian	SSUU	180-2000µm	83794551	25.2926	23.274	76.2287	76.2287	70.6316
	42DCM0CCII11	Size_01	402630922	DCM	42	Subset 01	Indian	CCII	0.2-1.6µm	6121694	1.52042	1.41001	1.87554	1.87554	1.42219
	42DCM1GGMM11	Size_01	330139714	DCM	42	Subset 01	Indian	GGMM	0.8-5µm	26038983	7.88726	5.95989	12.2955	12.2955	9.19031
	42DCM1QQSS11	Size_03	326770774	DCM	42	Subset 01	Indian	QQSS	20-180µm	16714669	5.11511	2.70343	4.69085	4.69085	3.72642
	42DCM1SSUU11	Size_04	319796660	DCM	42	Subset 01	Indian	SSUU	180-2000µm	10500232	3.28341	0.807212	3.87078	3.87078	3.5574
	42SUR0CCII11	Size_01	376144612	SUR	42	Subset 01	Indian	CCII	0.2-1.6µm	4119491	1.09519	0.814862	1.17397	1.17397	1.09858
	42SUR1GGMM11	Size_01	270146216	SUR	42	Subset 01	Indian	GGMM	0.8-5µm	18732703	6.93428	5.28966	10.2661	10.2661	8.36265
	42SUR1QQSS11	Size_03	294556970	SUR	42	Subset 01	Indian	QQSS	20-180µm	62994355	21.3861	18.5616	49.9932	49.9932	40.9625
	42SUR1SSUU11	Size_04	348521604	SUR	42	Subset 01	Indian	SSUU	180-2000µm	24896091	7.14334	4.8475	6.71607	6.71607	13.7457
	43SUR1GGMM11	Size_01	339638900	SUR	43	Subset 01	Indian	GGMM	0.8-5µm	22244519	6.54946	5.0413	8.51902	8.51902	7.0504
	43SUR1MMQQ11	Size_02	323348030	SUR	43	Subset 01	Indian	MMQQ	5-20µm	11206811	3.46587	1.41654	2.32069	2.32069	2.16659
	43SUR1QQSS11	Size_03	393527240	SUR	43	Subset 01	Indian	QQSS	20-180µm	25254487	6.41747	4.08143	10.048	10.048	15.1193
	43SUR1SSUU11	Size_04	362371828	SUR	43	Subset 01	Indian	SSUU	180-2000µm	29178208	8.05201	6.44897	18.6368	18.6368	14.4449
	45SUR0CCII11	Size_01	379535920	SUR	45	Subset 01	Indian	CCII	0.2-1.6µm	5783339	1.52379	1.05224	1.45915	1.45915	1.37203
	45SUR1GGMM11	Size_01	358286038	SUR	45	Subset 01	Indian	GGMM	0.8-5µm	20606178	5.75132	4.5164	8.73567	8.73567	7.28544
	45SUR1MMQQ11	Size_02	338504176	SUR	45	Subset 01	Indian	MMQQ	5-20µm	12494545	3.69111	1.17523	3.3958	3.3958	3.59168
	45SUR1QQSS11	Size_03	284301386	SUR	45	Subset 01	Indian	QQSS	20-180µm	46053882	16.199	13.7035	42.9654	42.9654	30.0009
	45SUR1SSUU11	Size_04	330570208	SUR	45	Subset 01	Indian	SSUU	180-2000µm	28672418	8.67362	7.42814	19.5158	19.5158	16.6351
	46SUR1GGMM11	Size_01	322504638	SUR	46	Subset 01	Indian	GGMM	0.8-5µm	21067375	6.53243	5.16465	8.68148	8.68148	7.39413
	46SUR1MMQQ11	Size_02	329193372	SUR	46	Subset 01	Indian	MMQQ	5-20µm	6183213	1.87829	0.305229	0.58014	0.58014	0.62999
	46SUR1QQSS11	Size_03	316450762	SUR	46	Subset 01	Indian	QQSS	20-180µm	29000553	9.16432	6.70887	16.0747	16.0747	20.6639
	46SUR1SSUU11	Size_04	302833770	SUR	46	Subset 01	Indian	SSUU	180-2000µm	31933878	10.545	8.92361	29.9709	29.9709	25.3867
	47DCM01GGZZ11	Size_All	323382386	DCM	47	Subset 02	Indian	GGZZ	0.8-2000µm	16013072	4.95175	2.63731	4.6657	4.6657	3.74961
	47SUR1QQSS11	Size_03	335186284	SUR	47	Outlier	Indian	QQSS	20-180µm	41271488	12.313	10.2916	29.5977	29.5977	19.404
	47SUR1SSUU11	Size_04	326951892	SUR	47	Outlier	Indian	SSUU	180-2000µm	33903315	10.3695	9.07761	19.6548	19.6548	15.0627
	48SUR0CCII11	Size_01	478757670	SUR	48	Outlier	Indian	CCII	0.2-1.6µm	5063293	1.05759	0.833425	1.19916	1.19916	1.10306
	49SUR1QQSS11	Size_03	363599172	SUR	49	Outlier	Indian	QQSS	20-180µm	37970181	10.4429	7.96931	20.891	20.891	22.6871
	49SUR1SSUU11	Size_04	287233762	SUR	49	Outlier	Indian	SSUU	180-2000µm	18016165	6.2723	5.44144	9.11933	9.11933	16.5239
	4DCM0CCII11	Size_01	455418936	DCM	4	Subset 01	Atlantic	CCII	0.2-1.6µm	9684376	2.12648	1.72623	2.51374	2.51374	1.90065
	4DCM1GGMM11	Size_01	403654194	DCM	4	Subset 01	Atlantic	GGMM	0.8-5µm	42975268	10.6466	8.76642	17.5682	17.5682	12.6438
	4SUR1CCII11	Size_01	383517262	SUR	4	Subset 01	Atlantic	CCII	0.2-1.6µm	5959985	1.55403	0.999865	1.54905	1.54905	1.18778
	4SUR1GGMM11	Size_01	334554154	SUR	4	Subset 01	Atlantic	GGMM	0.8-5µm	29840645	8.91953	6.94745	14.456	14.456	12.4448
	4SUR1MMQQ11	Size_02	350687628	SUR	4	Subset 01	Atlantic	MMQQ	5-20µm	88997630	25.378	22.999	76.8929	76.8929	37.7434
	4SUR1SSUU11	Size_04	308955320	SUR	4	Subset 01	Atlantic	SSUU	180-2000µm	85931090	27.8134	26.7755	87.0559	87.0559	48.5357
	50DCM01MMQQ11	Size_02	305257792	DCM	50	Subset 01	Indian	MMQQ	5-20µm	7283873	2.38614	0.589832	1.48676	1.48676	0.919499
	50DCM1GGMM11	Size_01	290566306	DCM	50	Subset 01	Indian	GGMM	0.8-5µm	17391246	5.98529	4.47017	9.67567	9.67567	6.37919
	50DCM2SSUU11	Size_04	286784694	DCM	50	Subset 01	Indian	SSUU	180-2000µm	9640786	3.36168	0.477864	1.02428	1.02428	1.04343
	50SUR1QQSS11	Size_03	377613404	SUR	50	Subset 01	Indian	QQSS	20-180µm	38911281	10.3045	8.35635	28.6935	28.6935	16.1274
	50SUR2GGMM11	Size_01	391648452	SUR	50	Subset 01	Indian	GGMM	0.8-5µm	22512555	5.74815	4.15699	8.47045	8.47045	6.30025
	51DCM01QQRR11	Size_03	286241266	DCM	51	Subset 01	Indian	QQRR	20-200µm	51902461	18.1324	15.4515	49.6221	49.6221	31.5163
	51DCM1GGMM11	Size_01	347945060	DCM	51	Subset 01	Indian	GGMM	0.8-5µm	30487600	8.76219	6.9403	13.2783	13.2783	10.7791
	51DCM1SSUU11	Size_04	281429676	DCM	51	Subset 01	Indian	SSUU	180-2000µm	7632910	2.71219	0.529042	1.99676	1.99676	1.47329
	51DCM2MMQQ11	Size_02	307628296	DCM	51	Subset 01	Indian	MMQQ	5-20µm	17057194	5.54474	3.30916	10.4553	10.4553	5.50078
	51SUR1GGMM11	Size_01	325838270	SUR	51	Subset 01	Indian	GGMM	0.8-5µm	23391689	7.17893	5.21307	10.748	10.748	8.43052
	51SUR1MMQQ11	Size_02	357908476	SUR	51	Subset 01	Indian	MMQQ	5-20µm	20621017	5.76153	3.72138	14.0707	14.0707	7.44039
	51SUR1QQSS11	Size_03	272609672	SUR	51	Subset 01	Indian	QQSS	20-180µm	81683879	29.9637	27.1719	84.4665	84.4665	46.6662
	51SUR1SSUU11	Size_04	277567726	SUR	51	Subset 01	Indian	SSUU	180-2000µm	23390561	8.42697	7.12146	23.6488	23.6488	14.1882
	51SUR2MMQQ11	Size_02	273711144	SUR	51	Subset 01	Indian	MMQQ	5-20µm	17872450	6.52968	4.15524	12.6521	12.6521	6.55846
	51SUR3MMQQ11	Size_02	293786672	SUR	51	Subset 01	Indian	MMQQ	5-20µm	17974347	6.11816	4.02739	12.482	12.482	6.38587
	52DCM0CCII11	Size_01	378336890	DCM	52	Subset 01	Indian	CCII	0.2-1.6µm	2471133	0.653157	0.206757	0.287371	0.287371	0.206757
	52DCM0GGMM11	Size_01	287710362	DCM	52	Subset 01	Indian	GGMM	0.8-5µm	19575112	6.80376	4.2062	10.282	10.282	6.49772
	52DCM0QQSS11	Size_03	280198674	DCM	52	Subset 01	Indian	QQSS	20-180µm	43646411	15.577	12.0101	35.5815	35.5815	25.037
	52DCM0SSUU11	Size_04	311604124	DCM	52	Subset 01	Indian	SSUU	180-2000µm	5636601	1.8089	0.355924	1.04681	1.04681	0.465601
	52SUR0CCII11	Size_01	392338662	SUR	52	Subset 01	Indian	CCII	0.2-1.6µm	3010861	0.767414	0.262429	0.334614	0.334614	0.314968
	52SUR0GGMM11	Size_01	350337418	SUR	52	Subset 01	Indian	GGMM	0.8-5µm	35757287	10.2065	8.72865	19.0433	19.0433	12.9353
	52SUR0QQSS11	Size_03	323732754	SUR	52	Subset 01	Indian	QQSS	20-180µm	71225428	22.0013	19.454	51.2152	51.2152	38.1183
	52SUR0SSUU11	Size_04	369140734	SUR	52	Subset 01	Indian	SSUU	180-2000µm	17930105	4.85725	3.39371	13.8206	13.8206	10.1631
	53SUR1GGMM11	Size_01	283575024	SUR	53	Subset 01	Indian	GGMM	0.8-5µm	16770061	5.9138	4.26794	7.55197	7.55197	6.56052
	53SUR1MMQQ11	Size_02	314283270	SUR	53	Subset 01	Indian	MMQQ	5-20µm	3510615	1.11702	0.450252	0.972778	0.972778	1.56949
	53SUR1QQSS11	Size_03	306839322	SUR	53	Subset 01	Indian	QQSS	20-180µm	44344239	14.4519	12.1776	36.1618	36.1618	23.0331
	53SUR1SSUU11	Size_04	363870016	SUR	53	Subset 01	Indian	SSUU	180-2000µm	27239472	7.48604	6.263	14.1918	14.1918	15.208
	54SUR1GGMM11	Size_01	290580302	SUR	54	Subset 01	Indian	GGMM	0.8-5µm	15530142	5.34453	4.04018	7.23045	7.23045	7.44126
	54SUR1QQSS11	Size_03	237699304	SUR	54	Subset 01	Indian	QQSS	20-180µm	21708142	9.13261	5.18756	13.0718	13.0718	17.4927
	54SUR1SSUU11	Size_04	311064272	SUR	54	Subset 01	Indian	SSUU	180-2000µm	72976348	23.4602	20.6979	59.6571	59.6571	69.6764
	54SUR2MMQQ11	Size_02	206430434	SUR	54	Subset 01	Indian	MMQQ	5-20µm	33522113	16.2389	12.843	30.1458	30.1458	54.1616
	56SUR0CCKK11	Size_01	315678718	SUR	56	Outlier	Indian	CCKK	0.22-3µm	6320259	2.00212	0.885901	1.44852	1.44852	1.10548
	57SUR0CCKK11	Size_01	314659298	SUR	57	Outlier	Indian	CCKK	0.22-3µm	9635643	3.06225	2.12227	3.50781	3.50781	2.91492
	57SUR1GGMM11	Size_01	260632154	SUR	57	Outlier	Indian	GGMM	0.8-5µm	33106933	12.7026	10.4001	20.6744	20.6744	16.7399
	57SUR1QQSS11	Size_03	349301678	SUR	57	Outlier	Indian	QQSS	20-180µm	78388544	22.4415	19.3835	57.7131	57.7131	40.2711
	58DCM0CCKK11	Size_01	324121012	DCM	58	Subset 01	Indian	CCKK	0.22-3µm	5041141	1.55533	0.692436	1.179	1.179	1.03368
	58DCM1GGMM11	Size_01	316666160	DCM	58	Subset 01	Indian	GGMM	0.8-5µm	30685637	9.69022	7.47514	15.2417	15.2417	13.0941
	58DCM1QQSS11	Size_03	284583366	DCM	58	Subset 01	Indian	QQSS	20-180µm	53616290	18.8403	16.0449	46.0086	46.0086	31.3274
	58DCM1SSUU11	Size_04	333280550	DCM	58	Subset 01	Indian	SSUU	180-2000µm	30624067	9.18868	7.12792	22.6084	22.6084	13.0074
	58SUR1GGMM11	Size_01	314087400	SUR	58	Subset 01	Indian	GGMM	0.8-5µm	25435999	8.09838	5.54011	11.8956	11.8956	10.3685
	58SUR1MMQQ11	Size_02	431128186	SUR	58	Subset 01	Indian	MMQQ	5-20µm	2796119	0.648559	0.0238013	0.0238013	0.0238013	0.0714038
	58SUR1QQSS11	Size_03	427084058	SUR	58	Subset 01	Indian	QQSS	20-180µm	106542595	24.9465	23.6097	66.3987	66.3987	50.8315
	58SUR1SSUU11	Size_04	376035476	SUR	58	Subset 01	Indian	SSUU	180-2000µm	18497178	4.919	3.45714	10.5179	10.5179	6.8225
	5DCM1GGMM11	Size_01	368680550	DCM	5	Outlier	Atlantic	GGMM	0.8-5µm	34274920	9.29664	7.08664	13.9316	13.9316	13.1501
	5DCM1SSUU11	Size_04	441971364	DCM	5	Outlier	Atlantic	SSUU	180-2000µm	106053844	23.9956	22.0855	66.8917	66.8917	47.3787
	5SUR1GGMM11	Size_01	410837790	SUR	5	Outlier	Atlantic	GGMM	0.8-5µm	34779642	8.46554	6.28462	12.7101	12.7101	11.036
	5SUR1SSUU11	Size_04	419388584	SUR	5	Outlier	Atlantic	SSUU	180-2000µm	100524554	23.9693	22.6811	62.2485	62.2485	45.9304
	62SUR0CCKK11	Size_01	284327730	SUR	62	Subset 01	Indian	CCKK	0.22-3µm	6915572	2.43225	1.26821	2.26574	2.26574	2.0491
	62SUR1GGMM11	Size_01	311941986	SUR	62	Subset 01	Indian	GGMM	0.8-5µm	26205829	8.40087	6.04828	11.6674	11.6674	9.63174
	62SUR1QQSS11	Size_03	288855664	SUR	62	Subset 01	Indian	QQSS	20-180µm	73260202	25.3622	22.4737	64.1554	64.1554	40.6529
	62SUR1SSUU11	Size_04	304649620	SUR	62	Subset 01	Indian	SSUU	180-2000µm	29773241	9.77295	6.0778	16.8022	16.8022	8.86097
	64DCM0CCKK11	Size_01	371486676	DCM	64	Subset 01	Indian	CCKK	0.22-3µm	33978531	9.14664	7.85651	14.0736	14.0736	11.4927
	64DCM1GGMM11	Size_01	265049612	DCM	64	Subset 01	Indian	GGMM	0.8-5µm	47717669	18.0033	15.8399	34.2708	34.2708	26.7763
	64DCM1QQSS11	Size_03	293838436	DCM	64	Subset 01	Indian	QQSS	20-180µm	68431617	23.2889	20.1081	56.0394	56.0394	42.8744
	64DCM1SSUU11	Size_04	293106922	DCM	64	Subset 01	Indian	SSUU	180-2000µm	15764268	5.37833	2.75699	10.2377	10.2377	5.38101
	64SUR0CCKK11	Size_01	606674106	SUR	64	Subset 01	Indian	CCKK	0.22-3µm	19610554	3.23247	2.53242	3.82981	3.82981	3.10282
	64SUR1GGMM11	Size_01	281984314	SUR	64	Subset 01	Indian	GGMM	0.8-5µm	42921417	15.2212	13.418	27.3284	27.3284	21.1351
	64SUR1QQSS11	Size_03	306682606	SUR	64	Subset 01	Indian	QQSS	20-180µm	71991306	23.4742	19.7309	51.6007	51.6007	40.5767
	64SUR1SSUU11	Size_04	414394614	SUR	64	Subset 01	Indian	SSUU	180-2000µm	24037595	5.80065	3.75141	17.3053	17.3053	12.658
	64SUR2MMQQ11	Size_02	306952346	SUR	64	Subset 01	Indian	MMQQ	5-20µm	1896264	0.617771	0	0	0	0
	65DCM0CCKK11	Size_01	404894294	DCM	65	Subset 01	Indian	CCKK	0.22-3µm	20179401	4.98387	3.91334	6.28767	6.28767	5.09323
	65DCM1GGMM11	Size_01	249405474	DCM	65	Subset 01	Indian	GGMM	0.8-5µm	46248266	18.5434	16.2035	32.3663	32.3663	23.9921
	65SUR0CCKK11	Size_01	265098922	SUR	65	Subset 01	Indian	CCKK	0.22-3µm	11876509	4.48003	3.1216	4.771	4.771	3.93461
	65SUR1QQSS11	Size_03	350494184	SUR	65	Subset 01	Indian	QQSS	20-180µm	71303413	20.3437	16.9035	48.3741	48.3741	33.854
	65SUR1SSUU11	Size_04	285797638	SUR	65	Subset 01	Indian	SSUU	180-2000µm	17192480	6.01561	2.72686	8.80345	8.80345	5.09575
	66DCM0CCKK11	Size_01	141239226	DCM	66	Subset 01	Atlantic	CCKK	0.22-3µm	5307597	3.75788	2.35049	3.20019	3.20019	2.44281
	66DCM1GGMM11	Size_01	562964574	DCM	66	Subset 01	Atlantic	GGMM	0.8-5µm	82783768	14.705	12.9379	26.8197	26.8197	19.6457
	66SUR0CCKK11	Size_01	297524548	SUR	66	Subset 01	Atlantic	CCKK	0.22-3µm	9594139	3.22465	2.45619	3.4248	3.4248	2.61174
	66SUR1GGMM11	Size_01	236386102	SUR	66	Subset 01	Atlantic	GGMM	0.8-5µm	32957560	13.9423	11.1059	21.8763	21.8763	16.4834
	66SUR1QQSS11	Size_03	362615158	SUR	66	Subset 01	Atlantic	QQSS	20-180µm	73512120	20.2728	18.4324	73.8774	73.8774	23.3074
	66SUR1SSUU11	Size_04	357023504	SUR	66	Subset 01	Atlantic	SSUU	180-2000µm	50833961	14.2383	12.1441	48.8994	48.8994	36.4972
	67SUR0CCKK11	Size_01	149479376	SUR	67	Subset 01	Atlantic	CCKK	0.22-3µm	4791083	3.20518	2.23711	3.34826	3.34826	2.62039
	67SUR1GGMM11	Size_01	280993828	SUR	67	Subset 01	Atlantic	GGMM	0.8-5µm	29392446	10.4602	8.47678	18.3061	18.3061	13.0752
	67SUR1GGZZ11	Size_All	333557068	SUR	67	Subset 02	Atlantic	GGZZ	0.8-2000µm	27468443	8.23501	6.3569	15.0403	15.0403	10.5511
	67SUR1MMQQ11	Size_02	287696698	SUR	67	Subset 01	Atlantic	MMQQ	5-20µm	3552574	1.23483	0.448565	1.90705	1.90705	1.2551
	67SUR1QQSS11	Size_03	299093534	SUR	67	Subset 01	Atlantic	QQSS	20-180µm	58030874	19.4022	18.8694	76.1739	76.1739	25.0089
	67SUR1SSUU11	Size_04	319021370	SUR	67	Subset 01	Atlantic	SSUU	180-2000µm	1631247	0.511328	0	0	0	0
	68DCM0CCKK11	Size_01	235870862	DCM	68	Subset 01	Atlantic	CCKK	0.22-3µm	20720078	8.7845	7.18825	14.2726	14.2726	10.7906
	68DCM1GGMM11	Size_01	414259346	DCM	68	Subset 01	Atlantic	GGMM	0.8-5µm	47988442	11.5842	9.97544	24.5168	24.5168	17.9637
	68DCM1GGZZ11	Size_All	298515114	DCM	68	Subset 02	Atlantic	GGZZ	0.8-2000µm	42600102	14.2707	12.2465	30.0989	30.0989	22.3056
	68DCM1QQSS11	Size_03	377085696	DCM	68	Subset 01	Atlantic	QQSS	20-180µm	53977853	14.3145	12.4207	30.0897	30.0897	21.8855
	68DCM1SSUU11	Size_04	349473120	DCM	68	Subset 01	Atlantic	SSUU	180-2000µm	12190551	3.48827	1.77472	5.33974	5.33974	4.3287
	68SUR0CCKK11	Size_01	257120236	SUR	68	Subset 01	Atlantic	CCKK	0.22-3µm	22824773	8.87708	7.48994	15.2615	15.2615	11.7133
	68SUR1GGMM11	Size_01	293010720	SUR	68	Subset 01	Atlantic	GGMM	0.8-5µm	53213744	18.161	16.0672	40.6171	40.6171	30.3443
	68SUR1GGZZ11	Size_All	286453422	SUR	68	Subset 02	Atlantic	GGZZ	0.8-2000µm	42573770	14.8624	11.4782	27.5191	27.5191	21.1105
	68SUR1QQSS11	Size_03	317418674	SUR	68	Subset 01	Atlantic	QQSS	20-180µm	79867280	25.1615	22.8196	89.175	89.175	32.7118
	68SUR1SSUU11	Size_04	325768780	SUR	68	Subset 01	Atlantic	SSUU	180-2000µm	8700666	2.67081	1.46367	5.54562	5.54562	2.30245
	6DCM2GGMM11	Size_01	388339018	DCM	6	Subset 01	Mediterranean	GGMM	0.8-5µm	48351094	12.4507	10.2721	22.4146	22.4146	14.7319
	6DCM2SSUU11	Size_04	340412438	DCM	6	Subset 01	Mediterranean	SSUU	180-2000µm	24335018	7.14869	5.96157	17.7478	17.7478	10.6767
	6SUR1GGMM11	Size_01	316483282	SUR	6	Subset 01	Mediterranean	GGMM	0.8-5µm	73287515	23.1568	20.3756	39.3973	39.3973	29.2689
	6SUR2GGMM11	Size_01	369689574	SUR	6	Subset 01	Mediterranean	GGMM	0.8-5µm	70037808	18.945	16.6462	32.4975	32.4975	24.3024
	6SUR2MMQQ11	Size_02	392650282	SUR	6	Subset 01	Mediterranean	MMQQ	5-20µm	38899762	9.90697	8.75372	13.1602	13.1602	9.41341
	6SUR2SSUU11	Size_04	421322910	SUR	6	Subset 01	Mediterranean	SSUU	180-2000µm	50473727	11.9798	10.678	34.5965	34.5965	19.4612
	70SUR0CCKK11	Size_01	226150120	SUR	70	Subset 01	Atlantic	CCKK	0.22-3µm	21704283	9.59729	5.91532	15.1856	15.1856	11.455
	70SUR1GGMM11	Size_01	282921616	SUR	70	Subset 01	Atlantic	GGMM	0.8-5µm	35196504	12.4404	9.76086	26.9911	26.9911	16.7427
	70SUR1GGZZ11	Size_All	270195334	SUR	70	Subset 02	Atlantic	GGZZ	0.8-2000µm	29195725	10.8054	5.78248	17.1766	17.1766	9.87966
	70SUR1MMQQ11	Size_02	335352840	SUR	70	Subset 01	Atlantic	MMQQ	5-20µm	15568910	4.64255	2.15286	7.28978	7.28978	3.60769
	70SUR1QQSS11	Size_03	336226244	SUR	70	Subset 01	Atlantic	QQSS	20-180µm	98728927	29.3638	26.7738	83.1854	83.1854	48.2048
	70SUR1SSUU11	Size_04	294240294	SUR	70	Subset 01	Atlantic	SSUU	180-2000µm	23667243	8.04351	6.36165	22.5395	22.5395	9.88475
	71SUR1GGMM11	Size_01	306403282	SUR	71	Subset 01	Atlantic	GGMM	0.8-5µm	28745358	9.38154	6.92706	14.6884	14.6884	11.6393
	71SUR1GGZZ11	Size_All	334757362	SUR	71	Subset 02	Atlantic	GGZZ	0.8-2000µm	30555391	9.12762	5.07836	12.2084	12.2084	8.4342
	71SUR1MMQQ11	Size_02	319504162	SUR	71	Subset 01	Atlantic	MMQQ	5-20µm	12346450	3.86425	2.4043	8.14026	8.14026	4.12401
	71SUR1QQSS11	Size_03	349511180	SUR	71	Subset 01	Atlantic	QQSS	20-180µm	123155735	35.2366	33.5493	106.692	100	57.9785
	71SUR1SSUU11	Size_04	390212500	SUR	71	Subset 01	Atlantic	SSUU	180-2000µm	30168251	7.73124	6.58802	21.5038	21.5038	15.4759
	72DCM0CCKK11	Size_01	314571652	DCM	72	Subset 01	Atlantic	CCKK	0.22-3µm	2428000	0.771843	0.163432	0.251242	0.251242	0.182982
	72DCM0GGMM11	Size_01	306582592	DCM	72	Subset 01	Atlantic	GGMM	0.8-5µm	27755318	9.05313	7.04707	15.5518	15.5518	9.88487
	72DCM0GGZZ11	Size_All	294522088	DCM	72	Subset 02	Atlantic	GGZZ	0.8-2000µm	16672507	5.66087	3.09953	6.4294	6.4294	4.43577
	72DCM0MMQQ11	Size_02	347886612	DCM	72	Subset 01	Atlantic	MMQQ	5-20µm	8218736	2.36248	0.67256	2.14115	2.14115	1.5967
	72DCM0QQSS11	Size_03	312053812	DCM	72	Subset 01	Atlantic	QQSS	20-180µm	100774525	32.294	30.361	94.9384	94.9384	53.9624
	72DCM0SSUU11	Size_04	354762182	DCM	72	Subset 01	Atlantic	SSUU	180-2000µm	6835875	1.92689	0.535788	0.736409	0.736409	0.868241
	72SUR0CCKK11	Size_01	402307796	SUR	72	Subset 01	Atlantic	CCKK	0.22-3µm	10245974	2.5468	1.21479	2.31272	2.31272	1.8867
	72SUR0GGMM11	Size_01	302395550	SUR	72	Subset 01	Atlantic	GGMM	0.8-5µm	24613379	8.13946	4.31713	8.4579	8.4579	6.99802
	72SUR0GGZZ11	Size_All	308491300	SUR	72	Subset 02	Atlantic	GGZZ	0.8-2000µm	23309433	7.55595	4.59026	9.20862	9.20862	7.7757
	72SUR0QQSS11	Size_03	298442050	SUR	72	Subset 01	Atlantic	QQSS	20-180µm	81785097	27.404	26.1227	86.5966	86.5966	44.6789
	72SUR0SSUU11	Size_04	353222738	SUR	72	Subset 01	Atlantic	SSUU	180-2000µm	20005066	5.66358	4.73194	16.5444	16.5444	7.03389
	76DCM0CCKK11	Size_01	388962088	DCM	76	Subset 01	Atlantic	CCKK	0.22-3µm	24477278	6.29297	4.96496	8.91332	8.91332	6.69354
	76DCM1GGMM11	Size_01	333390708	DCM	76	Subset 01	Atlantic	GGMM	0.8-5µm	24252599	7.27453	5.3464	11.6862	11.6862	7.61469
	76DCM1GGZZ11	Size_All	272608780	DCM	76	Subset 02	Atlantic	GGZZ	0.8-2000µm	21997398	8.06922	4.88228	10.241	10.241	8.03954
	76DCM1MMQQ11	Size_02	343406710	DCM	76	Subset 01	Atlantic	MMQQ	5-20µm	22771893	6.63117	3.33347	9.41079	9.41079	7.52425
	76DCM1QQSS11	Size_03	384079762	DCM	76	Subset 01	Atlantic	QQSS	20-180µm	106739565	27.791	26.5138	76.7367	76.7367	50.5894
	76DCM1SSUU11	Size_04	327071080	DCM	76	Subset 01	Atlantic	SSUU	180-2000µm	8352851	2.55383	0.537202	1.08476	1.08476	0.740753
	76SUR0CCKK11	Size_01	423080708	SUR	76	Subset 01	Atlantic	CCKK	0.22-3µm	20113892	4.75415	3.6666	7.63324	7.63324	5.40721
	76SUR1GGMM11	Size_01	376988048	SUR	76	Subset 01	Atlantic	GGMM	0.8-5µm	37969509	10.0718	8.27307	17.2979	17.2979	12.1462
	76SUR1GGZZ11	Size_All	347792176	SUR	76	Subset 02	Atlantic	GGZZ	0.8-2000µm	31821231	9.1495	6.88041	14.4372	14.4372	10.3982
	76SUR1MMQQ11	Size_02	318924104	SUR	76	Subset 01	Atlantic	MMQQ	5-20µm	4011547	1.25784	0.365788	0.860104	0.860104	0.72035
	76SUR1QQSS11	Size_03	435800886	SUR	76	Subset 01	Atlantic	QQSS	20-180µm	113374039	26.0151	24.7435	71.2564	71.2564	47.1973
	76SUR1SSUU11	Size_04	372016546	SUR	76	Subset 01	Atlantic	SSUU	180-2000µm	41929662	11.2709	10.1399	31.7563	31.7563	15.7186
	78DCM0CCKK11	Size_01	425735726	DCM	78	Subset 01	Atlantic	CCKK	0.22-3µm	13640495	3.20398	2.28777	4.59	4.59	3.23505
	78DCM1GGMM11	Size_01	323719850	DCM	78	Subset 01	Atlantic	GGMM	0.8-5µm	36672522	11.3285	9.34747	20.5432	20.5432	14.199
	78DCM1GGZZ11	Size_All	339687902	DCM	78	Subset 02	Atlantic	GGZZ	0.8-2000µm	27826355	8.19174	5.56995	11.4539	11.4539	8.73399
	78DCM1QQSS11	Size_03	283141680	DCM	78	Subset 01	Atlantic	QQSS	20-180µm	60119617	21.2331	18.2424	52.3165	52.3165	39.4629
	78DCM1SSUU11	Size_04	332083878	DCM	78	Subset 01	Atlantic	SSUU	180-2000µm	8427340	2.53771	1.18798	3.07895	3.07895	1.80598
	78SUR0CCKK11	Size_01	432618656	SUR	78	Subset 01	Atlantic	CCKK	0.22-3µm	17276979	3.99358	3.15765	6.05334	6.05334	4.08178
	78SUR1GGMM11	Size_01	300385918	SUR	78	Subset 01	Atlantic	GGMM	0.8-5µm	50304772	16.7467	14.6801	29.2098	29.2098	19.7975
	78SUR1GGZZ11	Size_All	336252360	SUR	78	Subset 02	Atlantic	GGZZ	0.8-2000µm	47439462	14.1083	11.3544	22.9535	22.9535	15.6643
	78SUR1MMQQ11	Size_02	277392802	SUR	78	Subset 01	Atlantic	MMQQ	5-20µm	2785395	1.00413	0.232751	0.420716	0.420716	0.297184
	78SUR1QQSS11	Size_03	256216492	SUR	78	Subset 01	Atlantic	QQSS	20-180µm	38089770	14.8662	11.3884	32.3447	32.3447	24.9671
	78SUR1SSUU11	Size_04	269952192	SUR	78	Subset 01	Atlantic	SSUU	180-2000µm	18474535	6.84363	5.71221	21.4767	21.4767	13.1217
	7DCM0CCII11	Size_01	155960686	DCM	7	Subset 01	Mediterranean	CCII	0.2-1.6µm	1409579	0.903804	0.51798	0.741835	0.741835	0.566795
	7DCM1GGMM11	Size_01	495768972	DCM	7	Subset 01	Mediterranean	GGMM	0.8-5µm	38199999	7.7052	6.39355	11.3998	11.3998	15.1779
	7DCM1MMQQ11	Size_02	353050826	DCM	7	Subset 01	Mediterranean	MMQQ	5-20µm	31109733	8.81169	7.1136	21.1052	21.1052	15.319
	7DCM1QQSS11	Size_03	557994308	DCM	7	Subset 01	Mediterranean	QQSS	20-180µm	88946104	15.9403	14.3463	39.0251	39.0251	28.9185
	7DCM1SSUU11	Size_04	554535804	DCM	7	Subset 01	Mediterranean	SSUU	180-2000µm	145040228	26.1553	24.3684	74.6561	74.6561	62.9623
	7SUR0CCII11	Size_01	188526642	SUR	7	Subset 01	Mediterranean	CCII	0.2-1.6µm	299842	0.159045	0	0	0	0
	7SUR1GGMM11	Size_01	970828704	SUR	7	Subset 01	Mediterranean	GGMM	0.8-5µm	81964902	8.44278	7.74	14.9032	14.9032	12.4452
	7SUR1QQSS11	Size_03	554366398	SUR	7	Subset 01	Mediterranean	QQSS	20-180µm	112182580	20.2362	18.7589	59.6398	59.6398	37.0511
	7SUR1SSUU11	Size_04	638264326	SUR	7	Subset 01	Mediterranean	SSUU	180-2000µm	96503817	15.1197	14.2727	53.5354	53.5354	53.3815
	80DCM1GGMM11	Size_01	396204688	DCM	80	Subset 01	Atlantic	GGMM	0.8-5µm	30516445	7.70219	5.3159	11.6091	11.6091	7.50832
	80DCM1MMQQ11	Size_02	396824012	DCM	80	Subset 01	Atlantic	MMQQ	5-20µm	36684412	9.2445	7.03208	24.0469	24.0469	14.8205
	80DCM1QQSS11	Size_03	428410008	DCM	80	Subset 01	Atlantic	QQSS	20-180µm	69459004	16.2132	14.2703	43.2056	43.2056	27.6444
	80DCM1SSUU11	Size_04	391310826	DCM	80	Subset 01	Atlantic	SSUU	180-2000µm	14541025	3.71598	2.53153	7.8947	7.8947	6.03874
	80SUR0GGZZ11	Size_All	379924492	SUR	80	Subset 02	Atlantic	GGZZ	0.8-2000µm	36833504	9.69495	6.62974	14.1292	14.1292	8.26608
	80SUR1GGMM11	Size_01	371940498	SUR	80	Subset 01	Atlantic	GGMM	0.8-5µm	49867748	13.4075	11.1609	22.4338	22.4338	15.6438
	80SUR1QQSS11	Size_03	359041526	SUR	80	Subset 01	Atlantic	QQSS	20-180µm	41529127	11.5667	9.31935	30.8812	30.8812	16.2986
	80SUR1SSUU11	Size_04	453301376	SUR	80	Subset 01	Atlantic	SSUU	180-2000µm	37359263	8.24159	6.67248	55.2885	55.2885	14.8041
	81DCM01SSUU11	Size_04	398947654	DCM	81	Subset 01	Atlantic	SSUU	180-2000µm	49022216	12.2879	10.4244	42.854	42.854	14.4919
	81DCM1GGMM11	Size_01	316030528	DCM	81	Subset 01	Atlantic	GGMM	0.8-5µm	46085356	14.5826	12.087	23.0904	23.0904	17.6187
	81DCM1MMQQ11	Size_02	411493386	DCM	81	Subset 01	Atlantic	MMQQ	5-20µm	1633184	0.396892	0	0	0	0
	81DCM1QQSS11	Size_03	381381020	DCM	81	Subset 01	Atlantic	QQSS	20-180µm	71123418	18.6489	17.7635	75.4974	75.4974	20.786
	81SUR01SSUU11	Size_04	334256346	SUR	81	Subset 01	Atlantic	SSUU	180-2000µm	5408182	1.61797	0.456364	2.57317	2.57317	0.765233
	81SUR1GGMM11	Size_01	342170934	SUR	81	Subset 01	Atlantic	GGMM	0.8-5µm	44095990	12.8871	10.5315	21.3028	21.3028	16.6626
	81SUR1MMQQ11	Size_02	333655336	SUR	81	Subset 01	Atlantic	MMQQ	5-20µm	7531210	2.25718	0.8645	2.9295	2.9295	0.995848
	81SUR1QQSS11	Size_03	281751174	SUR	81	Subset 01	Atlantic	QQSS	20-180µm	14976395	5.31547	3.18623	12.7514	12.7514	4.11595
	82DCM0CCKK11	Size_01	418665212	DCM	82	Subset 01	Atlantic	CCKK	0.22-3µm	24365945	5.81991	4.91414	10.2862	10.2862	7.52598
	82DCM0GGZZ11	Size_All	295771776	DCM	82	Subset 02	Atlantic	GGZZ	0.8-2000µm	62088603	20.9921	18.1128	48.6948	48.6948	31.6823
	82DCM0SSUU11	Size_04	299532542	DCM	82	Subset 01	Atlantic	SSUU	180-2000µm	10248867	3.42162	2.2932	6.10364	6.10364	4.30896
	82SUR0CCKK11	Size_01	256696428	SUR	82	Subset 01	Atlantic	CCKK	0.22-3µm	22516917	8.77181	7.23218	15.7713	15.7713	11.5301
	82SUR0GGMM11	Size_01	387095922	SUR	82	Subset 01	Atlantic	GGMM	0.8-5µm	95205463	24.5948	22.4866	54.4521	54.4521	38.7882
	82SUR0GGZZ11	Size_All	280980166	SUR	82	Subset 02	Atlantic	GGZZ	0.8-2000µm	39895105	14.1985	11.5558	33.7023	33.7023	20.5394
	82SUR0QQSS11	Size_03	284101712	SUR	82	Subset 01	Atlantic	QQSS	20-180µm	43284313	15.2355	14.0944	56.7596	56.7596	20.2363
	82SUR0SSUU11	Size_04	307122290	SUR	82	Subset 01	Atlantic	SSUU	180-2000µm	8672575	2.82382	1.84747	4.92198	4.92198	3.52465
	83SUR01QQRR11	Size_03	376330304	SUR	83	Subset 01	Atlantic	QQRR	20-200µm	8467233	2.24995	1.40907	6.19745	6.19745	1.67843
	83SUR0SSUU11	Size_04	359009870	SUR	83	Subset 01	Atlantic	SSUU	180-2000µm	20228997	5.63466	4.61775	16.7492	16.7492	15.3566
	83SUR1GGMM11	Size_01	322290596	SUR	83	Subset 01	Atlantic	GGMM	0.8-5µm	56409982	17.5028	16.0673	38.2402	38.2402	23.9816
	83SUR1GGZZ11	Size_All	362205262	SUR	83	Subset 02	Atlantic	GGZZ	0.8-2000µm	34764845	9.59811	7.47615	19.319	19.319	11.1069
	84SUR0CCKK11	Size_01	419905474	SUR	84	Subset 01	Southern	CCKK	0.22-3µm	33478196	7.97279	6.42722	16.4663	16.4663	10.3076
	84SUR0GGMM11	Size_01	284615656	SUR	84	Subset 01	Southern	GGMM	0.8-5µm	75500275	26.5271	24.9617	66.1591	66.1591	42.3279
	84SUR0GGZZ11	Size_All	324488700	SUR	84	Subset 02	Southern	GGZZ	0.8-2000µm	40795762	12.5723	10.515	24.672	24.672	13.7674
	84SUR0QQSS11	Size_03	269465470	SUR	84	Subset 01	Southern	QQSS	20-180µm	15665411	5.81351	5.03921	21.3873	21.3873	6.54135
	84SUR0SSUU11	Size_04	282237182	SUR	84	Subset 01	Southern	SSUU	180-2000µm	10896897	3.8609	2.66603	10.011	10.011	4.17242
	85DCM0CCKK11	Size_01	402584590	DCM	85	Subset 01	Southern	CCKK	0.22-3µm	45414620	11.2808	10.2161	29.9395	29.9395	17.9472
	85DCM0GGMM11	Size_01	325070510	DCM	85	Subset 01	Southern	GGMM	0.8-5µm	104909584	32.2729	30.4415	93.725	93.725	55.6052
	85DCM0GGZZ11	Size_All	332382130	DCM	85	Subset 02	Southern	GGZZ	0.8-2000µm	69165173	20.8089	18.9121	57.3116	57.3116	33.1038
	85DCM0SSUU11	Size_04	335173378	DCM	85	Subset 01	Southern	SSUU	180-2000µm	4743046	1.4151	1.0098	2.49573	2.49573	1.47491
	85DCM1QQSS11	Size_03	265843692	DCM	85	Subset 01	Southern	QQSS	20-180µm	31533753	11.8618	10.7027	17.2113	17.2113	17.5843
	85SUR0CCKK11	Size_01	380925836	SUR	85	Subset 01	Southern	CCKK	0.22-3µm	17147617	4.50156	3.88703	11.2319	11.2319	7.69917
	85SUR0GGMM11	Size_01	252381186	SUR	85	Subset 01	Southern	GGMM	0.8-5µm	45456483	18.011	16.5493	51.5973	51.5973	35.1091
	85SUR0GGZZ11	Size_All	292155070	SUR	85	Subset 02	Southern	GGZZ	0.8-2000µm	33555788	11.4856	10.1021	31.4929	31.4929	21.4027
	85SUR1QQSS11	Size_03	271177846	SUR	85	Subset 01	Southern	QQSS	20-180µm	17613312	6.49511	5.39927	15.9471	15.9471	7.88843
	86DCM1GGMM11	Size_01	414521962	DCM	86	Subset 01	Southern	GGMM	0.8-5µm	122303956	29.5048	28.3511	69.3697	69.3697	51.0019
	86DCM1GGZZ11	Size_All	380740372	DCM	86	Subset 02	Southern	GGZZ	0.8-2000µm	113150326	29.7185	28.0468	71.1992	71.1992	49.5684
	86DCM1SSUU11	Size_04	405546638	DCM	86	Subset 01	Southern	SSUU	180-2000µm	38445216	9.47985	8.62164	29.0166	29.0166	15.3575
	86SUR1GGMM11	Size_01	372014654	SUR	86	Subset 01	Southern	GGMM	0.8-5µm	120286476	32.3338	31.4875	73.2235	73.2235	73.9382
	86SUR1GGZZ11	Size_All	266557732	SUR	86	Subset 02	Southern	GGZZ	0.8-2000µm	81613412	30.6175	29.7273	69.9041	69.9041	71.7691
	86SUR1MMQQ11	Size_02	355663412	SUR	86	Subset 01	Southern	MMQQ	5-20µm	30039106	8.44594	7.67054	12.5011	12.5011	8.17191
	86SUR1QQSS11	Size_03	346605176	SUR	86	Subset 01	Southern	QQSS	20-180µm	19860696	5.73006	3.14375	8.50257	8.50257	4.84371
	86SUR1SSUU11	Size_04	360300686	SUR	86	Subset 01	Southern	SSUU	180-2000µm	74154060	20.5812	19.1299	66.0844	66.0844	35.0722
	87SUR01QQRR11	Size_03	370639722	SUR	87	Subset 01	Southern	QQRR	20-200µm	131455141	35.4671	34.875	52.9764	52.9764	42.4564
	87SUR1GGMM11	Size_01	282551818	SUR	87	Subset 01	Southern	GGMM	0.8-5µm	21363884	7.56105	6.41853	14.4964	14.4964	10.8267
	87SUR1GGZZ11	Size_All	348587924	SUR	87	Subset 02	Southern	GGZZ	0.8-2000µm	72012786	20.6584	19.4604	31.8814	31.8814	24.5728
	87SUR1MMQQ11	Size_02	290639842	SUR	87	Subset 01	Southern	MMQQ	5-20µm	14321341	4.92752	2.61991	5.902	5.902	3.17046
	87SUR1SSUU11	Size_04	351701068	SUR	87	Subset 01	Southern	SSUU	180-2000µm	142655578	40.5616	40.1883	61.6371	61.6371	48.668
	88SUR1GGMM11	Size_01	317520294	SUR	88	Subset 01	Southern	GGMM	0.8-5µm	38929827	12.2606	10.868	27.1992	27.1992	19.5147
	88SUR1GGZZ11	Size_All	309618674	SUR	88	Subset 02	Southern	GGZZ	0.8-2000µm	53336479	17.2265	15.7017	29.4491	29.4491	22.0177
	88SUR1QQSS11	Size_03	390738364	SUR	88	Subset 01	Southern	QQSS	20-180µm	74816918	19.1476	18.3587	28.428	28.428	24.2977
	88SUR1SSUU11	Size_04	358770732	SUR	88	Subset 01	Southern	SSUU	180-2000µm	127997148	35.6766	35.2298	54.4762	54.4762	42.5207
	89SUR1GGMM11	Size_01	363012736	SUR	89	Subset 01	Atlantic	GGMM	0.8-5µm	101171219	27.8699	25.472	60.3538	60.3538	46.195
	89SUR1GGZZ11	Size_All	362842960	SUR	89	Subset 02	Atlantic	GGZZ	0.8-2000µm	80566190	22.2041	19.5648	50.0714	50.0714	35.3414
	89SUR1QQSS11	Size_03	354745986	SUR	89	Subset 01	Atlantic	QQSS	20-180µm	83913200	23.6544	22.8921	105.822	100	28.4979
	89SUR1SSUU11	Size_04	398667878	SUR	89	Subset 01	Atlantic	SSUU	180-2000µm	5163022	1.29507	0.448761	1.542	1.542	2.42916
	8DCM1GGMM11	Size_01	366302148	DCM	8	Subset 01	Mediterranean	GGMM	0.8-5µm	31255509	8.53271	6.38266	11.1574	11.1574	9.56931
	8DCM1QQSS11	Size_03	341282566	DCM	8	Subset 01	Mediterranean	QQSS	20-180µm	74158708	21.7294	18.6287	47.0368	47.0368	31.5892
	8DCM1SSUU11	Size_04	320522378	DCM	8	Subset 01	Mediterranean	SSUU	180-2000µm	93803923	29.266	26.8842	85.6521	85.6521	68.0312
	8SUR1GGMM11	Size_01	315381820	SUR	8	Subset 01	Mediterranean	GGMM	0.8-5µm	25169846	7.98075	6.32263	13.3491	13.3491	10.5423
	8SUR1MMQQ11	Size_02	400709904	SUR	8	Subset 01	Mediterranean	MMQQ	5-20µm	9365286	2.33717	0.938885	2.07594	2.07594	2.23769
	8SUR1QQSS11	Size_03	378547262	SUR	8	Subset 01	Mediterranean	QQSS	20-180µm	81154412	21.4384	19.2758	50.5153	50.5153	31.5506
	8SUR1SSUU11	Size_04	378591580	SUR	8	Subset 01	Mediterranean	SSUU	180-2000µm	78184269	20.6513	18.9129	70.0487	70.0487	45.193
	90SUR1GGMM11	Size_01	450601792	SUR	90	Subset 01	Pacific	GGMM	0.8-5µm	41916741	9.30239	7.79406	18.6018	18.6018	12.8181
	90SUR1MMQQ11	Size_02	487816470	SUR	90	Subset 01	Pacific	MMQQ	5-20µm	127780227	26.1943	22.7855	127.975	100	57.0322
	90SUR1QQSS11	Size_03	529842594	SUR	90	Subset 01	Pacific	QQSS	20-180µm	101703692	19.1951	18.5188	58.8628	58.8628	31.87
	90SUR1SSUU11	Size_04	471895068	SUR	90	Subset 01	Pacific	SSUU	180-2000µm	17523588	3.71345	2.62869	11.2169	11.2169	8.0171
	91SUR1GGMM11	Size_01	409899594	SUR	91	Subset 01	Pacific	GGMM	0.8-5µm	31678710	7.72841	6.33268	13.9607	13.9607	26.7056
	91SUR1MMQQ11	Size_02	321038058	SUR	91	Subset 01	Pacific	MMQQ	5-20µm	5814872	1.81127	1.55986	3.86834	3.86834	8.4445
	91SUR1QQSS11	Size_03	257691696	SUR	91	Subset 01	Pacific	QQSS	20-180µm	20219626	7.84644	5.60293	12.3428	12.3428	13.5042
	92SUR1GGMM11	Size_01	440297562	SUR	92	Subset 01	Pacific	GGMM	0.8-5µm	17316197	3.93284	3.07308	7.76386	7.76386	4.16189
	92SUR1GGZZ11	Size_All	334265362	SUR	92	Subset 02	Pacific	GGZZ	0.8-2000µm	18650579	5.57957	4.37879	11.5922	11.5922	6.1591
	92SUR1MMQQ11	Size_02	424210740	SUR	92	Subset 01	Pacific	MMQQ	5-20µm	21896308	5.16166	4.28172	10.1818	10.1818	6.76769
	92SUR1QQSS11	Size_03	453506714	SUR	92	Subset 01	Pacific	QQSS	20-180µm	36469820	8.04174	7.33179	15.8898	15.8898	11.6788
	92SUR1SSUU11	Size_04	361032976	SUR	92	Subset 01	Pacific	SSUU	180-2000µm	89946444	24.9136	24.2557	46.3558	46.3558	27.2086
	93DCM01QQRR11	Size_03	397943050	DCM	93	Subset 01	Pacific	QQRR	20-200µm	76090702	19.121	17.6047	70.1942	70.1942	29.7872
	93DCM0CCKK11	Size_01	322587502	DCM	93	Subset 01	Pacific	CCKK	0.22-3µm	175886	0.0545235	0	0	0	0
	93DCM1GGMM11	Size_01	429566788	DCM	93	Subset 01	Pacific	GGMM	0.8-5µm	28404877	6.61245	5.16956	12.5301	12.5301	8.48383
	93DCM1SSUU11	Size_04	290618504	DCM	93	Subset 01	Pacific	SSUU	180-2000µm	49562329	17.0541	15.4014	30.8778	30.8778	22.1731
	93SUR01GGZZ11	Size_All	419785900	SUR	93	Subset 02	Pacific	GGZZ	0.8-2000µm	49742447	11.8495	11.1459	21.6153	21.6153	13.4731
	93SUR0CCKK11	Size_01	270063032	SUR	93	Subset 01	Pacific	CCKK	0.22-3µm	152219	0.0563642	0.0216264	0.0411149	0.0411149	0.0216264
	93SUR1GGMM11	Size_01	403781822	SUR	93	Subset 01	Pacific	GGMM	0.8-5µm	36688705	9.08627	6.94183	15.1241	15.1241	10.8361
	93SUR1GGZZ11	Size_All	353101760	SUR	93	Subset 02	Pacific	GGZZ	0.8-2000µm	24056024	6.81277	4.41781	10.8828	10.8828	7.95186
	93SUR1MMQQ11	Size_02	360596630	SUR	93	Subset 01	Pacific	MMQQ	5-20µm	71203858	19.7461	18.3301	34.1235	34.1235	21.4825
	93SUR1SSUU11	Size_04	413586828	SUR	93	Subset 01	Pacific	SSUU	180-2000µm	79204171	19.1506	17.9078	33.2356	33.2356	20.8145
	93SUR2QQSS11	Size_03	367698368	SUR	93	Subset 01	Pacific	QQSS	20-180µm	86614838	23.5559	22.6456	40.7782	40.7782	26.0024
	94SUR0CCKK11	Size_01	447242190	SUR	94	Subset 01	Pacific	CCKK	0.22-3µm	1862474	0.416435	0.317216	0.594481	0.594481	0.317216
	94SUR1GGMM11	Size_01	277370068	SUR	94	Subset 01	Pacific	GGMM	0.8-5µm	24599164	8.86872	5.51448	12.9102	12.9102	8.44379
	94SUR1GGZZ11	Size_All	299066172	SUR	94	Subset 02	Pacific	GGZZ	0.8-2000µm	20956144	7.00719	4.12016	9.66486	9.66486	6.19143
	94SUR1MMQQ11	Size_02	309137548	SUR	94	Subset 01	Pacific	MMQQ	5-20µm	4447276	1.43861	0.460506	1.1859	1.1859	1.12375
	94SUR1QQSS11	Size_03	242964036	SUR	94	Subset 01	Pacific	QQSS	20-180µm	6997353	2.88	1.36512	3.87821	3.87821	3.88347
	94SUR1SSUU11	Size_04	356759450	SUR	94	Subset 01	Pacific	SSUU	180-2000µm	32827987	9.20171	6.75612	17.6445	17.6445	16.8198
	95SUR1GGMM11	Size_01	409936320	SUR	95	Subset 01	Pacific	GGMM	0.8-5µm	46568032	11.3598	9.40207	22.8532	22.8532	13.5805
	95SUR1GGZZ11	Size_All	281034084	SUR	95	Subset 02	Pacific	GGZZ	0.8-2000µm	25635826	9.12196	6.49701	15.2865	15.2865	9.9886
	95SUR1MMQQ11	Size_02	373252452	SUR	95	Subset 01	Pacific	MMQQ	5-20µm	3516560	0.94214	0.264916	0.613718	0.613718	1.00879
	95SUR1QQSS11	Size_03	351408058	SUR	95	Subset 01	Pacific	QQSS	20-180µm	66119477	18.8156	16.5337	47.8132	47.8132	30.2486
	95SUR1SSUU11	Size_04	280943972	SUR	95	Subset 01	Pacific	SSUU	180-2000µm	77232773	27.4905	25.3094	61.0366	61.0366	111.438
	96DCM1GGMM11	Size_01	382570016	DCM	96	Subset 01	Pacific	GGMM	0.8-5µm	25082978	6.55644	4.7435	9.40172	9.40172	6.86228
	96DCM1GGZZ11	Size_All	309743512	DCM	96	Subset 02	Pacific	GGZZ	0.8-2000µm	20033231	6.46768	4.42862	9.81227	9.81227	6.79104
	96DCM1SSUU11	Size_04	348308722	DCM	96	Subset 01	Pacific	SSUU	180-2000µm	8801167	2.52683	1.36086	3.73249	3.73249	2.46049
	96DCM2MMQQ11	Size_02	291494202	DCM	96	Subset 01	Pacific	MMQQ	5-20µm	34841547	11.9527	9.6579	25.2251	25.2251	16.847
	96SUR0CCKK11	Size_01	365413504	SUR	96	Subset 01	Pacific	CCKK	0.22-3µm	6190432	1.69409	1.0558	2.15981	2.15981	1.88322
	96SUR1GGMM11	Size_01	373864534	SUR	96	Subset 01	Pacific	GGMM	0.8-5µm	29351739	7.8509	6.38024	13.6962	13.6962	10.5599
	96SUR1GGZZ11	Size_All	353386924	SUR	96	Subset 02	Pacific	GGZZ	0.8-2000µm	17673661	5.00122	3.58845	7.60759	7.60759	6.14334
	96SUR1MMQQ11	Size_02	401259786	SUR	96	Subset 01	Pacific	MMQQ	5-20µm	4064713	1.01299	0.371185	0.910586	0.910586	0.810376
	96SUR1QQSS11	Size_03	340958350	SUR	96	Subset 01	Pacific	QQSS	20-180µm	96708673	28.3638	26.316	79.2836	79.2836	51.9615
	96SUR1SSUU11	Size_04	359449426	SUR	96	Subset 01	Pacific	SSUU	180-2000µm	80934794	22.5163	21.8378	37.9087	37.9087	57.9776
	97DCM1GGZZ11	Size_All	363805874	DCM	97	Subset 02	Pacific	GGZZ	0.8-2000µm	24285110	6.67529	4.34478	8.89843	8.89843	6.15158
	97DCM1SSUU11	Size_04	349671766	DCM	97	Subset 01	Pacific	SSUU	180-2000µm	8069735	2.3078	0.577902	1.85206	1.85206	1.00784
	97DCM2GGMM11	Size_01	276181408	DCM	97	Subset 01	Pacific	GGMM	0.8-5µm	20852973	7.55046	5.51899	11.8259	11.8259	7.99537
	97SUR1GGMM11	Size_01	374871396	SUR	97	Subset 01	Pacific	GGMM	0.8-5µm	28647668	7.642	6.51822	13.9689	13.9689	10.3118
	97SUR1GGZZ11	Size_All	414661638	SUR	97	Subset 02	Pacific	GGZZ	0.8-2000µm	23880251	5.75897	4.33792	9.1325	9.1325	6.8358
	97SUR1QQSS11	Size_03	352208076	SUR	97	Subset 01	Pacific	QQSS	20-180µm	111392718	31.627	30.0956	92.5883	92.5883	57.6932
	97SUR1SSUU11	Size_04	402067158	SUR	97	Subset 01	Pacific	SSUU	180-2000µm	48023246	11.9441	10.7234	27.1584	27.1584	23.3559
	98DCM0CCKK11	Size_01	245047642	DCM	98	Subset 01	Pacific	CCKK	0.22-3µm	3293853	1.34417	0.638233	1.06728	1.06728	0.690398
	98DCM1QQSS11	Size_03	314763856	DCM	98	Subset 01	Pacific	QQSS	20-180µm	52323271	16.623	14.2495	45.7903	45.7903	29.5408
	98DCM1SSUU11	Size_04	300369170	DCM	98	Subset 01	Pacific	SSUU	180-2000µm	34831330	11.5962	8.44926	29.635	29.635	16.8579
	98SUR0CCKK11	Size_01	243846474	SUR	98	Subset 01	Pacific	CCKK	0.22-3µm	4210999	1.72691	0.912264	1.52859	1.52859	1.23787
	98SUR1GGMM11	Size_01	333559304	SUR	98	Subset 01	Pacific	GGMM	0.8-5µm	12895320	3.86598	2.71372	5.4881	5.4881	4.317
	98SUR1MMQQ11	Size_02	326687354	SUR	98	Subset 01	Pacific	MMQQ	5-20µm	24794867	7.58978	6.59755	18.6092	18.6092	15.4073
	98SUR1QQSS11	Size_03	352651994	SUR	98	Subset 01	Pacific	QQSS	20-180µm	96442291	27.3477	26.1041	80.2812	80.2812	50.1792
	98SUR1SSUU11	Size_04	383432150	SUR	98	Subset 01	Pacific	SSUU	180-2000µm	22448367	5.85459	4.40386	15.4748	15.4748	8.75856
	99SUR0CCKK11	Size_01	325216000	SUR	99	Subset 01	Pacific	CCKK	0.22-3µm	5523606	1.69844	0.909556	1.76455	1.76455	1.45497
	99SUR1GGMM11	Size_01	304831264	SUR	99	Subset 01	Pacific	GGMM	0.8-5µm	21754107	7.13644	5.4355	11.239	11.239	8.8066
	99SUR1GGZZ11	Size_All	306644606	SUR	99	Subset 02	Pacific	GGZZ	0.8-2000µm	16609546	5.41655	3.41645	6.86004	6.86004	5.3754
	99SUR1MMQQ11	Size_02	261575298	SUR	99	Subset 01	Pacific	MMQQ	5-20µm	770169	0.294435	0.0312327	0.0527579	0.0527579	0.0374792
	99SUR1QQSS11	Size_03	279704718	SUR	99	Subset 01	Pacific	QQSS	20-180µm	56740209	20.2858	18.1571	56.4299	56.4299	34.4222
	99SUR1SSUU11	Size_04	278034022	SUR	99	Subset 01	Pacific	SSUU	180-2000µm	37743710	13.5752	12.4906	42.5476	42.5476	46.7757
	9DCM0CCII11	Size_01	398299904	DCM	9	Outlier	Mediterranean	CCII	0.2-1.6µm	7218701	1.81238	1.57969	2.49137	2.49137	1.99746
	9DCM1GGMM11	Size_01	298198124	DCM	9	Outlier	Mediterranean	GGMM	0.8-5µm	28040004	9.40315	6.5685	11.8338	11.8338	9.1563
	9DCM1SSUU11	Size_04	351069196	DCM	9	Outlier	Mediterranean	SSUU	180-2000µm	20827875	5.9327	4.26464	15.2168	15.2168	11.3188
	9SUR0CCII11	Size_01	464335254	SUR	9	Outlier	Mediterranean	CCII	0.2-1.6µm	8461291	1.82224	0.811325	1.25664	1.25664	1.11741
	9SUR1GGMM11	Size_01	328553102	SUR	9	Outlier	Mediterranean	GGMM	0.8-5µm	21092416	6.41979	4.64142	9.35338	9.35338	7.40534
	9SUR1SSUU11	Size_04	332470438	SUR	9	Outlier	Mediterranean	SSUU	180-2000µm	57124180	17.1817	15.3068	54.377	54.377	24.7882
												Average			Average
											Size_01	5.95474	23.6529	23.5243	9.38065
											Size_02	6.79929	33.7191	33.7147	11.5265
											Size_03	18.3835	26.816	26.7668	35.2299
											Size_04	9.81871	23.4093	23.371	21.9831
											Size_All	10.5835	28.0594	27.7995	16.8561
												10.0521	26.1204	26.0293	18.6018

## Sheet: Detection in percentage
	Detection of MAGs and SAGs across TARA Oceans metagenomes
	Detection corresponds to horizontal coverage, here ranging from 0% to 100% (when all positions are covered by atg least one read)
	MAGs and SAGs	Max_Detection	100DCM0CCKK11	100DCM1GGMM11	100DCM1GGZZ11	100DCM1QQSS11	100DCM1SSUU11	100SUR0CCKK11	100SUR1GGMM11	100SUR1GGZZ11	100SUR1MMQQ11	100SUR1QQSS11	100SUR1SSUU11	102DCM0CCKK11	102DCM1GGMM11	102DCM1GGZZ11	102DCM1MMQQ11	102DCM1QQSS11	102SUR0CCKK11	102SUR1GGMM11	102SUR1GGZZ11	102SUR1MMQQ11	102SUR1QQSS11	102SUR1SSUU11	106DCM1GGMM11	106DCM1GGZZ11	106DCM1MMQQ11	106DCM1QQSS11	106DCM1SSUU11	106SUR1GGMM11	106SUR1GGZZ11	106SUR1MMQQ11	106SUR1QQSS11	106SUR1SSUU11	109DCM01QQSS11	109DCM0CCKK11	109DCM1GGMM11	109DCM1GGZZ11	109DCM1MMQQ11	109DCM1QQSS11	109SUR0CCKK11	109SUR1GGMM11	109SUR1GGZZ11	109SUR1MMQQ11	109SUR1QQSS11	109SUR1SSUU11	10DCM1GGMM11	10DCM1QQSS11	10DCM1SSUU11
	TARA_ARC_108_MAG_00239	79.9411	0	0.00142594	0.00391919	0.00977662	0	0.000836776	0.00202363	0.0072236	0.00577205	0.0111599	0.00367157	0.00127224	0.00497797	0.00362034	0.00807745	0.00258718	0	0.00451688	0.00295433	0.0139093	0.00585743	0	0.00630144	0.0170771	0.0096827	0.00463642	0.00156255	0.00598551	0.00392773	0.00806038	0.00314218	0	0	0	0.00272379	0.00538781	0.00648929	0.00801768	0	0.000836776	0.0067369	0.0194679	0.00499504	0.00377403	0.0124919	0.00070016	0.000708698
	TARA_AON_82_MAG_00274	89.6458	0.147196	0.748803	0.57676	0.0747982	0.0810194	0.137845	0.478984	0.493378	0.0712889	0.154336	0.156805	0.414243	2.72598	2.17995	0.0902866	0.0918893	0.297704	0.640627	0.545107	0.196472	0.159145	0.0215804	0.791652	0.674156	0.128214	0.0792419	0.0700659	0.674817	0.576973	0.0326706	0.0879166	0.020441	0.0814372	0.41959	0.710276	0.536273	0.0739095	0.319953	0.227205	0.603012	0.579024	0.0555954	0.0704685	0.117488	3.33115	0.0696633	0.0121081
	TARA_AOS_82_MAG_00129	98.5765	0.274293	1.01081	0.815673	0.114783	0.156314	0.26503	0.717647	0.709648	0.127626	0.253216	0.268141	0.576692	2.69579	2.17313	0.155241	0.130298	0.470265	0.891241	0.771544	0.307836	0.230503	0.0403253	1.04433	0.934869	0.223857	0.15568	0.130176	0.922771	0.851837	0.0695814	0.13638	0.0507605	0.139354	0.670694	0.974707	0.787449	0.124157	0.455912	0.395383	0.884178	0.818169	0.111182	0.138765	0.221527	2.92686	0.0657111	0.0121492
	TARA_IOS_50_MAG_00124	97.7694	0.143593	1.02067	0.512328	0.0650279	0.0747769	0.126765	0.399343	0.416536	0.0607651	0.140962	0.153096	0.339488	1.37393	1.17473	0.0769154	0.0802346	0.266712	0.578134	0.487823	0.175425	0.141071	0.0236232	0.675832	0.586394	0.136073	0.0898792	0.0690299	0.619273	0.517682	0.0409257	0.0911927	0.0282891	0.085588	0.388408	0.627244	0.468524	0.0726241	0.367507	0.210347	0.565179	0.638643	0.0719081	0.0727569	0.127225	0.874605	0.0205127	0.00986277
	TARA_IOS_50_MAG_00127	97.4257	0.144207	0.672102	0.515398	0.0676619	0.0752438	0.124698	0.427996	0.422775	0.0471907	0.152569	0.150326	0.369976	2.41078	1.84705	0.0874501	0.0789164	0.280499	0.605574	0.503095	0.177971	0.154488	0.0164329	0.738919	0.638338	0.11175	0.073308	0.0585098	0.635499	0.5671	0.0243912	0.0855358	0.0218692	0.0745716	0.399121	0.669397	0.497325	0.0608328	0.288591	0.209191	0.569068	0.508693	0.0570526	0.0555577	0.101608	2.5483	0.0625481	0.00772172
	TARA_PON_109_MAG_00221	97.4782	0.0855932	0.473723	0.362888	0.0409884	0.0449252	0.0865604	0.292932	0.296135	0.0349569	0.0893883	0.0901646	0.300707	2.46576	1.89476	0.0551707	0.0531992	0.162253	0.392849	0.326385	0.130654	0.0875893	0.0135663	0.527803	0.442838	0.075286	0.0589535	0.0407789	0.417566	0.377496	0.020103	0.0548688	0.0191542	0.0486525	0.252085	0.442635	0.330076	0.0505439	0.233608	0.118837	0.381556	0.362334	0.0485231	0.0382529	0.0699815	3.49274	0.0755263	0.0118412
	TARA_PSW_86_MAG_00257	97.6909	0.0943912	0.700355	0.35496	0.0442299	0.0499319	0.0828672	0.29612	0.303021	0.046862	0.0986807	0.106051	0.217266	1.04922	0.835255	0.0535231	0.0566972	0.173219	0.400404	0.365295	0.126623	0.105649	0.0118575	0.499418	0.422592	0.0835344	0.0700402	0.0483475	0.448048	0.392555	0.0213123	0.0644998	0.0204731	0.0608721	0.282308	0.446703	0.358989	0.0465649	0.268006	0.142728	0.392643	0.396354	0.0477637	0.0368287	0.071213	0.609957	0.0108412	0.0049098
	TARA_AON_82_MAG_00271	97.6792	0.100141	0.0758124	0.0528245	0.00427811	0.00270824	0	0.00751882	0.0117694	0.0105392	0.010429	0.00161577	0.765974	0.650199	0.662243	0.0111359	0	0.00224004	0.00671093	0.0113746	0.00282759	0.000624273	0.00162495	2.18228	3.62034	0.0182233	0.00349776	0.00153314	0.0297539	0.054174	0.00915294	0.0033876	0.00291021	0	0.0030112	0.00549911	0.00967623	0.00655487	0.0022125	0.00421384	0.00309382	0.606766	0.00463614	0.00138625	0.00268988	68.2714	0.0330497	0.00210233
	TARA_AOS_82_MAG_00186	93.5308	27.3261	24.0512	13.5786	0.010996	0.00602681	0.0405676	0.023016	0.0177195	0.0152769	0.0282202	0.00779791	41.6178	49.1369	50.1042	0.753854	0.00456627	0.0873551	0.0715578	0.217301	0.0207749	0.0024678	0.0034331	52.82	57.7808	0.536537	0.01594	0.038998	2.82197	3.48021	0.0343981	0.0151342	0.00777273	0.00429767	0.0195074	0.0187519	0.0304614	0.0164268	0.0177363	0.00938436	0.0256937	3.62271	0.0212701	0.0111555	0.0050783	52.9679	0.0157049	0.00742019
	TARA_ARC_108_MAG_00264	99.3565	0.105067	0.0802711	0.0642188	0.00411525	0.00468549	0.0056359	0.00555036	0.00812596	0.00608259	0.00794538	0.00231899	0.56588	0.476542	0.538166	0.0104164	0.00408674	0.00143511	0.00669085	0.00532226	0.00585449	0.00432434	0.00411525	1.61837	2.68111	0.0137143	0.00226196	0.00325038	0.0334732	0.0335018	0.00613961	0.00486607	0.00241403	0.00672886	0.00387765	0.00797389	0.00430533	0.00571193	0.0056359	0.00320286	0.00415327	0.311904	0.00475202	0.00436236	0.00361154	63.3792	0.0209564	0.00406773
	TARA_ION_45_MAG_00030	99.2766	7.06973	6.19314	3.32658	0.0127973	0.00999081	0.018026	0.0229459	0.0198993	0.0217108	0.0290941	0.017381	14.9012	18.7536	19.8308	0.225761	0.012214	0.0303773	0.0334033	0.0651736	0.0216216	0.00789796	0.0114387	24.6595	30.0819	0.176033	0.0144167	0.0158783	0.642164	0.893389	0.018074	0.0153293	0.0121523	0.00944873	0.013058	0.0245036	0.0227332	0.0201326	0.0254574	0.0162968	0.0306518	4.66248	0.0254025	0.0145128	0.0153499	58.6737	0.0247163	0.0150343
	TARA_MED_95_MAG_00198	98.3032	0.120023	0.0978291	0.0561815	0.00369541	0.00203884	0.00324941	0.0107676	0.00778017	0.0141303	0.0045874	0.00369541	0.882133	0.617841	0.728243	0.0187744	0.000481394	0.00234326	0.00938718	0.00895534	0.0035609	0.00285297	0.000715011	2.57622	4.33125	0.0214503	0.00136631	0.00136631	0.0276943	0.04329	0.00483518	0.0023291	0.0015079	0.00284589	0.00552187	0.00700145	0.00765983	0.00477854	0.0038016	0.00301579	0.0062298	0.449671	0.00380867	0.00324233	0.00395026	74.9262	0.0412654	0.0083536
	TARA_MED_95_MAG_00421	99.3696	8.38666	7.22258	3.80431	0.00698815	0.0109739	0.00967016	0.0193701	0.0167403	0.0129631	0.0249651	0.00779275	17.911	22.2205	23.4959	0.239243	0.00563969	0.0239892	0.0301057	0.0586766	0.00983407	0.00316627	0.00590789	31.7642	38.3971	0.214628	0.00660074	0.0071148	0.79273	0.990365	0.0174629	0.0100129	0.00528954	0.00481273	0.00886556	0.0123075	0.0125235	0.0166136	0.00640704	0.00594514	0.0179546	6.0068	0.0104375	0.00570674	0.00587809	86.436	0.0495503	0.0104822
	TARA_PSE_93_MAG_00017	99.5122	75.2124	71.1929	44.1988	0.0121226	0.0129642	0.140998	0.0221681	0.0415126	0.0169756	0.0185843	0.0355735	95.394	98.6038	98.6349	3.29471	0.0255958	0.313333	0.251594	0.88644	0.0199418	0.00480558	0.00817899	97.1093	98.0472	1.92449	0.0358722	0.104019	10.5599	13.3313	0.107291	0.0289557	0.0107786	0.00538931	0.0547687	0.0315892	0.0366663	0.0134461	0.0392524	0.0167992	0.0338223	1.44581	0.0448385	0.0100184	0.0124484	26.9429	0.0188694	0.00494812
	TARA_PSE_93_MAG_00090	99.449	0.0381907	0.0347946	0.0237191	0.00256236	0.00227171	0.00111673	0.00867379	0.0033349	0.00966049	0.00279948	0.00254707	1.10416	0.867639	0.975786	0.00709813	0.00474993	0.0019581	0.00293716	0.00254707	0.00285302	0.00374029	0.000803129	2.83348	4.58455	0.0247823	0.00124676	0.00178983	0.0262355	0.0386496	0.00452812	0.00256236	0.00310543	0.00212638	0.000543068	0.002004	0.00273829	0.00152977	0.00270769	0.00240174	0.00431395	0.450716	0.0033196	0.00226406	0.000634854	63.3717	0.0294863	0.00335019
	TARA_ION_45_MAG_00147	67.1225	14.7138	1.35449	1.77078	0.0114496	0.00437061	1.87345	0.995722	1.79339	0.055451	0.0338427	0.00385592	0.168935	1.95751	3.60884	0.426446	0.00625216	0.534868	9.77977	3.22412	0.298568	1.5401	0.0160059	0.620744	2.75393	0.0642513	0.0116943	0.0173812	0.0636269	0.166488	0.147403	0.0367114	0.00140062	0.0304424	0.0732203	0.210565	0.216497	0.185059	0.0153899	0.0467014	0.357124	0.164396	0.047697	0.289312	0.0374455	0.484741	0.165931	0.0287296
	TARA_ARC_108_MAG_00116	99.2259	0.00161968	0.0110505	0.0121842	0.0119306	0.00590418	0.000308655	0.0137856	0.011081	0.015283	0.0160562	0.00471234	0.000705935	0.00658872	0.00808616	0.01752	0.00534188	0.00235617	0.00986475	0.00863013	0.0226785	0.00323935	0.00204446	0.00816562	0.0255298	0.0202368	0.00763082	0.00663762	0.00836426	0.0121659	0.014461	0.00795475	0.010207	0.00717242	0.00290014	0.00743829	0.00831842	0.0119887	0.0104698	0.0029307	0.0105401	0.011023	0.0130185	0.00873709	0.0036183	0.00865763	0.00487737	0.00727327
	TARA_ARC_108_MAG_00189	99.8896	0.00137308	0.0121	0.01097	0.0104898	0.00175367	0.00130281	0.00369471	0.00634133	0.00555378	0.0126856	0.00394064	0.00100712	0.00413094	0.00612175	0.0125538	0.00411044	0.000919287	0.00334925	0.00280178	0.019712	0.00307112	0.000939781	0.004614	0.0161871	0.0121147	0.00457887	0.00245338	0.00351613	0.00586119	0.0108382	0.0059578	0.00121791	0.00176831	0.00138186	0.00691515	0.006476	0.00811256	0.00709081	0.000913432	0.00259098	0.00307698	0.00986038	0.0069415	0.00135551	0.00372399	0.00386159	0.00155166
	TARA_ARC_108_MAG_00217	99.518	0.00199771	0.00643152	0.0103828	0.0237107	0.00349526	0.00107094	0.00698464	0.00952959	0.0166172	0.0319046	0.00525466	0.00298921	0.00635502	0.00888526	0.0317633	0.00917065	0.00222426	0.00768193	0.0067934	0.0453737	0.01439	0.00155933	0.00768193	0.0650507	0.0440585	0.00963845	0.00313044	0.00515169	0.0134897	0.0276797	0.0132308	0.00474567	0.00384243	0.00300098	0.00591664	0.00570775	0.0115538	0.0101945	0.00262145	0.00619615	0.0071494	0.0179088	0.00699641	0.00355411	0.00711409	0.00487513	0.00281269
	TARA_ARC_108_MAG_00232	98.4921	0.00279676	0.0109899	0.00747054	0.0130359	0.000947895	0.00106052	0.0107553	0.00661649	0.00794918	0.0234909	0.00713267	0.00245889	0.005922	0.00634432	0.0276954	0.00624109	0.0025809	0.00665403	0.00905662	0.0590979	0.00677604	0.000722652	0.00481455	0.0447387	0.0175783	0.00661649	0.000760193	0.00632555	0.00764885	0.0213792	0.00735791	0.00189579	0.00170809	0.00260906	0.00324724	0.00685112	0.0154385	0.0088783	0.00190517	0.0073673	0.0077427	0.01572	0.00756439	0.00166116	0.00317216	0.00628801	0.00263721
	TARA_ARC_108_MAG_00267	85.9567	0.00181303	0.00239144	0.00754639	0.0183975	0.00264175	0.000818569	0.00419094	0.00833114	0.00832099	0.0249156	0.00195509	0.00125491	0.00278043	0.00515834	0.0104993	0.00490803	0.000930192	0.00508054	0.00801318	0.0107936	0.0348162	0.000280749	0.00405564	0.116913	0.0291302	0.0109424	0.00528349	0.00443786	0.00821613	0.022717	0.0122988	0.0020498	0.00253012	0.00184685	0.00287852	0.0068868	0.008551	0.00660267	0.00364635	0.00175553	0.00437698	0.0154175	0.0198486	0.00247938	0.00513466	0.0113213	0.00459007
	TARA_MED_95_MAG_00399	99.6712	0.00262704	0.0039147	0.0134399	0.0293401	0.00205795	0.00346057	0.00217292	0.0125604	0.0094907	0.0347839	0.00406991	0.00286848	0.00367326	0.00809382	0.00899633	0.00324213	0.00411589	0.00419062	0.00438032	0.0123879	0.00397793	0.00198897	0.00897334	0.402168	0.162699	0.00840999	0.0029662	0.00320764	0.0210853	0.0497126	0.0251897	0.00102897	0.00117268	0.00424811	0.00212118	0.0059554	0.00745575	0.00447805	0.00415038	0.00208669	0.00795586	0.0152277	0.00939872	0.0031559	0.0146758	0.103202	0.00690964
	TARA_PSE_93_MAG_00171	99.941	0.00137741	0.0113775	0.0136797	0.0158208	0.00390452	0.00027215	0.00925309	0.0110387	0.0128771	0.0185173	0.00423221	0.00099418	0.00650938	0.00943638	0.0290673	0.00670099	0.00128577	0.00741469	0.00977518	0.0335272	0.0092642	0.00166345	0.00968076	0.0669072	0.0399866	0.00822281	0.005443	0.00762019	0.0125883	0.0256626	0.0106749	0.00917534	0.00466543	0.00133298	0.0104417	0.00685095	0.0148738	0.0108804	0.00137741	0.0063622	0.00957801	0.0139185	0.00855606	0.00555963	0.00853106	0.00699258	0.00430719
	TARA_PSE_93_MAG_00253	99.5907	0	0.0145338	0.0224273	0.0114049	0.0022053	0.000984653	0.00708787	0.00786909	0.0089107	0.0100378	0.00401592	0	0.00303534	0.00352766	0.0112503	0.0057533	0.00100907	0.00437398	0.00421122	0.0181306	0.00399151	0.00136712	0.00474424	0.020991	0.0172029	0.00357242	0.00276679	0.00262845	0.00773888	0.0168368	0.00959833	0.0033405	0.00173738	0	0.0311386	0.00775109	0.00895546	0.00918331	0.00104569	0.00305975	0.00554986	0.0132318	0.0061195	0.00188386	0.0107498	0.0417176	0.00487444
	TARA_PSW_86_MAG_00256	99.4727	0.00230605	0.00441374	0.00621936	0.0196139	0.00242102	0.00224519	0.00454899	0.0085998	0.00868771	0.0216945	0.00323479	0.0030026	0.00344217	0.00953304	0.0206936	0.00866743	0.00296654	0.00461662	0.0137574	0.0270212	0.039541	0.00167037	0.00395613	0.068334	0.0247557	0.0139919	0.00392457	0.00353234	0.00859078	0.0269288	0.0200782	0.00156217	0.00266447	0.0034016	0.00317618	0.0064831	0.00682574	0.00775447	0.00249315	0.00292145	0.00788973	0.0237323	0.026239	0.00185747	0.00472256	0.00539657	0.00315814
	TARA_SOC_28_MAG_00037	99.8362	0.00176531	0.00575944	0.135422	0.0124426	0.00428999	0.000884298	0.0066799	0.00812633	0.00892187	0.0113808	0.0037936	0.00185078	0.00414535	0.0124492	0.0202435	0.00193296	0.000973056	0.00438533	0.00657799	0.0265224	0.00474694	0.00270549	0.00838603	0.088673	0.0319432	0.00582519	0.00431301	0.00625583	0.00605859	0.0134814	0.0077187	0.00634459	0.00466475	0.00255427	0.00555562	0.0361411	0.00931636	0.00943799	0.000673907	0.00375416	0.00590408	0.00836302	0.00608818	0.00453655	0.00713027	0.00518744	0.00407303
	TARA_SOC_28_MAG_00060	81.7581	0.00142594	0.00224545	0.00371236	0.0103667	0	0.00221266	0.00375334	0.00684287	0.00871954	0.0161688	0.00682648	0	0.00354846	0.00355665	0.0259046	0.0043106	0.00188486	0.0054661	0.00868676	0.0293137	0.00664619	0	0.00337636	0.0324688	0.0265192	0.00506454	0.000663799	0.0044663	0.0124483	0.0138005	0.00726901	0.00164721	0.00376153	0.00142594	0.00656424	0.00886705	0.00966197	0.00585127	0	0.00392543	0.00561361	0.00726082	0.0118746	0.00435157	0.00295841	0.00261422	0.000786725
	TARA_AON_82_MAG_00300	94.4829	0.159464	16.958	21.2483	2.24369	2.05663	0.289721	7.65672	6.19092	1.91328	2.87781	1.26518	0.109953	0.733218	0.917683	0.925623	0.398144	0.221441	5.59018	4.63751	7.6827	0.631663	0.625764	1.21235	1.07414	1.67144	0.531036	0.120289	2.48663	2.17856	0.587989	1.21495	0.166762	0.223926	0.202646	2.18975	1.38211	0.630611	1.16969	0.339716	6.75982	8.17346	2.36465	1.32062	0.971222	53.0824	6.66647	5.1093
	TARA_ION_45_MAG_00156	98.6599	1.10459	2.81666	2.64602	0.98122	0.39411	1.18741	2.82033	2.61391	2.04672	1.81293	1.07625	4.21295	38.5174	32.1034	4.89043	1.63422	1.80928	3.33101	3.33383	2.70053	1.66231	2.01412	15.4775	11.4455	3.63043	1.99376	0.81756	4.44912	4.11332	1.87906	2.67501	1.0817	1.43878	1.50477	4.18372	3.25161	3.02108	5.90754	6.69787	56.7145	65.9766	15.7278	7.5777	11.4603	17.4466	0.17436	0.273736
	TARA_IOS_50_MAG_00114	98.5686	0.13369	3.39394	3.71111	0.514623	0.355615	0.148172	2.17741	1.67968	0.67202	0.760822	0.365424	0.146935	0.900452	1.43544	2.23701	1.06059	0.797471	22.8827	18.3153	17.5019	1.58346	2.08151	5.34527	4.40772	3.21126	2.79797	0.555759	10.7279	9.6916	2.90784	6.54874	0.903661	1.09103	0.291379	10.7326	6.08522	2.415	3.86744	0.932812	30.3577	33.7749	6.35474	4.64876	4.10961	7.69426	0.894459	0.680761
	TARA_PON_109_MAG_00222	95.9538	0.110126	4.25293	5.17784	0.610736	0.489847	0.143223	2.45946	1.91345	0.692841	0.810254	0.399575	0.116259	0.642094	0.954394	1.35415	0.583491	0.405005	12.0987	9.73494	9.75952	0.874323	1.17007	2.64518	2.21008	1.90405	1.35431	0.245715	5.21873	4.80555	1.31945	3.23942	0.444885	0.539484	0.197069	5.40086	3.12759	1.22806	1.85403	0.462461	14.7251	16.9359	3.21149	2.32108	1.99804	11.426	1.33283	1.05381
	TARA_PON_109_MAG_00226	97.6726	1.03878	2.68362	2.50471	0.845107	0.31943	1.06915	2.6638	2.43487	1.85147	1.65358	0.965885	5.37237	52.0503	46.3092	5.52255	1.54259	1.65391	3.16302	3.09862	2.48055	1.47997	1.84512	5.41059	4.56264	1.99032	1.19979	0.491956	2.6113	2.58602	1.30265	1.79289	0.917668	0.704763	1.2736	2.50083	2.30602	1.63842	1.84942	1.92591	7.79826	9.17428	2.87371	1.91539	2.26893	18.4092	0.189201	0.284445
	TARA_PSE_93_MAG_00220	85.7941	0.111753	10.4172	13.0825	1.3229	1.25663	0.201946	4.81249	3.91378	1.25554	1.79117	0.817151	0.0952607	0.607063	0.772676	0.996001	0.342859	0.24794	6.04572	4.95614	6.64988	0.576214	0.663903	1.28272	1.08189	1.52455	0.620594	0.115055	2.64255	2.354	0.706746	1.36615	0.178973	0.292273	0.158192	2.4083	1.51447	0.65151	1.03577	0.342726	7.13509	8.38439	1.89525	1.25893	0.960142	28.3121	3.10132	2.47026
	TARA_PSE_93_MAG_00236	96.6558	73.6811	94.2227	92.7213	74.2159	33.3944	81.8201	95.5125	94.9595	92.4487	91.0521	78.2573	88.9262	96.6558	96.6493	93.7092	85.7329	90.8851	96.0862	95.3359	93.9872	88.3662	91.2366	93.5178	93.0688	89.466	81.5094	44.8929	94.3421	94.2041	86.4062	90.8837	72.8034	58.221	86.9325	94.8343	93.1256	90.2394	89.0992	88.9819	94.2907	95.0668	89.8468	87.1575	87.9972	14.9115	0.26874	0.541875
	TARA_AON_82_MAG_00229	94.7986	0.0503446	0.513044	0.811757	0.113122	0.0392619	0.00488664	0.217894	0.168603	0.121221	0.13173	0.0984281	5.05955	56.0595	54.3463	35.4487	12.139	13.1229	76.6897	71.2098	64.1319	20.094	26.087	36.1285	29.507	21.936	25.3536	4.53611	66.7832	65.3209	30.968	48.5426	9.59001	9.364	29.8275	72.872	56.0095	22.199	55.7412	30.7687	80.0563	79.6149	47.5589	39.9383	41.2731	0.70309	0.487011	0.334202
	TARA_AOS_82_MAG_00032	99.7821	0.073522	0.781659	1.03521	0.181928	0.0633085	0.025433	0.324055	0.270028	0.314647	0.169033	0.139192	8.47355	79.1415	76.8157	54.9907	19.6848	21.808	93.7849	90.9126	85.5993	32.5136	41.5062	66.3265	56.0431	39.0321	41.8273	7.89282	88.9281	87.1207	49.5258	71.1921	16.3483	16.9959	47.3591	92.2855	78.3835	35.7535	83.0382	49.7723	99.0534	99.1289	74.6923	63.0631	66.8931	0.302198	0.22889	0.163844
	TARA_AOS_82_MAG_00131	87.9105	0.0669394	8.43047	14.9523	3.32766	1.31579	0.0344699	2.39385	2.45684	1.07885	4.43067	2.49344	0.395131	23.7321	20.8327	9.11066	12.225	1.09578	31.6523	35.2906	47.3489	20.7444	4.06602	10.557	10.3045	4.86564	4.34611	0.804343	2.70449	3.38928	2.18748	5.73558	0.521276	0.995546	0.122155	4.4543	3.95039	2.09016	9.88487	0.135849	7.72335	10.5795	7.21371	6.02951	2.60422	24.6953	4.8073	3.25972
	TARA_MED_95_MAG_00462	91.2447	0.0358477	1.29041	5.34066	4.51226	1.3518	0.0342142	5.56736	3.78817	3.39596	6.70349	3.69443	0.0211717	1.43845	1.55934	0.886544	0.589419	0.0403781	3.97978	3.13937	7.92639	0.842899	0.397559	4.28196	4.37574	3.44506	5.34888	0.695648	7.18776	7.09362	6.05992	9.55447	1.01153	0.827521	0.0489922	6.30705	4.07967	2.95102	5.97726	0.130297	11.0743	12.6498	7.52059	5.37645	2.34467	8.4492	53.0413	49.448
	TARA_PON_109_MAG_00124	99.3128	0.0829957	7.67361	13.8102	2.37871	1.07129	0.0272202	1.84341	1.86574	0.82182	3.35595	1.82113	0.347314	21.2879	18.8294	8.18581	11.3417	1.09724	28.4444	31.6813	42.4731	19.3098	3.9875	7.42755	7.64194	3.5402	3.12077	0.57334	1.79937	2.41365	1.57394	3.88123	0.356938	0.677141	0.0879854	2.69463	2.53192	1.40345	7.25026	0.0763749	4.89717	7.11592	4.80964	3.99648	1.84719	21.3505	4.02213	2.8696
	TARA_PSE_93_MAG_00121	99.1355	0.0594074	6.00944	8.25374	30.5596	9.67595	0.202653	40.7576	29.7602	22.3736	47.3362	25.2811	0.0543408	6.3868	6.6421	4.21554	2.80087	0.114863	20.4942	15.699	37.5306	4.79877	2.00173	17.5018	16.9793	14.3704	22.9716	3.20232	31.4497	30.6636	25.5094	39.0189	4.42405	3.16843	0.135826	26.8029	17.6952	12.06	20.9468	0.460124	36.1482	38.3425	23.665	17.7363	7.94657	1.75858	11.8734	11.2031
	TARA_PSE_93_MAG_00182	92.1547	0.23972	42.3766	88.3174	22.8667	9.33956	0.0803982	11.3522	15.1421	9.70772	34.4349	25.7206	0.00999152	0.614584	0.851424	0.680943	0.760134	0.0407131	2.03806	2.85122	7.69461	3.56617	0.36424	4.69367	6.15797	2.53389	2.99765	0.558663	1.04311	1.75567	1.29934	3.5447	0.328252	0.293342	0.0141924	1.33563	2.07448	0.913934	2.8269	0.0151245	1.19199	2.53351	1.52815	1.76616	0.65907	0.0571336	0.0407641	0.123997
	TARA_PSE_93_MAG_00200	86.2147	0.0274188	0.394996	1.10095	0.103152	0.0668876	0.0194118	0.122571	0.125037	0.443705	0.492564	0.129904	0.0198491	0.355957	0.35514	0.242497	0.175911	0.0399347	0.627966	0.684998	1.26618	0.360459	0.0822206	0.297485	0.332911	0.178176	0.151825	0.0449956	0.147137	0.190011	0.130127	0.252096	0.0444078	0.0546083	0.0286231	0.183817	0.198426	0.143481	0.31198	0.0265443	0.26507	0.390896	0.229379	0.224512	0.119754	0.0676905	0.309342	0.432859
	TARA_PSE_93_MAG_00201	97.6094	0.0194803	3.54007	5.86059	51.4659	6.75888	0.058873	35.0775	38.4245	25.4524	68.6042	50.5708	0.183377	24.6979	34.8546	25.4254	30.1083	0.951672	74.7653	87.2329	97.6094	64.1269	9.8534	7.91254	12.8038	7.05229	15.4291	1.64869	11.2337	16.4914	13.4876	26.6767	1.96012	2.30939	0.0566729	15.5242	19.0276	11.9821	30.4659	0.19128	20.5424	35.2481	28.2922	28.1426	10.329	0.0121007	0.0108042	0.00809332
	TARA_PSW_86_MAG_00160	99.5903	4.48442	96.1397	97.7587	55.3567	19.055	0.787313	71.1295	57.9977	33.7631	72.7208	55.4721	0.0376098	2.18971	2.3465	1.89126	2.11456	0.43112	12.5415	15.0702	27.7103	9.59363	1.19437	66.7743	67.2352	26.4365	25.4161	6.39828	18.5064	21.7041	13.6987	26.4588	2.64396	1.38115	0.561714	13.7583	18.8705	4.38952	12.1744	0.135101	4.42665	5.39649	4.11661	4.59257	2.10998	0.0448973	0.0211051	0.0180363
	TARA_PSW_86_MAG_00260	97.9822	0.0526098	9.41217	13.223	1.2833	0.847683	0.011814	0.680517	0.753653	0.444365	1.4716	1.01235	0.111674	26.1367	31.1122	16.6852	15.5418	0.341082	39.6417	52.274	75.7687	31.9255	4.26407	37.597	51.5392	25.7602	28.6512	4.87079	15.3854	20.7506	21.5749	31.3954	3.02737	3.80899	0.105767	19.8102	23.337	13.2075	35.9634	0.200774	22.7908	37.0046	33.3128	34.6292	14.3002	0.0182101	0.0176117	0.0259574
	TARA_AON_82_MAG_00159	90.7194	0.00281036	0.00768522	0.0121315	0.0322408	0.00644899	0.00201505	0.00721957	0.01474	0.0251202	0.035146	0.0154982	0.00296695	0.0075616	0.0104626	0.0333328	0.0100052	0.00268674	0.02341	0.0215145	0.0527128	0.0139034	0.00494079	0.300169	0.212087	0.0341694	0.0149336	0.00782945	0.029039	0.0212755	0.0302093	0.0207316	0.00257136	0.00655201	0.00375813	0.0138169	0.0153498	0.0255364	0.0280541	0.00314826	0.0184651	0.0345938	0.0600148	0.0213744	0.00904919	0.38996	0.058861	0.0107634
	TARA_IOS_50_MAG_00056	99.5063	0.00402595	0.00848143	0.0149401	0.0402712	0.00444377	0.00367841	0.0123668	0.0312235	0.0364053	0.0536845	0.0313602	0.00259285	0.0178415	0.0213285	0.0358118	0.0166153	0.00387366	0.0194581	0.0282675	0.0757198	0.0261355	0.00498655	1.1233	0.674864	0.0925265	0.0268501	0.0206218	0.0445314	0.0422158	0.0459138	0.0312548	0.00394004	0.00577925	0.00675547	0.0176033	0.0238003	0.0613069	0.0457068	0.00748568	0.0470852	0.0758643	0.087864	0.0455701	0.0263073	0.143829	0.0246087	0.00652899
	TARA_AOS_82_MAG_00173	99.7107	0.001341	0.00676629	0.00715819	0.00751011	0.0151215	0.00121303	0.00637439	0.00713687	0.00377238	0.00720352	0.00376972	0.00176222	0.00513737	0.0100401	0.00892575	0.00894174	0.00139165	0.00535865	0.006593	0.00457485	0.00791	0.00888842	0.00582253	0.00967756	0.0105547	0.0109786	0.0100215	0.00653435	0.0064757	0.00663033	0.00857384	0.00663566	0.0153588	0.00230075	0.00483878	0.00631841	0.00665965	0.0164145	0.00207414	0.00584919	0.00843787	0.0101015	0.0121676	0.0105573	0.00458818	0.0095336	0.0286035
	TARA_MED_95_MAG_00463	99.8698	0.00422011	0.0156349	0.019843	0.0197492	0.0312913	0.00215358	0.0140412	0.016018	0.0126496	0.0245814	0.0115246	0.000952238	0.0142943	0.0166287	0.0247354	0.0204108	0.0018509	0.0129804	0.013117	0.0154568	0.018868	0.0150068	0.0120443	0.0182479	0.0199407	0.0231175	0.0152157	0.0126724	0.0147697	0.0202501	0.0243537	0.00978756	0.0304488	0.00354243	0.0112849	0.0169514	0.0194747	0.0336511	0.00429913	0.0133929	0.0176559	0.0209439	0.0230211	0.0235716	0.0263868	0.0514155	5.992
	TARA_MED_95_MAG_00521	99.695	0.000862388	0.0087186	0.00955024	0.0112283	0.0169931	0.000872229	0.00827818	0.0102269	0.00756588	0.0110831	0.00599612	0.000421967	0.00611422	0.00848609	0.0112726	0.0087875	0.000895604	0.00485693	0.00790173	0.00897818	0.00781439	0.00895604	0.00667274	0.00817484	0.0120464	0.0113673	0.0101789	0.00486308	0.00791281	0.0126824	0.0135657	0.00568118	0.0190451	0.00108383	0.00701228	0.00823636	0.144496	0.0145855	0.00251827	0.00750068	0.0206419	0.0134759	0.0130478	1.12798	0.0102601	0.0185739	0.513321
	TARA_PSE_93_MAG_00265	99.7688	0.0018195	0.0249981	0.028349	0.0237293	0.0260226	0.00113759	0.0277471	0.0272306	0.0261923	0.0247046	0.0134696	0.00168397	0.0206036	0.026029	0.0291835	0.020181	0.00287065	0.0192344	0.0234273	0.0224028	0.016114	0.0158547	0.0207989	0.0242148	0.0266767	0.0227507	0.0177116	0.0179848	0.0224946	0.0247772	0.0227517	0.0160916	0.0271314	0.00382895	0.0172623	0.0236748	0.0259746	0.0237218	0.00474137	0.0155335	0.0246459	0.0262894	0.0218148	0.0346345	0.0411239	1.07109	27.0228
	TARA_AON_82_MAG_00351	76.0378	0.284587	28.2797	23.4866	2.32168	1.95638	0.21757	38.8678	32.1693	8.70497	9.89196	2.21092	0.0278352	5.14223	4.24968	5.61016	0.557808	0.0599467	7.20967	5.68242	9.56079	0.976767	0.349597	9.6351	9.47163	13.0012	2.95616	0.863465	7.4856	6.87254	4.392	6.26995	0.324223	0.40385	0.217348	3.93562	5.19924	15.8118	2.37485	0.0546182	3.7258	4.65961	3.34084	2.09714	0.714565	34.2764	2.97411	1.14037
	TARA_AOS_82_MAG_00161	90.3157	0.28247	21.9427	18.9333	2.00057	1.74748	0.186019	29.5667	24.3297	7.04595	7.96515	1.9038	0.027107	4.61128	4.07334	5.02727	0.536886	0.0737048	6.6027	5.25614	8.49143	0.941745	0.33855	9.18057	9.24707	12.2594	3.00644	0.878057	7.44922	6.78568	4.40894	6.27523	0.353614	0.43302	0.22136	3.94778	5.32722	15.4488	2.5001	0.0643356	3.72025	4.69403	3.52611	2.0575	0.760668	33.0671	2.82198	1.1462
	TARA_ARC_108_MAG_00275	72.1812	0.210225	16.4202	13.8933	1.58845	1.40661	0.125616	22.0313	18.1384	5.5431	6.19607	1.56198	0.0355869	3.71029	3.21266	4.0553	0.440187	0.0657257	5.06563	4.13938	6.71148	0.779431	0.260014	7.25227	7.20802	9.55669	2.39956	0.71133	5.83781	5.2729	3.61096	5.04374	0.285461	0.332545	0.165681	3.19674	4.16991	11.7879	1.96445	0.0438171	3.12943	3.74601	2.68129	1.75502	0.653602	24.1177	2.37614	0.919064
	TARA_MED_95_MAG_00430	74.8155	0.256273	29.3869	23.7069	2.58134	2.22759	0.20355	41.0519	34.4943	9.56345	10.9784	2.40977	0.0302928	5.53064	4.43327	6.24686	0.614679	0.0704978	7.37301	5.69589	9.90844	1.04935	0.357223	11.0779	11.0194	14.8974	3.26235	0.955094	8.07269	7.28353	4.64968	6.67358	0.356244	0.399604	0.210993	3.82873	5.25858	15.5635	2.43873	0.0580624	3.59734	4.47363	3.29476	2.02684	0.707114	44.1041	4.03169	1.50925
	TARA_PSE_93_MAG_00235	72.5631	0.316647	34.2407	27.5564	2.98505	2.61406	0.259178	46.6238	39.5117	11.182	12.7537	2.92664	0.0280976	6.17846	4.99029	7.05164	0.667664	0.0755287	8.28851	6.45306	10.98	1.15276	0.418988	12.2369	11.8731	16.264	3.58939	1.06299	8.83553	7.92231	5.11989	7.19308	0.370253	0.439892	0.228245	4.07864	5.82488	16.6026	2.6187	0.0573105	3.85728	4.81315	3.43612	2.0801	0.753868	37.3865	3.33335	1.28135
	TARA_ARC_108_MAG_00262	67.0001	0.0751185	0.974648	1.13917	0.025138	0.015884	0.0328395	0.682352	0.625276	0.0696245	0.0353764	0.0182467	0.0567355	1.59847	1.11543	0.053218	0.0138242	0.0636987	1.06263	0.835145	0.0280421	0.0129419	0.00524417	1.3125	1.02921	0.0335211	0.0105338	0.0121582	0.594159	0.518537	0.0324192	0.0192917	0.0183603	0.0132146	0.145958	0.476478	0.40972	0.0595943	0.0238316	0.0958113	0.633428	0.566117	0.028292	0.0232069	0.0486932	0.941982	0.0156871	0.0108556
	TARA_MED_95_MAG_00475	82.5779	0.183174	2.56504	2.80967	0.0852978	0.0136648	0.169599	3.60881	3.56927	0.242872	0.230274	0.0177836	0.135527	4.2019	2.61049	0.179401	0.010529	0.183153	2.47597	2.00861	0.0305001	0.0322999	0.00429881	3.02381	2.39202	0.0781747	0.0149939	0.0136025	2.35209	1.89059	0.0327637	0.0294756	0.0141771	0.0119273	0.46756	1.5934	1.03464	0.149981	0.017846	0.587345	3.67365	3.2381	0.0442065	0.0173268	0.251214	3.19503	0.106176	0.0196804
	TARA_SOC_28_MAG_00069	91.7848	0.0749482	1.06812	1.21724	0.0558336	0.0310089	0.0335364	0.745073	0.673349	0.110822	0.0737773	0.0289552	0.0630539	1.63984	1.23611	0.0926642	0.0356969	0.0855648	1.11795	0.853599	0.0500537	0.0251686	0.0166102	1.3141	1.10944	0.067635	0.0267669	0.0231103	0.644696	0.585563	0.0589187	0.0452914	0.0476238	0.0300425	0.192535	0.555823	0.441591	0.109437	0.0520284	0.13022	0.693304	0.614556	0.061214	0.0538869	0.0715564	1.00261	0.0298427	0.0204898
	TARA_AOS_82_MAG_00176	98.0322	0.00103201	0.0398787	0.0204449	0.0442717	0.00558191	0.00132487	0.0238582	0.0262569	0.0442892	0.0586083	0.0153546	0.00144342	0.0385434	0.0363085	0.0429538	0.0340458	0.00176069	0.0490483	0.0396521	0.0937105	0.0700789	0.00314832	0.023133	0.0289067	0.0281083	0.0195872	0.00692073	0.0277631	0.0239175	0.0310648	0.0239175	0.00784465	0.00520536	0.00520536	0.0189631	0.0226693	0.0378949	0.0283767	0.003361	0.0161077	0.0238199	0.0290008	0.0184297	0.0117844	0.0126665	0.00723103	0.00346211
	TARA_ARC_108_MAG_00122	97.5873	0.00269283	0.0271672	0.0269789	0.133168	0.00618676	0.00192827	0.0173966	0.028151	0.0294496	0.176608	0.0207387	0.00277434	0.0241061	0.0287441	0.0727625	0.104568	0.00225152	0.0325023	0.0417135	0.237776	0.25961	0.0028137	0.0173291	0.0326934	0.0312992	0.0546127	0.00494153	0.020289	0.0228328	0.0357348	0.0404233	0.00625141	0.00642849	0.00403643	0.0154767	0.0264139	0.0301242	0.0765516	0.00462953	0.0164437	0.0176524	0.0408815	0.0263689	0.00967506	0.0134416	0.00692883	0.00711716
	TARA_ARC_108_MAG_00187	99.5249	0.00392447	0.026285	0.0209013	0.0518586	0.00414859	0.00355176	0.0196224	0.0256199	0.0469597	0.0641411	0.0266966	0.00163215	0.0309695	0.0320681	0.0565869	0.0310304	0.00241169	0.0408939	0.0317612	0.0869328	0.0511911	0.00272594	0.0257441	0.0431205	0.0293836	0.0243532	0.00623385	0.0227235	0.0273568	0.030129	0.0280754	0.004514	0.00448233	0.00269914	0.0196077	0.0246723	0.0340511	0.0380413	0.00265286	0.0137807	0.0303556	0.0353958	0.0233763	0.0142119	0.0137174	0.00470157	0.00405115
	TARA_SOC_28_MAG_00031	98.9636	0.0013864	0.0290522	0.0164165	0.0544609	0.00342065	0.00143304	0.0229883	0.0299151	0.0451189	0.0704809	0.017663	0.00181139	0.0324158	0.0358209	0.0696672	0.0366605	0.00178029	0.0554119	0.0442197	0.11413	0.0696439	0.00369534	0.0242115	0.0373887	0.0390394	0.0258207	0.00442352	0.0334705	0.0296404	0.033398	0.0243307	0.00530978	0.00431209	0.00178547	0.02261	0.0342194	0.0393115	0.0384382	0.00365387	0.0194536	0.0289641	0.0397884	0.0251755	0.0156365	0.00660807	0.00582806	0.00301639
	TARA_SOC_28_MAG_00071	99.5321	0.00274128	0.033904	0.0337493	0.134199	0.00103958	0.000501227	0.00953569	0.0210887	0.0305253	0.167354	0.024523	0.00245044	0.0223696	0.0202595	0.0749737	0.110666	0.00277222	0.0259339	0.0341206	0.19916	0.268355	0.00155937	0.0201357	0.0409645	0.0340092	0.0533528	0.0022648	0.0178152	0.0224995	0.0346961	0.0445597	0.00441822	0.00353953	0.00345909	0.0119119	0.0309461	0.0324869	0.0681236	0.00304449	0.00980796	0.0200429	0.0389163	0.0199129	0.0131619	0.0203709	0.00531548	0.00229574
	TARA_AON_82_MAG_00302	96.5921	0.00772456	0.0293042	0.0297596	0.0117468	0.0128419	0.000892968	0.0293272	0.0253536	0.0357827	0.0175472	0.00760942	0.161213	5.17742	2.61854	0.0861573	0.011148	0.0134048	0.0725965	0.104812	0.0195788	0.00460557	0.00551644	7.60782	6.37768	0.090658	0.00927254	0.00698255	0.123688	0.101018	0.037845	0.0121664	0.00499448	0.0101067	0.00481793	0.0273315	0.0332496	0.028946	0.0134303	0.0112657	0.0410228	0.655981	0.0251259	0.0110303	0.0120052	28.3769	0.0157382	0.0116853
	TARA_AON_82_MAG_00303	96.1635	0.0036752	0.0159562	0.0146678	0.00292364	0.00338614	0	0.0128508	0.013272	0.00936557	0.0060455	0.0111082	0.00727607	0.131523	0.0792192	0.01072	0.00270065	0.00238682	0.0106952	0.00974548	0.00474886	0.00296494	0.00326226	0.0588693	0.0543765	0.00711915	0.00351828	0.00223816	0.00825062	0.0105136	0.00634282	0.00360913	0	0.00370824	0.00238682	0.0106374	0.0097207	0.00743299	0.00508747	0.00369172	0.0125287	0.402406	0.00679706	0.00773031	0.00332833	32.1907	0.00821759	0
	TARA_AON_82_MAG_00306	98.6056	0.00796505	0.0488469	0.0463051	0.0196795	0.019011	0.00161997	0.040642	0.0419628	0.0560573	0.0236957	0.0121403	0.0833163	1.83739	0.997516	0.0509009	0.0158439	0.00459035	0.0487068	0.0577904	0.0316769	0.00791114	0.00833702	2.47638	2.11822	0.0440221	0.0111349	0.00979796	0.0725588	0.056653	0.0517931	0.0187495	0.0078788	0.0160379	0.00557419	0.0334802	0.034278	0.0374021	0.0213399	0.00895967	0.0449251	0.45648	0.0351945	0.0189921	0.0146875	9.46282	0.0155474	0.0208601
	TARA_ARC_108_MAG_00244	94.8354	0.00331464	0.0573593	0.0533583	0.0400972	0.032643	0.00145572	0.0639329	0.0530379	0.079795	0.0366478	0.0219817	0.00111065	0.0470543	0.0491284	0.0423816	0.0256019	0.00234746	0.0433142	0.0433673	0.0418931	0.0113798	0.0152362	0.0504889	0.0502279	0.0312182	0.0185125	0.0238852	0.0536081	0.0471223	0.0677213	0.0314928	0.0146129	0.0303623	0.00646726	0.0428615	0.0372526	0.0467117	0.0298194	0.00668741	0.0476281	0.0610351	0.0603709	0.0287322	0.0237096	0.140259	0.0195687	0.0247349
	TARA_ARC_108_MAG_00312	97.3363	0.0934382	0.968028	0.806186	0.0313573	0.026068	0.00882534	0.2947	0.340358	0.0738786	0.0316009	0.0224975	0.133838	3.89713	2.71619	0.56173	0.0280432	0.0231645	0.191239	0.320557	0.0488958	0.0143595	0.00956366	2.69861	2.19747	0.0667071	0.0189564	0.0161447	0.607588	0.596318	0.123123	0.0310538	0.0106705	0.021494	0.0549005	0.194861	0.242885	0.0977533	0.0263332	0.0111755	0.0613706	0.15881	0.0557752	0.0263154	0.0198567	5.90568	0.0209087	0.0196387
	TARA_PSW_86_MAG_00262	96.5784	0.00275311	0.016886	0.0175008	0.00860734	0.00926855	0.00126829	0.0202926	0.015376	0.0182722	0.0128511	0.00638204	0.190929	7.04841	3.48279	0.103644	0.00765806	0.0138139	0.0806484	0.106652	0.0144306	0.00444867	0.00507121	9.47681	7.94466	0.0982942	0.00616163	0.00507895	0.142769	0.104817	0.0278849	0.00907521	0.00446221	0.00755172	0.00374686	0.0193858	0.015813	0.0221699	0.0101966	0.00371013	0.0258587	0.758484	0.0151788	0.00926082	0.00910808	35.5024	0.017872	0.00892441
	TARA_PSW_86_MAG_00303	98.6888	0.00739938	0.0526859	0.0495829	0.0118911	0.0109309	0.000954223	0.0309945	0.0311176	0.0182995	0.0124487	0.00901422	0.00388201	0.094577	0.0840818	0.0171192	0.00687964	0.00253118	0.029633	0.0316385	0.0160845	0.00486228	0.00564128	0.177707	0.144725	0.013365	0.00648067	0.00729993	0.0591216	0.0542723	0.0177976	0.011414	0.0104976	0.00937412	0.00501855	0.023369	0.0336239	0.0206543	0.0105343	0.00324033	0.0203015	0.0261748	0.0160939	0.0113548	0.0107356	0.408287	0.00607459	0.014105
	TARA_ARC_108_MAG_00303	99.0626	0.0327175	0.54713	0.335005	0.0440296	0.0202829	0.00977538	0.371469	0.277567	0.0732422	0.0390674	0.0306898	0.00904602	0.359414	0.299021	0.0704951	0.0256481	0.0194685	0.284903	0.251777	0.0523491	0.0170519	0.00907014	0.240824	0.181995	0.0446213	0.0194145	0.0180963	0.326128	0.299481	0.057588	0.0331134	0.0208562	0.0228102	0.0426972	0.280984	0.174492	0.107572	0.0356945	0.0281611	0.277783	0.309527	0.0747393	0.0369574	0.0654804	0.485902	0.0468364	0.0156287
	TARA_ARC_108_MAG_00323	98.9325	0.0584842	1.88981	1.48965	0.0340782	0.0292753	0.0305311	1.01363	0.85671	0.10733	0.0345615	0.0309706	0.0213133	1.54919	0.96516	0.162778	0.0188542	0.0918405	1.94797	1.55842	0.0618452	0.0214986	0.0152651	0.694563	0.620342	0.0732145	0.01846	0.0275529	1.84944	1.43788	0.0618058	0.0351845	0.0346095	0.0259659	0.17887	1.39108	0.651854	0.41505	0.0331781	0.113167	1.32543	1.16744	0.0648426	0.0351933	0.130617	1.08138	0.0260707	0.0163278
	TARA_ARC_108_MAG_00108	99.9394	0.000462035	0.00317247	0.00319471	0.00424232	0.00213228	0	0.00245842	0.00304894	0.00337508	0.00311812	0.00318977	0.000405207	0.00416078	0.0043535	0.00554442	0.0031107	0.000760998	0.00232747	0.00259431	0.00449187	0.00155659	0.000746174	0.00263137	0.00552959	0.00340226	0.00158871	0.000879596	0.00223605	0.00395077	0.00493908	0.00334049	0.0015813	0.00294269	0.00141575	0.00320954	0.00331084	0.00392606	0.00332072	0.00126751	0.00308106	0.00346897	0.00513921	0.00367157	0.00262149	0.0116373	0.00785953	0.00171966
	Metagenome_centric_SAG_TOSAG23_9	2.24443	0.0189556	0.275541	0.294493	0.0151943	0.0121874	0.00751624	0.0493069	0.0360902	0.0176327	0.0171004	0.0108884	0.010492	0.140862	0.124361	0.0231516	0.0132115	0.00928324	0.160757	0.10843	0.0759551	0.0159248	0.0134149	0.169015	0.144235	0.0434051	0.0298419	0.0141744	0.0918768	0.0781475	0.0289693	0.0254415	0.0106715	0.0181328	0.0115472	0.0513219	0.0505271	0.0250171	0.0187014	0.0110596	0.0409793	0.04594	0.0181867	0.0130932	0.0147139	0.11489	0.0841126	0.0689089
	Metagenome_centric_SAG_TOSAG39_6	2.55739	0.0563167	0.0830756	0.0917769	0.0503526	0.0303157	0.475061	0.413336	0.336777	0.0713998	0.0582704	0.0552291	0.0679358	0.124541	0.146568	0.0598478	0.0313106	0.154347	0.1623	0.202493	0.0648789	0.0461617	0.0277331	0.0664924	0.0729463	0.0475586	0.0384706	0.0239752	0.254871	0.228824	0.0574508	0.0404089	0.0193358	0.0296043	0.283099	0.333251	0.153264	0.132748	0.0501515	0.0798692	0.223169	0.121263	0.0637552	0.0442853	0.0489608	0.0812456	0.0633634	0.0460637
	Metagenome_centric_SAG_TOSAG41_9	33.9411	0.271364	0.24483	0.155206	0.0119018	0.00772483	0.011184	0.0238536	0.0220353	0.0099533	0.0117799	0.0046676	0.526588	1.46193	2.26308	0.0957884	0.0113891	0.10567	0.0899594	0.0861372	0.0160594	0.00812118	0.0046094	0.0681736	0.131807	0.0160539	0.0068545	0.00395249	0.103918	0.0884821	0.0122705	0.00797705	0.00337874	0.00608673	0.0550855	0.0578267	0.0438516	0.0188921	0.0110038	0.0214061	0.0723201	0.0368502	0.016611	0.00894993	0.00780243	0.378913	0.0127583	0.00908852
	TARA_ARC_108_MAG_00236	99.208	2.99509	1.74126	5.15361	0.0153796	0.00582764	0.0585633	0.0954239	0.0744209	0.0304811	0.0154926	0.0163096	0.0169875	0.0607926	0.0494546	0.012972	0.00263787	0.019382	0.0480726	0.049485	0.0224892	0.0039329	0.00176872	0.0382512	0.0599756	0.0109426	0.00414584	0.00262918	0.0677371	0.0433227	0.00850462	0.00467168	0.000721394	0.00264656	0.0631871	0.101404	0.0570944	0.0305115	0.00923036	0.0142062	0.0663769	0.0354135	0.0165747	0.00375907	0.00830906	1.29139	0.864647	0.330411
	Metagenome_centric_SAG_TOSAG41_10	3.19892	0.0742726	0.131599	0.117452	0.0625821	0.0289621	0.433715	1.48789	1.27478	0.148064	0.0627638	0.0595993	0.0635813	0.124074	0.125447	0.0696737	0.0465189	0.184254	0.276935	0.247166	0.0910013	0.0551526	0.0325702	0.100226	0.105601	0.0575523	0.044098	0.0365712	0.227207	0.205861	0.0750521	0.0480293	0.0274073	0.0327582	0.128158	0.207758	0.13632	0.087691	0.0608182	0.188596	0.462783	0.302061	0.0788757	0.0525352	0.0915569	0.118556	0.0408764	0.0385316
	Metagenome_centric_SAG_TOSAG41_11	0.241273	0.0309157	0.104509	0.114556	0.0772236	0.0658127	0.035014	0.165827	0.130947	0.0914693	0.0762368	0.0467985	0.0167156	0.0820549	0.0952226	0.0798018	0.0560789	0.0281407	0.0721584	0.0761199	0.0594243	0.0515556	0.0392977	0.0931777	0.0941588	0.0713713	0.0577501	0.0556996	0.0845732	0.0916176	0.0740122	0.0555113	0.0682626	0.0608902	0.0370361	0.0770382	0.0864698	0.0822374	0.0609016	0.0344122	0.0953309	0.0884006	0.0754924	0.0518494	0.0576418	0.0842338	0.0561331	0.0746112
	Metagenome_centric_SAG_TOSAG47_5	18.0518	0.00744458	0.0389959	0.0282436	0.00539517	0.00360314	0.0114862	0.0446198	0.0459829	0.00762569	0.00257367	0.00240209	0.00257367	0.0345634	0.0322662	0.00791165	0.00478512	0.0115339	0.0264707	0.0275192	0.00761616	0.00248788	0.00179204	0.00713002	0.0112574	0.0049281	0.00251648	0.00192549	0.0481943	0.0368416	0.00661528	0.00348875	0.000848358	0.00360314	0.01039	0.0266899	0.0143744	0.0134784	0.00164905	0.0178632	0.0500817	0.0249932	0.00721581	0.00422272	0.00366986	0.0275192	0.00256414	0.00354594
	Metagenome_centric_SAG_TOSAG47_7	17.0139	0.0127483	0.145104	0.107794	0.010887	0.00889322	0.0169344	0.0679691	0.0849117	0.0168185	0.0104154	0.00516221	0.00354902	0.0709803	0.0557419	0.0238752	0.00604739	0.0384601	0.145303	0.134614	0.0217243	0.00647758	0.00699049	0.0298978	0.0441518	0.0293435	0.00606394	0.00938132	0.879776	0.680377	0.0214678	0.0106471	0.0106305	0.0107132	0.206207	1.09523	0.354108	0.256994	0.0065934	0.265283	1.06876	0.308144	0.0425717	0.0210542	0.0395025	0.237652	0.0071394	0.00718903
	Metagenome_centric_SAG_TOSAG48_3	4.70376	0.00659181	0.0752985	0.144958	0.014502	0.00338218	0.152323	0.908696	0.9256	0.0665462	0.0122725	0.01415	0.0100844	0.547541	0.344168	0.0351816	0.00597059	0.0624393	0.39673	0.211007	0.0177737	0.0065573	0.0034374	0.0539838	0.0529415	0.00641235	0.00403101	0.00289902	0.127094	0.135232	0.0109748	0.00463842	0.00311989	0.00385845	0.015137	0.0654556	0.087426	0.0479442	0.00919402	0.1579	0.467646	0.169737	0.0145641	0.0065642	0.0323723	0.667312	0.00719232	0.00197409
	TARA_PSW_86_MAG_00295	98.845	0.00129745	0.0135034	0.0100482	0.00341639	0.00324716	0.00132213	0.0131861	0.0104748	0.00621226	0.0073017	0.00184393	0.00253144	0.0103761	0.0125797	0.00652252	0.00287696	0.00201669	0.0120191	0.01448	0.00802447	0.00318722	0.00215067	0.0107392	0.0121284	0.00657188	0.00492891	0.00412153	0.0105418	0.0112469	0.00637797	0.00867319	0.00556001	0.00263369	0.00349396	0.0101575	0.00968507	0.00659304	0.00724176	0.0047491	0.0158726	0.0156223	0.00856742	0.00580328	0.00486898	0.0586428	0.00492539	0.00479494
	TARA_AON_82_MAG_00286	95.139	0.0021108	0.0453548	4.49284	12.3424	0.154975	0.00157722	0.0239957	1.05315	0.184841	10.3572	0.108483	0.0014909	0.0691229	2.16743	1.62112	4.34421	0.000768992	0.00953393	0.271768	0.0503768	2.25515	0.0667532	0.151946	5.20223	13.2897	17.8244	0.291401	0.011425	1.26959	1.18579	7.3759	0.026287	0.392759	0.00339769	0.0131984	1.2149	0.393222	11.5235	0.00346046	0.00867077	0.698166	4.48654	6.93248	0.323369	0.310374	70.4326	4.997
	TARA_AON_82_MAG_00298	94.8578	0.00730089	0.169419	19.2424	5.50992	3.46552	0.00303725	0.0627317	0.0696381	0.236271	0.868027	0.101391	0.00181088	0.0360705	0.340915	0.308556	0.17662	0.00410227	0.0361494	0.0462581	0.043834	0.0855416	0.095869	0.0682755	2.35164	6.66709	0.265514	0.99092	0.0384408	0.0644386	0.10024	0.142321	0.17662	0.202919	0.00889661	0.0369849	0.0511958	0.057758	0.147007	0.0058486	0.0400688	0.0819628	0.103718	0.118457	0.141751	0.807601	45.9725	6.76413
	TARA_AON_82_MAG_00305	87.6893	0.0459579	0.132971	21.1625	26.5161	46.5568	0.00213229	0.0135221	3.65233	0.194001	7.527	0.0857336	0.00106459	0.00579921	0.917224	0.353135	1.21335	0.000563423	0.00696963	0.0189229	0.00903033	0.054045	0.0520652	0.201397	11.5022	39.2254	7.70266	1.97181	0.00598286	0.0163237	0.0204513	0.370418	0.0302132	0.0584932	0.00112062	0.00757663	0.0112124	0.0158723	0.0685228	0.00148171	0.00772916	0.0162365	0.0360061	0.0683734	0.0481866	0.00767936	2.6882	2.42999
	TARA_AON_82_MAG_00312	92.7433	0.0016369	0.00935139	0.0222001	0.34708	0.0399332	0.000594939	0.015235	0.072152	0.0970901	0.641893	0.024879	0.00107155	0.00811221	0.187241	0.680512	1.28624	0.00121289	0.0098773	0.296556	0.166839	1.23027	0.275989	0.00996605	0.0236201	0.047559	0.793412	0.0503759	0.00960777	0.148068	0.0693811	0.562914	0.0285538	0.0472697	0.000923635	0.00774736	0.134085	0.0909895	0.575599	0.00175523	0.00841132	0.0320445	0.164259	0.358804	0.0439598	0.0271766	64.257	16.7498
	TARA_AON_82_MAG_00319	96.8225	0.0035913	0.0376169	3.7082	1.4351	1.08385	0.00252919	0.0602803	0.306689	0.810067	2.02735	1.82765	0.00466869	0.0339645	1.58017	1.57965	3.05411	0.00438597	0.0226634	0.048918	0.0412693	0.310769	2.55269	0.229377	2.23357	6.71595	4.3552	5.40233	0.0486888	0.780114	1.71031	1.36343	9.16349	1.75478	0.00639556	0.0180253	0.148053	0.126452	1.01119	0.000718259	0.0179336	0.259567	0.942815	1.00997	5.83638	0.581576	86.9246	14.1635
	TARA_AON_82_MAG_00322	97.0307	0.00175364	0.0151372	0.13146	0.235143	0.105177	0.000458664	0.0164008	0.0330774	0.0423801	0.160232	0.440331	0.00105454	0.0148733	0.56747	0.581596	1.15863	0.00398947	0.0140265	0.0161408	0.0266234	0.0257087	1.76378	0.0339412	0.782915	2.96449	1.3764	2.72917	0.0263569	0.350331	0.480841	0.159807	9.96115	0.769903	0.00158899	0.0124336	0.0275538	0.030886	0.103765	0.00154195	0.0129288	0.138295	0.231385	0.0922817	5.33155	0.145436	7.76313	1.5648
	TARA_AON_82_MAG_00324	96.806	0.00148496	0.0193697	2.87469	0.266293	0.139027	0.00102397	0.0344641	0.0370832	0.582952	0.722269	0.296237	0	0.0113248	0.260435	0.255776	0.534781	0.00152575	0.00944825	0.0128057	0.0140459	0.0368955	0.488119	0.0957553	0.363607	1.22237	0.644088	0.991316	0.0125528	0.106403	0.250991	0.186093	3.15446	0.26163	0.000346762	0.00948905	0.0161795	0.0172647	0.131888	0.00138705	0.00983989	0.0469842	0.127878	0.129599	1.55382	0.102001	86.6748	9.64758
	TARA_AON_82_MAG_00325	93.7073	0	0.00557747	0.019411	0.487711	0.0444902	0.000508515	0.00881642	0.0857706	0.0854532	0.97643	0.0296752	0.000262355	0.00986584	0.280493	1.17092	2.26858	0.00148344	0.00785121	0.443827	0.282087	2.2818	0.508068	0.00564549	0.0200264	0.0694593	1.29597	0.092459	0.00422035	0.191888	0.112246	0.869146	0.039418	0.08625	0.000297983	0.00604712	0.205751	0.144409	0.912771	0.000327134	0.00706739	0.0453971	0.265885	0.57367	0.0791631	0.0298825	58.6348	14.4954
	TARA_AON_82_MAG_00326	97.0269	0.000633524	0.0176829	1.14078	18.7184	28.6124	0.00349036	0.216068	8.63648	1.31258	34.6061	48.6368	0.00153002	0.0235838	0.165999	0.978381	2.37524	0.00174916	0.0167027	0.47602	0.0674166	6.82851	1.17459	0.0674285	0.233452	1.78889	30.2868	5.71491	0.0472235	11.1339	20.7916	35.8927	2.86384	5.50683	0.0010997	0.0189739	2.71503	1.18583	24.6443	0.00447053	0.090853	2.32549	16.9953	30.1006	6.80964	0.551238	54.9742	18.0588
	TARA_AON_82_MAG_00327	90.6998	0.00111837	0.0216289	2.45565	3.8364	1.28753	0	0.0359458	0.0428267	0.244266	2.73546	0.519897	0.00190806	0.0209075	1.97618	1.8967	3.92534	0.00123362	0.0134034	0.0192897	0.030196	0.0469587	2.29866	0.283515	4.17441	24.3288	13.4026	12.3113	0.0505529	0.360854	9.73885	0.404504	10.0543	1.89663	0.00182269	0.0116746	0.0368891	0.0552654	0.236864	0.00195501	0.015495	0.165152	0.382914	0.14841	5.52958	1.69701	74.0801	16.7336
	TARA_AON_82_MAG_00332	98.083	0	0.00766732	5.82504	6.4255	0.0738349	0	0.0419525	0.0253892	0.477271	1.45293	0.0234063	0.00153968	0.00223177	0.0178386	0.197974	0.155547	0	0.00283053	0.00913702	0.00518672	0.0365403	0.0332665	0.680144	10.6845	20.8408	10.1081	5.99509	0.0137716	0.00902038	0.29366	0.0801725	0.0329244	1.5023	0	0.00304827	0.0055522	0.0129396	0.122257	0.00059099	0.00479013	0.0153113	0.0348062	0.0432511	0.0406617	0.00790838	13.9949	0.105336
	TARA_AON_82_MAG_00333	95.9428	0.00385342	0.0273564	0.608767	1.10781	0.633718	0.00251469	0.0386766	0.157868	0.129657	0.884451	1.63909	0.00549326	0.0456713	2.20081	2.22116	4.13617	0.0111981	0.0327927	0.0378017	0.0750094	0.164126	4.46324	0.151594	3.01098	9.67068	5.19821	8.10293	0.0773247	1.06308	1.8521	0.880426	17.0272	2.4731	0.00389004	0.0188642	0.0900975	0.102858	0.607847	0.00430508	0.0239791	0.40207	0.928425	0.560084	10.7155	0.697513	17.914	5.01127
	TARA_AON_82_MAG_00336	105.078	0.00245929	0.0341611	1.30829	30.993	0.187218	0.000779058	0.215652	4.49724	0.68039	34.4055	0.800566	0.00106038	0.00669464	0.0527595	0.186609	0.606742	0.00134635	0.0066359	0.101819	0.0422268	0.860074	0.055426	0.221789	0.0772179	0.171744	3.17319	0.069398	0.00501441	0.21511	0.141093	1.85773	0.0450292	0.0782459	0.000995463	0.0082574	0.140042	0.0497855	2.75501	0.0125499	0.00613972	0.106159	1.11466	3.61895	0.0783355	0.00690486	0.0698246	0.0298422
	TARA_AON_82_MAG_00343	99.2349	0.00101308	0.0047679	0.178931	8.00239	15.9589	0.00174073	0.0147841	6.48065	0.157697	28.9694	19.0224	0.000203018	0.0128464	0.909415	1.80419	6.32896	0.00391764	0.010577	1.95283	0.106249	11.6832	1.33198	0.0250878	0.254795	0.971233	26.7672	7.9353	0.014953	4.40302	15.2639	30.5772	0.444342	17.4102	0.00312768	0.020354	3.92146	0.52788	27.3012	0.00439403	0.29367	13.11	35.957	40.0552	32.8131	0.00609656	1.13268	0.281758
	TARA_AON_82_MAG_00345	96.7361	0.000494786	0.0220271	3.01122	0.27708	0.101694	0	0.0407007	0.0375243	0.563335	0.70984	0.241681	0.000507002	0.00974911	0.222806	0.235133	0.470565	0.000537545	0.0094559	0.0146237	0.00969413	0.0242934	0.453193	0.111027	0.353766	1.09332	0.591483	0.865759	0.00935206	0.0981691	0.210895	0.157452	2.54918	0.217009	0.00103844	0.0102989	0.0174091	0.0116611	0.107387	0.000647497	0.00861904	0.0363026	0.08966	0.103349	1.2238	0.112176	87.8758	10.0488
	TARA_AON_82_MAG_00349	87.4304	0.00438709	0.0243746	1.91958	3.04448	0.991341	0.00157935	0.0360355	0.0426688	0.178414	2.25394	0.433374	0.0023778	0.023041	1.46318	1.41423	2.91776	0.00456257	0.0209615	0.0149863	0.0321135	0.0369831	1.75683	0.252608	3.25101	20.601	11.2015	10.0681	0.044915	0.328101	8.43409	0.311834	8.03287	1.43659	0.00787043	0.0175132	0.0301042	0.0537593	0.182652	0.00394838	0.0177063	0.150231	0.319196	0.115091	4.39241	1.29113	70.4783	14.6044
	TARA_AON_82_MAG_00350	94.578	0.001679	0.0200102	1.0094	16.8842	25.967	0.0145785	0.219636	7.70718	1.12593	32.2714	46.0243	0.0015537	0.0174603	0.154806	0.882502	2.15112	0.00215513	0.0159442	0.409256	0.0601558	5.98894	0.978556	0.0753607	0.215689	1.52341	27.8048	5.0829	0.0302909	9.91179	18.8706	33.5295	2.40527	4.61023	0.00248717	0.0168526	2.45111	1.02433	22.56	0.00177924	0.0779231	2.08513	15.3837	27.2232	6.03146	0.410559	44.6805	13.2594
	TARA_AOS_82_MAG_00160	108.831	0.00381703	0.0258944	1.17439	31.0698	0.297745	0.00574981	0.158997	4.35432	0.655049	35.5395	0.851982	0.00163356	0.00887945	0.102259	0.259275	0.772027	0.00150417	0.00811119	0.154177	0.0860854	1.15421	0.133847	0.175583	0.0972049	0.252215	3.46764	0.150684	0.00678493	0.215775	0.203322	2.17473	0.0569724	0.161496	0.0035259	0.00918675	0.144424	0.0898135	3.07633	0.0109174	0.00849936	0.116605	1.2055	4.09512	0.137761	0.00966388	0.244476	0.0812817
	TARA_AOS_82_MAG_00165	97.1909	0.00315067	0.0221787	1.39965	22.7399	34.4869	0.00950927	0.272605	10.5336	1.59728	40.7099	55.2206	0.00289461	0.0302216	0.206066	1.25121	2.91469	0.00255902	0.0229374	0.609668	0.0805083	8.50511	1.43644	0.088152	0.298875	2.17666	35.9708	7.1868	0.0496346	13.6459	25.068	42.1588	3.78798	6.99412	0.00300912	0.0235895	3.34306	1.4796	29.7045	0.0042608	0.120836	2.84685	20.7841	35.532	8.57632	0.657238	61.5142	21.5355
	TARA_AOS_82_MAG_00171	99.7778	0.000859423	0.00563245	0.00820148	0.0146656	0.0442695	0.000868664	0.00552618	0.00966619	0.00621926	0.023879	0.0408688	0.000780873	0.0061592	0.0553588	0.0668686	0.0885205	0.00134458	0.00896849	0.0538941	0.0384984	0.0824861	0.0909094	0.00688924	0.0112741	0.0218552	0.03854	0.0286751	0.00472682	0.00888994	0.0181079	0.0333881	0.0404807	0.0974521	0.000452814	0.00693083	0.00941668	0.00981867	0.0626362	0.000813217	0.0056648	0.0130946	0.0230057	0.022382	0.0543747	0.0062285	1.03997	0.551805
	TARA_AOS_82_MAG_00179	105.04	0.00254414	0.0547102	1.54722	31.9798	0.212707	0.00183261	0.26401	5.10846	0.83862	35.2305	0.988959	0.00147605	0.00656914	0.0664929	0.226982	0.689401	0.00210887	0.00899121	0.112003	0.0448356	0.995112	0.0580092	0.261304	0.103336	0.207236	3.61467	0.0798287	0.0074204	0.271505	0.171554	2.15112	0.0575579	0.0898719	0.00193701	0.00962563	0.166437	0.0538268	3.15794	0.0191164	0.00779784	0.145111	1.33794	4.11384	0.101987	0.00575482	0.117576	0.0418337
	TARA_ARC_108_MAG_00229	93.2782	0.00129849	0.00619091	0.153931	0.0585389	0.989792	0	0.00498483	0.0171429	0.00317084	0.248259	0.0241946	0.000569	0.00466872	0.770095	1.14774	1.67004	0.00188208	0.052737	0.274272	0.536401	1.08911	2.8609	0.0129168	0.420792	1.43189	2.08801	3.98718	0.0124305	0.113581	0.317619	1.08916	2.17622	3.59028	0.00132767	0.0163551	0.341137	0.263165	1.62011	0.000408513	0.00999397	0.114019	0.469366	0.456703	3.10448	0.0609365	0.385899	3.0394
	TARA_ARC_108_MAG_00258	98.4453	0.00135593	0.0299105	0.0667705	0.0545156	0.0651418	0.00031276	0.0313122	0.0347049	0.0399475	0.0572618	0.0402469	0.00181935	0.0232777	0.0394345	0.0496297	0.0412538	0.00231709	0.0265026	0.0329294	0.0257493	0.0376533	0.0458193	0.0283773	0.0440648	0.0724707	0.0601071	0.0741565	0.0264912	0.0342377	0.0508082	0.0519735	0.0755392	0.0806997	0.00301508	0.0236401	0.0340947	0.0410478	0.0552422	0.00243724	0.0239567	0.0351779	0.0491758	0.0471734	0.056539	0.0316364	0.125135	0.0595636
	TARA_ARC_108_MAG_00265	94.3392	0.000861589	0.010965	0.0292146	0.020282	0.105503	0.000312545	0.0112566	0.0141297	0.0142659	0.0387005	0.00914237	0.000696123	0.0095109	0.0779366	0.109	0.149938	0.00151342	0.0178234	0.0421869	0.0548358	0.117868	0.389896	0.0137896	0.0619926	0.129629	0.171458	0.33169	0.0104761	0.0241696	0.045045	0.0958168	0.0941405	0.267861	0.00150423	0.0110502	0.0392345	0.0318261	0.124645	0.00128277	0.0104193	0.0186725	0.0343114	0.0301706	0.153008	0.0164354	0.0502187	0.307071
	TARA_ARC_108_MAG_00285	92.2673	0.000474373	0.00971535	0.0147025	0.0118245	0.0192935	0.000479799	0.00990448	0.00995641	0.0109191	0.0129871	0.00643737	0.000830928	0.0092278	0.0157551	0.017951	0.01975	0.00101851	0.00945413	0.0112733	0.0107253	0.016231	0.0329426	0.00983239	0.0222204	0.0211499	0.0193113	0.0331154	0.00810465	0.010599	0.012705	0.0167364	0.0132538	0.0281903	0.00097355	0.00802016	0.0108726	0.0120252	0.0164527	0.00077667	0.00803334	0.0102386	0.0115896	0.00817209	0.0157264	0.00787289	0.0135685	0.0475892
	TARA_ARC_108_MAG_00290	98.7638	0.00199672	0.0238907	0.0490192	0.0431178	0.0459757	0.00155001	0.0278168	0.0274401	0.0340976	0.035871	0.0265171	0.00130244	0.0187616	0.0296144	0.0399909	0.0302199	0.00320229	0.0216867	0.0260569	0.0266732	0.0217056	0.0289793	0.0238449	0.0310891	0.0524691	0.0390383	0.0497404	0.0216921	0.0264041	0.035314	0.032779	0.0557844	0.0487932	0.00387773	0.0220635	0.0285326	0.032596	0.0367106	0.00389387	0.0153279	0.0300504	0.0417562	0.028016	0.0382929	0.0238691	0.0734831	0.0398052
	TARA_ARC_108_MAG_00292	98.7638	0.00143654	0.0238494	0.0292881	0.0238699	0.0241197	0.000871641	0.0249048	0.0222033	0.0281939	0.0186659	0.011102	0.00100224	0.0167525	0.0203833	0.0272623	0.0143251	0.00101438	0.0180129	0.0182483	0.0158475	0.00996693	0.0179856	0.0189301	0.0224759	0.0256132	0.0170691	0.0278918	0.0169006	0.0199179	0.0260634	0.016051	0.0286389	0.0249093	0.00243422	0.0152355	0.0182931	0.0234751	0.0165316	0.00269313	0.0166994	0.0220469	0.0232154	0.012717	0.014802	0.0166007	0.0282577	0.0256291
	TARA_ARC_108_MAG_00295	95.452	0.00116534	0.0230976	0.0452068	0.034921	0.0402564	0.00082314	0.0226306	0.0263659	0.0276249	0.034847	0.0239335	0.00148096	0.015442	0.0246965	0.0330632	0.0274515	0.0017642	0.018212	0.0218016	0.0194467	0.0253682	0.0240699	0.0197473	0.0287532	0.0451825	0.0374193	0.0434969	0.0193079	0.0232387	0.0301521	0.0309799	0.0441455	0.0448912	0.00317926	0.0149529	0.0206479	0.0242433	0.0346147	0.00331915	0.0179438	0.0271428	0.0322874	0.0309325	0.0312597	0.0215011	0.0722513	0.0344019
	TARA_ARC_108_MAG_00304	95.1769	0	0.0314182	0.0522574	0.0315868	0.0280637	0.000702763	0.0235566	0.0224884	0.0362344	0.0316618	0.0215889	0.0023238	0.0233973	0.0339387	0.0378086	0.0302563	0.000983868	0.0199866	0.0170069	0.023313	0.0260116	0.023744	0.0202396	0.0417254	0.0530164	0.0431777	0.0382115	0.0185436	0.0185155	0.0387363	0.031465	0.0301532	0.0292162	0.000852685	0.0185717	0.0255899	0.0263677	0.0358503	0.0013493	0.0148423	0.028654	0.0261709	0.0270985	0.0250277	0.0177284	0.0682523	0.0305093
	TARA_ION_45_MAG_00149	95.648	0.00165066	0.0190209	2.13982	5.49639	0.196852	0.00118061	0.0109534	2.60229	0.0463097	37.8704	0.189451	0.0275657	1.15183	10.3029	9.82983	35.4179	0.00640588	0.0269936	2.80104	0.257846	29.494	1.09363	0.0762184	3.04967	33.9615	56.2527	9.69927	0.0240093	3.74974	2.62931	32.0008	0.043974	5.07688	0.00176727	0.01283	14.4725	0.346727	36.498	0.00350903	0.0166232	2.00646	7.9941	19.1105	0.478969	0.0181391	2.9993	0.417483
	TARA_ION_45_MAG_00155	94.7031	0.00383779	0.076525	2.75464	82.7382	0.355726	0.00141309	0.37151	10.6507	1.06773	87.7869	1.62177	0.000806125	0.00312018	0.0512158	0.266726	1.07677	0.00169444	0.00575352	0.138922	0.0377804	1.61844	0.0435213	0.423984	0.126258	0.241129	7.23108	0.0667282	0.00420134	0.350715	0.220714	4.00216	0.0401672	0.0796578	0.000265547	0.00774513	0.239732	0.0358615	6.1513	0.0296591	0.00930996	0.203406	2.21169	8.78483	0.0969247	0.00621191	0.0890626	0.0284957
	TARA_ION_45_MAG_00164	95.0072	0.00404002	0.0219595	1.58321	33.8319	52.1839	0.00910575	0.298987	14.4812	1.7742	62.8154	82.8675	0.0015321	0.0298418	0.166644	1.3167	3.69032	0.00352069	0.0220205	0.651748	0.0712695	11.3436	1.59309	0.0945098	0.274052	2.41018	54.7879	9.23502	0.0480126	19.2817	37.1694	64.5626	4.53768	8.91887	0.00225287	0.0209264	4.09202	1.65978	44.6022	0.00690647	0.11332	3.45229	30.361	54.8929	11.385	0.247001	29.1615	8.82914
	TARA_ION_45_MAG_00167	95.4902	0.000676761	0.00886152	0.0191691	1.21353	0.250714	0.000769309	0.0104695	2.66821	0.142243	5.14816	0.0543819	0.191718	1.18012	54.7227	61.7293	85.5847	0.576425	2.21466	69.2241	38.2934	95.4902	10.5676	0.0408891	0.26314	1.31471	70.7521	7.42276	0.154598	29.7453	56.7136	86.896	0.174317	4.38227	0.0050169	0.0335315	8.70457	32.5765	38.4763	0.100114	0.482671	15.1269	59.0382	61.9546	3.75575	0.00766996	0.0468045	0.0318039
	TARA_ION_45_MAG_00173	94.303	0.000559996	0.00345484	0.0109337	0.43641	16.9386	0.00445243	0.00957706	3.06883	0.024188	14.6628	34.7565	0.000980249	0.0113948	0.452061	0.841607	2.72626	0.00473192	0.00977698	0.722588	0.072669	2.85018	4.01566	0.0176363	0.248287	7.48512	38.6016	19.5083	0.0882499	4.88419	9.34274	30.3538	74.7065	36.5739	0.00348034	0.401686	4.53281	25.7313	18.4225	0.00383939	0.0904226	9.20412	8.54643	20.3554	84.9113	0.00233179	0.0161246	0.0127218
	TARA_ION_45_MAG_00178	97.8044	0	0.00224726	0.0151512	0.0641791	0.0369832	0.000205914	0.0029972	0.0154614	0.00414116	0.104508	0.0209168	0.000287263	0.00611387	6.51903	10.3808	36.7484	0.00818573	0.267355	6.44348	1.43091	42.0171	0.0995354	0.0078044	0.0246055	0.411762	63.6417	0.162761	0.0163104	9.71561	2.69565	50.1054	0.0746452	0.358626	0.0137276	0.514394	17.1339	1.06151	78.4824	0.00935511	0.204775	14.9008	47.6398	79.2088	1.63204	0.00347512	0.064141	0.0330149
	TARA_ION_45_MAG_00179	98.1158	0.00150643	0.0117336	0.314413	26.698	50.613	0.0098098	0.0377826	22.1529	0.509733	87.5855	61.7041	0.00122816	0.0235394	2.89084	5.99105	20.9353	0.0222511	0.0252502	6.85129	0.30028	39.1295	4.33778	0.0869501	0.604257	1.69909	79.7258	26.4961	0.0509763	15.1075	50.4847	89.461	1.35093	53.714	0.00572167	0.0525583	13.0898	1.15118	81.7674	0.0120737	1.02895	44.068	96.5629	98.1158	92.0976	0.0111805	1.79155	0.426306
	TARA_ION_45_MAG_00184	94.9995	0.00722713	0.0340458	2.56845	35.3451	55.7597	0.0203667	0.505185	16.2213	2.69526	64.0092	84.3851	0.00862544	0.0688211	0.447345	2.29391	5.40975	0.0140059	0.0611456	1.12865	0.175754	13.0439	2.77924	0.195596	0.677283	4.19176	56.2885	11.5693	0.106005	20.725	38.5113	65.8098	7.0571	11.936	0.00837465	0.0540021	5.47923	2.68205	46.4096	0.00873183	0.20904	4.85342	31.9652	57.042	14.0906	0.53977	30.5529	11.1782
	TARA_ION_45_MAG_00193	90.888	0.00374891	0.0190191	1.12034	24.8263	39.1922	0.0118387	0.197337	10.3583	1.27707	49.1632	70.2249	0.00271946	0.0206319	0.121072	0.92375	2.56033	0.00148412	0.0140691	0.435912	0.0622388	8.22034	1.07052	0.0678493	0.155987	1.63646	42.1891	6.49473	0.0279581	13.9503	27.9134	51.4738	2.856	6.07675	0.00408348	0.023317	2.88589	1.2088	33.4387	0.00222189	0.0636714	2.54657	22.2591	41.596	7.98541	0.222069	25.0381	7.17023
	TARA_IOS_50_MAG_00138	87.996	0.00939639	0.0635963	11.3838	49.4561	0.151431	0.0103614	0.0134428	6.41731	0.708804	56.9099	0.239724	0.0140128	0.518455	16.5589	11.821	30.8561	0.00277659	0.0152092	1.80928	0.140697	15.7819	0.0589235	0.533579	6.72659	9.95589	71.197	0.704498	0.0137757	7.43135	8.0021	43.3777	0.0440925	1.48821	0.00260164	0.0274555	7.44744	1.71103	59.6474	0.0379862	0.0307908	5.32935	27.9871	38.7	0.808761	0.146759	15.4858	1.96309
	TARA_IOS_50_MAG_00152	92.8618	0.0020015	0.0207679	1.46455	31.0342	48.4958	0.00812138	0.269903	13.235	1.66752	58.4974	78.9882	0.000285506	0.0288376	0.154357	1.21342	3.36659	0.00247192	0.0213508	0.626121	0.0842005	10.3465	1.54764	0.0899328	0.24122	2.22464	51.0785	8.38732	0.0371749	17.6122	34.2894	60.7011	4.21742	8.22885	0.00259618	0.0275358	3.82029	1.54603	41.2536	0.00548822	0.110921	3.17422	27.819	51.2917	10.4853	0.262263	28.1067	8.40797
	TARA_IOS_50_MAG_00153	95.1365	0.00246464	0.0819989	3.27026	84.6784	0.412959	0.00313728	0.45029	12.6421	1.18145	88.903	1.94962	0.00113805	0.00660408	0.0619353	0.340456	1.22183	0.000647159	0.00647498	0.155609	0.0520903	1.86397	0.0568209	0.453915	0.15425	0.283681	8.50054	0.0693836	0.00542696	0.439721	0.267988	4.71748	0.0406623	0.07505	0.00137925	0.00677054	0.266711	0.0566731	7.21348	0.0374095	0.00605543	0.236371	2.66896	10.0262	0.0845094	0.00491059	0.117137	0.0387174
	TARA_IOS_50_MAG_00154	95.7881	0.000565646	0.00310415	0.0348769	2.39016	0.0542606	0	0.00435961	0.424021	0.0217912	4.62916	0.0532535	0.00431133	0.017673	2.42228	10.1394	18.4534	0.0144861	0.0381604	4.72001	2.03694	18.2391	5.00149	0.126636	0.0984017	0.118965	12.7026	0.181979	0.00495975	2.36345	1.16244	7.75793	0.0331041	0.273973	0.00324212	0.00414577	1.08184	0.719067	15.9791	0.000558748	0.0260887	0.597902	15.3038	32.8594	1.32761	0.00877441	6.71356	3.77662
	TARA_IOS_50_MAG_00162	92.5885	0.000289372	0.00341183	0.00734282	0.397004	16.2645	0.00472251	0.0089599	2.89996	0.0205944	13.9912	33.8288	0.000491507	0.0112142	0.48946	0.823423	2.70829	0.00382248	0.00897905	0.691741	0.0855861	2.71626	4.06226	0.0162495	0.24196	7.55407	37.5882	18.8609	0.0872468	4.66812	8.81197	29.3764	73.8568	35.6517	0.0028001	0.3733	4.34534	24.9094	17.8597	0.0026884	0.089033	8.70826	8.21974	19.6376	84.5289	0.00134367	0.0133505	0.0161282
	TARA_MED_95_MAG_00404	92.1843	0.00130143	0.012304	0.564387	9.53935	14.1212	0.00118086	0.0110772	0.864391	0.0487571	9.0235	2.0871	0.00127522	0.0228255	0.757362	0.527765	1.46255	0.00214284	0.011055	0.265899	0.0445081	1.69973	0.201158	0.0479983	0.580432	1.74669	19.9973	5.91334	0.0131834	0.650422	1.79079	6.36279	0.0867974	2.31384	0.00177456	0.00988458	1.25579	0.569424	5.42244	0.00286629	0.0317704	1.413	4.53109	5.30677	3.76219	0.0221112	21.0648	7.78637
	TARA_MED_95_MAG_00436	91.8263	0.00135693	0.0221299	2.92664	4.52305	1.60804	0.000663428	0.0371031	0.0673821	0.304703	3.26592	0.627347	0.00445418	0.0382307	2.45384	2.39907	4.65072	0.00395614	0.0240206	0.0242818	0.0330342	0.0753395	2.68478	0.380407	5.19718	26.3737	14.7402	13.8834	0.0723682	0.429435	10.2439	0.498092	9.9897	2.3038	0.00291119	0.0158753	0.0521872	0.0735165	0.307896	0.00185309	0.0182039	0.187617	0.482852	0.192945	5.76952	2.22275	78.5487	19.7305
	TARA_MED_95_MAG_00440	98.0258	0.00353093	0.0468028	4.86886	13.6472	0.118729	0.0015858	0.0162557	1.00047	0.220757	10.7817	0.0942283	0.00136542	0.0652	2.17877	1.58782	4.49258	0.0025919	0.00366986	0.281597	0.0481682	2.37134	0.067102	0.159165	5.6899	13.1765	17.8585	0.31065	0.00647736	1.3797	1.15945	7.35835	0.0243907	0.310381	0.00160976	0.00842727	1.26138	0.327706	11.7002	0.00415854	0.00634321	0.82066	4.55329	6.8394	0.233281	0.31625	83.5889	6.34604
	TARA_MED_95_MAG_00446	95.148	0.00135961	0.0364878	6.2656	8.91326	0.0639197	0.000801196	0.00704992	1.11737	0.137411	7.99292	0.0587149	0.00120179	0.048612	1.63828	1.13533	3.23829	0.00054627	0.00425787	0.196099	0.0263575	1.705	0.0342086	0.192773	12.3438	27.8915	22.7923	0.381038	0.00520777	1.34998	0.857283	5.47146	0.0174108	0.209291	0.000713186	0.0047829	0.924893	0.233084	8.67676	0.00466757	0.00505603	0.549757	3.33723	4.96718	0.151596	0.304102	32.4985	4.88025
	TARA_MED_95_MAG_00448	97.7445	0.00259486	0.0488096	5.00634	8.94089	0.237797	0.00228491	0.0487381	0.0707448	0.0718813	0.297428	0.428637	0.139407	0.597319	30.3829	28.4904	51.0867	0.00780048	0.0600752	0.112549	0.185908	0.487842	14.3989	1.1827	25.562	64.38	46.3538	63.1997	0.706605	0.270108	0.922718	2.4106	7.47391	9.00894	0.00332206	0.0431947	0.169775	0.866016	1.5454	0.00513012	0.0556485	0.339092	1.37976	0.164438	3.85443	0.420876	16.8629	2.53348
	TARA_MED_95_MAG_00452	96.177	0.00179579	0.0470307	3.34032	10.4653	0.0842318	0.00186195	0.0158439	0.752204	0.166239	7.43961	0.0721906	0.00163511	0.050764	1.54476	1.10869	3.04416	0.00116569	0.0119152	0.191267	0.0351627	1.61748	0.0432627	0.105914	3.871	8.8435	12.2047	0.198853	0.00727451	0.948427	0.83854	5.07107	0.0277496	0.222747	0.00238808	0.00772503	0.881948	0.220667	7.93599	0.00436344	0.0111213	0.573038	3.13222	4.66683	0.188337	0.220368	80.3304	5.44608
	TARA_MED_95_MAG_00454	95.9737	0.00322701	0.0265214	3.12294	0.370072	0.170899	0.000754072	0.0468883	0.0545684	0.670304	0.865415	0.347087	0.000966536	0.0128697	0.353775	0.37634	0.713694	0.00176066	0.00918296	0.014512	0.0171295	0.0431928	0.607996	0.128621	0.528619	1.7623	0.945692	1.34897	0.0174116	0.153975	0.333758	0.241516	3.33671	0.366824	0.00113372	0.00854906	0.0262706	0.0261574	0.160967	0.00170493	0.00931532	0.0537742	0.165117	0.160302	1.73188	0.180021	86.8414	10.8517
	TARA_MED_95_MAG_00459	94.5085	0.00401993	0.0405198	0.728013	1.42093	0.828612	0.00165857	0.0394122	0.194852	0.185114	1.11064	1.82099	0.00322157	0.0481268	2.43706	2.46941	4.70878	0.0198748	0.0357352	0.0560767	0.0790943	0.222991	4.53294	0.166639	3.42447	11.1696	6.18028	8.9312	0.0916489	1.11747	2.19696	1.06271	16.8302	2.66026	0.00504319	0.0232706	0.112839	0.113958	0.754055	0.00364324	0.0323619	0.396146	1.03063	0.710921	10.795	0.904794	22.0385	6.28691
	TARA_MED_95_MAG_00461	90.2206	0.0589254	0.149568	22.499	27.7626	46.3816	0.00240839	0.0113731	3.82764	0.241903	7.78639	0.0760636	0.00144126	0.00423273	0.89537	0.346082	1.17119	0.000263761	0.00569284	0.0204446	0.0143687	0.0575658	0.0632084	0.215091	12.3767	39.8897	7.6643	1.9597	0.00542907	0.0143341	0.0282538	0.352127	0.0357741	0.06681	0.000273181	0.00575564	0.013433	0.0153264	0.0836844	0	0.00443055	0.0138349	0.0396238	0.0683391	0.0572141	0.00715922	2.48589	2.10241
	TARA_MED_95_MAG_00472	88.0153	0.00703413	0.038277	8.74277	38.6691	0.0693572	0.00551093	0.0125108	5.54391	0.497164	49.9036	0.154323	0.0132382	0.474376	13.2638	9.56854	24.7025	0.00363687	0.0114497	1.58096	0.125716	13.201	0.0318076	0.328918	4.30309	5.276	60.6598	0.460042	0.0119204	6.43019	6.73909	36.8625	0.024474	1.24849	0.00282392	0.0410752	6.29887	1.32421	51.9269	0.0232588	0.0225828	4.55392	24.4447	33.8162	0.572383	0.100172	8.51587	1.06923
	TARA_MED_95_MAG_00474	96.6371	0.00833243	0.0308942	1.28679	19.6852	29.3045	0.0137974	0.285531	9.25235	1.43972	35.7492	49.1061	0.00204616	0.0322015	0.183049	1.11933	2.68105	0.00535129	0.0239089	0.567271	0.0808746	7.40784	1.31348	0.0916909	0.268769	2.04156	31.3416	6.28703	0.0490653	11.9943	21.9266	37.1057	3.25677	5.86362	0.00386213	0.0273362	2.99135	1.30404	25.8095	0.00581736	0.109879	2.58961	18.0911	30.8518	7.46266	0.626362	56.0231	18.2244
	TARA_MED_95_MAG_00477	86.4487	0.00335805	0.0176844	1.07024	2.7981	0.113812	0.00260653	0.0120814	0.898863	0.0208998	12.7238	0.0992669	0.00705856	0.347772	3.16189	3.217	10.5737	0.0059836	0.0183028	0.862171	0.0844078	8.87518	0.347544	0.0685593	2.97025	56.8259	56.9092	10.8508	0.0149352	4.1476	3.21234	25.0246	0.0319538	2.02427	0.00179793	0.012186	6.92863	0.28376	24.7307	0.00439495	0.0197392	0.864768	7.0035	14.5818	0.240885	0.0249808	2.79267	0.506475
	TARA_MED_95_MAG_00484	97.3233	0.00881322	0.0439898	1.86287	21.0766	2.10415	0.00298294	0.02716	2.30776	0.340877	30.0677	1.69193	0.003127	0.0828866	1.47902	1.89885	6.44633	0.01233	0.0239991	0.576851	0.132232	4.27522	0.331631	0.223212	2.42005	6.26799	59.243	1.9862	0.030787	5.22809	5.69393	36.6459	0.201094	2.89239	0.00817765	0.0321683	11.1765	24.0155	44.8558	0.00427102	0.0499557	1.74827	6.85858	11.6771	3.20551	0.0855645	7.28204	1.25206
	TARA_MED_95_MAG_00485	97.0147	0.00199159	0.0194757	0.149652	0.289604	0.147081	0.00115399	0.022178	0.046583	0.0515016	0.222055	0.537704	0.00178066	0.0189499	0.669675	0.670037	1.38559	0.00444936	0.0202735	0.0214398	0.0299273	0.0415222	1.92219	0.0417179	0.91626	3.43837	1.63577	3.07727	0.0282842	0.383349	0.550688	0.237699	10.4571	0.877465	0.0032648	0.0161773	0.0305142	0.0360855	0.148201	0.00412685	0.0162262	0.149314	0.295806	0.135983	5.74664	0.180803	9.19606	1.80373
	TARA_MED_95_MAG_00490	95.2832	0.00665625	0.082589	12.9207	8.68932	0.0600059	0	0.0115613	0.672688	0.143624	6.03119	0.0460045	0.00246497	0.053001	1.23785	0.874384	2.4424	0	0.00847386	0.16107	0.0253054	1.17912	0.031389	0.117099	6.721	17.9089	15.6248	0.221374	0.0112791	0.808286	0.615338	4.07795	0.0181345	0.145749	0.00228238	0.0111546	0.656354	0.152529	6.36188	0.00458136	0.0095777	0.442699	2.52663	3.61452	0.114492	1.70404	86.8272	9.82419
	TARA_MED_95_MAG_00494	98.7683	0.00100391	0.0215209	0.0449791	1.03019	6.82389	0.00145201	0.0302702	0.271421	0.0246417	1.93499	0.0876486	0.00255166	0.0212044	1.93587	4.66014	4.65159	0.00167407	0.0215834	0.570074	1.82311	2.45223	3.20225	0.0205064	0.0316331	0.0381938	6.94773	2.19228	0.0255631	0.911662	0.866124	5.94982	9.24079	3.70877	0.00346914	0.0255259	0.629853	0.0387616	2.22084	0.00324974	0.0228865	0.331012	1.01599	1.57013	8.53278	0.0491823	10.0289	14.8207
	TARA_MED_95_MAG_00496	90.5615	0.00659753	0.0163406	3.73217	0.822208	13.1851	0.00207981	0.0187269	0.369717	0.0646547	4.93507	0.11932	0.00455496	0.0258372	2.99279	3.67155	4.26517	0.0110379	0.665506	2.22096	2.03587	6.03834	17.2254	0.04245	0.586679	3.34013	4.4221	9.06843	0.0677057	0.844447	2.07447	3.76403	0.410689	5.29295	0.00236915	0.0487897	0.89077	0.363778	2.54195	0.00129773	0.0218982	0.0970751	0.587817	0.224875	3.91823	0.0531069	14.3302	75.5272
	TARA_MED_95_MAG_00497	98.6261	0.00208882	0.0269771	1.05013	1.86715	0.320977	0.0020254	0.0457385	0.0558444	0.398111	0.608195	0.617556	0.00238058	0.08072	3.15314	3.12109	6.63968	0.00435524	0.0229475	0.0185457	0.035176	0.0491973	3.26044	0.502815	15.8063	36.8876	12.984	13.1087	0.05258	0.473618	2.16978	0.457766	12.2097	1.83979	0.00246092	0.0170024	0.0515441	0.0683308	0.281662	0.001907	0.0228122	0.222333	0.471186	0.139101	7.18567	6.1315	91.4215	26.3857
	TARA_MED_95_MAG_00502	95.1725	0.00390545	0.0266924	1.08053	17.8515	26.6588	0.0122853	0.240923	8.02791	1.24284	32.9928	46.4949	0.00214492	0.0344264	0.178344	0.964562	2.22896	0.00347493	0.0203037	0.457945	0.0710669	6.49122	1.05454	0.0711515	0.197294	1.66536	28.7433	5.49596	0.0476573	10.696	19.763	34.212	2.6617	4.85707	0.00348262	0.0315511	2.47481	1.08219	23.3845	0.00530465	0.0904404	2.23883	16.2693	28.0084	6.37908	0.465425	46.456	13.8779
	TARA_MED_95_MAG_00506	97.3049	0.000590199	0.0188054	0.711441	1.2226	0.227161	0.000948948	0.0360485	0.0465602	0.305037	0.426946	0.422814	0.00314773	0.0561885	1.78762	1.72597	3.88798	0.00446314	0.0173974	0.0162286	0.0276314	0.0429534	1.98391	0.369827	11.4678	26.0697	8.43344	8.18594	0.051764	0.302954	1.46888	0.272749	8.79997	1.05292	0.00219107	0.0170695	0.0348141	0.0468881	0.172593	0.00465988	0.0158119	0.152896	0.298089	0.117538	4.84067	4.39962	84.3869	19.9301
	TARA_MED_95_MAG_00512	98.7104	0.00229987	0.00707309	0.0405317	3.09593	0.0850276	0.0006058	0.0088146	0.564899	0.0366963	5.87353	0.0700845	0.00723979	0.0335901	3.61947	13.753	22.1705	0.0197	0.0629192	6.97226	2.97449	22.5351	7.41073	0.0741082	0.0957802	0.12042	10.3626	0.241168	0.00623419	2.04569	0.891423	6.90941	0.0619529	0.207216	0.00202205	0.00967112	1.43728	0.862981	10.7432	0.00101373	0.015145	0.3952	8.04159	17.0726	0.71858	0.0310219	38.512	21.8913
	TARA_MED_95_MAG_00518	96.4213	0.00153815	0.0102465	0.0394298	0.54321	0.0749098	0.000710015	0.0168184	0.111968	0.104068	0.948664	0.0522244	0.000443921	0.00904976	0.297421	1.0317	1.88346	0.00218975	0.0117652	0.437631	0.283352	1.87425	0.442251	0.0104763	0.0379696	0.100623	1.20439	0.109209	0.00754407	0.227568	0.139164	0.848387	0.0662222	0.0976484	0.000656796	0.0102426	0.237913	0.171916	0.871802	0.00106178	0.00774915	0.063312	0.290693	0.592468	0.11544	0.0337951	67.9257	18.6631
	TARA_PON_109_MAG_00233	91.5851	0.000493784	0.00312928	0.0186627	0.0626451	0.0479863	0	0.00311143	0.0116307	0.00415255	0.107104	0.0285502	0.0010887	0.0113392	8.00672	12.7435	44.2844	0.00606819	0.310727	7.96795	1.86173	50.808	0.105265	0.00589566	0.0216611	0.511888	76.9718	0.201494	0.0135761	12.085	3.49614	61.8035	0.0874117	0.470142	0.01078	0.663848	21.8025	1.34893	89.5139	0.00982809	0.249004	19.039	58.818	91.5851	2.12158	0.00371825	0.0699448	0.0305908
	TARA_PON_109_MAG_00254	98.1201	0.00352399	0.0993601	3.6955	90.6914	0.45671	0.00268512	0.543688	14.0631	1.38111	94.1498	2.25	0.000838875	0.00644213	0.0452598	0.330205	1.38038	0.00134435	0.00715912	0.150385	0.0420764	2.05168	0.0401979	0.551471	0.179641	0.353597	9.62031	0.0576565	0.0080912	0.527703	0.29903	5.42587	0.0328416	0.0707416	0.00205417	0.00971159	0.323551	0.0331427	8.00309	0.0314076	0.00678987	0.284974	3.03257	11.5211	0.0745273	0.00708384	0.0750722	0.022707
	TARA_PON_109_MAG_00259	97.1012	0.00425667	0.0121005	0.44816	19.4943	0.267411	0	0.0108915	1.37376	0.259697	28.0856	0.241221	0.00180859	0.0156278	0.359709	0.917213	4.1283	0.00170866	0.00964246	0.186584	0.0291272	2.07586	0.0615419	0.167729	1.20847	1.69531	64.1477	0.569205	0.0240712	4.93	5.00298	38.9517	0.0387497	1.40796	0.000669477	0.0272687	11.5543	27.9427	45.9009	0.00081936	0.00949258	0.4473	3.09406	7.74003	0.475398	0.00791382	1.33978	0.171956
	TARA_PON_109_MAG_00260	89.9918	0.00519382	0.0345737	2.48312	33.5036	50.0504	0.015562	0.527607	15.8586	2.71032	60.0878	79.6515	0.00290982	0.0564369	0.287142	2.15805	4.94179	0.00776784	0.0386588	1.18593	0.168325	12.7193	2.45424	0.16966	0.45341	3.61259	52.7721	10.7746	0.0931738	20.2883	36.6564	61.8532	5.8566	10.2797	0.00561843	0.0519535	5.39214	2.58389	43.2126	0.0118557	0.235326	4.64538	30.4586	52.578	12.8893	0.50599	31.0599	10.8681
	TARA_PON_109_MAG_00262	96.7054	0.00337779	0.0100038	0.487919	19.5546	0.253084	0.00238759	0.0118269	1.45195	0.25549	28.4113	0.248059	0.000906913	0.0229319	0.37573	0.933973	4.16711	0.00125857	0.00671856	0.168908	0.0355825	2.22752	0.0763473	0.204787	1.1753	1.78838	64.4471	0.541982	0.00874523	4.91547	5.02258	39.1334	0.0336761	1.47034	0.00243386	0.0160838	11.6474	27.8043	45.6986	0	0.00978171	0.526324	3.23268	7.75908	0.497099	0.00971693	1.42216	0.190535
	TARA_PON_109_MAG_00264	98.5552	0.00298896	0.0959767	3.82944	91.6462	0.536771	0	0.587907	14.2644	1.44962	95.2133	2.35634	0.00196676	0.00943269	0.0485868	0.350284	1.39597	0.00313776	0.0124475	0.157846	0.0563309	2.06874	0.0506765	0.613125	0.165946	0.358882	10.198	0.0675233	0.0166916	0.550383	0.353642	5.70534	0.0378602	0.0928842	0.00287251	0.0171833	0.359756	0.037899	8.54431	0.0370126	0.0147442	0.314824	3.19156	12.3113	0.0916356	0.00507865	0.0874174	0.0253479
	TARA_PON_109_MAG_00265	91.0095	0.0041177	0.0101665	0.254028	42.5439	0.427533	0.00215729	0.0110043	8.60116	0.426582	70.8919	0.735904	0.03969	0.0325227	14.5995	50.3856	63.9211	0.103215	0.200151	13.3094	19.1217	51.9432	11.233	0.137493	0.914541	0.275425	80.1768	2.44077	0.0433092	19.8144	5.96976	64.6687	0.0991684	0.45939	0.0185443	0.049048	20.9606	12.006	63.111	0.00317101	0.0121646	2.08276	9.78913	25.1763	0.472384	0.00629175	3.07871	1.74115
	TARA_PON_109_MAG_00269	94.4822	0.000948277	0.00631408	0.0120304	0.626916	23.3552	0.00699728	0.01832	4.42594	0.0369994	20.3038	45.3012	0.00172132	0.0185197	0.591537	1.23073	3.84324	0.00975561	0.0156216	1.07215	0.106774	4.11986	5.61295	0.024633	0.388869	9.30507	50.6444	26.8607	0.148876	7.12711	13.412	40.7347	87.0852	47.4492	0.00488113	0.608845	6.53106	35.0627	25.111	0.00470811	0.148562	13.0812	12.3368	27.809	94.4822	0.00328181	0.0174749	0.0203009
	TARA_PON_109_MAG_00270	97.5515	0.00424052	0.123212	3.76037	89.7361	0.411264	0.00342467	0.566627	14.4649	1.43518	92.9063	2.22386	0.000806363	0.0101507	0.0362864	0.31378	1.30105	0.00334878	0.00883205	0.14191	0.0331653	1.98703	0.0302434	0.585961	0.192797	0.261831	9.49875	0.0533243	0.00664064	0.478164	0.278964	5.00615	0.0262495	0.0543963	0.00161273	0.0199029	0.316	0.0494064	7.89764	0.0365045	0.010995	0.306968	3.23563	11.2138	0.0520436	0.0122947	0.043278	0.0147897
	TARA_PON_109_MAG_00273	98.395	0.00105442	0.0105092	0.0473952	2.79624	0.0755934	0.00101935	0.00895674	0.52943	0.0317776	5.25028	0.0685187	0.033828	0.248154	19.143	63.015	83.7634	0.154217	0.391969	41.0922	13.7914	84.59	43.2118	0.0206162	0.0816604	0.104219	7.9007	0.205236	0.00800051	1.32237	0.649536	5.6208	0.0459691	0.121223	0.00165294	0.00890764	1.2618	0.787424	5.39361	0.00144486	0.00774568	0.189532	1.74857	3.97052	0.178298	0.00990596	2.62275	1.43289
	TARA_PON_109_MAG_00274	98.3573	0.000973236	0.0106014	0.0209037	1.50197	0.284706	0.000833501	0.0150643	3.24114	0.181849	6.06155	0.0344677	0.259236	1.46794	60.4497	67.2712	90.3535	0.732161	2.7741	75.2415	42.889	98.3573	12.3296	0.0480134	0.283509	1.37978	75.7663	7.35291	0.188282	33.6191	62.6695	91.3643	0.150323	4.86212	0.0074341	0.0416775	9.90129	36.1212	42.5468	0.135516	0.629661	17.7066	64.6716	67.2246	4.47247	0.00959017	0.0301164	0.0296285
	TARA_PSE_93_MAG_00209	91.7364	0.00450551	0.0764132	10.078	21.2993	0.123151	0.000804263	0.0081247	1.30176	0.205358	13.6163	0.0974143	0.00137874	0.0676319	2.3199	1.80015	4.88884	0	0.00787029	0.296075	0.0339432	2.61236	0.0529747	0.277791	10.0407	28.7285	40.1628	0.423116	0.00535081	2.51189	1.33848	12.6593	0.0329419	0.49788	0	0.00991377	2.64767	0.406341	26.4087	0.00375049	0.00731223	0.966363	5.43072	8.86351	0.278743	0.673759	42.328	5.70951
	TARA_PSE_93_MAG_00221	96.8094	0.00436475	0.0126662	0.272406	42.1427	0.432022	0.00217686	0.0143673	8.67846	0.438698	68.6432	0.704698	0.0360845	0.042323	14.6618	49.7982	61.659	0.0933075	0.203407	13.5086	19.1562	51.3588	11.3437	0.14898	0.92132	0.276182	75.7569	2.34457	0.0424149	19.6036	5.80941	61.5795	0.0805091	0.439186	0.0270795	0.0421007	20.235	11.7131	61.1165	0.00246528	0.014709	1.97663	9.37977	24.2027	0.47017	0.00442537	3.57874	2.01848
	TARA_PSE_93_MAG_00223	93.4456	0.00120283	0.00635258	0.0142784	0.229427	0.030089	0.00121198	0.0104619	0.0404457	0.0763728	0.469117	0.0159272	0.000432195	0.00659955	0.146066	0.555627	1.1576	0.00204892	0.00827345	0.2257	0.133196	1.16937	0.242978	0.00386917	0.0168419	0.0338278	0.604193	0.045943	0.00534641	0.100194	0.0496636	0.401722	0.0237753	0.0390462	0.000594554	0.00590209	0.0923503	0.0701276	0.420491	0.000816368	0.00493937	0.021516	0.128993	0.288144	0.0429314	0.0213193	49.9367	12.558
	TARA_PSE_93_MAG_00231	98.8386	0.00623487	0.0133069	1.0297	0.291034	6.11513	0.000536117	0.01194	0.0716978	0.0209534	1.65985	0.081852	0.0422123	0.124622	16.3891	18.9392	19.9933	0.131596	5.0638	15.8823	11.7004	37.3933	86.948	0.0509768	1.77488	14.6749	18.1178	39.2769	0.250895	6.42325	15.1228	19.9731	2.70355	15.5445	0.00400532	0.0746602	3.23912	0.311138	6.79386	0.00155895	0.0318029	0.719569	4.42297	1.45134	26.0146	0.0174485	2.46235	14.9183
	TARA_PSE_93_MAG_00233	97.724	0.0012019	0.0168375	0.212053	0.419044	0.192388	0.000535391	0.0218964	0.0547765	0.0618622	0.292807	0.678304	0.00210059	0.0162912	1.02858	1.01579	2.0733	0.00564618	0.0214375	0.0207792	0.0288756	0.0484829	2.59698	0.0515942	1.42141	5.09997	2.53904	4.42794	0.0391518	0.504466	0.809065	0.310283	12.1778	1.26057	0.0014095	0.0140185	0.0341503	0.0420582	0.178924	0.00306757	0.0150865	0.202386	0.384744	0.167345	7.11289	0.268542	10.0235	2.30123
	TARA_PSE_93_MAG_00237	95.7003	0.000859776	0.262617	9.23173	10.6448	0.162122	0.00165686	0.021172	1.02644	0.296927	10.5749	0.132074	0.0018718	0.0680656	2.19189	1.53217	4.41057	0.00188972	0.0120279	0.283422	0.0393974	2.40281	0.056799	0.328488	7.34264	26.3484	27.2958	0.319317	0.00578558	1.60998	1.24514	8.69081	0.0368719	0.44626	0.00135236	0.0200973	1.72261	0.337561	15.1607	0.00664535	0.00787232	0.8425	4.80918	7.19606	0.341474	0.191864	19.8983	2.16606
	TARA_PSE_93_MAG_00239	92.8991	0.00310291	0.0138196	0.059027	1.22418	0.118736	0.000878859	0.0234512	0.241453	0.0865048	2.20754	0.110449	0.000905762	0.0178014	0.721373	2.47882	4.21236	0.00659144	0.0258905	1.02448	0.643737	4.08481	1.08666	0.0125641	0.0806218	0.171916	2.64291	0.229409	0.0155594	0.50755	0.303233	1.92565	0.112673	0.204559	0	0.0105104	0.534104	0.381801	2.00182	0.00262761	0.0165728	0.124888	0.622716	1.20578	0.227813	0.0283387	50.324	12.0632
	TARA_PSE_93_MAG_00244	96.8056	0.00609822	0.027383	3.08947	0.333248	0.183324	0.00141437	0.0484689	0.0525997	0.617508	0.825328	0.349776	0.000501224	0.0142878	0.350206	0.323076	0.726996	0.00177733	0.013703	0.0142906	0.0128043	0.0420769	0.654956	0.116955	0.503151	1.75708	0.917378	1.36707	0.0168889	0.14844	0.300173	0.221959	3.84413	0.357465	0.00209419	0.0116117	0.0260377	0.0236295	0.161573	0.002509	0.0120611	0.0545614	0.158534	0.167034	1.9794	0.146141	87.221	10.1242
	TARA_PSE_93_MAG_00247	94.2607	0.0042617	0.0267386	2.11573	39.6377	60.3522	0.0121626	0.410495	17.5911	2.38282	70.3676	89.2992	0.000968488	0.035309	0.143585	1.71296	4.59801	0.00605262	0.0319062	0.911363	0.107012	13.7878	2.11361	0.109994	0.281232	2.99526	61.0856	11.0159	0.0630021	22.394	42.1866	70.9292	5.55569	11.2236	0.00396611	0.0313046	5.11051	2.1694	50.4636	0.00935452	0.155181	4.35941	34.8694	61.5649	13.7103	0.317784	30.7527	9.97789
	TARA_PSE_93_MAG_00249	99.5778	0.000558975	0.00583818	0.222913	2.77031	0.0104373	0.000282593	0.00635368	0.118807	0.0653535	1.95482	0.0182567	0.000546553	0.0193778	0.344288	0.357576	1.2232	0.000515499	0.00811445	0.0221758	0.0420784	0.329084	0.00612699	0.0140427	0.193443	0.657575	2.07686	0.0104684	0.00345012	0.231916	0.641166	1.45536	0.00539721	0.0152911	0.000267066	0.00119559	0.302204	0.0936128	2.40868	0.00106205	0.00631952	0.159979	0.844192	1.26528	0.0367837	0.00881938	18.5405	0.0890385
	TARA_PSE_93_MAG_00251	99.0946	0.000806453	0.0109387	0.456007	26.1319	0.513292	0.000125819	0.0105066	2.0833	0.370842	37.6995	0.503894	0.000554815	0.0235023	0.386392	1.24716	5.28125	0.000817064	0.0112631	0.238646	0.0334102	2.92097	0.0952918	0.229328	1.42298	1.94063	71.9464	0.75992	0.017028	6.57853	6.56376	47.201	0.0457783	2.064	0.00542991	0.0226398	14.5586	34.1461	56.2678	0.00110811	0.0141038	0.729024	4.32527	9.70504	0.943855	0.0186621	1.54775	0.213634
	TARA_PSE_93_MAG_00254	99.2545	0.000973272	0.00953067	0.012915	1.602	0.31276	8.87033e-05	0.0118012	3.47697	0.204643	6.58224	0.0488595	0.262994	1.57343	64.4104	71.555	93.216	0.767065	3.0175	78.8104	46.2258	99.2545	13.5396	0.0545119	0.308081	1.50309	77.8682	7.80435	0.204838	35.5503	65.1404	92.3308	0.180825	5.17928	0.00656158	0.0389038	10.5425	38.0735	45.0352	0.134738	0.652779	18.6819	67.0122	69.8019	4.76347	0.00702481	0.0315069	0.0250131
	TARA_PSE_93_MAG_00256	98.1936	0.00218387	0.0961522	3.92102	92.4222	0.454184	0.00330066	0.53668	14.9832	1.51756	95.5852	2.31283	0.000154469	0.00499981	0.0329923	0.31812	1.34871	0.000665813	0.00638115	0.144831	0.0284116	2.04457	0.0285483	0.572728	0.15517	0.307249	9.40145	0.045483	0.00776604	0.475609	0.278358	5.13607	0.0291519	0.0629894	0.00119314	0.0117609	0.294985	0.0303451	7.9756	0.0356556	0.00964274	0.270494	2.96505	11.1756	0.0695801	0.00626219	0.035352	0.0141383
	TARA_PSE_93_MAG_00259	98.476	0.0177934	0.028609	4.0006	1.13137	16.975	0.00415983	0.0285785	0.394547	0.0638178	6.09269	0.272101	0.0928022	0.274871	21.5016	24.9134	26.9131	0.276065	7.07213	19.409	15.7688	43.6983	91.2635	0.201419	3.8723	20.8862	26.2001	49.2292	0.604446	8.59382	18.2396	25.5503	4.44925	25.4354	0.00972486	0.278533	6.23394	1.57106	13.4691	0.00427143	0.126228	1.37364	6.25753	2.58731	30.7825	0.0832447	7.50583	34.3915
	TARA_PSE_93_MAG_00260	89.5046	0.00150754	0.0285552	1.64487	32.8715	50.0012	0.0138142	0.290462	14.0927	1.79883	61.6878	82.5075	0.0010324	0.0297166	0.0898949	1.27258	3.43358	0.00159552	0.022748	0.676684	0.0750659	11.0123	1.45317	0.0840994	0.183215	2.10228	52.2716	8.47103	0.0367792	18.1996	35.3325	62.0793	3.75123	7.65856	0.000498601	0.0303208	3.9476	1.49742	42.3582	0.00411199	0.137415	3.27438	28.7247	51.9204	10.4563	0.230588	26.9435	7.76773
	TARA_PSW_86_MAG_00286	98.0246	0.000698917	0.0070982	0.0624608	3.86979	0.119367	0	0.00984075	0.735858	0.0536237	7.18874	0.125724	0.00997214	0.0401961	3.68704	14.2165	23.8035	0.0193432	0.0669953	7.01296	3.21145	23.9242	7.37293	0.155967	0.132056	0.207528	16.1864	0.331703	0.0110513	3.28517	1.54773	10.5017	0.114611	0.425006	0.00288233	0.0103831	1.78961	1.12495	18.8669	0.00198492	0.0254322	0.77471	16.9631	35.0894	1.52548	0.0154349	11.2835	6.46689
	TARA_PSW_86_MAG_00288	94.3461	0.00346478	0.33949	10.5908	9.58611	0.174093	0.0023063	0.018082	1.02971	0.309161	10.2153	0.120819	0.000341673	0.0682119	2.07999	1.54164	4.43448	0.000459124	0.00372104	0.282991	0.0406164	2.40881	0.0734224	0.362286	8.46913	35.0477	29.9335	0.323074	0.00688686	1.40488	1.26698	7.95817	0.0370342	0.416687	0.000347012	0.00936399	1.38133	0.333911	13.0625	0.00665195	0.0065612	0.794594	4.64088	7.022	0.334002	0.1779	19.9944	2.09809
	TARA_PSW_86_MAG_00292	97.2796	0.00110175	0.0110387	0.0278457	0.982078	0.0985489	0.000769947	0.00911175	0.502877	0.0329546	3.20844	0.0629357	0.0153862	0.103785	8.69507	9.01199	22.4299	0.0685763	0.257264	5.76228	3.55889	30.3078	9.23136	0.771338	3.64201	9.92168	65.7928	72.7543	0.328763	18.4004	8.52224	66.8192	1.20116	27.6397	0.0135187	0.110324	19.6014	8.7129	28.1527	0.0122213	0.0931806	1.96984	18.1002	21.6176	0.653421	0.00758036	0.042262	0.0332183
	TARA_PSW_86_MAG_00294	94.7509	0.00537253	0.0336204	2.58252	40.346	59.683	0.0163354	0.513473	18.7005	2.83065	69.9305	88.0685	0.00277142	0.048618	0.229995	2.1027	5.25934	0.0056698	0.0366199	1.10689	0.131454	14.8334	2.50184	0.147664	0.395441	3.63578	62.1203	12.226	0.0810132	24.1003	43.7269	71.6334	6.28298	12.1757	0.00469748	0.0425034	5.93538	2.64239	51.7232	0.00831839	0.195204	5.10204	36.4961	62.2411	14.9855	0.425169	31.4932	10.7018
	TARA_PSW_86_MAG_00299	98.4601	0.00188082	0.0126944	0.0324145	1.49463	0.0457207	0.000876131	0.0126206	0.292066	0.028798	2.87723	0.0354238	0.00353547	0.0304765	1.6756	6.48272	11.0361	0.0115778	0.037807	3.16717	1.35885	11.212	3.19108	0.118521	0.0689739	0.0869703	9.29346	0.119978	0.0119063	1.87953	0.957509	5.55774	0.0265601	0.197118	0.00365689	0.0124539	0.720834	0.454372	12.0887	0.00273315	0.0226913	0.480684	12.4312	24.6723	1.04842	0.0170227	11.3289	6.32681
	TARA_PSW_86_MAG_00305	98.6942	0.00178655	0.0154274	0.778893	1.49932	0.557403	0.000440715	0.0270092	0.119484	0.14364	0.824497	9.60215	0.00685241	0.0515542	4.54336	5.51444	7.75603	0.112733	0.167029	0.0620745	0.464035	0.279439	42.3222	0.259013	5.18688	17.8338	10.4425	36.2428	0.394127	9.41065	8.5313	1.46216	98.3479	19.6293	0.00265614	0.0489739	0.266713	0.252302	0.742693	0.00255188	0.107556	3.87304	5.47814	0.702384	88.165	0.935529	20.6123	6.43213
	TARA_PSW_86_MAG_00311	97.4758	0.00797429	0.095678	5.98809	28.6895	0.203417	0.00291568	0.0180888	1.15302	0.250529	17.6643	0.150333	0.00367899	0.0753357	2.45166	1.74116	4.95528	0.00278621	0.011919	0.327755	0.0570203	2.60199	0.0805278	0.646987	6.23973	14.0908	64.9488	0.489567	0.0119823	5.38699	1.61061	24.5129	0.0515719	0.595001	0.003091	0.014693	6.63146	0.46955	60.0156	0.00746587	0.0136681	1.51109	6.75446	11.6732	0.418264	0.185303	19.0131	2.23816
	TARA_PSW_86_MAG_00313	98.3119	0.00411649	0.127441	4.21697	90.3163	0.511249	0.00392388	0.620043	15.3263	1.61219	93.7555	2.5286	0.000972185	0.0135286	0.0844278	0.435543	1.52435	0.00179731	0.0153324	0.200062	0.0648058	2.30145	0.0736427	0.662977	0.219779	0.383889	10.2887	0.111385	0.0144227	0.602541	0.368943	5.78101	0.070514	0.122486	0.00219034	0.0178455	0.373185	0.0779765	8.72665	0.0466154	0.0181201	0.328125	3.4041	11.9356	0.129245	0.0156057	0.117915	0.0445838
	TARA_RED_19_MAG_00041	84.6665	0.000865451	0.00332726	0.00869451	0.305653	12.4707	0.00478907	0.00833451	2.16721	0.0157708	10.6523	27.103	0.000745451	0.00930905	0.511972	0.747673	2.4075	0.00610906	0.0141054	0.535947	0.0853087	2.16932	3.50559	0.0165454	0.199843	6.66538	30.8199	14.7666	0.0754033	3.61163	6.66977	23.5322	65.9324	29.6888	0.00262908	0.30029	3.46496	19.8122	14.4073	0.00329453	0.0696542	6.62606	6.28338	15.5668	79.7155	0.00475634	0.0261635	0.0207563
	TARA_RED_19_MAG_00046	96.3402	0.000827322	0.00743355	0.0247981	2.32413	0.101563	0.000256223	0.0104372	0.243986	0.0408938	0.961003	0.198131	0.0190408	0.0778177	4.32086	4.90454	9.35944	0.045157	0.160392	4.42654	2.55199	11.565	2.47233	0.17387	1.60151	11.336	34.5178	21.3995	0.066266	5.77832	4.44367	24.1685	0.36843	7.01528	0.00528807	0.0274869	6.42691	3.47476	15.3866	0.00885976	0.0416378	1.13727	6.6554	7.60043	0.529066	0.00692728	0.0695414	0.04019
	TARA_RED_19_MAG_00047	97.7621	0.001506	0.00452155	0.0152914	0.0851298	0.0446886	0.000299063	0.00577477	0.0211409	0.00625897	0.115164	0.0357167	0.00192967	0.013287	7.96181	12.8208	43.4958	0.00860875	0.319742	7.87581	1.80712	50.4356	0.11567	0.00747303	0.0255521	0.469312	72.0928	0.199853	0.0241031	12.1505	3.32591	58.9151	0.0874476	0.425136	0.0177516	0.631811	21.2049	1.27065	84.8901	0.00740894	0.245374	18.4746	55.948	85.2336	1.99095	0.0065972	0.0543263	0.035261
	TARA_RED_19_MAG_00048	97.7045	0.000777124	0.00194281	0.0472301	0.152348	0.102283	0.000455966	0.00408783	0.0473649	0.00704566	0.2441	0.0818875	0.00266443	0.00911138	7.34287	11.8344	40.5181	0.00998366	0.307602	7.18642	1.66048	46.918	0.162851	0.0080924	0.0478367	0.553217	69.2093	0.263655	0.0149834	10.7593	3.14429	54.9816	0.139232	0.54654	0.00612183	0.564438	19.1899	1.32194	83.565	0.0125291	0.227923	16.6533	52.3893	84.0128	1.93333	0.00486892	0.134653	0.0607029
	TARA_RED_19_MAG_00049	91.7843	0.00313762	0.0216109	1.59148	31.746	48.6842	0.010323	0.304202	13.7533	1.79027	58.7523	77.7164	0.00261753	0.027958	0.135185	1.284	3.49937	0.00330528	0.0192466	0.677257	0.0883563	10.8499	1.5882	0.087802	0.243776	2.32589	51.5405	8.97837	0.0450558	18.4703	35.1434	60.6185	4.33755	8.41228	0.000951208	0.0297715	4.04792	1.64306	42.0189	0.00642921	0.117625	3.38067	28.8709	51.2216	10.8055	0.276973	30.6447	9.23501
	TARA_RED_19_MAG_00052	92.2953	0.00318265	0.0205022	1.66208	32.0871	51.28	0.00942954	0.321256	13.8973	1.89803	60.163	80.5537	0.000677239	0.0275448	0.254475	1.47884	3.90535	0.00475548	0.0195548	0.730834	0.100927	10.9433	1.87787	0.0932518	0.363085	2.85029	52.678	9.17249	0.0560887	18.1784	35.0483	62.1278	5.41265	9.55885	0.00397462	0.0244472	4.04264	1.80554	42.9263	0.0043928	0.121489	3.42102	28.763	53.1506	11.6771	0.32207	28.8063	9.33773
	TARA_RED_19_MAG_00055	99.6417	0.000609614	0.00205527	0.00847364	0.0197776	0.666343	0	0.000792499	0.00722828	0.00071412	0.181125	0.0200215	0	0.0180359	1.56964	2.34567	6.196	0.00152404	0.0439967	0.186385	0.434838	2.36375	0.589445	0.286928	0.313638	14.3701	6.3502	13.9797	0.111115	1.2083	12.4639	19.2655	81.77	28.8564	0.000722828	0.090519	0.415705	10.343	8.08152	0.0321789	0.0849367	10.3694	31.2911	18.092	86.875	0.00200302	0.039773	0.212938
	TARA_RED_19_MAG_00056	91.9825	0.00284281	0.0892504	3.29571	79.4747	0.413018	0.00435798	0.470907	12.1715	1.26734	84.3521	2.03025	0.00124036	0.00888679	0.121084	0.445158	1.42169	0.0018067	0.0179221	0.1788	0.066805	2.08881	0.0679006	0.523517	0.176	0.372874	8.58052	0.0852694	0.00710795	0.56643	0.51001	5.00677	0.0522791	0.110567	0.00174171	0.0104317	0.350475	0.0947373	7.48508	0.0358275	0.01105	0.346913	2.96831	10.0629	0.128498	0.00871596	0.11354	0.0347487
	TARA_RED_19_MAG_00058	87.211	0.00430764	0.018517	1.27297	25.7395	40.0192	0.00774052	0.26567	11.0418	1.43155	49.6835	69.1164	0.00136727	0.0338436	0.116593	1.05958	2.68478	0.00214647	0.0219351	0.501369	0.0790518	8.46444	1.20376	0.0639971	0.205921	1.77627	42.9668	7.03573	0.0438115	14.8102	28.8593	51.3793	3.22108	6.35281	0.00412387	0.0190977	3.17487	1.25079	34.5967	0.00560875	0.106368	2.6628	23.4468	42.5117	8.36994	0.261215	27.5278	7.85667
	TARA_SOC_28_MAG_00058	92.7827	0.00096397	0.00862966	0.0266013	0.0210585	0.133854	0.000287065	0.00601773	0.0124395	0.00692499	0.0450833	0.0109935	0.00104194	0.00634378	0.102004	0.139365	0.199953	0.00099941	0.0153491	0.0554531	0.0586994	0.160306	0.465736	0.00717662	0.11765	0.179869	0.262565	0.504415	0.00614177	0.024358	0.0550597	0.140609	0.274781	0.440931	0.00147431	0.00618429	0.0430172	0.0414826	0.198372	0.0012404	0.00596811	0.0238335	0.0662871	0.0767526	0.420869	0.00920379	0.0603119	0.51986
	TARA_AON_82_MAG_00285	105.352	0.0022597	0.0218962	30.4569	16.091	0.131296	0	0.0308137	0.150169	0.632173	0.543798	0.0171252	0.000404321	0.00332441	0.98054	0.869231	3.49753	0	0.00168467	0.0749476	0.0186616	0.368192	0.143439	0.814064	6.27019	4.16737	20.665	0.130133	0.00283024	0.309813	0.265315	0.950189	0.0170399	0.116651	0.000390843	0.0268694	0.462399	0.231568	0.709601	0	0	0.103794	0.14928	0.280351	0.294521	4.10227	76.8174	0.324544
	TARA_AON_82_MAG_00290	98.946	0.00103494	0.0249924	0.740002	33.4273	0.145655	0.0010586	0.011272	5.52896	1.19004	45.2527	0.498446	0.00204623	0.218408	6.44055	9.25416	25.8669	0.00171505	0.526419	1.0823	1.18968	14.6624	0.101004	0.163846	0.914197	5.48305	46.538	0.304244	0.0626939	10.2976	24.4601	46.0932	0.136039	0.59304	0.00477256	0.0270623	9.77368	4.82196	57.9353	0.00688976	0.187744	7.52849	29.961	41.7398	1.60595	0.0177005	3.01735	0.0201843
	TARA_AON_82_MAG_00314	99.3813	0.00219609	0.037561	1.86025	40.1003	0.403026	0.00091009	0.0675346	2.74689	6.82978	45.7179	0.435661	0.00994669	0.251773	5.70586	8.09862	28.2881	0.000474829	0.0101247	0.0250868	0.0284601	1.87906	0.0180683	0.855272	8.82389	33.6075	47.8015	0.135727	0.00345735	2.58483	0.644433	11.2751	0.00990712	0.164598	0.00230985	0.0221241	15.7406	0.147113	74.599	0.0013404	0.0066575	0.106154	0.369467	0.563019	0.037561	0.00820565	23.3428	0.101079
	TARA_AON_82_MAG_00317	99.5927	0	0.00317239	0.17237	2.22264	0.00996058	9.59065e-05	0.00197792	0.0933681	0.038263	1.53765	0.00766629	0.000667609	0.0146289	0.26709	0.267641	1.02358	0.000118326	0.00698872	0.0139189	0.0341851	0.231107	0.00643321	0.0143897	0.147525	0.594959	1.63862	0.00770864	0.00179607	0.175095	0.462253	1.10325	0.00379765	0.0132463	0.000303912	0.0013265	0.228117	0.0743948	1.92291	0.000271528	0.00284357	0.109196	0.605567	0.964359	0.0249494	0.00193806	2.74473	0.00826913
	TARA_AON_82_MAG_00323	92.5538	0.000955709	0.00363754	2.07912	10.7739	0.045835	0	0.00454449	0.55083	0.112832	17.6363	0.121882	0.00227225	0.00524665	2.04673	3.43329	13.4431	0.00624136	0.00444697	0.582388	0.542462	3.98227	0.398101	0.105167	9.19821	9.29347	37.8513	0.880647	0.0176319	3.85716	5.13945	23.1258	0.0920894	0.586035	0.0219618	0.929076	11.6014	1.29665	41.6139	0	0.0100935	0.198456	1.30508	5.82194	1.27916	0.0131166	6.0292	0.335181
	TARA_AON_82_MAG_00329	99.1245	0.00264825	0.00923442	0.371014	4.79794	0.0441703	0.00030847	0.00771176	0.233558	0.121176	3.56011	0.0375546	0.00180488	0.0303351	0.643338	0.682386	2.58059	0.00199193	0.0191088	0.0491518	0.0822336	0.619533	0.0343223	0.0286976	0.370525	1.56598	3.85342	0.0339678	0.00633021	0.427704	1.08614	2.56189	0.0247269	0.0584289	0.00266794	0.00636302	0.651555	0.214978	4.78314	0.00108621	0.0114298	0.269121	1.45475	2.24124	0.0982971	0.00803664	5.53904	0.0291111
	TARA_AON_82_MAG_00342	87.2423	0.00432059	0.0270984	17.8293	51.3181	0.0411205	0.000580621	0.201879	5.20209	0.247759	47.7634	0.407891	0.0193677	0.16274	11.3882	22.0369	45.624	0.00105221	0.00233884	0.0178248	0.0106965	0.120535	0.00346192	0.21918	4.33981	1.86665	69.0767	0.12603	0.120352	11.7931	1.37044	65.3947	0.0110918	0.0642554	0.00131935	0.00383537	2.10474	1.1117	39.4096	0.000757806	0.00375905	0.054453	0.0300587	2.70089	0.00959524	0.85239	72.9797	0.246036
	TARA_AON_82_MAG_00344	101.374	0.00360133	0.00962965	0.156152	9.43453	2.9141	0.0107029	0.018571	10.1536	0.167958	16.1212	1.5361	0	0.00785834	0.0865559	0.0733543	0.174632	0.000593698	0.0072516	0.0296686	0.0163202	0.0651763	0.00549007	0.474668	0.22417	0.830893	5.4602	0.634738	0.0101842	0.11093	0.464663	0.943167	0.00796599	0.151321	0.00138638	0.00905226	0.204702	0.0148783	0.828564	0.000923168	0.00648175	0.0426353	0.437516	0.348915	0.0610106	0.00752887	0.838474	0.130049
	TARA_AON_82_MAG_00346	97.7133	0.00349533	0.00716324	4.624	3.98996	1.24621	0.00251677	0.00304961	0.480125	0.0482476	12.2508	2.69653	0.0253805	0.0171683	12.6914	17.3584	48.1311	0.0773345	0.423297	15.345	1.22531	58.3511	25.7822	0.382383	36.1286	30.7597	84.1938	31.0631	0.253887	44.2231	42.0009	86.6276	4.8736	22.3384	0.0275203	3.02517	54.2277	31.0907	74.7371	0.00549601	0.048762	7.85522	27.1438	42.9609	47.9946	0.019789	1.87094	0.148923
	TARA_AON_82_MAG_00352	80.3191	0.00418703	0.0345673	18.7792	46.5753	0.0443121	0	0.227815	5.83096	0.294403	44.8403	0.452963	0.0163586	0.162672	12.1659	22.1705	39.7389	0	0.00200738	0.021774	0.00963241	0.124465	0.00389491	0.210962	4.73232	1.95357	59.0947	0.158792	0.130247	12.6374	1.50366	56.0197	0.0116997	0.0568357	0	0.00954253	2.25289	1.17169	37.6154	0	0	0.0548958	0.0281707	2.79982	0.0106211	0.940419	69.9207	0.348197
	TARA_AON_82_MAG_00353	94.1454	0.00342288	0.0217936	7.12704	19.4854	0.0603387	0.000341203	0.0181404	0.0741761	0.0301971	0.289798	0.0265017	0.00968149	0.131533	3.31797	2.26517	6.89291	9.76589e-05	0.00787299	0.15273	0.0963543	0.716553	0.0128572	0.0314425	2.68626	2.27749	0.962462	0.0456417	0.00266573	0.189178	0.612237	0.757001	0.00376409	0.0684058	0.000927156	0.00356153	0.126585	0.00842398	0.404573	0.000176027	0.0030214	0.0390696	0.399436	0.37973	0.0245184	0.72777	33.3163	3.26813
	TARA_AOS_82_MAG_00168	97.8146	0.00173563	0.013624	26.6737	9.23397	0.103468	0	0.0397114	0.0986735	0.806819	0.421053	0.0217272	0.00172505	0.00412036	1.40884	1.24388	5.12695	0.00100892	0.00167213	0.0750379	0.0138392	0.337637	0.14906	0.62923	6.85615	3.72292	16.657	0.125244	0.00194377	0.267347	0.246054	0.821455	0.021004	0.113871	0	0.0216425	0.438427	0.230479	0.660038	0.000345715	0.000296328	0.0938124	0.137246	0.265781	0.274068	6.10601	94.5628	0.508569
	TARA_AOS_82_MAG_00169	87.8649	0.00463619	0.0322218	16.9258	50.9284	0.0494876	0.00140207	0.182658	5.15719	0.33022	48.0711	0.404159	0.020465	0.158527	10.7627	20.7127	43.7787	0.000518195	0.0038736	0.0198476	0.0153584	0.151745	0.00344544	0.286981	5.10119	2.34718	78.7324	0.174001	0.147289	15.0004	1.85362	76.1005	0.0124275	0.0705516	0.000514519	0.00810736	2.51376	1.11778	41.3798	0.000336275	0.00388278	0.0436772	0.0430984	3.61898	0.0111283	0.820916	70.9521	0.2595
	TARA_AOS_82_MAG_00174	92.5253	0.00530671	0.0350128	10.895	28.119	0.0950003	0.00188214	0.0330074	0.135224	0.046207	0.490867	0.0267144	0.0143037	0.210641	5.23703	3.70191	10.6836	0.00199447	0.0121531	0.264883	0.166971	1.23586	0.0150818	0.0575026	4.30215	3.99791	1.64794	0.0754747	0.00645463	0.328671	1.04839	1.27804	0.0075998	0.111285	0.00139722	0.00657791	0.214978	0.0158215	0.713606	0.00151503	0.00665736	0.0628148	0.669963	0.652687	0.0449002	0.364678	19.3358	1.93756
	TARA_AOS_82_MAG_00175	94.1272	0.00237304	0.0211457	0.479558	13.9839	6.66155	0.0375886	0.038592	8.79481	0.158971	17.9907	2.46989	0.0340871	0.0365853	5.84097	3.87131	9.20239	0.00757188	0.0193233	3.5584	0.0699921	5.00079	0.123364	0.251799	1.90645	10.1471	29.1632	9.67434	0.0618332	9.52889	26.1283	30.4668	0.0924756	16.1991	0.0128412	0.111749	17.0327	0.335895	26.6865	0.0150641	0.0726541	4.43545	34.4668	29.9261	6.77567	0.693628	38.4005	11.1553
	TARA_AOS_82_MAG_00180	95.2491	0.00563261	0.0443508	9.88377	24.0027	0.0807421	0.00152792	0.0304216	0.0930442	0.0562115	0.330033	0.0377892	0.0187543	0.263385	5.10044	3.4802	9.494	0.00137222	0.0122713	0.191529	0.121567	0.852417	0.0168602	0.0625182	3.94416	2.98576	1.20904	0.048346	0.00399176	0.221106	0.713225	0.880585	0.00617158	0.0739169	0.000698088	0.0043237	0.143346	0.0116074	0.466617	0.000691244	0.00516722	0.0537528	0.451872	0.425166	0.027542	0.790424	27.4944	3.4206
	TARA_AOS_82_MAG_00188	87.7264	0.00573562	0.0326612	20.4851	55.7449	0.0527425	0	0.228698	6.40474	0.370445	53.7834	0.471572	0.025963	0.190981	13.0682	24.446	46.1021	0.000335242	0.00433822	0.0202805	0.0180898	0.129237	0.00260227	0.363624	6.94986	3.02716	84.2798	0.239714	0.229524	20.9325	2.60913	82.8138	0.0149465	0.0795684	0.00172268	0.0126562	3.33162	1.25938	48.7126	0	0.00642602	0.0651331	0.0403916	4.98575	0.0105916	0.853329	57.0266	0.241218
	TARA_ARC_108_MAG_00249	98.6754	0.00264253	0.0292157	8.0808	20.383	0.0934073	0.000221751	0.0270167	0.136116	0.0360715	0.498486	0.0253113	0.0134503	0.1639	4.2043	3.15628	8.9933	0	0.0124049	0.244451	0.162823	1.19606	0.0134767	0.051507	3.7933	4.03561	1.64196	0.0886397	0.00367473	0.336483	1.03237	1.2336	0.00334211	0.138328	0.00023759	0.00448254	0.232556	0.0132655	0.701121	0.000438222	0.0034477	0.0662244	0.692325	0.660713	0.0464331	0.235729	13.1669	1.35123
	TARA_ARC_108_MAG_00270	99.4136	0.00538362	0.0259863	11.5059	6.92349	0.211876	0.000698835	0.00505577	0.0120441	0.0734122	0.37411	0.0211721	0.00494361	0.00366673	0.763947	0.210962	0.728428	0	0.00541813	0.0705306	0.00597892	0.283632	0.0790719	0.0951796	9.84822	14.7447	18.4106	0.236629	0.000698835	0.200445	1.31937	1.12053	0.0262969	0.612464	0.00145806	0.0183681	0.340911	0.207718	0.757054	0.000552166	0.000871387	0.915534	0.134073	0.243238	0.247112	0.023838	49.3971	0.41151
	TARA_ARC_108_MAG_00280	97.2159	0.00665734	0.039534	11.5045	27.867	0.178893	0.000569835	0.0478036	0.263382	0.0713753	0.937024	0.0599438	0.0209171	0.281498	6.25463	5.01259	12.7804	0	0.0202013	0.482379	0.323437	2.20098	0.0313201	0.0859408	5.69987	6.26534	3.0208	0.166385	0.00577479	0.577854	1.93212	2.29711	0.0100624	0.261311	0	0.00389155	0.419204	0.0163098	1.34769	0	0.00320358	0.129207	1.31387	1.23551	0.102702	0.536117	20.1002	2.56205
	TARA_ARC_108_MAG_00282	98.9401	0.00328554	0.0442209	10.9272	26.7582	0.151279	0.000920378	0.0394906	0.168269	0.0542916	0.569109	0.0479346	0.0230148	0.256636	5.3924	3.88554	10.7355	0.00159461	0.0103917	0.285991	0.176022	1.21582	0.0209118	0.0686645	4.47099	3.79005	1.70766	0.120024	0.00497646	0.359691	1.09999	1.32805	0.00686003	0.186703	0.00255779	0.00295912	0.267953	0.0161708	0.810612	0.000973888	0.00453768	0.0891696	0.782118	0.707182	0.0604239	0.618836	23.7485	2.81316
	TARA_ARC_108_MAG_00284	98.6592	0.00471842	0.0316142	9.23029	23.5178	0.0950605	0.0010018	0.0240318	0.105163	0.0492528	0.368094	0.0344208	0.0156962	0.235099	4.55489	3.16689	8.91194	0	0.0148168	0.195153	0.122144	0.886979	0.0165833	0.053153	3.65526	2.89047	1.25394	0.069851	0.00570875	0.233898	0.756481	0.898916	0.00959361	0.109965	0.00160595	0.00780795	0.177377	0.017371	0.528459	0.00102475	0.00628231	0.0567778	0.517302	0.49982	0.0387033	0.523871	20.4304	2.3914
	TARA_ARC_108_MAG_00287	97.8241	0.00844836	0.0361858	8.25206	20.6421	0.0704747	0.000547579	0.0197389	0.0676455	0.0363292	0.251391	0.0262838	0.0184026	0.199019	4.30519	2.89539	7.85937	0	0.0149672	0.142155	0.092593	0.592741	0.0133049	0.0561399	3.38897	2.61837	0.96265	0.0474894	0.00222943	0.178015	0.506589	0.634188	0.00238588	0.082365	0	0.00054106	0.117769	0.0119294	0.338189	0	0.00135591	0.0340868	0.356585	0.330985	0.0179658	0.468512	17.7757	2.27725
	TARA_ARC_108_MAG_00288	97.1477	0.00353187	0.0254853	6.52556	16.8103	0.064974	0	0.0247896	0.0955111	0.0353409	0.299283	0.0188957	0.00981124	0.125867	3.24008	2.31419	7.06081	0	0.00954978	0.16863	0.112692	0.729103	0.011699	0.0392538	2.94176	2.98536	1.08856	0.0572943	0.00452452	0.213423	0.66856	0.798233	0.00765312	0.0882125	0.00205619	0.00654083	0.144319	0.0180759	0.439853	0.00134716	0.00518037	0.043867	0.430046	0.417771	0.0302491	0.170093	10.7714	1.03975
	TARA_ARC_108_MAG_00297	99.5576	0.000568415	0.00555745	0.226675	3.13795	0.0281605	9.93013e-05	0.00286832	0.134386	0.0689265	2.23781	0.0226635	0.000591242	0.0223108	0.38064	0.38967	1.53565	0.000814956	0.00802971	0.0244715	0.0485344	0.362163	0.0198089	0.0193261	0.222558	0.93392	2.4011	0.0177373	0.00309318	0.249565	0.655928	1.58342	0.0137207	0.0333869	0.000760169	0.00279528	0.374145	0.114206	2.90458	0.000996438	0.00690658	0.163649	0.867895	1.39003	0.0539868	0.00371981	3.67074	0.0159202
	TARA_ARC_108_MAG_00308	98.1284	0.00168876	0.0296645	5.68451	16.3451	0.0530257	0.000661103	0.0214498	0.0447783	0.0367141	0.160975	0.0219539	0.00419571	0.145803	2.73515	1.77411	5.37191	0.00128293	0.00633612	0.0790313	0.0585894	0.344062	0.0139093	0.0382262	2.09286	1.481	0.535166	0.0328261	0.00437244	0.107452	0.325917	0.397585	0.0120111	0.0485354	0.00184585	0.00516446	0.0689904	0.0131828	0.208398	0.00106693	0.00519064	0.0300115	0.216449	0.200439	0.0228048	0.236066	14.2051	1.34415
	TARA_ION_45_MAG_00159	93.2428	0.000861625	0.00680086	0.167107	11.0106	0.0103637	0.000557712	0.00307792	0.0184627	0.00615908	0.776864	0.00708214	0.00630296	0.01554	11.9446	24.2684	67.2111	0.00520693	0.253812	11.2757	5.90015	72.6823	0.0914066	0.240128	0.187244	0.256929	65.5207	0.163579	0.0148465	11.9123	0.550696	43.68	0.00682834	0.169648	0.0116441	0.0211866	11.7338	0.987584	79.4053	0.00143065	0.00935502	0.644221	9.33917	19.0708	0.375098	0.00971227	0.176242	0.00794053
	TARA_ION_45_MAG_00166	94.8465	0	0.00646213	3.14627	5.01255	1.79038	0.00126037	0.00472821	0.46244	0.0515004	12.8701	6.3022	0.0155106	0.0238888	7.8323	11.4286	33.1957	0.0569498	0.141169	11.0833	0.635715	43.1462	13.6082	0.183919	15.4183	18.4971	89.3334	24.5579	0.447359	47.5082	34.8971	90.0433	7.68859	28.6083	0.0491545	6.3742	85.5211	57.6336	94.8465	0.00726353	0.0576347	5.99004	20.7161	42.4153	69.259	0.0196414	2.57014	0.126802
	TARA_ION_45_MAG_00171	95.758	0.00174063	0.037964	0.767729	60.6036	0.213803	0.00464963	0.0234548	9.37087	1.83125	80.4947	0.796426	0.00576236	0.176968	7.82306	12.0034	40.3407	0.00667242	0.768381	1.6687	1.79838	26.4102	0.146002	0.267072	0.781793	8.28892	78.9563	0.477704	0.0953214	18.0542	45.0246	82.2475	0.237246	0.942869	0.00459002	0.0435237	13.3072	8.51531	84.1566	0.00771759	0.293368	13.4505	57.3562	77.9685	2.65455	0.0116042	2.20725	0.0185866
	TARA_ION_45_MAG_00175	93.9673	0.00205805	0	2.36485	3.6804	1.43846	0	0.00387679	0.343416	0.0381074	9.89098	5.86265	0.0138224	0.00773443	5.33979	8.0055	24.5806	0.0223035	0.125455	7.64431	0.427528	32.1118	11.1056	0.0898074	12.266	12.8352	86.1696	21.8105	0.424331	43.9595	30.4345	86.6145	6.96101	26.0777	0.0618371	6.15444	84.3791	51.4927	93.9673	0.00161772	0.0454972	4.72371	16.4312	34.5882	66.6792	0.013631	0.804266	0.0438891
	TARA_ION_45_MAG_00181	90.4446	0.000535301	0.0014627	0.01327	0.370299	1.07309	0	0.00354253	0.0181593	0.00428582	1.06997	7.68628	0.00374711	0.332541	4.39824	9.15301	23.9032	0.339736	0.2952	10.2425	0.743751	22.9104	53.4518	0.0335262	0.0967054	0.225958	50.4357	6.90889	0.486145	6.18398	14.5703	49.6559	20.4714	17.9188	0.00531892	0.0422274	17.8675	9.8384	75.5028	0.00128881	1.41903	8.79105	45.4158	55.5339	90.4446	0.168139	4.79665	0.156707
	TARA_ION_45_MAG_00182	98.6963	0.00200571	0.00366113	4.48034	17.4332	0.296817	0	0.00728271	0.927837	0.130157	27.8591	0.73091	0.00416397	0.00723186	6.12555	7.91191	26.5721	0.0218425	0.0699513	3.43753	0.953482	14.8583	3.54066	0.292399	18.078	18.0115	57.7035	5.27562	0.0891497	12.0443	12.4862	42.0882	0.994093	4.13464	0.0228821	2.06949	25.7253	8.75267	61.1697	0	0.0135145	1.66029	6.29282	15.6822	9.82107	0.0926526	10.7547	0.598685
	TARA_ION_45_MAG_00186	81.5314	0.00458372	0.0255374	16.5645	50.6324	0.0399775	0.000396989	0.178348	5.01503	0.268191	47.7166	0.394745	0.0209687	0.150704	10.5039	20.4346	42.7139	0.000442025	0.00207168	0.0198778	0.015591	0.124092	0.00366965	0.301727	5.25673	2.36404	81.5314	0.188725	0.155138	16.1787	2.00882	79.1241	0.01027	0.0634365	0.00165134	0.00979128	2.61347	1.04795	42.3669	0.000653864	0.0029207	0.048079	0.0448814	3.88132	0.00991972	0.676307	54.5795	0.173811
	TARA_ION_45_MAG_00188	84.9742	0.00334774	0.0136039	0.636377	16.4722	7.02025	0.0363481	0.0324935	10.2561	0.130626	21.8707	2.54756	0.0295674	0.0224247	4.87105	3.32871	8.68054	0.00666992	0.0177566	3.43852	0.100956	4.98795	0.135728	0.26655	1.67548	8.87601	35.0022	9.36502	0.0584406	10.647	32.2836	38.6702	0.0866664	20.5819	0.00732584	0.110028	19.9992	0.33557	31.5439	0.0137828	0.064608	4.92183	44.4575	38.769	7.95375	0.292322	16.3351	4.84624
	TARA_ION_45_MAG_00189	86.9718	0	0.00172204	0.0718034	19.608	3.55526	0.00724537	0.612742	12.326	0.481199	56.1522	44.3063	0.00246398	0.0117611	0.0308043	0.441876	1.03344	0.000870177	0.00611872	0.168943	0.0407335	2.60989	0.944903	0.408425	1.76586	1.89241	65.208	3.65621	0.0681761	10.8147	23.1158	57.892	5.62992	6.23403	0.00843614	1.0648	28.0142	18.3842	76.1148	0.0031418	0.308757	20.1907	25.7519	75.3418	56.6908	0.00340743	3.41401	0.13605
	TARA_ION_45_MAG_00191	92.7686	0.000345186	0.00212587	0.0565272	3.36137	0.0181806	0.000928432	0.0467977	0.45452	0.0105627	3.24456	0.0806521	0.0019378	0.00511828	1.67678	2.6417	3.76975	0.00106413	0.0320666	1.33526	0.568829	3.28767	0.0223681	0.0469572	0.0778859	0.37336	2.89163	0.0311477	0.00258532	0.704189	0.588959	2.8777	0.00719177	0.0774693	0.000990327	0.0274363	0.827037	0.0510971	23.0646	0.0012879	0.00678707	3.24135	16.1007	15.1165	0.442824	0.031431	1.5087	0.0141241
	TARA_ION_45_MAG_00196	84.1711	0.00261274	0.0082692	0.732924	13.9356	5.3173	0.0184598	0.0334359	8.20944	0.104213	18.7744	1.84127	0.0185855	0.0134857	3.69204	2.58987	7.03813	0.0074342	0.0173105	2.6189	0.098108	3.94039	0.0725552	0.178286	1.25119	7.77687	31.7337	7.55411	0.046347	8.41995	29.1187	34.7364	0.0583513	17.3261	0.00349264	0.0682276	16.6799	0.197114	28.3917	0.0107922	0.0490406	3.69207	40.1752	34.5922	5.99239	0.208499	17.1408	4.1968
	TARA_ION_45_MAG_00199	99.1357	0.00245486	0.00223741	2.54731	13.9808	0.0272288	0.000220073	0.00963868	0.710558	0.0860538	22.4321	0.0929101	0.000728337	0.00528175	2.18043	4.07514	16.028	0.00437788	0.00807197	0.547526	0.678357	4.27551	0.287727	0.152794	11.5447	10.5931	46.0529	0.788359	0.0158033	4.63209	5.90483	29.1651	0.066897	0.537756	0.0123791	1.22367	14.0989	0.800718	50.3018	0.000906492	0.00735149	0.128072	1.07703	6.6205	0.893981	0.00966226	3.91194	0.228866
	TARA_IOS_50_MAG_00132	91.2098	0.000628745	0.00336088	0.153146	8.80209	0.00810803	0.000454514	0.00304777	0.0169382	0.00597686	0.643302	0.00638592	0.00369419	0.0130521	9.53222	19.4762	58.2383	0.00605261	0.216629	8.88394	4.71435	63.286	0.0640512	0.211667	0.154101	0.236777	56.4258	0.119025	0.0111735	9.51451	0.426996	35.8696	0.00543902	0.119924	0.0100372	0.0162666	9.49494	0.759794	70.4988	0.00182311	0.00780754	0.510452	7.45008	15.4259	0.320713	0.00533297	0.170892	0.00572688
	TARA_IOS_50_MAG_00136	93.847	0.00130339	0.0359076	0.77677	58.7279	0.211278	0.0044072	0.0292759	9.14559	1.75225	78.001	0.796272	0.00222098	0.183914	7.72531	11.9832	39.192	0.00868928	0.71835	1.66993	1.71478	25.8329	0.139084	0.248148	0.848911	8.14963	76.51	0.450313	0.095589	17.7279	43.9029	79.5689	0.227861	0.916518	0.00537345	0.0480656	13.2083	8.12204	82.3191	0.00713216	0.283559	13.0597	55.7936	75.3654	2.61272	0.0107121	2.42589	0.0153001
	TARA_IOS_50_MAG_00139	99.8938	0.000910334	0.00594892	0.0299817	0.224738	0.00862488	0.00076214	0.00614369	0.0318786	0.0089001	0.180644	0.0087011	0.00120249	0.00239227	0.0812568	0.154109	0.305919	0.00103736	0.00726573	0.0561189	0.0352998	0.262786	0.00580496	0.00876037	0.0363456	0.0628003	0.514728	0.0129606	0.00225678	0.0823831	0.354509	0.44846	0.00559326	0.0175207	0.000668989	0.00409015	0.119495	0.0134094	1.01294	0	0.00420447	0.04091	0.418512	0.302718	0.0151454	0.00659251	0.123094	0.0152555
	TARA_IOS_50_MAG_00143	96.2317	0.000744635	0.00259279	0.0470976	2.38309	0.0141822	0.00117433	0.0306814	0.302153	0.00735358	2.28168	0.0580425	0.000930183	0.00233889	1.08817	1.84111	2.80609	0.000747076	0.0218947	0.87603	0.368594	2.40473	0.0172414	0.0492607	0.0582939	0.252212	2.04619	0.0233889	0.00190187	0.453732	0.409315	2.14906	0.00535649	0.0617559	0.00114503	0.011631	0.559502	0.0403543	24.2561	0.000971688	0.008628	3.32451	16.9123	15.8461	0.451473	0.0263674	1.20688	0.0113209
	TARA_IOS_50_MAG_00146	88.8404	0.00271086	0.00627656	19.535	7.74392	0.0738709	0	0.0162267	0.100379	0.586739	0.42485	0.00561425	0.00110129	0.00123221	0.842692	0.838541	3.10819	0.000639208	0	0.0110668	0.00208705	0.0487339	0.053216	1.04741	6.05725	5.00533	24.8839	0.0354491	0.000631507	0.135605	0.0928854	0.562511	0.00336547	0.0132848	0.000777832	0.00222568	0.0612947	0.0262306	0.134688	0.00131692	0.00268005	0.0210862	0.0171123	0.0395847	0.035503	3.99827	76.5287	0.295391
	TARA_IOS_50_MAG_00161	87.0712	0	0.00361141	0.0584337	17.4508	3.80756	0.00955148	0.484236	10.5226	0.6831	47.5461	43.1999	0.000398636	0.006986	0.0067926	0.333607	0.722175	0.000797272	0.00480337	0.117246	0.0214277	1.94213	0.693619	0.417467	1.88286	2.10078	53.6722	3.02698	0.044217	9.3254	19.2413	47.743	4.51115	4.84816	0.00859633	0.956233	23.4751	14.5877	61.879	0.00392321	0.26207	16.8233	21.5098	61.24	46.461	0.00155902	4.17604	0.139412
	TARA_IOS_50_MAG_00164	85.1438	0.00423432	0.0127735	0.70015	15.5441	6.09022	0.0224274	0.0294203	9.3099	0.110631	20.9348	2.15669	0.0199208	0.0188378	4.28957	2.88154	7.7565	0.00552375	0.0148722	2.99054	0.0839661	4.33002	0.0838015	0.212198	1.42722	8.44501	34.3987	8.54592	0.0430937	9.72113	31.6628	37.9036	0.0644231	18.6636	0.00999312	0.0793523	18.4835	0.242335	30.6305	0.013393	0.0475681	4.22623	43.2273	37.3594	6.86796	0.255493	18.4468	4.75848
	TARA_IOS_50_MAG_00166	79.5573	0.00693487	0.0277227	19.6115	54.9578	0.0445695	0.000372135	0.216195	5.80792	0.271927	51.5264	0.443935	0.0287006	0.185228	12.4842	23.9674	47.706	0.000123112	0.00342476	0.01913	0.0144363	0.128798	0.00312118	0.272077	5.36803	2.32481	78.2726	0.170907	0.150126	15.3254	1.86999	75.1298	0.0119643	0.0603335	0.000600173	0.00752245	2.65767	1.19836	44.6087	0.000123112	0.0023895	0.0538883	0.0392561	3.58997	0.0138739	0.793935	59.3859	0.200626
	TARA_MED_95_MAG_00405	98.6753	0.00128888	0.0209702	0.500138	88.842	0.0857537	0.00442627	1.7719	16.2737	0.431538	87.927	2.95922	0.0356018	0.141107	55.689	77.6225	89.7219	0.0262227	1.21248	44.426	20.1163	83.7472	0.554513	0.0840308	0.527145	9.87719	78.0144	0.427352	0.0502092	23.1338	14.8918	68.3331	0.0336101	0.927529	0.0165924	0.805473	27.6228	1.64356	87.2055	0.00592886	0.0423217	18.8903	65.4973	74.081	3.35314	0.488846	24.3879	0.0254009
	TARA_MED_95_MAG_00410	98.1032	0.00128572	0.00101636	0.950232	0.994352	0.00429869	0.000291578	0.0048874	0.00390159	0.0611786	0.0571853	0.00402377	0.00152454	0.000910833	0.0488296	0.0642221	0.315934	0.00136347	0.00160507	0.0137042	0.00259643	0.0727556	0.0141873	0.185349	11.2494	24.0136	21.4192	0.0203244	0.00233818	0.0384438	0.0778152	0.201641	0.00469857	0.155242	0.000288801	0.00589542	0.0860821	0.0434451	0.164744	0.000944157	0.00185499	0.42043	0.033773	0.0568715	0.0524229	0.0112799	1.13037	0.015076
	TARA_MED_95_MAG_00414	96.7491	0.00140208	0.00894966	0.11384	15.1423	0.0286701	0.00257679	0.27604	2.60133	0.068597	14.7874	0.492931	0.00687218	0.0213298	8.73296	12.431	15.6283	0.00426196	0.201369	7.00765	3.31588	13.7667	0.10121	0.0176943	0.124424	1.66601	12.654	0.0915942	0.00870224	3.76147	2.51872	10.9645	0.00981231	0.161899	0.00498417	0.120443	4.39215	0.272935	15.1334	0.00271053	0.00946903	3.08919	10.6611	12.057	0.566307	2.6392	79.4761	0.0661852
	TARA_MED_95_MAG_00418	90.3693	0.00133492	0.00203567	2.70238	12.8476	0.0827871	0.00091954	0.00425842	0.621228	0.158839	20.4615	0.237657	0.00500991	0.0066524	2.88315	4.44503	16.6411	0.0047277	0.0150361	1.19519	0.617072	6.39745	1.06679	0.147237	11.4596	11.3892	42.8402	1.76622	0.0135616	5.81426	6.67146	28.2551	0.274936	1.32157	0.0130828	1.25527	15.0764	2.86513	46.4361	0.000780024	0.00785414	0.508509	2.31543	8.08624	3.03072	0.0246532	8.712	0.501019
	TARA_MED_95_MAG_00432	88.503	0	0.0139874	8.5954	2.49954	0.0638272	0.000700895	0.0172329	0.0523614	0.0942094	0.330358	0.0171643	0.000647566	0.00760319	0.427234	0.431386	1.35552	0.000624711	0.0051272	0.0528566	0.0403319	0.326556	0.0187413	0.11548	28.8476	13.4	42.4176	0.210398	0.00514244	0.832062	0.239394	4.64086	0.0149321	0.0778603	0.00172176	0.00926401	0.085654	0.0136827	0.688759	0.000609474	0.00783174	0.118581	0.217133	0.168786	0.0392197	0.00950779	13.0128	0.0368884
	TARA_MED_95_MAG_00441	98.35	0.0015085	0.0194006	3.68916	4.49781	0.0335824	0.00073296	0.0216299	0.293041	0.0543121	2.67454	0.0242242	0.00186129	0.020827	1.55153	1.32807	2.78019	0.00155412	0.006034	0.00953457	0.01052	0.0427793	0.00878944	0.115321	15.7563	3.50426	4.14002	0.0194949	0.0146835	0.57607	0.0993116	2.89001	0.0070498	0.0161464	0.000939771	0.00849139	0.127879	0.068436	2.02566	0.00222929	0.00536795	0.269164	0.0253708	0.142678	0.00713192	16.4588	98.35	0.257792
	TARA_MED_95_MAG_00451	95.7992	0.0023124	0.0283556	15.4742	16.8789	0.0606882	0.0006232	0.0316438	0.269198	0.17653	5.91946	0.027511	0.0041164	0.0207624	2.19923	1.3727	3.04492	0	0.0041738	0.0140384	0.0138498	0.061582	0.0075604	0.329254	5.62161	4.00909	9.26992	0.0202212	0.0082738	0.531835	0.198957	4.72977	0.0060598	0.0317832	0.0022058	0.001517	0.132373	0.0518404	3.1532	0.0027388	0	0.462365	0.0306352	0.14523	0.0094628	2.64143	53.6826	0.053628
	TARA_MED_95_MAG_00460	97.8838	0.0021419	0.017864	25.8975	11.9322	0.104725	0.000823044	0.0302345	0.104611	0.565089	0.300465	0.008637	0.00315831	0.000912289	0.913762	0.881301	3.35418	0.00044127	0	0.0210669	0.0140314	0.139575	0.08282	0.679294	5.59963	3.44723	17.331	0.0584411	0.000475977	0.143105	0.130685	0.536436	0.00759084	0.0493876	0.000837918	0.0100748	0.191987	0.0836331	0.323402	0.000411522	0.00181962	0.0573552	0.0565917	0.117452	0.112311	4.80368	82.9867	0.371307
	TARA_MED_95_MAG_00466	95.9238	0.00296407	0.0252394	8.3886	23.9246	0.117236	0.000973986	0.0295407	0.174091	0.0322626	0.610078	0.0271347	0.0130409	0.127224	3.75482	2.77257	8.31222	0.000442242	0.0189269	0.292154	0.174064	1.4527	0.0203537	0.0506999	3.06092	2.9331	1.64898	0.128645	0.00739703	0.411743	1.26011	1.57137	0.00581232	0.181667	0.000436977	0.00277454	0.272195	0.019943	0.871633	0.000452772	0.00373273	0.0813252	0.884795	0.831568	0.0618297	0.353862	19.713	1.73131
	TARA_MED_95_MAG_00476	108.913	0.00852475	0.02338	29.4582	16.9943	0.144912	0	0.0126526	0.179507	0.552217	0.413106	0.00600264	0.00223628	0.00222787	0.588939	0.562222	2.25258	0.00160575	0	0.00701989	0.00692741	0.0338888	0.0688874	0.723763	4.90204	3.11174	17.8639	0.0180331	0.000697785	0.0926878	0.0633976	0.299358	0.00451459	0.0199752	0	0.00242123	0.0278526	0.0148384	0.06671	0.000765042	0.00137876	0.0155951	0.0150234	0.027222	0.0208243	2.97856	59.4858	0.24446
	TARA_MED_95_MAG_00480	99.035	0.000496054	0.00360212	0.176683	2.6049	0.0195922	0.000383488	0.00372041	0.196943	0.0754117	2.35677	0.0236446	0.000702107	0.0182739	0.380019	0.445096	1.41494	0.000507502	0.0138895	0.0390929	0.0553768	0.53442	0.0150915	0.0159043	0.173415	0.706637	2.46641	0.0163622	0.00297442	0.367656	0.93896	1.9524	0.0141337	0.0405925	0.000648686	0.00348001	0.42029	0.177221	2.95231	0.000476975	0.00782812	0.243152	1.20369	1.74277	0.0671028	0.00307363	3.09811	0.0120885
	TARA_MED_95_MAG_00482	97.3743	0.00352377	0.0302465	9.78676	26.5078	0.119084	0.00116815	0.0339569	0.196797	0.0397494	0.691189	0.0374388	0.0136799	0.187268	4.5456	3.32645	9.85972	0.000904272	0.0151087	0.351868	0.207818	1.56148	0.021104	0.0589836	3.82398	3.60753	1.89438	0.125295	0.00518428	0.443447	1.42038	1.62558	0.00813845	0.184098	0.000334677	0.00475628	0.312869	0.0186969	0.948878	0.000556723	0.00456963	0.0887764	0.946779	0.909839	0.0672508	0.430189	22.7746	2.10442
	TARA_MED_95_MAG_00483	94.0783	0.00689374	0.0303941	15.0543	39.3107	0.0416629	0.001022	0.20776	4.60037	0.319589	37.2655	0.382228	0.0186334	0.16047	9.64455	18.0819	34.5168	0.00103923	0.0061282	0.0221339	0.0139138	0.105844	0.0041129	0.164566	3.77336	1.54011	45.4934	0.11376	0.0952531	8.17727	1.06381	41.8512	0.0116248	0.0628667	0.00126698	0.0089033	1.79513	1.07549	29.2298	0.00167272	0.00558657	0.0644647	0.0316285	1.94378	0.0121014	1.14264	88.0989	0.46101
	TARA_MED_95_MAG_00493	98.9337	0.00112932	0.00240385	0.251571	0.216415	0.00724915	0.000509132	0.00296082	0.00204849	0.00440279	0.0445524	0.0068374	0.00145222	0.00202969	1.50564	0.929758	3.37862	0.000691941	0.00166237	0.0194205	0.00314876	0.0832909	0.0192479	0.00781808	0.409632	0.802065	0.653404	0.032786	0.00262596	0.0536707	0.0713365	0.180843	0.00627701	0.0418496	0.00105585	0.0063146	0.10761	0.0558405	0.191066	0.00104218	0.00206728	0.540515	0.0315012	0.0672225	0.0674395	0.940737	70.7832	0.106094
	TARA_MED_95_MAG_00495	87.2597	0.000681451	0.00413806	0.186019	6.46314	0.764631	0.0020956	0.10598	1.94329	0.218712	9.42072	7.07936	0.000292321	0.00359328	0.0161536	0.0851206	0.183001	0.000385333	0.00392546	0.0365763	0.0178601	0.45918	0.18249	0.638891	4.40163	4.93803	17.7404	0.595474	0.00804264	1.88914	3.54106	8.61278	0.905289	1.04059	0.00284729	0.17671	4.12162	2.83092	10.6155	0.000392926	0.0520788	2.99469	3.9403	10.3267	8.05226	0.0187541	16.2213	0.818058
	TARA_MED_95_MAG_00498	93.3351	0.000917674	0.00868732	0.627558	10.0953	8.2818	0.0107297	0.0140663	5.11737	0.061616	10.706	1.15368	0.0695785	0.0411871	13.168	7.59529	18.5902	0.00871085	0.0127345	3.82102	0.0764211	6.46232	0.114479	0.16936	3.86074	23.5956	28.4944	17.435	0.0448296	7.29133	15.537	20.3398	0.061743	10.5982	0.00885673	0.0555358	13.1296	0.258074	24.9717	0.00533192	0.0318362	2.43969	23.2933	18.2307	4.04367	0.18306	17.1504	5.56746
	TARA_MED_95_MAG_00499	95.5381	0.0151067	0.077221	13.0692	29.8532	0.394593	0.000974418	0.0536911	0.411682	0.108017	1.29676	0.119101	0.0442935	0.487601	7.15945	5.69324	12.9888	0.00113137	0.0216726	0.564842	0.359272	2.40828	0.0339346	0.139414	5.99325	5.25939	3.49289	0.361326	0.00591844	0.81978	2.34909	2.81112	0.00824658	0.511936	0.00204039	0.0040677	0.710449	0.0194884	1.7804	0.000497019	0.00501596	0.205099	1.89301	1.74727	0.178901	1.11804	29.4751	4.56738
	TARA_MED_95_MAG_00501	97.4236	0.000709446	0.0038989	0.177661	2.66557	0.0187086	0.000262984	0.00287142	0.220999	0.0707214	2.53198	0.0230448	0	0.0192407	0.38911	0.477632	1.48013	0.000608534	0.014773	0.0333501	0.055453	0.573444	0.0110545	0.0135406	0.163448	0.692628	2.59982	0.0173967	0.00274605	0.407971	1.07974	2.20931	0.00814946	0.0365579	0.000262984	0.00126294	0.462449	0.182285	3.06685	0.000522911	0.00707917	0.288338	1.35583	1.95524	0.0699692	0.00360228	2.93749	0.00836352
	TARA_MED_95_MAG_00503	95.6803	0.00160024	0.0327535	9.83999	28.0647	0.128169	0.000879664	0.0285142	0.212561	0.0356264	0.751112	0.0547544	0.0146455	0.163037	4.47819	3.30297	9.92133	0.00165639	0.0141495	0.388886	0.259697	1.91336	0.015469	0.0491302	3.59394	3.70926	2.11599	0.126971	0.00225531	0.517907	1.66205	2.00465	0.0047165	0.192721	0.000945171	0.00575525	0.343069	0.0158433	1.12096	0	0.00176869	0.0894357	1.06245	1.07676	0.0556154	0.53974	29.5293	2.61241
	TARA_MED_95_MAG_00508	91.9024	0.00107868	0.0171693	0.984968	18.6965	0.0844571	0.00147311	0.0105448	2.85037	0.667622	23.5392	0.26654	0.00409063	0.446575	7.75058	10.3186	24.7782	0.00210657	0.246361	0.719994	0.968509	8.37329	0.0661075	0.135627	1.23498	3.30735	30.9473	0.211655	0.0345986	5.47738	13.0861	24.3282	0.0822011	0.352075	0.00193625	0.0194044	9.48499	2.55045	50.5526	0.00335259	0.0998037	3.80569	15.0159	20.8082	0.867221	0.0604392	15.9752	0.0363824
	TARA_MED_95_MAG_00509	82.7991	0.00288572	0.0132672	0.551883	12.8105	5.61804	0.0195503	0.0295786	7.74986	0.101102	16.872	1.86046	0.020625	0.0231575	4.95553	3.11389	8.12188	0.00604117	0.0155461	2.76836	0.0710951	4.08544	0.0798133	0.180583	1.48098	9.40237	28.5999	8.69738	0.0413163	8.31847	25.0903	29.7955	0.0550759	14.8706	0.00545354	0.0680049	15.4921	0.219127	25.6572	0.0104029	0.04586	3.50592	33.7753	28.8833	5.72301	0.506159	38.1676	10.0438
	TARA_MED_95_MAG_00510	97.3287	0.000454535	0.000583466	0.0127521	0.427299	0.774267	0.000178099	0.00264964	0.0193145	0.00713271	0.893248	5.58455	0.00187168	0.250848	3.31258	7.25893	18.7131	0.237971	0.215809	7.37937	0.623402	19.0695	38.1905	0.0277048	0.0924094	0.207522	33.1503	4.83401	0.343308	4.07002	8.82565	31.5076	11.6424	12.1061	0.00359367	0.0253709	11.2712	4.26888	47.5283	0.00134394	0.643592	4.33254	20.3063	26.3713	51.6343	0.663031	30.7131	0.695049
	TARA_MED_95_MAG_00513	93.1952	0	0.0212381	7.12374	21.0199	0.0987833	0.000810894	0.0267868	0.165632	0.0280442	0.547454	0.0254111	0.00529359	0.110181	3.20884	2.26011	7.07073	0.00169468	0.00830028	0.272916	0.148831	1.2409	0.0111703	0.0330644	2.62981	2.5247	1.45142	0.0905377	0.00490181	0.331647	1.11842	1.30018	0.00325269	0.163646	0.000810894	0.0031798	0.247514	0.016555	0.757922	0.000883783	0.00493825	0.0645891	0.731381	0.711528	0.0517606	0.272816	18.1806	1.60215
	TARA_MED_95_MAG_00519	97.1121	0.0012159	0.0758463	7.81244	38.0604	0.143529	0.000292945	0.0102954	0.542203	0.232884	14.1231	0.053849	0.00548478	0.434014	5.9147	4.49297	18.1265	0.000624714	0.0224332	0.105266	0.517435	0.793549	0.0180744	0.215129	3.12437	9.3902	17.4373	0.049333	0.00601067	0.653864	1.43609	3.33819	0.0124184	0.0563531	0.00277063	0.00444888	1.40454	0.255263	13.3384	0.00111884	0.00989131	0.36039	1.80353	2.5974	0.0923818	0.0317387	81.0104	0.0790193
	TARA_MED_95_MAG_00520	96.8867	0.000837129	0.00257428	3.23015	3.74577	0.0949176	0.000679896	0.00389829	0.0782542	0.0929896	2.96202	0.233019	0.00729018	0.0120809	11.5155	7.96817	24.9771	0.00538929	0.0201345	1.14815	0.107152	6.29285	1.21677	0.467515	6.61	26.9829	20.087	1.75476	0.0223119	3.02575	3.31926	10.1187	0.343959	1.39374	0.0052223	0.313769	6.45248	3.08828	14.189	0.00118955	0.00693667	0.645694	2.42967	5.12399	3.46558	0.32353	35.76	2.21179
	TARA_PON_109_MAG_00251	97.9259	0.00260216	0.050006	1.00361	72.6491	0.322924	0.00487199	0.0273941	12.616	2.5136	90.1951	1.1281	0.0035626	0.221469	10.3661	15.9296	50.4627	0.00606506	1.05023	2.2781	2.47278	35.1084	0.19238	0.38161	1.13409	11.4403	89.6189	0.620245	0.150251	24.502	57.2822	91.9864	0.348045	1.34009	0.00567623	0.0502021	17.7336	11.985	92.9124	0.00898958	0.400297	18.2663	70.7224	89.0995	3.73427	0.0136987	2.86293	0.0235756
	TARA_PON_109_MAG_00252	92.5052	0.00221594	0.00296758	3.04555	4.63377	1.56909	0.000562337	0.000400874	0.435745	0.058561	11.7825	5.63833	0.0107067	0.0254332	7.87885	11.2504	33.0361	0.0454881	0.173111	10.8575	0.632791	42.3649	13.58	0.177331	15.9953	18.6661	87.8061	23.2062	0.361433	44.3959	33.0217	88.8066	6.72441	25.421	0.0481105	5.64435	80.6169	51.4427	92.5052	0.00569019	0.0808318	5.68975	19.8616	40.4869	63.9399	0.0251437	2.5332	0.146948
	TARA_PON_109_MAG_00255	96.6915	0.00244692	0.0177246	25.972	10.6044	0.0874882	0.000990306	0.0324878	0.113255	0.634834	0.409886	0.0276757	0.0021729	0.000889352	1.36456	1.2281	4.81698	0.000596106	0.00285554	0.0810705	0.0138691	0.351001	0.141835	0.608976	6.55025	3.64385	16.78	0.134932	0.00228347	0.295385	0.264306	0.863205	0.0247625	0.110184	0.00124509	0.0200321	0.46904	0.237827	0.699276	0.00107684	0.00144219	0.097074	0.152175	0.28727	0.29301	5.08911	89.6268	0.438167
	TARA_PON_109_MAG_00256	91.5048	0.000230535	0.00456692	0.0829458	26.1523	5.00562	0.0151832	0.76975	16.3874	0.703423	67.2643	57.0332	0	0.00984588	0.0124985	0.522812	1.21571	0.0010447	0.011127	0.209355	0.0531105	3.19736	1.20623	0.525611	2.39213	2.68146	75.8809	4.96054	0.0641675	14.8133	30.9321	68.9866	7.52063	8.04928	0.0161579	1.48684	36.3115	23.2284	83.3401	0.00484707	0.425272	26.5399	33.4853	83.474	67.5366	0.00220613	4.7684	0.167567
	TARA_PON_109_MAG_00268	84.7395	0.00460459	0.0203729	0.484935	20.1442	8.78369	0.0394692	0.0419754	12.8763	0.195978	26.7016	3.50303	0.0441383	0.0462601	5.85208	4.13735	9.88234	0.00610424	0.0234837	4.66746	0.103593	6.25072	0.170452	0.369647	2.0358	9.8895	41.8697	11.5321	0.0826185	13.5078	39.576	46.3951	0.123649	24.9979	0.0191638	0.158522	24.1607	0.463699	37.2367	0.0143127	0.0861901	6.60143	52.356	46.0743	10.0637	0.37924	17.4935	5.81794
	TARA_PON_109_MAG_00271	96.271	0.00358667	0.0486551	0.973393	62.9424	0.253657	0.00403628	0.0325202	11.0211	2.23453	79.8732	0.889648	0.00840466	0.250638	9.69729	14.7976	42.8675	0.00390855	1.01319	2.18209	2.215	30.952	0.183681	0.343416	1.0981	9.99515	79.9903	0.561605	0.121681	22.2101	51.1919	82.2991	0.277814	1.13726	0.00561503	0.0539176	15.8715	9.6603	83.8463	0.00751055	0.364926	16.3219	61.914	77.9232	3.27976	0.0170597	3.52639	0.0146992
	TARA_PON_109_MAG_00275	98.7508	0.00383319	0.0364664	0.693639	97.447	0.123212	0.00813915	2.43962	22.5609	0.589845	97.0378	4.06773	0.0549568	0.196649	71.3579	91.3866	97.8094	0.0407612	1.76398	59.2345	27.8746	95.2407	0.764708	0.116662	0.708674	13.8595	91.3714	0.606908	0.0706953	31.8361	20.7161	83.5876	0.046634	1.26433	0.0238121	1.12249	37.1084	2.29416	96.8926	0.0116258	0.0576688	26.1852	81.0394	88.4863	4.77556	0.491051	23.5863	0.0213573
	TARA_PON_109_MAG_00276	83.247	0.00677292	0.032525	19.9916	55.1494	0.0479803	0.000789794	0.228613	6.04867	0.305687	51.9867	0.499682	0.0257494	0.200787	12.8557	24.3982	48.2751	0.00109954	0.00564522	0.0372316	0.0243455	0.220739	0.00699551	0.292406	5.69933	2.44308	79.6067	0.187547	0.169387	16.1166	2.00786	76.5785	0.0163202	0.0743131	0.0021535	0.0114755	2.81885	1.38185	45.0551	0.00104457	0.00557817	0.0660209	0.0578601	3.84204	0.0164838	0.901008	66.6575	0.259794
	TARA_PSE_93_MAG_00202	99.8028	0.00181617	0.0231085	0.0476547	0.073297	0.0195087	0.000394819	0.0156279	0.017451	0.0185797	0.0408591	0.00757356	0.00136793	0.0104836	0.0319409	0.0633104	0.152874	0.00120536	0.0116983	0.0214921	0.0257538	0.204196	0.0121326	0.0150008	0.0428843	0.052576	0.124716	0.0167241	0.0100214	0.02201	0.0580686	0.0828098	0.0131126	0.0263484	0.00221563	0.0180897	0.0254078	0.0190976	0.0578805	0.00230156	0.0114103	0.0168611	0.0563268	0.0508899	0.0133495	0.0160598	0.0667059	0.0189513
	TARA_PSE_93_MAG_00217	111.244	0.00396379	0.0310733	34.8787	20.9265	0.188788	0.000786467	0.0211324	0.206196	0.566477	0.61127	0.0155878	0.00345259	0.00249703	0.690947	0.652355	2.60127	0.00106173	0.00338181	0.0478093	0.0186747	0.204666	0.116629	0.729389	5.07627	3.33445	17.3307	0.0851233	0.00377504	0.174195	0.19957	0.643963	0.0184348	0.0752806	0.00112858	0.0142193	0.280627	0.123601	0.428015	0.00204875	0.00148642	0.058698	0.081592	0.16029	0.178442	2.8723	63.2859	0.239625
	TARA_PSE_93_MAG_00230	97.068	0.00683169	0.0279804	18.9423	50.9894	0.0406396	0.00140577	0.21791	5.62771	0.268667	47.6944	0.413144	0.0275386	0.1909	12.0645	23.4742	45.884	0	0.00489647	0.0297257	0.0178552	0.176821	0.0028079	0.161982	3.87076	1.62494	59.6198	0.120236	0.0863181	9.49077	1.09796	54.5375	0.0114032	0.0593163	0.000949354	0.00454229	1.9962	1.24015	37.6404	0	0.00326797	0.0609448	0.0466206	2.12911	0.0138569	0.891972	80.4967	0.359177
	TARA_PSE_93_MAG_00232	99.7406	0.000470092	0.00318431	0.198446	2.43366	0.0127876	0	0.0027478	0.079675	0.0546034	1.54309	0.0103084	0.000475688	0.0109912	0.295413	0.267376	1.04559	0.00144385	0.00448826	0.0169345	0.0369358	0.219454	0.00436514	0.0120937	0.18356	0.645744	1.7009	0.0103644	0.00113046	0.144732	0.395162	0.977533	0.00845605	0.00732	0.00160615	0.00128716	0.258355	0.0707544	1.96329	0.00166211	0.00253514	0.112794	0.539145	0.849926	0.0312163	0.0022945	27.8599	0.139186
	TARA_PSE_93_MAG_00234	98.8235	0.00645518	0.0224867	0.51864	6.45036	0.0601981	0.00117931	0.0181419	0.413602	0.186792	4.94172	0.0691095	0.0025005	0.0516769	1.01494	1.02247	3.35309	0.00134779	0.0376671	0.0789164	0.133307	1.03183	0.0526789	0.0471814	0.541704	2.15863	5.32669	0.0544169	0.0118729	0.712207	1.63074	3.50775	0.0292611	0.0859834	0.00217242	0.0113054	0.906936	0.378417	6.26861	0.00248276	0.0187537	0.435557	2.13998	3.03828	0.159651	0.0116956	28.8409	0.147184
	TARA_PSE_93_MAG_00238	92.1983	0.000289957	0.00696355	0.0990693	23.175	4.65649	0.0146352	0.679365	14.6263	0.678163	58.2518	48.7083	0.000256383	0.00997453	0.0123278	0.508027	1.0859	0.000129718	0.0072352	0.20739	0.0406566	2.87453	1.07543	0.546754	2.60871	2.96587	64.866	4.32879	0.0597739	12.8308	26.1555	58.7891	6.66951	7.45241	0.0133014	1.32481	30.5092	20.4272	72.4496	0.00471257	0.378848	22.4874	28.7261	71.3384	57.1297	0.00303997	5.37943	0.203252
	TARA_PSE_93_MAG_00243	79.927	0.00274076	0.00516943	0.173595	12.944	4.0043	0.00759811	0.0210145	14.4531	0.151177	23.3636	2.06745	0	0.00645175	0.100342	0.0883284	0.219415	0	0.00487589	0.0368411	0.0155763	0.0932383	0.00591101	0.607085	0.277984	1.00048	7.06487	0.844135	0.0117201	0.121965	0.53708	1.14407	0.00580596	0.196108	0.000525286	0.00592337	0.223667	0.013781	1.02182	0.000775569	0.00384386	0.0450881	0.472952	0.391177	0.0664549	0.0094397	0.907957	0.142414
	TARA_PSE_93_MAG_00246	95.935	0.00274079	0.00587675	4.53544	4.09897	1.17495	0.000334367	0.00073966	0.485298	0.0414513	11.5445	2.25919	0.0230865	0.0181065	12.1589	16.6335	47.7099	0.0655561	0.388362	14.2268	1.13638	57.3645	24.6861	0.370463	34.1926	29.8943	85.1905	28.7534	0.213554	41.2913	39.9978	87.8246	4.33778	20.9704	0.0222759	2.61159	51.7513	29.0868	74.9134	0.000420492	0.0490202	7.1459	25.3409	40.7244	45.3591	0.031932	2.90154	0.192119
	TARA_PSE_93_MAG_00250	97.5383	0.0036589	0.0393792	9.53911	24.4213	0.0850235	0.000490579	0.0302647	0.123176	0.0450066	0.452525	0.0379504	0.0158437	0.221842	4.69827	3.33623	9.45284	0.00111402	0.0114796	0.230033	0.141113	1.13733	0.0178469	0.0508158	3.75762	3.10655	1.4705	0.0611895	0.00297414	0.288798	0.958114	1.16489	0.00383265	0.0950477	0.00120192	0.00364868	0.188019	0.0156638	0.633747	0.000852382	0.00289646	0.0560977	0.589525	0.603308	0.0404503	0.79464	29.7133	3.33466
	TARA_PSE_93_MAG_00252	86.3109	0.00366041	0.0485288	1.01565	65.7096	0.270435	0.00566978	0.0317508	11.2892	2.22393	81.3377	1.01753	0.00511641	0.2139	8.21037	12.1102	38.3074	0.00410946	0.724607	1.70372	1.78036	24.5851	0.171708	0.3189	1.06811	10.3111	77.5149	0.487882	0.118816	17.8981	44.5607	78.6137	0.244889	0.98519	0.00444511	0.0374206	14.0166	7.89365	83.3446	0.00643634	0.277815	12.8938	51.3491	70.4674	2.57132	0.0235863	3.06156	0.0233776
	TARA_PSE_93_MAG_00268	96.1077	0.00516321	0.0337926	21.5798	51.4678	0.0513721	0.00169314	0.229647	6.49272	0.343968	50.0362	0.479544	0.0246719	0.222348	13.9211	25.7642	45.4248	0.000761056	0.00413878	0.0261855	0.0155136	0.169806	0.00365136	0.205757	4.6252	1.91822	55.4075	0.145514	0.104489	11.6518	1.3312	51.5046	0.0106941	0.0668618	0.00169143	0.0081014	2.26503	1.30434	39.7858	0.000762766	0.00404642	0.0700086	0.042272	2.50863	0.0126387	1.16401	86.453	0.474037
	TARA_PSW_86_MAG_00297	84.1712	0.00370066	0.0145747	0.252578	15.3892	5.03257	0.0149233	0.0305247	16.9708	0.200918	26.3144	2.65824	0.00117609	0.00849506	0.15869	0.159881	0.332983	0.00111097	0.00667154	0.085552	0.0372518	0.176961	0.0111824	0.770824	0.375028	1.37642	8.93408	1.15008	0.015021	0.208385	0.797415	1.61055	0.011713	0.289385	0.00153811	0.00787253	0.359022	0.0208747	1.41517	0.000978799	0.0079434	0.0844047	0.719264	0.600921	0.106005	0.0156493	1.17794	0.21198
	TARA_PSW_86_MAG_00298	93.5722	0.000856123	0.00879734	0.13093	22.9383	6.7885	0.0111799	0.726593	14.1315	1.32652	54.0649	56.2556	0.00017143	0.0165466	0.0225056	0.528404	1.13545	0.00136015	0.0118954	0.216222	0.048604	2.89416	1.14735	0.727594	3.04528	3.35824	58.6785	4.33903	0.0700789	12.1456	24.0527	52.7993	6.75925	7.39452	0.0170301	1.38777	27.8072	19.3348	65.05	0.00308471	0.408628	20.8119	26.5634	64.6697	52.1098	0.00512648	5.84401	0.284233
	TARA_PSW_86_MAG_00300	93.0072	0.00652171	0.0149162	23.2211	13.4426	0.134067	0	0.0193299	0.163645	0.364896	0.52264	0.01789	0.000950494	0.00329379	0.649658	0.601719	2.32529	0	0.00155279	0.109495	0.0254375	0.485731	0.156295	1.16561	5.876	5.77321	31.2427	0.179022	0.00115753	0.400055	0.387604	1.25225	0.0214473	0.144042	0	0.0322133	0.607498	0.287463	0.889908	0	0	0.108272	0.206502	0.380066	0.384122	2.10091	55.4124	0.162676
	TARA_PSW_86_MAG_00301	99.0497	0.00416084	0.508967	14.6931	9.55376	0.0165676	0	0.0136821	0.0181461	0.250964	1.54032	0.00572668	0.000593503	0.00397142	1.53387	0.845079	3.50505	0	0.0207474	0.0229888	0.0124257	0.128632	0.00559409	2.24632	21.672	32.7208	89.9212	0.624921	0.00397142	0.0508266	0.71783	0.900351	0.0104053	0.0180829	0.00110493	0.00549938	0.0356418	0.0126909	4.95348	0.00107336	0.0042366	0.0147176	0.0501258	0.0510539	0.00764609	0.00573299	0.139252	0.00568879
	TARA_PSW_86_MAG_00304	99.0667	0.000657031	0.00909327	0.0491281	5.75584	0.0110864	0.000639002	0.00961809	0.0130064	0.012117	0.437673	0.00448203	0.00201116	0.0149795	6.72675	13.3509	36.4412	0.00424766	0.168432	6.35926	3.53373	41.5682	0.0559658	0.145702	0.0741363	0.113544	35.9778	0.102718	0.0117004	6.58643	0.328962	23.3478	0.00873671	0.109132	0.00761595	0.0195937	6.5168	0.588101	46.1665	0.00175776	0.0101379	0.393081	5.34338	10.2996	0.241729	0.0077792	0.0476047	0.00833508
	TARA_PSW_86_MAG_00310	80.6428	0.00530155	0.0236868	0.290254	16.1186	7.46185	0.0384041	0.0363546	10.7757	0.192376	21.0731	3.02901	0.0364075	0.0423368	4.79458	3.5693	8.26322	0.0169029	0.0230667	4.07418	0.086239	5.30293	0.15944	0.328348	1.70264	7.65213	32.7801	9.38237	0.0872449	11.0611	31.0664	36.8175	0.140593	20.8164	0.0186651	0.130845	19.7778	0.410155	29.566	0.0226053	0.0928111	5.63369	42.3502	37.0908	8.77543	0.400951	11.8831	4.74686
	TARA_PSW_86_MAG_00320	85.9277	0.00641856	0.0270286	15.5117	47.0563	0.0494533	0.000809025	0.174553	4.72935	0.289929	44.1147	0.366847	0.0246864	0.158591	9.73209	18.7304	40.0271	0.000668972	0.00348491	0.0263	0.0153089	0.133705	0.00703092	0.28076	4.9327	2.28704	75.0591	0.193992	0.156116	14.278	1.8272	72.5303	0.0154042	0.0674217	0.000825414	0.00986474	2.45288	1.01789	38.4333	0.000783696	0.00445485	0.0556171	0.0477488	3.53069	0.0162386	0.786674	67.4362	0.251754
	TARA_RED_19_MAG_00044	94.2177	0.000842123	0.00619448	0.155001	8.66773	0.0113426	0	0.00287593	0.0370466	0.00525022	0.767796	0.00785603	0.00181363	0.0133991	9.44235	19.0678	55.8716	0.0042719	0.193579	8.78014	4.64791	60.782	0.0681348	0.214996	0.137475	0.204141	54.1416	0.111235	0.0153807	9.44323	0.437175	34.6352	0.00865956	0.137702	0.00792186	0.0174213	9.3568	0.796612	67.6091	0.00175688	0.00902047	0.5329	7.35207	15.13	0.276243	0.00965377	0.171518	0.00863687
	TARA_RED_19_MAG_00045	92.5709	0	0.000661151	0.0301642	1.95138	0.00930194	0	0.026086	0.188068	0.00661806	1.80467	0.0363699	0	0.00538085	0.839989	1.50534	2.6536	0	0.0162604	0.648825	0.280485	2.23094	0.0138318	0.0317353	0.0668745	0.177333	1.90742	0.0198607	0.00200964	0.381812	0.350842	1.81002	0.00526957	0.039728	0	0.0159527	0.426482	0.0333718	18.6038	0.000641513	0.00518447	2.34768	12.7472	11.7841	0.325005	0.0157498	1.0474	0.00877171
	TARA_RED_19_MAG_00050	84.9166	0	0.0050342	0.0926832	21.3931	4.109	0.0132405	0.599827	13.3964	0.545508	56.4275	45.917	0	0.00736038	0.0240901	0.454602	1.01308	0.000187975	0.00661436	0.194568	0.0364465	2.6288	1.02477	0.487703	2.32275	2.58731	64.321	3.97152	0.0637381	12.1511	24.8296	57.8777	6.18794	6.88862	0.0151995	1.25093	29.1344	19.3191	72.8248	0.00465825	0.335497	21.4396	27.25	71.7341	56.0101	0.00453195	4.54339	0.183463
	TARA_RED_19_MAG_00051	99.7303	0.0123752	1.01324	27.5784	9.66353	0.0193115	0.000793075	0.0219339	0.017444	0.505871	0.632543	0.00334652	0.000838445	0.00149904	0.545258	0.373682	1.35379	0.000916482	0.0355904	0.0209956	0.0109978	0.155156	0.00332474	0.793646	9.88643	13.5627	40.3139	0.201942	0.00110885	0.0445882	0.231061	0.422595	0.00255163	0.0109179	0.00141919	0.0035643	0.0291931	0.00780553	1.93091	0.000705964	0.000724112	0.00541723	0.0327593	0.051245	0.00860223	0.00746616	0.172983	0.00542086
	TARA_RED_19_MAG_00053	92.3401	0.00394928	0.00275039	2.47497	3.28623	1.08798	0.00122407	0.00170262	0.339724	0.033322	9.80012	2.29507	0.0290604	0.0280127	13.3114	19.1425	55.8621	0.0923597	0.16248	21.0986	0.901231	74.1611	13.3594	0.175143	14.3449	30.2698	78.0208	15.6863	0.226293	30.6492	26.6265	84.1335	3.45655	13.6998	0.0209352	2.43825	45.9735	40.7321	79.5556	0.00701198	0.061375	6.8562	23.2106	51.8631	34.4861	0.0399663	2.62971	0.134401
	TARA_RED_19_MAG_00054	99.3082	0.00375139	0.0178744	17.4709	8.88916	0.083208	0.000410583	0.0152793	0.0938252	0.39517	0.336985	0.0140335	0.00195816	0.00242139	0.70539	0.664191	2.42131	0.00170374	0.00259685	0.0530231	0.0128983	0.276128	0.110636	2.53391	9.74926	10.542	59.3907	0.129795	0.00339696	0.428436	0.294302	1.49992	0.0195097	0.0919039	0.00121245	0.0191026	0.329033	0.174754	0.526437	0.00125982	0.00224943	0.0714537	0.116286	0.22522	0.223257	2.82048	53.183	0.229142
	TARA_RED_19_MAG_00057	84.5605	0.0116128	0.0402974	27.2899	63.8732	0.0493502	0.000267681	0.307486	8.14392	0.220934	60.0624	0.633687	0.0363534	0.268897	17.6732	32.997	58.2486	0.000236357	0.00270529	0.0295702	0.016058	0.135	0.00615667	0.162995	4.09507	1.50551	64.0521	0.116595	0.0902655	10.0823	1.07795	56.217	0.00920937	0.071263	0	0.00539349	2.47654	1.76794	48.602	0.000239205	0.00173708	0.0591917	0.0344341	1.9441	0.0158103	0.773015	52.5119	0.197842
	TARA_RED_19_MAG_00059	94.8582	0.00361793	0.0129397	0.790821	16.4358	6.53432	0.0243662	0.0296308	9.91573	0.107284	22.1266	2.36456	0.0231325	0.0195846	4.84658	3.19119	8.32313	0.00839129	0.0158587	3.25714	0.0940728	4.74409	0.104578	0.222564	1.57416	9.50129	35.8205	9.42036	0.0438338	10.4354	32.9609	39.0522	0.060304	19.495	0.00986648	0.0882923	19.3109	0.251076	31.9905	0.0106939	0.0593415	4.41213	43.9728	37.8906	7.25519	0.298508	21.3538	5.53376
	TARA_ANE_2018_MAG_00101	99.5278	0.0279544	0.0587442	0.0588599	0.0140456	0.00816958	0.0182277	0.0585811	0.04604	0.0237249	0.0231463	0.0137247	0.0246876	0.0675608	0.0564243	0.0318787	0.0158289	0.0239459	0.0593596	0.0525841	0.0432467	0.0204108	0.0198006	0.0730212	0.0780239	0.0250769	0.0155869	0.0100423	0.0544674	0.0485651	0.0194271	0.0273336	0.0107893	0.0125726	0.0266392	0.0539466	0.0446775	0.0321733	0.022536	0.0259869	0.0609536	0.121486	0.0236828	0.0192482	0.0229727	0.528455	0.0113311	0.00717008
	TARA_AON_82_MAG_00097	99.5827	0.0229384	0.0671518	0.065296	0.0179805	0.0119778	0.0130638	0.0613462	0.0564111	0.0236853	0.0284461	0.0150341	0.0171373	0.0733194	0.0610162	0.0354752	0.0141818	0.0226543	0.0616532	0.0572634	0.0370194	0.0210505	0.0190298	0.0971009	0.0986267	0.0242809	0.0165737	0.0113363	0.0541292	0.0495929	0.0257335	0.0281575	0.0113638	0.0157398	0.026375	0.0582898	0.0463304	0.0355119	0.0266912	0.0231675	0.0592063	0.0654472	0.0292847	0.0310488	0.0207573	0.214258	0.0147913	0.0103603
	TARA_AON_82_MAG_00118	99.5628	0.00831386	0.0388766	0.131943	0.474052	0.00376665	0.00607169	0.0315057	0.0202372	0.0123215	0.00929874	0.00587261	0.00433243	0.0351309	0.0303165	0.0101998	0.00619741	0.0104408	0.0233647	0.0186761	0.0177226	0.00542208	0.00423813	0.0229875	0.0286035	0.00826147	0.00656936	0.00225789	0.0233438	0.0243863	0.0102312	0.00958687	0.00441625	0.00685226	0.0131178	0.0255545	0.0174921	0.0118448	0.0118972	0.00841864	0.0292321	0.0344656	0.0111794	0.00960259	0.00898442	0.0574846	0.049155	0.00845007
	TARA_AON_82_MAG_00297	96.7007	0.0177127	0.0338196	0.0258801	0.00627427	0.0124098	0.00626435	0.0287645	0.0287447	0.0130342	0.00933706	0.00602647	0.011597	0.0319165	0.0235111	0.0152941	0.00576876	0.01689	0.0227479	0.0230453	0.0104571	0.00671039	0.00599673	0.0207358	0.0278922	0.0150166	0.00509474	0.00450994	0.0259297	0.0212413	0.00564981	0.0123602	0.0048965	0.00401434	0.0195563	0.0235012	0.0203195	0.021162	0.00985248	0.0243636	0.0276444	0.598533	0.00892076	0.00948574	0.0150364	8.16487	0.0515917	0.281103
	TARA_AOS_82_MAG_00137	92.748	0.00452704	0.0216346	0.0182938	0.00422847	0.0131373	0.00152515	0.0200045	0.0123465	0.00746437	0.00423653	0.00411549	0.00322784	0.018092	0.0159536	0.00545504	0.00155743	0.00455932	0.0208518	0.0118058	0.00862639	0.00383306	0.00133148	0.012403	0.0144688	0.00464808	0.00145253	0.000815029	0.0087313	0.00780329	0.00594729	0.00457546	0.000710124	0.00304224	0.00672197	0.0203838	0.00960281	0.0121609	0.00418005	0.00656865	0.020529	0.725117	0.00625393	0.00291312	0.00361518	8.36745	0.0236197	0.255144
	TARA_AOS_82_MAG_00181	97.887	0.0123571	0.0302085	0.0308704	0.00362425	0.00393912	0.00409334	0.0369815	0.0263465	0.0123893	0.00611753	0.0044532	0.00773045	0.0386715	0.0313973	0.0134688	0.00560987	0.0107956	0.0333829	0.026475	0.0160264	0.00517291	0.00521789	0.138685	0.194585	0.00968394	0.00372064	0.00161935	0.0242259	0.0260702	0.00881001	0.0115925	0.00273104	0.00108599	0.00976748	0.0232556	0.0225552	0.011721	0.00580265	0.012113	0.0344753	0.0683852	0.00713283	0.00906062	0.00465883	11.1819	0.00543637	0.0016836
	TARA_ARC_108_MAG_00063	99.9357	0.00356823	0.0127607	0.0118389	0.00608515	0.00569156	0.001911	0.0125846	0.0130611	0.00633892	0.00925461	0.00657714	0.00280694	0.0134391	0.0149306	0.00999519	0.00319535	0.00302445	0.0126157	0.0155573	0.0106684	0.00904228	0.00484223	0.00929604	0.0148219	0.00543262	0.00498723	0.00418451	0.0141227	0.0122376	0.00652018	0.00563977	0.00307106	0.00561388	0.00633374	0.0124966	0.0117612	0.00786668	0.0105545	0.00547405	0.0167381	0.0145008	0.00862797	0.00851403	0.00973624	0.0236829	0.00583657	0.00688787
	TARA_ARC_108_MAG_00100	99.9029	0.0116318	0.0232546	0.0222066	0.00779386	0.00640567	0.00690469	0.0261308	0.0214808	0.0154153	0.0110148	0.00834279	0.0102799	0.0257678	0.0253686	0.0153291	0.0083564	0.0125664	0.0255864	0.0217348	0.0148755	0.00971738	0.00765323	0.0207504	0.0252325	0.0116409	0.00744908	0.00430976	0.0270789	0.0230776	0.0125391	0.0109649	0.00623328	0.00706347	0.0100032	0.0234723	0.0170939	0.0110738	0.0120673	0.011287	0.0209318	0.0214172	0.0100894	0.00956767	0.00991699	0.0417321	0.00651908	0.00564806
	TARA_ARC_108_MAG_00233	98.7051	0.0108932	0.0248885	0.0218406	0.00786333	0.011795	0.00636641	0.0234908	0.014338	0.01028	0.00803467	0.00578027	0.00833225	0.0330585	0.0285497	0.0141035	0.000901758	0.00875607	0.0204699	0.018973	0.010776	0.0108301	0.00551876	0.0214889	0.0197215	0.00846751	0.00599669	0.00229047	0.0202174	0.0178007	0.00457191	0.0122729	0.00165022	0.00511297	0.00691649	0.0202715	0.0163669	0.014347	0.0101358	0.00895446	0.0263674	0.566503	0.00901758	0.00895446	0.00429237	9.20136	0.0296228	0.350333
	TARA_ASE_2028_MAG_00032	98.2554	0.00928877	0.0235407	0.0144537	0.00204982	0.0185695	0.00218702	0.0168828	0.010927	0.00355088	0.00464035	0.000742456	0.0132109	0.0285684	0.0239039	0.00444666	0	0.00513263	0.00978912	0.012646	0.00794105	0.00135579	0.00320386	0.0213537	0.0238474	0.00368807	0.00194491	0.000734386	0.0125733	0.00846561	0.00313123	0.00565719	0.000766666	0.00133158	0.00371228	0.00967614	0.0107172	0.0111933	0.00367193	0.00671438	0.0150428	1.50126	0.00136386	0.00501965	0.00442245	7.23912	0.0285603	0.236036
	TARA_ION_45_MAG_00143	97.2525	0.0135257	0.0260994	0.0270762	0.00600129	0.00294684	0.00151481	0.0274321	0.0232022	0.0139975	0.0117543	0.00649795	0.0102808	0.04162	0.0345178	0.0121268	0.0063324	0.0162904	0.0376716	0.0333258	0.0138899	0.00910541	0.00566191	0.0158848	0.0304286	0.00786376	0.00615029	0.00141548	0.0229374	0.0168781	0.00764027	0.0125158	0.00368355	0.00548808	0.00536391	0.0267534	0.0237817	0.0150488	0.00813693	0.011895	0.0283013	0.0531508	0.00956896	0.00841837	0.00514042	0.535969	0.00461893	0.0113238
	TARA_ION_45_MAG_00153	98.5853	0.0124143	0.0419028	0.0368492	0.00409232	0.00285639	0.00525502	0.0382042	0.0300195	0.0107755	0.00911846	0.0041381	0.00663743	0.040969	0.0440451	0.0165615	0.00655504	0.0112333	0.0352928	0.0446036	0.021725	0.0105833	0.00850507	0.0414176	0.0309625	0.0129178	0.00701279	0.00190426	0.0283167	0.0312097	0.00782759	0.017413	0.00325005	0.00323174	0.0130277	0.04475	0.0358788	0.0200039	0.0134671	0.0138974	0.0420218	0.0381218	0.0148953	0.0161313	0.0127439	0.100852	0.0105283	0.00862409
	TARA_IOS_50_MAG_00065	99.1873	0.0142542	0.0457342	0.0430647	0.012046	0.00815702	0.0082504	0.0441193	0.0360392	0.0137598	0.0155285	0.00950828	0.0130677	0.0465692	0.0496672	0.024482	0.00706392	0.015545	0.0489311	0.0424604	0.0192912	0.011321	0.0102169	0.04591	0.0492662	0.0141498	0.0071573	0.00115352	0.0470251	0.0378409	0.0160119	0.0217136	0.00771209	0.00517435	0.0156439	0.0484917	0.0395052	0.0238284	0.0148749	0.0193626	0.0571046	0.0531058	0.0158416	0.012079	0.0180773	1.49435	0.00953025	0.0147485
	TARA_MED_95_MAG_00308	99.5714	0.00909036	0.025273	0.0209656	0.00496404	0.0142468	0.0044999	0.0217863	0.0149883	0.00667343	0.00575647	0.00305653	0.00755643	0.0191939	0.0255334	0.00866018	0.00425084	0.00760171	0.0204391	0.0171449	0.0115582	0.00700172	0.00711493	0.0157808	0.0181128	0.00749983	0.00348671	0.00223014	0.0172468	0.0156223	0.0044999	0.00757907	0.00219618	0.00342445	0.0101262	0.0180618	0.0176656	0.0138733	0.0120563	0.00930544	0.0196524	0.813587	0.008813	0.00620363	0.00664513	12.4217	0.112101	0.600909
	TARA_MED_95_MAG_00390	99.4932	0.0123792	0.0332115	0.0376097	0.00317526	0.00062218	0.00638629	0.0340769	0.0339124	0.0157118	0.0105413	0.00477005	0.0129871	0.0429805	0.0417361	0.0167345	0.00500605	0.010198	0.0413356	0.0437457	0.0240791	0.0095401	0.00984761	0.0830074	0.0863329	0.0103339	0.00593574	0.00386896	0.0311233	0.0286847	0.00899658	0.015719	0.0016949	0.00448399	0.0148751	0.0366014	0.0321388	0.0137738	0.00940422	0.0187369	0.0445896	0.062311	0.011707	0.00871052	0.00730883	18.0844	0.00631477	0.00236715
	TARA_MED_95_MAG_00447	97.5782	0.0128621	0.0405038	0.0364827	0.00727657	0.0056921	0.00706353	0.0286802	0.027342	0.00965993	0.0144666	0.0043473	0.0103523	0.0374547	0.0348716	0.017316	0.00593177	0.00683718	0.0359501	0.0314763	0.0179684	0.00846825	0.00831513	0.0331806	0.0256844	0.012456	0.00818198	0.00334869	0.0298985	0.0295856	0.0127889	0.0150192	0.00581193	0.00360832	0.00946686	0.0334869	0.0299917	0.0184144	0.016111	0.00812206	0.0457299	0.0395917	0.00979307	0.00675063	0.00751623	4.91901	0.0186008	0.0180549
	TARA_PSW_86_MAG_00075	99.8624	0.011193	0.0364116	0.0302635	0.00455648	0.00434388	0.0072513	0.0370552	0.0262414	0.0129914	0.011486	0.00694676	0.0114918	0.035883	0.0365265	0.012911	0.00474609	0.0118135	0.0312978	0.0348258	0.0189212	0.00768224	0.0043209	0.0631931	0.0625956	0.012164	0.00834301	0.00393018	0.0302176	0.0266551	0.0117158	0.0126237	0.0060619	0.0057114	0.0129225	0.034843	0.0263506	0.0182432	0.0117618	0.011216	0.0364346	0.039296	0.0144107	0.0124571	0.0113653	0.293591	0.00800975	0.00774544
	TARA_PSW_86_MAG_00105	99.8575	0.0128413	0.0391631	0.0342084	0.0112879	0.00924011	0.0073871	0.0342034	0.0368156	0.0125316	0.0143946	0.00760686	0.0141099	0.0478338	0.0404817	0.0230304	0.010309	0.0068227	0.0381292	0.0310018	0.0195241	0.0104688	0.0092551	0.0844696	0.0929855	0.0105787	0.0111281	0.00603854	0.032755	0.0294635	0.0126615	0.0176661	0.00744703	0.00807636	0.0138352	0.0360165	0.0259372	0.0215819	0.014015	0.0113728	0.0453415	0.0368556	0.0185601	0.014035	0.0114378	0.0828114	0.0141249	0.0125366
	TARA_PSW_86_MAG_00106	98.8641	0.0119239	0.0296786	0.0275725	0.00329047	0.00264202	0.00500538	0.0375135	0.0308147	0.0122937	0.00796359	0.00470527	0.00973208	0.0405146	0.0383228	0.0166774	0.0034834	0.0136871	0.036715	0.0328726	0.0183602	0.00782425	0.00474814	0.0468705	0.0519455	0.00820475	0.00443732	0.00172562	0.0313667	0.0266078	0.0138103	0.0150429	0.00341373	0.00564847	0.0111898	0.026715	0.02082	0.016715	0.00745448	0.0138211	0.0409112	0.0335371	0.00826906	0.0117632	0.00799574	0.137074	0.00285639	0.00727227
	TARA_PSW_86_MAG_00289	99.7752	0.0149914	0.0506323	0.0444339	0.00385269	0.00772671	0.00742816	0.0461825	0.0464953	0.0181332	0.0173158	0.00720069	0.0134915	0.0494168	0.0509522	0.0317882	0.0111458	0.0170101	0.0608753	0.0569587	0.0287814	0.0151975	0.0166974	0.0544921	0.0632566	0.0160718	0.0123613	0.00700877	0.0424507	0.0333307	0.0111813	0.0234644	0.00599939	0.00822429	0.0134133	0.04582	0.0358542	0.0242677	0.0180835	0.0176285	0.0509166	0.0816173	0.0220428	0.0169675	0.0190644	4.35694	0.00511796	0.00696612
	TARA_ARC_108_MAG_00219	96.2659	0.0016769	0.00157844	0.00621827	0.00382823	0.00135763	0.0016411	0.00179029	0.0022856	0.00752518	0.00420718	0.00143223	0.0035388	0.0921909	0.0388224	0.0213999	0.00331502	0.0015665	0.00264366	0.00453241	0.0221071	0.00380138	0.000286446	0.0043683	0.01087	0.0056036	0.00273317	0.000301365	0.00236616	0.00357759	0.00993908	0.00300768	0	0.00357162	0.00182908	0.00344034	0.00260785	0.00421613	0.00385807	0.00187383	0.00128901	0.0655036	0.00513216	0.00251535	0.000883209	0.857348	0.0584648	0.0215401
	TARA_PSW_86_MAG_00276	99.6282	0.00717761	0.0104847	0.0106807	0.0089863	0.00232721	0.00856577	0.00731642	0.00850452	0.011685	0.00957014	0.00561797	0.0105051	0.0608668	0.0365699	0.0265751	0.00734909	0.0101622	0.00923127	0.0130691	0.0210551	0.00917411	0.00477691	0.0122117	0.0205448	0.0151881	0.00615282	0.00277632	0.0102642	0.0110318	0.0118116	0.00971712	0.00377253	0.00917819	0.0096518	0.00968038	0.00952523	0.00736133	0.0104929	0.0104969	0.010795	0.0489653	0.00977428	0.00662643	0.00783494	0.506846	0.0363821	0.0169315
	TARA_AON_82_MAG_00338	99.4397	0.00539596	0.0205868	0.0198528	0.0124189	0.00436059	0.0021036	0.0125942	0.0189489	0.0329619	0.0250405	0.0125175	0.00439894	0.0223836	0.0236984	0.0151689	0.013027	0.00715444	0.0237258	0.0260704	0.039459	0.0136953	0.00226247	0.021162	0.019672	0.0129722	0.00912109	0.00142979	0.0157661	0.0206087	0.0147745	0.00772417	0.00294176	0.0172397	0.00558222	0.0188174	0.0144897	0.0143856	0.0107919	0.0064642	0.0225589	0.0364679	0.0171411	0.0103263	0.00546718	0.172079	0.052097	0.0456548
	TARA_ARC_108_MAG_00209	96.9138	0.0119005	0.0268352	0.0360107	0.0174633	0.00550821	0.00712356	0.0275556	0.0338242	0.0469944	0.0263186	0.0107035	0.00506799	0.0367311	0.0378189	0.0334094	0.0170049	0.0116677	0.039849	0.0358652	0.0508727	0.0243031	0.0036782	0.0271081	0.0371095	0.0183946	0.0112747	0.00466779	0.0293201	0.0305316	0.023921	0.0156078	0.00349629	0.0130283	0.0149566	0.0267224	0.0273846	0.0214034	0.0149347	0.0100669	0.0340534	0.044404	0.0228514	0.0145673	0.00955387	0.126252	0.0387212	0.0308773
	TARA_AON_82_MAG_00355	68.7444	0.458275	19.1824	27.4646	0.0990919	0.0299496	1.52685	56.1533	46.0784	6.67587	0.162731	0.17026	0.174893	16.0442	11.3904	0.76767	0.0140753	1.89715	32.6473	24.4693	0.158394	0.0155955	0.0119204	12.1387	18.796	1.4572	0.0132481	0.0248431	48.63	37.4173	0.210727	0.0282101	0.0322024	0.0221915	3.69708	11.2945	12.1317	6.63617	0.0339022	5.01953	31.5581	11.6044	0.272248	0.0408024	0.893828	9.23238	0.0123154	0.00938506
	TARA_AOS_82_MAG_00172	53.4107	0.458316	15.6973	21.4463	0.108603	0.0275313	1.43146	45.6387	36.8105	5.85136	0.182591	0.151712	0.213925	13.329	9.6184	0.720919	0.0115492	1.76484	24.7544	18.8957	0.152932	0.0151157	0.00730971	10.3276	14.913	1.46007	0.0151241	0.027607	39.463	29.5384	0.253047	0.0316278	0.0267154	0.0215001	3.27822	9.77907	10.6435	6.1281	0.0350092	4.38672	24.5881	9.59214	0.250162	0.0438162	0.821842	7.27372	0.0096902	0.00881539
	TARA_PON_109_MAG_00261	68.9053	0.40778	15.4185	21.8882	0.107139	0.0330656	1.56288	58.7263	47.6962	6.77118	0.177549	0.187002	0.183312	15.4012	11.0828	0.758896	0.0142817	1.95218	32.3706	24.3886	0.164024	0.0158482	0.012145	10.6395	16.1927	1.53875	0.0130951	0.0263248	54.8168	40.9408	0.243037	0.033659	0.0362735	0.0236891	3.92841	12.2491	13.4401	7.43039	0.0398574	5.28492	34.1951	12.5649	0.301487	0.0469791	0.987575	5.85105	0.0124326	0.00940351
	TARA_PSE_93_MAG_00258	69.9839	0.428515	17.6321	25.2115	0.103004	0.0348153	1.62115	63.6127	52.2717	7.43687	0.194989	0.202918	0.180463	16.4513	11.7678	0.78186	0.0138162	1.92206	34.1241	25.7119	0.168736	0.0145694	0.012718	10.9972	16.811	1.47019	0.0157869	0.0283013	53.077	40.0153	0.237585	0.0321496	0.0347024	0.0218222	3.96562	12.1387	13.1975	7.201	0.0371184	5.225	32.5771	11.8343	0.299263	0.046214	0.924085	6.30647	0.0119219	0.0118225
	TARA_PSW_86_MAG_00316	76.6727	0.485945	17.813	25.3184	0.125934	0.039386	1.9452	65.278	54.1277	8.12981	0.223573	0.229704	0.20697	17.1381	12.346	0.840968	0.0163454	2.25414	35.8239	27.2327	0.199701	0.0189086	0.0175468	11.7189	17.9149	1.71671	0.0162701	0.0324622	58.1031	44.6061	0.282183	0.03869	0.0411656	0.0292292	4.6815	13.7189	15.0214	8.27952	0.0459457	6.13815	36.5238	13.5743	0.339598	0.0508006	1.0744	6.36745	0.012726	0.0121158
	Metagenome_centric_SAG_TOSAG00_1	77.5079	0.239196	0.911061	1.12277	0.02725	0.0044881	0.349141	2.3106	1.9785	0.246161	0.0360281	0.0242268	0.168104	2.3838	1.95536	0.0453855	0.00814285	0.386141	2.37059	1.90908	0.0317904	0.00997023	0.00547092	1.276	0.848422	0.0729232	0.0097348	0.0105495	17.1605	11.385	0.0564132	0.0136773	0.00829607	0.00769068	1.16437	6.16812	2.57193	0.127599	0.0149068	1.15998	9.13022	6.87604	0.0515066	0.0153328	0.464845	1.54348	0.00871834	0.00819517
	Metagenome_centric_SAG_TOSAG39_1	0.440119	0.0581959	0.102577	0.111143	0.09303	0.0893548	0.052705	0.122102	0.10459	0.0887325	0.0854306	0.0869754	0.0516361	0.101984	0.104802	0.0911411	0.0783657	0.0714326	0.108829	0.106384	0.0822606	0.065378	0.0793833	0.0971738	0.118471	0.0806938	0.0838858	0.0755837	0.126107	0.101874	0.0766599	0.0805108	0.0811843	0.0816602	0.073358	0.0985867	0.101625	0.0885201	0.0846985	0.0766525	0.123164	0.130961	0.0842885	0.070188	0.0981694	0.0890839	0.0776555	0.143773
	Metagenome_centric_SAG_TOSAG39_4	48.4221	0.0107658	0.128353	0.0524905	0.0555062	0.0216658	0.00667991	0.165512	0.123832	0.103796	0.0725845	0.0274991	0.010539	0.113258	0.0937519	0.400577	0.0465485	0.011031	0.235091	0.162538	0.650082	0.0501808	0.0279528	0.12964	0.213067	1.16787	0.0483631	0.0451046	0.362472	0.269532	1.16797	0.0444912	0.0261222	0.0210205	0.0172221	0.181603	0.147897	0.391131	0.0568064	0.0224101	0.71037	0.740585	0.134419	0.039974	0.0894712	0.457713	0.32721	0.314908
	Metagenome_centric_SAG_TOSAG41_8	14.9844	0.0525558	0.261778	0.169277	0.0132925	0.0112734	0.00353345	0.151333	0.103345	0.0266102	0.00869901	0.00832884	0.0399027	0.689359	0.81377	0.054617	0.014302	0.0351073	0.480128	0.476923	0.0159678	0.00662101	0.00829519	0.480625	0.322671	0.0183066	0.0048627	0.0075885	0.176984	0.159384	0.0166409	0.0106424	0.00727722	0.00960761	0.200111	0.906657	0.538556	0.0772142	0.0096665	0.0689275	0.627136	0.582901	0.0200986	0.0146722	0.0827079	0.299359	0.00706689	0.00877473
	Metagenome_centric_SAG_TOSAG51_11	78.6314	1.25177	6.31624	8.79105	0.0189496	0.0101173	0.366694	7.14508	6.02409	0.525898	0.0204804	0.0205639	0.453417	14.109	7.22513	0.116021	0.0155771	0.902194	7.61619	5.95317	0.0481045	0.0150205	0.00721336	1.96402	1.30177	0.0435724	0.013819	0.0144035	5.38249	3.62798	0.0379409	0.0168899	0.0042538	0.0097276	0.615868	2.47625	1.54012	0.062239	0.026033	0.156959	1.02871	0.808871	0.027921	0.0163286	0.0526088	13.9024	0.0269515	0.0164956
	TARA_AON_82_MAG_00284	99.9146	0.0305206	0.297244	0.632655	1.50434	0.00255973	0.00222003	0.0590125	0.104839	0.281862	1.93898	0.00424388	0.00339224	0.0953702	0.156823	1.383	0.00083251	0.000909062	0.0012679	0.00288986	0.00271762	0.00265542	0.000703327	0.0380132	0.193664	0.0343099	0.00116743	0.00125355	0.00250231	0.00218175	0.00871743	0.000440177	0.00041147	0.000416255	0.00214826	0.00665529	0.00299991	0.0119183	0.0111623	0.00137795	0.00183726	0.0116408	0.0257265	0.00183726	0.00166023	1.4868	3.11296	0.00447833
	TARA_AON_82_MAG_00295	67.72	0.137255	5.83574	2.6368	0.017603	0.00607051	0.878278	18.0152	17.7714	0.936436	0.0303375	0.0261678	0.0607802	0.897587	1.29977	0.0217652	0.00659642	0.151552	0.883177	0.734757	0.0130501	0.00478579	0.00314795	6.64211	4.41499	0.0812306	0.00564227	0.0289476	6.19279	6.35494	0.0227268	0.013313	0.008377	0.0132229	2.73405	13.326	5.29772	0.427858	0.0160628	2.74854	17.5491	15.6892	0.0713961	0.0219906	1.03465	21.4426	0.00449278	0.00324562
	TARA_AON_82_MAG_00320	84.2227	0.0351332	0.0313757	1.37154	0.441901	0.806203	0.0259301	0.0394352	1.88833	0.0224086	0.712176	0.380466	0.00156107	0.0111272	0.056489	0.401631	0.11158	0.00284986	0.0211017	0.199781	0.182291	0.0709652	0.279922	1.15574	24.7875	4.98682	9.84053	66.8479	0.274331	8.30973	4.61294	1.80429	0.131774	39.7751	4.0202	1.09426	10.0604	1.50394	18.8731	0.0853053	0.344334	0.233044	0.621733	1.45613	0.485757	0.00437463	0.749188	0.44692
	TARA_AON_82_MAG_00328	96.1285	0.649658	1.5219	11.207	5.78851	23.4271	0.0828848	0.193712	10.4034	0.264633	5.45853	0.489557	0.0374263	0.057669	0.268206	1.653	0.568083	0.00285601	0.0572671	0.281142	1.65037	0.255161	5.44812	0.667412	3.00151	5.88664	0.26948	9.71469	0.0512094	0.0404422	0.683075	0.311919	10.2408	1.62113	0.00557808	0.182223	0.067019	0.609186	0.254042	0.00551759	0.0366745	0.151027	0.192874	0.406046	2.41617	0.0327642	0.0904764	0.488724
	TARA_AON_82_MAG_00334	95.9695	1.20671	55.9982	29.5662	0.0286521	0.0221445	0.457352	9.5691	9.2559	0.538289	0.046162	0.0415595	0.78806	10.8105	10.096	0.0919598	0.0233097	0.176515	0.96708	0.827991	0.0332283	0.0291531	0.00839812	4.27702	3.00812	0.0794428	0.0153252	0.0401729	5.0198	5.33626	0.0318855	0.0265052	0.0127676	0.0232281	1.41557	6.33896	3.09788	0.338293	0.0483059	1.1234	7.60231	7.17869	0.048303	0.0260391	0.523057	76.3646	0.0362287	0.0241602
	TARA_AON_82_MAG_00348	98.5737	0.00111799	0.00700391	0.0200121	0.0242934	0.502414	0.000716832	0.00985151	0.0189928	0.0114562	0.166391	0.0371963	0.000690526	0.0122979	1.18256	1.68063	4.09858	0.000749714	0.0604046	0.202357	0.390851	1.8326	0.471551	0.218995	0.250806	7.09499	3.9975	7.24426	0.097305	1.04002	6.28978	9.10773	36.6107	12.3566	0.00140736	0.11124	0.353332	5.21866	4.78879	0.0328296	0.096141	5.42777	13.2069	8.44068	40.2967	0.0083192	0.0175657	0.0974892
	TARA_AON_82_MAG_00357	96.9273	0.00238065	0.00455812	1.72263	1.66091	3.915	0.0509406	0.277662	5.8621	0.840673	4.05454	61.7953	0.0158576	0.153999	3.50038	1.81208	1.84132	0.0960733	1.15507	12.2792	11.6861	4.6252	18.6573	0.44993	10.8138	4.03211	4.51906	9.63402	0.79786	9.56536	3.07601	3.29332	18.7606	10.9567	0.083227	0.301946	5.23109	1.17047	8.55627	0.100708	0.58293	14.7869	18.5715	14.6996	45.862	0.263553	10.1958	41.0229
	TARA_AOS_82_MAG_00050	99.0231	0.00799922	0.0386457	0.0425182	0.0392295	0.00988582	0.00243074	0.0375494	0.0441943	0.0974919	0.0560581	0.0243233	0.00696655	0.0560382	0.0501004	0.0806078	0.0356748	0.0109066	0.0566181	0.0582783	0.156958	0.0412273	0.0046907	0.302115	0.379216	0.252515	0.0244226	0.00879358	0.054803	0.0581909	0.0526383	0.0262457	0.0120306	0.00903983	0.0117565	0.0281958	0.0339113	0.0408262	0.0326363	0.0100169	0.0402344	1.87921	0.0411241	0.0365009	0.0129203	0.151735	0.0161017	0.0119432
	TARA_AOS_82_MAG_00132	99.2077	0.0137345	0.0802372	0.0718532	0.023977	0.017075	0.00658272	0.0858292	0.0692209	0.033016	0.0272847	0.00671372	0.00531776	0.0537221	0.0551262	0.030265	0.0111472	0.00746287	0.0631458	0.0462633	0.0182048	0.00743831	0.00638213	0.0526904	0.0456124	0.0249022	0.0100665	0.00558794	0.0592936	0.0488178	0.0265192	0.0183481	0.00753247	0.0170954	0.0132105	0.0613978	0.0433854	0.0428696	0.0168089	0.0116385	0.0653114	0.0735439	0.0228758	0.0181516	0.016248	0.0956705	0.0156667	0.00998871
	TARA_AOS_82_MAG_00158	69.7526	0.436882	8.39517	4.78541	0.120069	0.0208468	0.664714	9.82756	7.9188	0.696571	0.0945193	0.201785	0.00997756	1.52093	0.549376	0.132421	0.0137039	0.0426416	0.66232	0.689325	0.0514835	0.00686133	0.00418626	0.217488	0.162429	0.0203963	0.00672054	0.011423	0.353758	0.334384	0.0240006	0.0103718	0.0039516	0.00670177	0.0805057	0.354152	0.19957	0.129145	0.0132158	0.0354612	0.328743	0.299815	0.0394597	0.0264692	0.0913749	2.47076	0.0362121	0.0381644
	TARA_AOS_82_MAG_00159	99.8707	0	0.00867548	0.00558701	0.0114655	1.08727	0.0366938	0.163349	0.52005	0.0165736	0.0623593	0.012576	0.00115904	0.00178368	0.00303295	0.00313011	0.0018045	0.00325504	0.00292884	0.00169345	0.00329668	0.00388661	0.00535103	0.0112157	0.0196482	0.0247286	0.0159074	3.67581	0.173621	0.219816	0.0101121	0.0246661	0.122192	0.21799	0.00195025	0.0171289	0.0149496	0.00923071	0.0157269	0.00189472	0.00432386	0.0134366	0.00319952	0.00502484	0.234994	0.00271369	0.0206476	4.86933
	TARA_AOS_82_MAG_00167	98.6453	0.00160761	0.00523925	0.0107593	0.297446	0.0397834	0.0305929	0.0459911	0.589149	0.135252	1.03027	5.66216	0.000832856	0.0478699	0.0398609	0.152848	0.252046	0.0017335	1.95549	0.38047	1.49737	0.254011	0.34518	0.0524118	0.209725	0.100795	1.30762	1.14959	0.0974926	1.35224	4.20603	2.43413	0.0523925	0.7364	0.0203856	1.4037	0.21939	0.393089	0.939839	0.00351543	0.0131611	0.92171	3.37179	0.518966	0.350071	0.00958753	0.0833825	0.136676
	TARA_AOS_82_MAG_00170	99.8785	0.000211803	0.00369243	0.00378657	0.00781318	0.638892	0.0226488	0.107827	0.299887	0.0172055	0.0457448	0.00634468	0	0.00104254	0.00104019	0.000840152	0.000764845	0.00021651	0.00104725	0.000385952	0.000858979	0.000218863	0.00106843	0.00436785	0.00768845	0.00532332	0.00916166	2.09133	0.103426	0.144927	0.0057634	0.00968882	0.0671039	0.125926	0.000647176	0.0112397	0.00741076	0.00219569	0.00358183	0.000200036	0.00292994	0.0040878	0.0011555	0.00140496	0.132076	0.00120257	0.0161253	4.14093
	TARA_AOS_82_MAG_00177	99.8751	0	0	0.00157665	0.127915	0.00454009	0.0132983	0.0176486	1.77725	0.0614645	2.04218	0.43816	0	0.0107889	0.0188703	0.806014	2.24843	0.00590211	13.6701	1.0879	2.47153	1.60466	2.58748	0.0302452	0.19269	0.836771	27.0036	41.951	0.725828	19.8404	22.0313	37.4756	5.37881	12.9362	0.358956	3.61734	1.59098	0.924931	19.3125	0.0731037	0.231908	13.843	24.9189	29.6279	31.9876	0.00142806	0.00969102	0.0104009
	TARA_AOS_82_MAG_00185	96.6289	1.49562	13.7298	16.0828	0.0243574	0.00968678	0.367176	10.7237	7.80818	0.705768	0.0235001	0.0211799	0.754838	31.2619	15.0524	0.23778	0.0139804	0.932277	13.1723	10.2435	0.0753006	0.0153443	0.00527202	5.43384	3.88108	0.0894316	0.00781808	0.0132113	11.4753	8.57475	0.0444726	0.0191882	0.0138335	0.0092242	1.25065	6.99191	2.6299	0.16976	0.0171469	0.282429	3.11703	1.87621	0.0385268	0.0185934	0.124711	29.284	0.0290291	0.019436
	TARA_ARC_108_MAG_00123	98.6313	3.96921	9.95683	8.61206	1.28354	2.09098	4.01119	7.81347	7.74928	1.6198	2.46431	2.9106	5.77965	11.8779	10.8413	1.75962	1.25924	6.91357	10.2388	9.00394	1.49204	1.42077	0.507404	11.091	9.77783	2.36428	1.49061	1.97112	10.5783	9.7746	0.586091	1.2476	0.574207	1.6064	8.36465	10.5446	8.57071	1.67439	2.35268	5.60236	9.71624	9.03984	1.05418	1.31751	3.18651	9.28495	0.0206576	0.00634467
	TARA_ARC_108_MAG_00221	99.2589	0.0056148	0.0262184	0.0250395	0.019953	0.00694645	0.00347104	0.0255198	0.0245636	0.0281962	0.0189314	0.00662773	0.00392948	0.0307504	0.0340119	0.0222409	0.0131201	0.00527424	0.0301304	0.0259783	0.018748	0.00699885	0.00443158	0.0263581	0.0274889	0.0126398	0.00764066	0.00546635	0.0258516	0.026428	0.0207258	0.0160367	0.00933034	0.00822572	0.00836107	0.0252316	0.0190274	0.028515	0.016399	0.00753151	0.0231927	0.0313136	0.0183551	0.0177656	0.00956174	0.0287944	0.00855318	0.0068242
	TARA_ARC_108_MAG_00222	99.7147	0.000423551	0.00201311	0.00364752	0.00655507	0.001754	0.00040611	0.00456936	0.00440493	0.00501036	0.00653514	0.00204052	0	0.00265342	0.00388421	0.00495305	0.00370233	0.000460923	0.00283032	0.00300472	0.00576776	0.00199816	0.000999081	0.00288014	0.00576278	0.00403619	0.00266588	0.000682664	0.00264595	0.00347062	0.00582756	0.00361762	0.00127563	0.00291503	0.000520718	0.00298479	0.00346813	0.00699108	0.00609664	0.000949252	0.00284526	0.00468896	0.00786559	0.00308445	0.00235195	0.00346066	0.00172908	0.00112864
	TARA_ARC_108_MAG_00223	98.9551	0.00294349	0.0234744	0.0618811	0.10629	0.0106113	0.00327905	0.0834922	0.161306	0.0602769	0.419719	0.0178405	0.000968409	0.00251963	0.0131604	0.0160921	0.00494801	0.00024431	0.00346744	0.0061519	0.00848609	0.0125481	0.10067	0.0206103	0.114958	0.0599678	0.026877	0.0132222	0.00141876	0.0108409	0.0151531	0.0181319	0.00237246	0.0224883	0.000974296	0.00636383	0.0160273	0.0180436	0.0743026	0.00211637	0.0189208	0.0752357	0.0758597	0.0104053	0.013387	0.0402287	0.0943802	0.0302002
	TARA_ARC_108_MAG_00225	99.6916	0.00714454	0.0536541	0.0924015	0.0392647	0.338901	0.000449886	0.0240828	0.0190025	0.0297998	0.0566857	0.665487	0.00175975	0.0149431	0.01984	0.0590216	0.0619528	0.00576547	0.140344	0.0557738	0.262609	0.196536	0.122546	0.0537355	0.0267596	0.0250396	0.0254584	0.190729	0.10696	0.0554554	0.089145	0.136438	0.306736	0.125563	0.00272873	0.0347451	0.0170161	0.0494442	0.0885809	0.00484839	0.0257958	0.0498768	0.0375569	0.136772	0.448551	0.0118562	0.0176286	0.0624771
	TARA_ARC_108_MAG_00226	99.1407	0.0014458	0.0266215	0.0318075	0.0242946	0.0301905	0.000935062	0.0232161	0.0213058	0.0282617	0.0235525	0.0161275	0.000806992	0.0192243	0.0216083	0.0279145	0.0230525	0.00106313	0.0194295	0.0167679	0.0210914	0.0144904	0.0113318	0.0236651	0.0259441	0.0254534	0.0189234	0.0241326	0.0166166	0.0201007	0.0282309	0.0219832	0.0184667	0.0282741	0.00357052	0.0159439	0.0189543	0.0278868	0.0216268	0.00169114	0.0150459	0.019698	0.0247097	0.0212457	0.0168327	0.0242514	0.0210605	0.0311873
	TARA_ARC_108_MAG_00227	99.6444	0.00103422	0.0139917	0.0149106	0.0114164	0.0346808	0.000749624	0.0118489	0.0107589	0.0107682	0.0144968	0.0317744	0.000723583	0.0128255	0.125622	0.145569	0.0646593	0.00171781	0.0361977	0.00879739	0.0412544	0.0164043	0.0970605	0.629679	1.27306	0.219968	0.108377	0.415532	0.0208016	0.0150492	0.0744965	0.720097	0.0262834	0.0630428	0.00108909	0.010651	0.0188634	0.0125446	0.0297032	0.00144996	0.0170051	0.0130645	0.00879367	0.0242056	0.0268126	0.00686939	0.010318	0.0170981
	TARA_ARC_108_MAG_00231	98.4591	0.00892957	0.0510548	0.10208	0.613354	2.51373	0.00186582	0.0331998	0.235522	0.0452398	0.251047	0.733354	0.00208754	0.0250337	0.0388412	0.14659	0.0562025	0.00309575	0.0243037	0.214952	0.11257	0.0267092	0.334101	0.0320494	0.0634085	0.271213	0.044242	1.39021	0.0243142	0.0332333	0.09952	0.056943	0.318193	0.945859	0.00284684	0.0319385	0.0589594	0.101526	0.14914	0.00388642	0.0249124	0.100294	0.143952	0.0611557	0.281797	0.0280019	0.045382	1.4166
	TARA_ARC_108_MAG_00235	99.5578	0.00405589	0.0031533	0.00206555	0.00263835	0.00163161	0.0027425	0.00161426	0.00296236	0.00197298	0.00241849	0.00152168	0.0026615	0.00213498	0.00462869	0.00304915	0.00412532	0.00373767	0.00293343	0.00306072	0.0038071	0.00241271	0.00273671	0.0037261	0.00318801	0.00200769	0.00317065	0.000491798	0.0022507	0.00251685	0.00361617	0.00199612	0.0015564	0.00200191	0.00340209	0.00210605	0.00201927	0.0029045	0.00443197	0.00417161	0.0056875	0.00374924	0.00267307	0.00348309	0.00196141	0.00517835	0.00209448	0.00271936
	TARA_ARC_108_MAG_00238	99.8445	0.00250079	0.00638774	0.00996031	0.0175913	0.00576612	0.0011718	0.00533026	0.00956733	0.016148	0.0245364	0.0150548	0.000578755	0.00656637	0.00873849	0.0107248	0.0080597	0.00130041	0.00678073	0.00699508	0.0148619	0.00715942	0.00620197	0.0126897	0.0137758	0.0143689	0.007631	0.0104676	0.00827406	0.0111107	0.0188846	0.00951731	0.0054303	0.00878136	0.00261512	0.00934583	0.0129398	0.0127683	0.0124325	0.0013147	0.00729517	0.010732	0.0196705	0.0100032	0.0065235	0.0121539	0.0064592	0.00795253
	TARA_ARC_108_MAG_00240	90.1889	0.010726	0.105956	0.0548678	0.00527083	0.00243375	0.00322426	0.0236369	0.0275733	0.00620423	0.00373591	0.0016225	0.0270317	1.02915	1.36506	2.01242	0.00307446	0.00397559	0.0268543	0.0215512	0.00765158	0.00229086	0.00168012	0.186853	0.355596	0.193988	0.00239457	0.00152801	0.0371539	0.0393803	0.0245242	0.00302606	0.00212262	0.00421298	0.00814248	0.0164624	0.0378984	0.0375619	0.00382348	0.00213414	0.0208252	0.0216364	0.00389954	0.00301223	0.00401708	0.823572	0.0035377	0.00194746
	TARA_ARC_108_MAG_00242	99.8968	0.000832452	0.00692151	0.00743594	0.00688409	0.0168798	0.000517554	0.00531273	0.0116668	0.00784749	0.00906343	0.0080065	0.000788803	0.00282161	0.00316145	0.0096527	0.00558709	0.00166179	0.00421214	0.00920685	0.00673756	0.00686851	0.00996448	0.00502277	0.0124275	0.00455198	0.00431191	0.00804392	0.00446468	0.00477958	0.00716781	0.00956228	0.0161689	0.0159787	0.00183326	0.00569621	0.00554344	0.00637589	0.0119973	0.00135312	0.00387542	0.00639148	0.00935339	0.0189718	0.0119599	0.00173973	0.00576792	0.0337876
	TARA_ARC_108_MAG_00247	91.9798	0.00960514	0.0455492	0.0469246	0.00721049	0.00263788	0.000780528	0.013081	0.0100363	0.00964052	0.00831826	0.00221113	0.00324594	0.0655732	0.0599901	0.0179875	0.00451955	0.00150799	0.0136648	0.0133486	0.00702475	0.00407732	0.00135321	0.0409678	0.0600763	0.0114957	0.00558531	0.0023438	0.025428	0.0263677	0.00974886	0.00814801	0.00456377	0.00501484	0.00538188	0.0177996	0.0196127	0.0114249	0.00966926	0.00364173	0.0273605	0.0324969	0.00934201	0.00939287	0.00711099	0.257103	0.00382967	0.00374786
	TARA_ARC_108_MAG_00250	98.7712	0.00594968	0.0625618	0.0365526	0.0124421	0.00888884	0.00256918	0.0189346	0.0244091	0.0158996	0.0128008	0.00514024	0.0039458	0.105639	0.129824	0.1366	0.00761364	0.00366972	0.0231132	0.0209253	0.0118524	0.0058802	0.00343684	0.0633957	0.0934746	0.042091	0.00526607	0.0053919	0.0312715	0.0283568	0.0138582	0.0109622	0.00780708	0.00494305	0.00590837	0.0160593	0.0181045	0.0208953	0.0109284	0.00306874	0.0242945	0.0247941	0.0132215	0.0113566	0.00602668	0.164972	0.00630839	0.00792728
	TARA_ARC_108_MAG_00251	99.3516	0.00253408	0.00258257	0.00651706	0.0958523	0.00412848	0.00249164	0.00104879	0.00517727	0.00199452	0.0205697	0.00368593	0.00222489	0.00100636	0.0058502	0.00789928	0.00583807	0.00214002	0.00210971	0.00409817	0.00163078	0.00454679	0.00506209	0.000472866	0.00490447	0.00518334	0.00933607	0.00681412	0.00147922	0.00393449	0.00429823	0.00894201	0.00321912	0.00650493	0.0016914	0.00342525	0.00495297	0.00506209	0.0455709	0.00238252	0.00147922	0.00581989	0.00463772	0.00505603	0.00649887	0.0033525	0.00671106	0.00645037
	TARA_ARC_108_MAG_00254	99.2505	0.002191	0.0123059	0.0167721	0.0121577	0.0169381	0.000421346	0.0106945	0.0119994	0.0107456	0.0117466	0.0203446	0.00125127	0.0105464	0.0104443	0.0153191	0.0134933	0.00150663	0.011121	0.0112155	0.0152297	0.0124259	0.0135112	0.0218793	0.0258732	0.0113917	0.00826093	0.0168589	0.0130158	0.0118641	0.0184422	0.022625	0.0159601	0.0152144	0.00278344	0.00992078	0.0116623	0.0101174	0.0116419	0.00278854	0.0101378	0.0114504	0.0134473	0.0181102	0.0152425	0.00813325	0.011052	0.0107201
	TARA_ARC_108_MAG_00255	99.2537	0.00588983	0.0328274	0.0436442	0.00901039	0.00496802	0.0010654	0.0137682	0.0126874	0.0114476	0.0108437	0.00392185	0.00901039	0.163728	0.127424	0.134194	0.00521161	0.00209618	0.0140989	0.0152579	0.0094604	0.00376416	0.00262696	0.0314646	0.0422852	0.0130912	0.00476289	0.00326159	0.0191657	0.0172849	0.00992194	0.00889116	0.00504751	0.00646292	0.00417057	0.0147182	0.0122835	0.013731	0.00942322	0.0026385	0.013631	0.0171656	0.00988604	0.00945655	0.00538085	2.13405	0.00713472	0.00479494
	TARA_ARC_108_MAG_00256	88.7513	0.00313693	0.0134292	0.0149634	0.00312166	0.000263319	0.00119066	0.0134216	0.00790719	0.00219051	0.00338498	0.00301099	0.00511754	0.199851	0.117314	0.00682339	0.00100366	0.00838803	0.149462	0.131552	0.00422836	0.000969318	0.000381621	0.0210464	0.0180125	0.00128606	0.00214471	0.000316746	0.0113799	0.0152343	0.00240803	0.00186994	0.000629675	0.00118303	0.00369409	0.0127805	0.0114334	0.00245382	0.00208747	0.00358342	0.0195428	0.0127652	0.00352618	0.00198061	0.00316364	0.139528	0.000957869	0.00121356
	TARA_ARC_108_MAG_00257	84.6258	0.00975316	0.0718613	0.272295	0.0108802	0.00651945	0.00292161	0.0397799	0.0468108	0.0127051	0.0127398	0.0069009	0.00333775	0.0746312	0.112556	0.171088	0.0070006	0.00405298	0.0303692	0.0301351	0.011253	0.00424804	0.00273522	0.108477	0.497311	0.346796	0.008223	0.00324672	0.0331737	0.0334598	0.010217	0.0090466	0.00875183	0.00394028	0.00666683	0.0239278	0.024682	0.0232255	0.0151239	0.00402264	0.0315959	0.0321031	0.0147771	0.0115347	0.0107545	0.52746	0.00946273	0.00501529
	TARA_ARC_108_MAG_00260	90.5551	0.000881067	0.00769018	0.00891601	0.0047501	0.00190579	0	0.00605254	0.00494163	0.00676123	0.00579397	0	0.000881067	0.0126414	0.0123062	0.00661758	0.00397438	0.00178129	0.00748907	0.00639731	0.00395522	0.00153229	0.00145568	0.00931824	0.0100652	0.00508529	0.00380199	0.000995988	0.00663673	0.00772849	0.00514275	0.00302627	0.0022697	0.00347638	0.000823606	0.00578439	0.00412761	0.00624408	0.00298796	0.000928951	0.00455856	0.00850421	0.00645477	0.00570778	0.00357215	0.0850612	0.00184832	0.000814029
	TARA_ARC_108_MAG_00271	99.4601	0.00277844	0.0124951	0.0137659	0.0180835	0.0133239	0.000663036	0.0159523	0.0172311	0.0162365	0.0141369	0.0117531	0.00217855	0.0124477	0.0188334	0.015976	0.0104981	0.00365459	0.0184308	0.0139317	0.11521	0.00801169	0.00820902	0.0118557	0.0179651	0.0128976	0.0128976	0.0616466	0.0176968	0.0146973	0.015534	0.00962981	0.00981925	0.0122267	0.00374931	0.0142553	0.0150209	0.0160392	0.0111769	0.00487805	0.0118715	0.0204436	0.0150051	0.0119662	0.013466	0.0108612	0.0214619	0.14766
	TARA_ARC_108_MAG_00272	98.5687	0.0112849	0.0619367	0.0567876	0.0021776	0.00319834	0.00567082	0.035454	0.0292955	0.00580125	0.007287	0.00268797	0.0767999	3.5082	3.27727	0.0369624	0.00420208	0.00838714	0.0535779	0.0361118	0.00925478	0.002274	0.00144039	0.310874	0.282588	0.00706017	0.00170125	0.00141203	0.0368206	0.0404556	0.00790512	0.00658382	0.00297718	0.00399226	0.0208686	0.0415104	0.0351307	0.0129351	0.0085516	0.00679931	0.0463533	0.0702331	0.00519447	0.00820001	0.00493361	0.107621	0.0059657	0.00158783
	TARA_ARC_108_MAG_00283	96.326	0.00720381	0.0172592	0.0187271	0.00768999	0.006928	0.00427741	0.00861559	0.0102751	0.00527313	0.00517496	0.00725523	0.00684853	0.0220929	0.0280299	0.0145993	0.00633898	0.00654467	0.00969078	0.0141692	0.00705422	0.00704487	0.0120749	0.0174649	0.0221537	0.00821356	0.00223921	0.0127294	0.0111961	0.0135241	0.0049085	0.00397355	0.0109249	0.00970948	0.0059463	0.0120656	0.0108969	0.00426338	0.0103219	0.00589488	0.0172546	0.016731	0.00585748	0.00462334	0.0197696	0.0166655	0.00291238	0.00729263
	TARA_ARC_108_MAG_00286	99.2284	0.0219796	0.0184814	0.0225453	0.0201263	0.00235948	0.0281202	0.0245773	0.0282542	0.0215852	0.0229845	0.0102046	0.104934	0.0492737	0.04387	0.0173202	0.0114997	0.0410044	0.0370372	0.0399325	0.039352	0.0193373	0.00145142	0.0177519	0.0280905	0.0193299	0.0160847	0.00291772	0.0218829	0.0260734	0.0196499	0.0137624	0.00451055	0.00532186	0.0244508	0.0192331	0.0213321	0.0172458	0.0203943	0.019449	0.0247857	0.0264307	0.0205878	0.010212	0.0109563	0.110107	0.00778554	0.00575356
	TARA_ARC_108_MAG_00293	95.1319	0.000694762	0.0097574	0.0293124	0.016386	0.103725	0.000205593	0.00960615	0.0157125	0.0119929	0.0353005	0.00579441	0.000642773	0.00706814	0.0557393	0.0617771	0.0709059	0.00048208	0.0198173	0.0345443	0.039833	0.0663711	0.157196	0.00788106	0.125362	0.109711	0.0665436	0.169309	0.00917606	0.0269752	0.0460883	0.0566846	0.0267933	0.134725	0.001295	0.00882159	0.0278259	0.022197	0.0528398	0.00140843	0.00775109	0.0129878	0.0243214	0.0150934	0.0512943	0.0113478	0.0375975	0.306619
	TARA_ARC_108_MAG_00294	98.8183	0.0308382	0.0377168	0.0899496	0.233439	0.000970299	0.00927068	0.012489	0.0507726	0.0293684	0.0245457	0.00498599	0.00728205	0.0277448	0.0650965	0.122728	0.00164278	0.0026419	0.00954928	0.025833	0.198047	0.00163318	0	0.0977505	0.170677	0.0149196	0.00168121	0.000787768	0.0441246	0.0767305	0.324349	0.00238252	0	0.00178689	0.0287247	0.0408486	0.214955	0.427681	0.013882	0.0186086	0.0461805	0.109509	0.380963	0.00289168	0.0146986	0.315309	0.0717926	0.00230566
	TARA_ARC_108_MAG_00299	96.6575	0.00777254	0.010281	0.177362	0.10955	0.000380075	0.00161532	0.00506133	0.0409594	0.0106421	0.199071	0.00356004	0.00117823	0.0208788	0.542475	0.302014	0.0238307	0	0.0135814	0.0287654	0.0832555	0.0412065	0.00242615	0.00814628	0.228146	0.0452226	0.00627757	0.000633459	0.00283156	0.0153804	0.0242108	0.00724043	0.000449756	0.00162799	0.00099453	0.0069237	0.0227412	0.0364619	0.0363922	0.00290758	0.00305961	0.027055	0.0430562	0.0141325	0.00233746	0.0227855	0.0721319	0.00209041
	TARA_ARC_108_MAG_00300	99.3942	0.000293524	0.00224336	0.00307302	0.00274056	0.00413629	0	0.00309398	0.00371697	0.00219245	0.00274655	0.00224037	0.000239612	0.00218646	0.00430103	0.00533136	0.00304007	0	0.00354326	0.00321079	0.00261177	0.0034564	0.00126994	0.00230626	0.00433098	0.0078922	0.00221641	0.00413929	0.00272558	0.00378586	0.00292326	0.00501986	0.00216249	0.00343843	0.000233621	0.00346239	0.00298616	0.00340847	0.00451967	0.000730815	0.00256384	0.00630178	0.0029622	0.00343543	0.00191689	0.00253988	0.00464247	0.00743095
	TARA_ARC_108_MAG_00305	96.2336	0.00310005	0.0110058	0.0364425	0.0104576	0	0.00188846	0.00224719	0.00341817	0.0048599	0.00956411	0.00175985	0.00360093	0.0155138	0.0281102	0.0397388	0.00297144	0.00135373	0.00413565	0.00476514	0.0180723	0.00459592	0.000595642	0.0393259	0.0994045	0.0577163	0.00055503	0.00117098	0.00608502	0.00569244	0.0147151	0.000521187	0.000514418	0.00249763	0.00225396	0.00550292	0.00753352	0.0300258	0.00232165	0.00232842	0.00514418	0.0185055	0.0156221	0.00226073	0.00209152	0.0070191	0.00532016	0.0042981
	TARA_ARC_108_MAG_00307	99.2431	0.00114061	0.00166258	0.002191	0.00436267	0.00431112	0	0.00221033	0.00277097	0.0043369	0.00441423	0.00320273	0	0.00184946	0.0029643	0.00338317	0.00114705	0.000579971	0.00379559	0.00399536	0.00179791	0.00358938	0.002191	0.002307	0.00106972	0.00612836	0.00217811	0.00304807	0.00282897	0.000528418	0.00228122	0.00486531	0.00311251	0.00576749	0	0.002191	0.00302229	0.0039438	0.00485887	0.000579971	0.00291274	0.00259054	0.00273231	0.00446578	0.00614125	0.000715298	0.00168836	0.0093762
	TARA_ARC_108_MAG_00310	98.4775	0.0594241	0.87975	0.571657	0.0231149	0.0142847	0.0224531	0.339085	0.29465	0.0466093	0.028679	0.0135762	0.0298035	0.410231	0.471401	0.0496006	0.0151066	0.0296295	0.173578	0.19757	0.0246528	0.0118644	0.00508763	0.311679	0.256781	0.0299509	0.0132334	0.0126813	0.316395	0.298326	0.0303619	0.0203417	0.0149465	0.0135712	0.0874338	0.337233	0.247361	0.0722945	0.0313224	0.0430721	0.278424	0.248329	0.0351256	0.0195211	0.0286261	0.506278	0.0131237	0.0111421
	TARA_ARC_108_MAG_00314	81.508	0.00813596	0.108572	0.110525	0.0428679	0.0312404	0.00422562	0.109847	0.0883286	0.0576105	0.0418233	0.0195894	0.00591493	0.0831101	0.0756	0.0525803	0.0143568	0.0104182	0.103222	0.0934765	0.0503027	0.0143756	0.0121357	0.0787198	0.0674076	0.0352825	0.016639	0.0188177	0.0932601	0.0761035	0.0559824	0.0272171	0.0281677	0.0211328	0.0168272	0.0898579	0.0707626	0.0695015	0.0324356	0.013938	0.0946435	0.0949917	0.0572482	0.0299323	0.0273348	0.116383	0.0199988	0.0186153
	TARA_ARC_108_MAG_00316	97.3221	0.000230652	0.000794763	0.0013642	0.00134662	0.000889048	0.000137432	0.000481013	0.000948176	0.000540673	0.00171524	0.00105844	0.000182178	0.000709534	0.000825126	0.00110585	0.000972679	0.000306825	0.000861349	0.00121026	0.0010137	0.000910355	0.00135088	0.0016412	0.0022948	0.00177916	0.00231983	0.00328985	0.000265276	0.00155437	0.00179834	0.00231557	0.000626968	0.00475366	0.000324404	0.00114154	0.00164226	0.0010073	0.0054584	0.00022426	0.000280724	0.00109999	0.00177543	0.00204923	0.00218613	0.00044266	0.00461037	0.00314123
	TARA_ARC_108_MAG_00318	99.7403	0.00102741	0.00534346	0.0176137	0.00600142	0.00764457	0.000267408	0.00430432	0.00578445	0.00363932	0.00680247	0.00684	0.000954692	0.00494352	0.00653272	0.005415	0.00596976	0.000702531	0.0043829	0.00525432	0.0063955	0.00508661	0.00479926	0.013578	0.00894291	0.00648815	0.0136026	0.0173698	0.00328864	0.0112452	0.0076563	0.0130373	0.00675321	0.111127	0.00221667	0.00608587	0.0267138	0.00794599	0.109709	0.00219087	0.0024184	0.00674149	0.00930766	0.00938859	0.0218148	0.00349155	0.122935	0.034953
	TARA_ASW_2018_MAG_00042	93.0544	0.968357	8.69411	10.421	0.0131975	0.00137809	0.371196	6.98237	4.72293	0.455209	0.0176953	0.0203839	0.885663	22.2506	9.7783	0.181942	0.011718	1.05454	9.15276	7.66826	0.160433	0.0394911	0.0126142	3.37415	2.40855	0.132212	0.0901	0.0267163	8.70543	6.13376	0.121551	0.159216	0.0483684	0.0561804	1.16315	5.12358	2.05388	0.283328	0.122303	0.611863	2.37001	1.6793	0.111617	0.078289	0.239762	18.8301	0.020646	0.0178306
	TARA_ION_45_MAG_00160	91.1018	0.111566	0.538927	0.691259	0.0213153	0.0134942	0.0839528	1.3285	1.10285	0.138506	0.0220672	0.0218816	0.0578726	1.55827	1.35695	0.0483329	0.0144901	0.167203	1.5465	1.26892	0.0264904	0.011844	0.0110141	0.994946	0.688407	0.0698338	0.0148221	0.0223991	21.3688	13.4088	0.0591224	0.0251917	0.0164723	0.00925649	1.10706	6.85377	2.37763	0.129591	0.0180052	1.17096	10.8759	7.7531	0.0678516	0.0205049	0.551747	1.04693	0.00767468	0.00951036
	TARA_ION_45_MAG_00172	99.3792	0.00137625	0.00426171	0.00969845	0.00749213	0.00890791	0.00064321	0.00284953	0.00593981	0.00272376	0.0144704	0.0482982	0.000582123	0.0216104	0.0213265	0.0135182	0.016127	0.000952238	0.0145567	0.0178805	0.0233783	0.0169858	0.0124186	0.0167234	0.056606	0.0188831	0.163364	0.107941	0.0104638	0.213995	1.96503	0.320584	0.0147471	1.12851	2.07475	17.1034	3.88911	1.25187	4.33257	0.0315101	0.00769336	0.0741524	0.0854678	0.130388	0.427497	0.00457433	0.0270759	0.035337
	TARA_ION_45_MAG_00176	99.7536	0.000517674	0.00179195	0.0182181	0.0122052	0.0347704	0.00229635	0.000829605	0.0622602	0.00923185	0.0318237	0.582164	0.000584042	0.00609262	0.122881	0.0600435	0.0690829	0.00342461	0.0527297	0.512105	0.48295	0.165111	0.918838	0.0278681	0.416588	0.338273	0.136958	0.739338	0.0198707	0.32259	0.0940971	0.0842149	0.245444	0.403288	0.0146409	0.0177867	0.148765	0.210793	0.389622	0.00301976	0.0201428	0.354241	0.527576	0.508349	0.698408	0.00132073	0.132757	0.227325
	TARA_ION_45_MAG_00177	90.0387	0.0939503	0.499963	0.654711	0.00720803	0.00313881	0.0715215	1.25684	1.05306	0.100501	0.00955277	0.00611452	0.0558141	1.4765	1.23216	0.02853	0.00564397	0.159208	1.45129	1.12454	0.012721	0.00503974	0.000909024	0.943107	0.582187	0.0668347	0.00225919	0.00552633	20.671	13.204	0.0439807	0.00874535	0.00366283	0.00327783	1.00186	6.37577	2.41768	0.105019	0.00956347	1.20541	10.5098	7.69332	0.0429888	0.00975329	0.498565	1.06104	0.00433925	0.00231534
	TARA_ION_45_MAG_00180	99.3366	0.000280512	0.0047687	0.138525	0.14892	0.325962	0.00659005	0.029754	0.530862	0.081459	0.379631	6.79508	0.0543837	0.531593	11.7895	6.11148	6.30403	0.397742	4.12974	38.9493	36.5016	15.4573	56.9518	1.47833	12.0811	7.46562	8.12101	22.4285	2.38057	22.4668	7.01921	7.28807	15.3697	9.44619	0.0293747	0.293174	4.84705	3.18385	17.9399	0.353018	1.51263	28.6798	37.5116	39.3646	37.3106	0.0152148	0.450063	1.65561
	TARA_ION_45_MAG_00185	98.7804	0.00156773	0.00139448	0.007733	1.84509	0.159798	0.0960075	0.172674	3.05467	0.746066	4.01693	39.3185	0.00118319	0.0465924	0.0440866	0.160006	0.345745	0.00316504	2.37211	0.460447	1.78864	0.316829	0.444698	0.0380142	0.183183	0.216313	1.55758	1.42903	0.127907	1.75324	5.40462	2.98699	0.0493475	0.903967	0.0217285	1.7234	0.231014	0.494553	1.24514	0.00794006	0.0221553	1.20416	5.04077	1.21705	0.591934	0.00583144	0.0542874	0.0970428
	TARA_ION_45_MAG_00187	79.7602	1.19121	0.868553	1.51736	0.00536808	0.000639358	0.782644	8.89764	8.64453	0.55728	0.0108248	0.00919157	1.02725	13.0107	12.1401	0.0726463	0.00122174	1.16742	6.96923	7.08716	0.0162941	0.00419065	0.000525413	11.9619	9.67104	0.0876364	0.00341202	0.0036589	14.132	9.90117	0.022827	0.00470973	0.00479835	0.00409569	5.57484	17.1861	11.0357	0.283533	0.0104893	7.57797	42.8941	32.3139	0.208083	0.0111729	2.52935	12.8695	0.00230422	0.00424129
	TARA_ION_45_MAG_00190	99.7351	0	0.000652582	0.0109972	0.0150497	0.017942	0.00151463	0.00376241	0.037882	0.00843522	0.0257971	0.392508	0.000741204	0.00435054	0.0932628	0.0547202	0.0358195	0.00293259	0.030623	0.326903	0.314125	0.134118	0.575182	0.0137284	0.173998	0.129114	0.0844167	0.302669	0.0197305	0.193067	0.0594655	0.0593849	0.173281	0.186864	0.00878165	0.0102157	0.0807187	0.13473	0.236637	0.0043586	0.0174666	0.222111	0.317316	0.325485	0.469093	0.00221555	0.0700518	0.138315
	TARA_ION_45_MAG_00192	99.2423	0	0.00655691	0.060485	0.0514699	0.105828	0.00223281	0.0115309	0.229964	0.0257087	0.166957	1.87304	0.00226426	0.0230619	0.568821	0.268341	0.316912	0.0152418	0.183939	1.89238	1.83064	0.687218	3.00013	0.100691	1.3658	1.13259	0.540371	2.24647	0.108076	1.20186	0.403871	0.381056	0.97406	1.25252	0.0494468	0.0514018	0.467889	0.336153	1.27444	0.0171182	0.0621413	1.41166	1.89511	2.00139	2.35681	0.00624243	0.382644	0.705599
	TARA_ION_45_MAG_00195	98.8226	0	0.00139524	0.123439	0.325464	0.745707	0.109379	0.26825	2.96231	0.127134	2.64939	5.71232	0.00180792	0.0196906	0.525377	0.26877	0.289552	0.0155147	0.181411	2.28225	2.14495	0.748684	4.13825	0.071678	1.13844	0.640209	0.53141	1.36784	0.114783	1.29312	0.363293	0.369198	1.61309	1.07782	0.0100221	0.0410908	0.497158	0.330377	1.06732	0.0160846	0.0708527	1.83202	2.59394	2.3463	4.78933	0.0129207	0.380301	1.41921
	TARA_ION_45_MAG_00198	96.3976	0.00212273	0.00332416	0.169208	0.361014	0.791268	0.112032	0.266736	3.02052	0.169009	2.61907	7.7025	0.00529749	0.0692471	1.89522	0.931823	1.05809	0.0741337	0.625919	7.09212	6.81231	2.54146	11.482	0.239246	2.74716	1.58696	1.4617	4.27784	0.348165	3.9545	1.16291	1.14235	3.59899	2.24887	0.025921	0.092068	1.13873	0.673211	3.25825	0.0422181	0.223945	5.28075	7.15711	7.31779	9.67973	0.0176977	0.539454	2.04089
	TARA_ION_45_MAG_00200	99.8437	0.0191538	0.0380161	0.0395771	0.0111559	0.00637414	0.00734305	0.0382359	0.0424659	0.0184227	0.0156191	0.00911938	0.0148117	0.0450272	0.0440314	0.0238593	0.0136095	0.0159107	0.0414835	0.0372939	0.0313369	0.015193	0.0149642	0.0329338	0.0291165	0.0165073	0.0135243	0.00388011	0.0359168	0.0307852	0.0161933	0.0248282	0.00594801	0.00947375	0.0125554	0.0354413	0.0299598	0.0434079	0.0168931	0.0137665	0.0436546	0.040232	0.0185842	0.0162875	0.0170276	0.0400526	0.00624855	0.00739239
	TARA_IOS_50_MAG_00135	95.7119	0.109321	5.09212	2.3892	0.0317299	0.00835496	1.7972	33.3927	32.823	1.93176	0.033398	0.0584191	0.0738834	1.07597	1.98242	0.0257059	0.010817	0.199608	1.585	1.37054	0.0273667	0.00630082	0.00553598	9.15187	5.53761	0.135573	0.00774308	0.0739781	12.205	12.292	0.0379287	0.0256767	0.011611	0.0153332	5.54659	24.4858	9.9085	0.786364	0.0360348	5.52693	33.9361	28.8619	0.131611	0.0430641	2.10976	12.2708	0.00439236	0.00504794
	TARA_IOS_50_MAG_00137	98.4023	0.00968149	0.00734945	7.99806	3.8862	1.85904	0.00813151	0.00621877	0.00774048	0.145491	5.42601	0.0131301	0.0093093	0.00444736	0.00872512	0.050372	0.0485582	0.00982754	0.00806084	0.00780173	0.0463157	0.617566	0.00444265	0.0194996	0.0315367	0.330231	9.66271	0.741432	0.354762	3.81918	8.03985	15.7197	0.419979	0.244143	0.014925	0.0379769	0.0170498	2.03487	4.64425	0.0136153	0.0331809	6.30522	11.5856	57.3094	5.07358	0.0577262	6.52946	0.282544
	TARA_IOS_50_MAG_00144	91.0255	1.23245	0.397935	1.00722	0.0210221	0.00961888	0.0177608	0.174624	0.196493	0.0326952	0.0254904	0.00978381	0.0034487	0.0606147	0.0641308	0.0367961	0.0131051	0.00919154	0.104331	0.043761	0.0207597	0.0119805	0.00404847	0.0314057	0.0921628	0.0394426	0.0104511	0.0102861	0.0611095	0.0477645	0.0252655	0.0187654	0.00408596	0.0084943	0.0112832	0.0422016	0.0405522	0.0809095	0.0341196	0.00906409	0.16017	0.0629613	0.262716	0.0766211	0.0211045	0.0218993	0.00974633	0.0109009
	TARA_IOS_50_MAG_00150	97.6132	0.000265532	0.00215508	0.00997167	0.15224	0.00599344	0.0195213	0.0286134	1.7376	0.0641189	2.04699	0.475869	0.000410152	0.00741593	0.020702	0.710879	2.25146	0.0106924	13.4972	1.10388	2.37396	1.57737	2.51702	0.0399602	0.19675	0.804273	26.3497	40.8131	0.711609	19.4291	21.1356	36.7375	5.18494	12.3961	0.353399	3.82626	1.58368	0.977167	18.877	0.0665513	0.230515	13.5428	24.4176	28.8594	30.8198	0.00176389	0.0124658	0.0123046
	TARA_IOS_50_MAG_00159	99.358	0.00282771	0.00804868	0.0105334	0.00953494	0.0101371	0.000647857	0.00562493	0.00966451	0.00490085	0.0187345	0.0798008	0.00138718	0.0236506	0.0184144	0.0140928	0.0176217	0.00538865	0.0133382	0.0170958	0.0342755	0.0202894	0.0146644	0.0213869	0.0645342	0.0241537	0.232116	0.133337	0.0148931	0.271407	2.56413	0.447868	0.0190927	1.61507	2.61653	22.0534	4.9507	1.6909	5.60422	0.0415467	0.00971024	0.114526	0.116424	0.180706	0.523553	0.00856696	0.0354721	0.0609901
	TARA_IOS_50_MAG_00163	99.6264	0.000846863	0.0013281	0.0234003	0.0167383	0.0366356	0.00151091	0.00736906	0.0683567	0.00694428	0.0427706	0.646549	0.000688244	0.006498	0.124914	0.069959	0.0635605	0.00679641	0.0431685	0.521869	0.49096	0.176209	0.890822	0.0229567	0.396958	0.347878	0.141467	0.717167	0.0228599	0.315834	0.0950557	0.098712	0.278626	0.401927	0.0182385	0.00990427	0.159495	0.0552262	0.393751	0.00380954	0.0196499	0.372934	0.529128	0.538016	0.708728	0.00145714	0.103901	0.236283
	TARA_IOS_50_MAG_00167	99.2786	0.000650426	0.00306366	0.211217	0.45846	0.949196	0.126048	0.321747	3.68759	0.183969	3.28507	9.23064	0.00967509	0.0677571	1.85145	0.937152	0.961554	0.0469545	0.582202	6.67083	6.37321	2.41646	10.5735	0.244344	3.01267	1.96981	1.50411	4.55907	0.337571	3.93263	1.15931	1.18617	3.7713	2.64914	0.0446078	0.0830975	1.26218	0.679413	3.44314	0.0420449	0.223723	5.15803	6.89881	6.95226	9.88693	0.0188032	0.726846	2.53026
	TARA_MED_95_MAG_00393	99.2106	0.00363392	0.0167803	0.0124484	0.00242945	0.00244998	0.00133449	0.0175742	0.0133928	0.00424299	0.00435249	0.00180669	0.00240208	0.0118393	0.0110181	0.00468782	0.00287428	0.00571435	0.0141387	0.0114082	0.00234733	0.00132765	0.00171773	0.0112508	0.0116135	0.00182722	0.00112918	0.00376394	0.0150079	0.0106759	0.00129343	0.000574857	0.000691197	0.00353811	0.00481785	0.0163287	0.0111823	0.0107854	0.00784953	0.00437302	0.01522	0.014303	0.00470151	0.00223099	0.00799325	0.020469	0.131197	0.0289755
	TARA_MED_95_MAG_00396	92.3066	1.08785	6.16514	8.75945	0.0106924	0.00555024	0.420978	10.1689	8.35021	0.640118	0.0141129	0.0135297	0.458733	15.6531	8.97203	0.115828	0.00525775	1.16769	11.5129	8.92121	0.0508086	0.00856968	0.00192831	2.42217	1.57216	0.0370915	0.00490922	0.00808804	7.22126	4.5784	0.0260418	0.00702669	0.0042069	0.00608793	0.729915	3.19132	1.94277	0.0715541	0.0121969	0.14979	1.14251	0.844519	0.0177366	0.0089585	0.0612856	14.7745	0.020073	0.0138257
	TARA_MED_95_MAG_00402	82.623	0.00683766	0.0307888	0.0271261	0.0054438	0	0.00718612	0.0199632	0.0202032	0.00713192	0.0042745	0.00120801	3.52464	4.94754	7.46485	0.122598	0.00967958	7.16161	11.0315	11.6271	0.060873	0.0279779	0.00991189	0.05196	0.0534235	0.0349007	0.00738746	0.0119485	6.38116	6.35188	0.0438988	0.0324227	0.00820054	0.0308663	12.5456	15.3671	7.06113	0.269588	0.0836161	11.8564	33.7185	25.0277	0.27322	0.0879526	1.85074	5.43941	0.0321517	0.0104462
	TARA_MED_95_MAG_00409	94.0572	0.195684	2.70122	1.82242	0.011375	0.00690507	0.00848644	0.168311	0.132454	0.0214926	0.0109247	0.00724315	0.0237221	0.454969	0.565541	0.021569	0.00498561	0.0198365	0.237784	0.228656	0.0149849	0.00600766	0.00274987	0.30011	0.206507	0.0172751	0.00673213	0.0060061	0.131581	0.10448	0.0144551	0.0090738	0.00809538	0.00694869	0.120004	0.59793	0.332531	0.0340829	0.00850358	0.0283105	0.329815	0.27461	0.0148587	0.00872014	0.0288028	1.92888	0.0254624	0.0170305
	TARA_MED_95_MAG_00413	85.8428	0.0158949	0.0220165	0.0373312	0.00985847	0.00986379	0.0125946	0.0292028	0.0260195	0.0214523	0.0119771	0.00521136	0.0400141	0.478226	0.739673	0.170751	0.131817	0.120804	12.4442	6.74189	3.08457	0.321279	0.19701	0.0375655	0.0454969	0.335369	0.0138242	0.0144204	0.132136	0.146227	0.0321518	0.0170021	0.00771324	0.0199725	0.0776221	0.447203	0.0974509	0.0549189	0.127617	0.0390453	1.2351	1.5886	0.285448	0.104153	0.166982	0.300247	0.835505	1.19109
	TARA_MED_95_MAG_00416	99.1372	0.0853232	0.568234	1.23389	0.0356992	0.424475	0.000840515	0.0242959	0.0190793	0.0416631	0.0816996	0.767357	0.0280737	0.294365	0.471373	3.44349	6.76463	0.285741	23.2582	10.3041	10.3021	37.1923	9.71676	0.184356	0.0346204	0.054254	0.0239152	0.255005	0.200311	0.0772328	0.162109	0.171361	0.431325	0.200659	0.00158001	0.877798	0.0150269	0.391903	0.126284	0.00667361	0.0368946	5.2239	0.049545	0.169797	0.543248	0.00743901	0.0799292	0.189983
	TARA_MED_95_MAG_00420	76.3496	4.69826	8.61925	6.212	0.114107	0.0312162	2.85303	9.19883	12.2957	0.544807	0.173149	0.170885	0.591518	11.8152	10.7716	0.60641	0.0442463	2.28676	8.98587	8.17954	0.0899783	0.102204	0.0409866	1.91749	1.95045	0.193791	0.136392	0.104398	13.0506	12.0488	0.19497	0.272032	0.0839658	0.087173	6.45526	15.7381	11.6612	2.78588	0.277503	2.7807	13.6688	8.8252	0.19546	0.151782	0.795953	46.7966	0.273937	0.0822267
	TARA_MED_95_MAG_00424	87.7377	0.0018001	0.00523738	0.00778454	0.0333317	0.00224516	0.000997406	0.00662024	0.0173294	0.0212316	0.0394234	0.0260001	0.00367967	0.00848391	0.0176354	0.0320322	0.0113569	0.00450224	0.0100933	0.00999393	0.0414659	0.0136021	0.00212197	2.62944	1.84492	0.626932	0.0237589	0.0149094	0.179915	0.109925	0.0507247	0.02693	0.00155373	0.0148657	0.00567846	0.0319726	0.036157	0.181679	0.118127	0.0612471	2.87947	3.89472	1.55832	0.322401	0.410327	1.69937	0.0711139	0.0364908
	TARA_MED_95_MAG_00425	96.8128	1.32546	11.4326	13.6655	0.0218775	0.0110169	0.322158	8.82601	6.32032	0.614145	0.0248737	0.0258022	0.646877	25.1606	11.9081	0.192456	0.0144458	0.769253	10.115	8.00744	0.0613893	0.0148425	0.0047241	4.61856	3.32563	0.0737314	0.00845049	0.0128741	9.33445	6.87565	0.0334504	0.0185388	0.0130454	0.0101845	1.03301	5.84356	2.3415	0.147887	0.0200624	0.252902	2.69699	1.64392	0.0340123	0.0154134	0.107518	25.3999	0.0179017	0.0125105
	TARA_MED_95_MAG_00431	96.9343	0.00541697	0.293066	3.43905	2.90459	22.6122	0.0109717	0.108333	0.107493	0.125808	1.67135	2.98633	0.19409	0.964394	7.53801	12.152	3.98759	0.70509	2.94305	32.4262	25.735	4.07914	58.1282	0.175191	0.629394	1.94881	0.876177	35.6249	0.42635	0.745626	8.17056	1.82915	8.15378	20.1473	0.0407913	0.227095	0.252958	0.482444	5.83425	0.0158001	0.276132	4.75332	7.90634	2.38341	12.844	0.685614	3.21421	81.7434
	TARA_MED_95_MAG_00435	73.8132	1.35934	2.37788	2.34587	0.0133337	0.00141976	1.11122	10.7983	9.60488	0.700342	0.015318	0.0218608	0.203051	5.1124	6.7406	0.0768379	0.00628627	1.52201	14.5043	15.541	0.0477329	0.0282412	0	1.45227	1.15285	0.0326116	0.00458427	0.00285662	1.81663	1.30755	0.0114094	0.00282241	0.000726984	0.00276254	1.43891	10.9466	6.5115	0.385951	0.00664549	0.16376	1.17729	0.607066	0.00850143	0.00495204	0.0380597	6.66732	0.014112	0.00631193
	TARA_MED_95_MAG_00443	91.9041	0.278293	10.4667	4.75303	0.0136691	0.0129069	0.582472	11.5941	11.1161	0.690204	0.0252205	0.0319204	0.117221	1.50026	1.65588	0.0223087	0.00718369	0.103547	0.607177	0.516879	0.0170008	0.0120032	0.0014696	7.28863	5.41635	0.0606004	0.0060929	0.0292961	4.16847	4.38041	0.017375	0.0174252	0.00937895	0.0135322	1.78399	8.28944	3.50497	0.314626	0.0305238	1.77506	11.1299	10.1208	0.0500622	0.0184156	0.730043	40.9426	0.0187944	0.0119439
	TARA_MED_95_MAG_00445	96.296	0.0214589	0.0115205	10.7591	4.30622	2.56184	0.0140088	0.00880936	0.0160515	0.210622	6.95552	0.0135186	0.0150487	0.0208795	0.0173959	0.101828	0.111499	0.0162074	0.0134963	0.0156429	0.0852933	0.771502	0.0104212	0.0384165	0.0438834	0.519292	13.2115	1.02267	0.430693	5.21611	12.4351	21.3779	0.522033	0.323272	0.0222537	0.0472482	0.0323703	3.2104	6.54882	0.0182872	0.0290872	8.51915	16.6544	67.849	6.98195	0.154996	20.2907	0.988409
	TARA_MED_95_MAG_00450	99.7763	0.00335545	0.0090227	0.25366	0.384609	0.0138275	0	0.00698659	0.0165213	0.0117362	0.257637	0.00467873	0.000598625	0.0570702	0.0908414	0.0166709	0.0179154	0.000334757	0.0037611	0.0133549	0.0124924	0.0521434	0.00473386	0.0110509	0.276443	0.0158124	0.256621	0.0561487	0.00457239	0.015005	0.0658527	0.162684	0.0102475	0.611799	0.0138117	0.454396	0.755091	0.884299	1.62188	0.000661638	0.00872339	0.772943	1.89967	0.388618	0.0726818	0.00663214	0.0636315	0.0239962
	TARA_MED_95_MAG_00455	91.2323	0.000949056	0.00939118	0.868923	0.849141	1.98502	0.0412814	0.156559	3.01114	0.41998	2.17449	34.7233	0.0684562	0.61862	14.7766	7.66391	7.72187	0.415855	5.0044	44.7031	42.4136	18.8572	58.459	1.78128	17.6355	10.1143	10.4105	28.0933	2.76634	27.7547	8.56984	8.98479	23.6199	14.7427	0.0983838	0.447472	7.46176	3.62902	22.7846	0.393232	1.74914	35.5024	44.7169	44.5943	54.1878	0.124157	4.91999	20.0279
	TARA_MED_95_MAG_00456	99.5147	0	0.00248794	0.00911335	0.00915891	0.00468198	0.000211885	0.00219632	0.0152694	0.00376153	0.0163744	0.00703778	0.000505791	0.0114145	0.0214574	0.238079	0.561899	0.00186368	0.0950454	0.0123554	0.0391304	0.242046	0.0446759	0.0713302	0.0601116	0.588759	7.99119	3.71591	0.116999	2.05064	0.462516	5.3658	0.0376495	1.70144	0.565581	24.0531	7.8519	1.38444	5.65301	0.00738637	0.00332637	0.091997	0.185445	0.216775	0.259598	0.00784659	0.0381052	0.672075
	TARA_MED_95_MAG_00457	93.6372	0.0310358	4.02025	0.432782	0.605224	0.134278	0.000328298	0.00184081	0.00556933	0.0110957	0.0187911	0.0135227	0.00137181	0.00281398	0.00478376	0.00470951	0.00490492	0.00178219	0.00381841	0.00596407	0.00929785	0.00384968	0.00862172	33.1282	38.0548	19.2154	2.76985	7.29418	0.0144295	0.0307115	0.059332	0.45878	0.00294295	0.0242198	0.00384577	0.0137924	0.0255447	0.00461961	0.0212377	0.0014578	0.00333378	0.00486193	0.0125808	0.00989973	0.0101889	0.00708575	0.635803	0.983568
	TARA_MED_95_MAG_00465	89.7366	0.0249235	0.0588761	0.035791	1.20944	0.172389	0.000488489	0.00572531	0.0132522	0.0126377	0.0313001	0.131078	0.225567	23.4552	17.5363	9.65236	5.54138	0.0834477	0.646461	5.4963	6.23649	9.03812	0.183031	14.2058	54.0045	9.8644	6.41976	2.18127	0.0312791	0.93521	0.251194	1.52194	0.0111512	0.345215	0.0759837	0.389547	0.550218	0.124328	1.16488	0.00192769	0.00399721	0.0264467	0.0602313	0.0232321	0.0281748	0.507021	28.3231	30.7538
	TARA_MED_95_MAG_00467	99.925	0.00649965	0.0168224	0.0221433	0.0376342	0.00541072	0.00526655	0.015898	0.0252727	0.0349272	0.0400936	0.0191309	0.00578897	0.0143427	0.0272131	0.0730821	0.0250606	0.00815849	0.020995	0.0406907	0.13424	0.0351985	0.00478484	0.0185729	0.0560222	0.0713927	0.0363655	0.00849772	0.0185101	0.043089	0.101491	0.0577692	0.00745628	0.00399105	0.00832302	0.0196499	0.0421612	0.102978	0.0613227	0.00883865	0.0168869	0.0287481	0.075779	0.037373	0.0134471	0.055934	0.0740319	0.00884882
	TARA_MED_95_MAG_00473	85.7047	0.00040233	0.00301981	0.00430867	0.00477884	0.00622208	0.000217539	0.00256251	0.00361746	0.00298239	0.00556946	0.00210989	0.000190639	0.00258708	0.00294964	0.00436832	0.00414727	0.000370752	0.00237538	0.00333793	0.00326191	0.00459405	0.00301747	0.00266894	0.00425253	0.00429464	0.00387944	0.00221048	0.00243386	0.00372155	0.00385371	0.00577764	0.00181633	0.00549695	0.000404669	0.00158944	0.00375196	0.00409932	0.00607705	0.000618699	0.00220931	0.00354612	0.00446773	0.00547122	0.00396833	0.00159528	1.69484	0.0148172
	TARA_MED_95_MAG_00478	98.0756	0.00857689	0.539001	5.45553	6.31699	32.9003	0.0437736	0.213179	0.127035	0.29746	3.83967	6.30676	0.631172	2.60847	13.9972	20.7061	8.55664	2.01848	6.65986	43.9618	36.7734	8.53697	68.571	0.462592	1.62562	4.29083	2.23608	47.1459	1.19857	1.95995	15.1156	4.33065	14.326	31.3175	0.0993751	0.648547	0.712728	1.29899	11.3563	0.0383782	0.78852	9.81482	14.5935	5.53418	21.3912	2.08843	7.37119	89.3401
	TARA_MED_95_MAG_00479	99.0395	0.000877893	0.00407323	0.181006	0.178642	0.424697	0.00959546	0.0460186	0.709191	0.0880677	0.523639	8.31367	0.0902105	0.685153	17.2999	8.95387	9.03674	0.541778	5.88839	52.5906	50.0681	22.2774	69.2959	2.09379	17.5071	11.124	11.5613	32.2678	3.44986	32.3214	10.021	10.4886	22.0486	13.6722	0.04313	0.418552	7.00332	4.3459	25.8179	0.457382	2.14163	40.582	51.0345	53.0028	50.6189	0.0158209	0.512821	1.8506
	TARA_MED_95_MAG_00486	98.4713	0.00136093	0.00444365	1.19689	1.1747	2.69232	0.0468542	0.204717	4.23344	0.625761	2.93097	47.1194	0.00677373	0.109916	2.25343	1.13222	1.17782	0.0589377	0.710917	8.39075	7.81902	3.02995	13.0068	0.288564	7.40075	2.40108	3.03944	6.04837	0.520521	6.43189	2.10626	2.18247	13.1743	7.31198	0.0386062	0.205078	3.69106	0.807275	5.63623	0.0608657	0.406553	10.231	12.9744	9.99121	33.7539	0.276682	11.7905	46.0364
	TARA_MED_95_MAG_00491	98.2348	0.00867926	0.0278713	1.20857	15.697	17.0899	0.0821659	2.30277	10.3299	0.777055	30.0013	7.46881	0.036859	0.030416	1.4777	1.69323	4.00265	0.00355567	0.0297734	0.448168	0.117448	1.92118	1.19512	0.819937	0.630604	4.81197	12.2685	2.81847	0.0279141	2.16179	1.97855	11.0119	4.98053	4.97447	0.0028531	0.0262348	2.9787	1.68133	10.3147	0.00588613	0.0490768	5.40464	19.1792	13.5434	6.00603	0.0255922	29.7667	27.6582
	TARA_MED_95_MAG_00500	99.2537	0.223749	1.36714	2.58251	0.161557	1.37967	0.00154925	0.110525	0.0815962	0.161857	0.331711	2.11974	0.0880002	0.735437	1.12629	6.37004	10.619	0.703145	29.0025	15.3031	15.527	43.0481	14.504	0.505291	0.14498	0.204515	0.103086	0.882708	0.699283	0.324222	0.544558	0.622406	1.36362	0.746496	0.0097667	1.85971	0.0659538	1.04115	0.519049	0.0321701	0.182105	8.74947	0.200953	0.628788	1.63774	0.036004	0.27466	0.571894
	TARA_MED_95_MAG_00505	99.3832	0.00247472	0.0346587	0.0342347	0.0445858	0.064481	0.0019534	0.0349633	0.0361284	0.0322939	0.045462	0.0210854	0.00189059	0.0282834	0.0332172	0.0417468	0.0430124	0.00282646	0.0212016	0.0290372	0.0272282	0.0339521	0.025793	0.0281076	0.0346681	0.039203	0.0394417	0.0273884	0.0275391	0.0303091	0.0432951	0.0411156	0.0258213	0.0506533	0.00391308	0.0257836	0.03176	0.0467999	0.0522393	0.00561523	0.0241128	0.0303436	0.0443754	0.045462	0.03366	0.0412255	0.0600874	6.12981
	TARA_MED_95_MAG_00507	97.2666	0.00353435	0.00853395	1.35592	1.42632	3.2673	0.0593292	0.199496	4.70613	0.683045	3.56954	56.02	0.019581	0.178565	3.40022	1.74666	1.81888	0.11198	1.14132	11.9077	11.2948	4.52512	18.3238	0.456198	9.31384	3.38116	3.9107	8.61721	0.700645	8.76396	2.77742	3.01942	16.3744	9.33635	0.0647106	0.287339	4.52983	1.17335	7.73033	0.099841	0.52946	13.5062	17.3166	14.0492	41.7104	0.334511	11.5221	45.4939
	TARA_PON_109_MAG_00217	99.3359	0.683366	24.3829	8.30517	0.0254267	0.171909	0.00843633	0.0359956	0.0513806	0.0202717	0.0223949	0.0275546	6.62304	89.379	81.6588	42.7255	0.632842	0.21668	3.51775	4.23807	0.322666	0.238967	0.0346775	54.0491	78.058	30.1171	3.54674	4.54539	10.2836	10.5603	1.46855	1.50378	0.248523	0.110265	0.0687288	0.175779	0.833681	0.0776265	0.0537675	0.0141657	0.0741145	0.154123	0.0299179	0.0188123	0.0185722	0.0439471	0.0108467	0.0102112
	TARA_PON_109_MAG_00239	69.5151	0.214709	1.38978	1.87255	0.0121949	0.00234351	0.185632	2.22443	1.89913	0.165721	0.0196768	0.0122297	0.118287	3.45138	2.00487	0.0412632	0.00443531	0.280631	2.35479	1.79147	0.0238604	0.00629276	0.00148422	0.862325	0.579047	0.0566175	0.00296845	0.00848872	13.9003	8.8178	0.0236608	0.00618861	0.0062754	0.00234351	0.706117	4.49993	1.72697	0.0774314	0.00718677	0.647269	6.49419	4.7534	0.0376611	0.0118738	0.340009	3.05135	0.00314204	0.00381038
	TARA_PON_109_MAG_00263	99.3503	0.00146208	0.0124312	0.0307207	1.33088	7.03644	0.000922454	0.0117235	0.0567839	0.0295397	0.137564	7.64592	0.000735985	0.0100721	0.0147126	0.0407123	0.0336307	0.00204833	0.142664	0.0193885	0.0538865	0.145467	0.80255	0.435614	11.6053	0.207613	1.67819	2.68216	0.127244	0.0103532	6.05142	0.11161	0.0768518	4.71787	0.00634416	0.109265	4.19611	0.37998	0.931271	0.00916379	0.0357031	0.491426	2.0471	0.213843	4.72493	0.00758164	1.04908	1.06523
	TARA_PON_109_MAG_00266	92.342	0.000730989	0.00648203	0.0132371	0.437854	0.0174028	0.0454534	0.0695585	5.33158	0.157119	6.29737	1.46407	0.00255406	0.0282532	0.0752655	2.46516	7.57881	0.0479194	40.7898	3.81349	7.75137	5.29523	8.24509	0.107984	0.636163	2.72417	70.5347	92.342	2.46297	55.4741	59.0772	88.0668	16.2925	36.3006	1.13386	11.1518	4.87683	2.91696	52.837	0.231627	0.736855	40.4633	66.9169	75.4416	78.8105	0.00323221	0.0139857	0.0113612
	TARA_PON_109_MAG_00267	96.1477	0.00211439	0.00510909	0.655757	0.603342	1.55785	0.0237931	0.122569	2.48323	0.33697	1.73369	24.5285	0.141574	1.13966	28.1336	14.9515	15.1305	0.826077	9.85186	78.5432	74.714	35.8782	90.1298	3.52664	29.8195	18.3484	19.4331	51.4854	5.52916	51.3307	16.4265	16.8194	37.5075	23.6134	0.118266	0.760095	12.0929	6.1787	41.2408	0.718268	3.40887	63.2092	76.5396	77.7188	78.9916	0.0296344	1.33683	4.25647
	TARA_PON_109_MAG_00272	94.7466	0.0227413	0.0486664	0.0361493	1.33948	0.190383	0.00150327	0.00340133	0.0134383	0.0122995	0.0206661	0.0897911	0.256659	24.893	18.2353	9.90922	5.89192	0.0896291	0.71557	5.69591	6.66249	9.53862	0.162004	17.3607	62.2568	12.1933	7.59708	2.61998	0.0353799	0.97605	0.22507	1.61043	0.00653946	0.335097	0.0701626	0.363077	0.504025	0.12346	1.08631	0.00308246	0.00442882	0.0237385	0.0535558	0.021233	0.0170067	0.452822	18.0461	21.7286
	TARA_PSE_2018_MAG_00136	93.667	18.4508	79.8235	62.8139	0.743214	1.04694	10.7325	73.2599	73.1029	10.2055	1.86602	6.27818	7.08751	67.2503	62.5685	1.86047	1.28022	19.3713	70.3723	63.1413	1.79225	0.938277	5.13344	47.9457	43.2477	3.37135	0.925382	2.30661	81.7838	78.3076	3.33997	2.88022	3.28728	1.20717	32.9611	59.8791	39.5471	3.53329	2.20193	18.4686	59.3276	48.8075	3.84836	2.81806	19.5141	17.6279	0.13333	0.0176524
	TARA_PSE_93_MAG_00188	95.0106	30.3214	7.10764	34.2156	0.00936836	0.0116566	1.65551	4.79433	4.81241	0.255099	0.00923914	0.00710703	1.04065	5.29359	5.64614	0.339469	0.00808694	0.279043	5.05747	0.708119	0.0194851	0.00809771	0.00516875	2.36136	6.60523	0.124168	0.00519567	0.00678937	0.965	1.35589	0.0264899	0.00983678	0.0059656	0.0130026	0.0967095	0.201689	1.31278	0.0805141	0.00902916	0.25405	1.28805	0.651806	0.0121035	0.00851767	0.0401224	2.59105	0.00689167	0.00743008
	TARA_PSE_93_MAG_00199	99.9548	0.00364738	0.065657	0.201226	0.00186664	0.00446233	0.00120881	0.0113821	0.00714811	0.00300003	0.156207	0.00131984	0.0391868	0.224162	2.24701	0.0290512	0.00137222	0.00331218	0.00634153	0.00827521	0.00474306	0.00239248	0.000911321	1.06244	0.42168	0.0724783	0.0019232	0.00149163	0.179065	0.47723	0.14671	0.0113276	0.0307545	84.5906	0.00311734	0.0272914	0.0584376	0.0164457	0.0426896	0.0167222	0.0280582	72.9612	0.0464627	0.0071104	0.00738693	0.00094903	0.00179331	0.00257265
	TARA_PSE_93_MAG_00203	98.6697	0.0135037	0.0743205	0.0596177	0.0203555	0.00575978	0.00453217	0.0756337	0.0636145	0.0213262	0.0143602	0.00501037	0.00226965	0.0458641	0.0417959	0.0228036	0.00807226	0.00626653	0.0498325	0.0462781	0.0128043	0.00740135	0.000613806	0.0419244	0.0373208	0.0176505	0.00612378	0.00345444	0.0529443	0.0433661	0.015545	0.0135251	0.00448221	0.00855046	0.0182643	0.060517	0.0432091	0.0388625	0.014974	0.00958536	0.0594606	0.0765616	0.0198274	0.0162302	0.0105418	0.0795664	0.0114411	0.00378989
	TARA_PSE_93_MAG_00207	97.8037	1.5745	21.9923	19.5633	0.0143121	0.00587827	0.023065	0.163029	0.144121	0.028696	0.0210686	0.00787473	1.52857	35.4707	28.8665	0.206628	0.014477	0.0259146	0.166821	0.132591	0.0245454	0.0090002	0.00548041	3.38165	2.44916	0.029549	0.00916149	0.00630122	0.272945	0.203596	0.0215811	0.0142835	0.00622953	0.00431551	0.0372517	0.121107	0.0908766	0.0305383	0.0198392	0.025083	0.108748	0.153638	0.0228715	0.0190506	0.0140505	37.0133	0.015943	0.0117673
	TARA_PSE_93_MAG_00215	99.7772	0.000270987	0.00239678	0.00335489	0.00292884	0.257901	0.00694114	0.041359	0.13657	0.00582846	0.0152878	0.00403806	0.000338858	0.000910062	0.0013911	0.00117164	0.00115777	0.000438435	0.00113696	0.00158332	0.0012831	0.00123208	0.00229869	0.00209012	0.00407868	0.0029333	0.00359071	1.05141	0.049931	0.0675824	0.00355504	0.0476824	0.0352328	0.0623221	0.000431004	0.0068812	0.00376113	0.00125387	0.00341137	0.000653441	0.00537714	0.0100572	0.0034406	0.0022967	0.0654858	0.000338363	0.00185183	0.264788
	TARA_PSE_93_MAG_00219	79.7168	0.590954	11.8678	6.7891	0.175173	0.0253768	0.911848	13.4748	10.8856	0.883286	0.133756	0.257619	0.0247964	2.29286	0.882784	0.217935	0.0127234	0.0728024	0.986608	0.909019	0.0378932	0.0114721	0.00415947	0.350253	0.29396	0.0374002	0.00998156	0.0118804	0.570836	0.511492	0.0254323	0.0226437	0.00759263	0.0126855	0.151354	0.698992	0.342217	0.133202	0.0169762	0.0586351	0.484365	0.45267	0.0503278	0.0255169	0.0814801	3.59533	0.0446457	0.0339904
	TARA_PSE_93_MAG_00222	96.7433	0.00137407	0.00379848	0.532959	0.513478	1.16957	0.0327475	0.0849549	1.88551	0.260469	1.3715	21.0594	0.123594	1.06961	24.4829	13.1217	13.1995	0.723063	8.81172	71.6964	68.3244	31.7776	86.8249	3.08587	24.933	16.2009	16.6504	45.2431	4.7022	44.2803	13.9169	14.2326	31.3381	20.3887	0.128062	0.640719	10.2634	5.33313	35.9774	0.614849	2.8045	54.6023	67.3906	69.2486	68.1889	0.0283878	1.49831	4.4596
	TARA_PSE_93_MAG_00229	99.1815	0.000626836	0.00337122	0.0147754	0.15857	0.00879502	0.0238514	0.0276159	1.87587	0.061207	2.22105	0.53418	0.000453008	0.00971333	0.0216109	0.809951	2.4842	0.00976249	14.1713	1.24338	2.58947	1.7452	2.76184	0.0382388	0.221907	0.903101	26.8012	40.6199	0.802579	19.9716	21.7683	36.9709	5.47436	12.9077	0.385741	3.97251	1.69598	1.06307	19.4361	0.0677545	0.242419	14.1299	24.9244	29.2868	30.9507	0.00174882	0.00926559	0.0102436
	TARA_PSE_93_MAG_00240	96.8805	51.4896	13.575	42.9199	0.116161	0.108089	2.44069	10.3334	15.3487	0.704099	0.137372	0.100733	2.04258	17.5015	13.074	0.775287	0.101664	2.57431	25.0045	6.50148	0.139371	0.0565872	0.0569528	27.9118	38.9693	1.1063	0.0671002	0.0655949	6.37065	6.0904	0.145027	0.0949166	0.0814405	0.116318	13.5088	47.5663	89.5665	6.63426	0.111232	46.4001	96.5876	83.6332	0.446728	0.116911	12.218	0.160625	0.0588522	0.115017
	TARA_PSE_93_MAG_00241	88.8155	1.38931	8.07621	11.5741	0.0100798	0.00188266	0.413608	10.1503	8.43613	0.648978	0.0141292	0.0126555	0.548286	19.5919	9.86775	0.113671	0.00429904	1.09636	11.0667	8.51998	0.0315299	0.00528684	0.00312271	2.26329	1.45752	0.0301145	0.00199418	0.00261288	6.54936	3.86354	0.0229265	0.0056878	0.00604097	0.00665436	0.656452	2.75048	1.77959	0.0539438	0.00644458	0.0848417	0.654543	0.486952	0.014501	0.00499209	0.0349925	16.2093	0.00840424	0.00758639
	TARA_PSE_93_MAG_00242	99.8331	0.0040881	0.0287546	0.0433469	0.0402646	1.4776	0.0553922	0.332588	0.854462	0.0393561	0.12274	0.0332888	0.00503713	0.0137568	0.0235147	0.0255182	0.0175529	0.00565358	0.017123	0.0211219	0.0125158	0.018948	0.0233362	0.0241393	0.0385368	0.0364198	0.0484813	3.65901	0.411868	0.449553	0.0484894	0.105699	0.276847	0.47422	0.0115505	0.0608916	0.0453017	0.0213976	0.0366875	0.0107475	0.0365982	0.0318045	0.031553	0.0184127	0.495772	0.0108854	0.0239852	0.959771
	TARA_PSE_93_MAG_00245	95.5943	57.0735	60.4371	49.2362	0.328757	0.0718849	22.1731	45.3487	43.1983	3.43124	0.403309	0.582436	0.0336289	0.638261	0.611407	0.0637767	0.0147389	0.111675	0.477029	0.375816	0.0302416	0.00804565	0.00979879	16.5293	9.60031	0.223619	0.0768751	0.12086	14.549	13.1878	0.100355	0.158415	0.0507408	0.0330341	5.9715	9.11163	6.66224	0.462265	0.0728366	0.853096	4.09115	3.07868	0.0570897	0.0496388	0.222216	1.23572	0.00823349	0.00521559
	TARA_PSE_93_MAG_00248	97.1266	0.0037494	0.0174164	0.0247211	3.00798	0.103611	0.0713634	0.420661	9.39966	0.825936	17.7526	4.60166	0.00904431	0.326933	0.0218865	3.23598	2.81453	0.373353	8.03482	40.6595	46.1122	46.8773	17.1779	0.0218935	0.0487838	0.208255	12.1601	0.522262	0.80109	12.4865	12.0152	27.3806	1.23117	0.257953	0.00921757	0.0441057	2.38556	0.257953	4.90548	0.200659	0.559375	22.9113	36.572	27.8397	23.5992	0.0156907	3.06648	0.437017
	TARA_PSE_93_MAG_00257	97.8501	0	0.00447287	0.357823	0.379541	0.88615	0.0203101	0.100281	1.46192	0.183827	1.07409	15.6756	0.13161	1.03109	25.6373	13.7508	13.7065	0.790768	9.11303	72.1401	68.9704	32.8663	86.3984	3.15489	25.5001	15.5337	16.7807	45.6255	4.92953	45.2247	14.3079	14.9369	31.881	19.9056	0.0885025	0.635776	10.2378	5.39216	36.8191	0.63925	3.01432	55.2937	68.1134	69.5679	67.0336	0.0252918	1.13774	4.28564
	TARA_PSE_93_MAG_00261	99.5444	0.00688816	0.0145886	0.125126	3.61847	0.0240886	0.00301805	0.00960361	0.0857397	0.0320279	2.57116	0.0185065	0.00368696	0.00986639	0.18989	0.345276	0.421922	0.00872766	0.0229499	0.168015	0.1868	1.97823	0.0109653	0.0157034	0.0869421	0.0352053	0.606691	0.00728632	0.0427544	0.0965616	0.31508	3.62269	0.00947619	0.0119687	0.00672093	0.0202026	0.0507653	0.0890523	3.55791	0.00865599	0.0364714	0.567584	12.067	34.0611	0.14544	0.017097	0.69822	0.0306025
	TARA_PSE_93_MAG_00262	97.5222	0.000892077	0.00351611	0.303781	0.296687	0.625119	0.015711	0.0669722	1.11349	0.139857	0.828042	10.8426	0.0686378	0.605393	14.6433	7.53654	7.77353	0.474443	5.00109	46.0646	43.6239	18.9453	62.8006	1.77361	15.1859	9.47715	9.96475	27.809	2.91126	27.6548	8.54996	8.94502	19.4436	11.9865	0.0458329	0.36086	6.25201	3.3284	22.5217	0.39883	1.80924	34.9438	44.5303	46.0484	44.306	0.0287742	0.820768	3.08234
	TARA_PSW_86_MAG_00267	99.7131	0.00326071	0.00329084	0.0306793	0.381805	0.0120338	0.0287967	0.252204	2.8207	0.476433	1.09282	0.13994	0.00142327	0.00954116	0.0700714	0.0775191	0.0297907	0.00190522	0.00897637	0.173006	0.0765703	0.0981076	0.00859985	0.0667053	0.215855	0.166018	0.132168	0.0209198	0.0512452	0.0910289	0.0493851	0.091812	0.00141574	0.0447915	0.00945833	0.128779	0.32217	1.24555	0.294293	0.00512075	0.0465612	0.771915	0.637247	0.711604	0.0749136	0.0123199	0.0178097	0.0126061
	TARA_PSW_86_MAG_00272	95.198	54.3057	57.2531	46.5369	0.463727	0.124933	27.3537	54.482	52.2429	4.28201	0.567686	0.827987	0.0530432	0.935286	0.866823	0.0788016	0.00991582	0.147595	0.747633	0.549278	0.0384888	0.00900651	0.00694974	15.8221	9.39859	0.291386	0.0734323	0.118173	13.529	12.6876	0.104582	0.187037	0.0569077	0.0419095	5.66607	8.65661	5.98579	0.438656	0.0627208	0.881052	3.84593	3.06132	0.0661037	0.0639062	0.243842	1.40574	0.0101269	0.00267922
	TARA_PSW_86_MAG_00274	97.427	0.381224	0.230331	1.32285	0.0188624	0.0115345	0.0078336	0.0720263	0.0832588	0.0239081	0.0169945	0.00902041	0.00646421	0.091138	0.103642	0.0454215	0.010597	0.0080197	0.101184	0.0454461	0.016243	0.00710677	0.00885187	0.208242	0.284552	0.0204566	0.0105759	0.0099544	0.0586941	0.0469068	0.018111	0.0146384	0.0139116	0.0138624	0.220651	1.33577	2.39543	0.389236	0.0156918	0.369384	16.7642	6.5791	0.0309903	0.0149298	0.468942	0.0155197	0.00931184	0.0150562
	TARA_PSW_86_MAG_00291	98.7751	0.0056573	0.0130194	0.022153	0.0202387	0.0185815	0.000961932	0.0114384	0.022534	0.00889549	0.0361058	0.103993	0.000952408	0.0422202	0.0455441	0.0384773	0.0244864	0.00524777	0.0333628	0.0402202	0.061316	0.0451918	0.0169243	0.0438584	0.122089	0.0484204	0.306523	0.221073	0.0194196	0.417612	3.78414	0.636866	0.0378963	2.19	3.52602	28.1267	6.91036	2.24265	7.83136	0.0650304	0.0223149	0.146233	0.192901	0.238797	0.799403	0.0117241	0.0677733	0.0935931
	TARA_PSW_86_MAG_00306	99.3688	0.00331157	0.00111063	0.00850893	2.51665	0.2012	0.129698	0.203287	3.97487	1.08223	5.35161	50.4705	0.00139782	0.0461536	0.0364375	0.143419	0.287911	0.00611738	1.94046	0.383339	1.48599	0.248002	0.357795	0.047099	0.164044	0.280838	1.32128	1.20761	0.107066	1.38135	4.30796	2.42712	0.0474548	0.74689	0.0190841	1.39158	0.209109	0.417377	1.06654	0.0088622	0.0227312	0.93672	4.2819	1.13041	0.596942	0.00391645	0.0632579	0.0878443
	TARA_PSW_86_MAG_00307	99.8383	0.00225483	0.00336233	1.91457	1.82455	4.45438	0.0704974	0.29469	6.28253	0.994661	4.38445	61.4039	0.00646173	0.112383	2.73118	1.37073	1.4181	0.0879226	0.889098	9.42773	8.96333	3.47783	14.7686	0.328656	10.533	4.11018	4.2135	8.06875	0.698321	8.27272	2.75792	2.84875	18.7676	10.9598	0.062243	0.334664	5.17055	1.09648	7.62455	0.0723778	0.513035	13.4859	17.0279	12.1807	44.9396	0.0941931	3.29298	12.5164
	TARA_PSW_86_MAG_00308	99.7545	0.00129142	0.00434387	1.68874	1.72187	3.7482	0.0657256	0.317621	5.70715	0.90603	4.09643	52.07	0.0142154	0.107618	2.46041	1.25851	1.23683	0.0735426	0.806483	8.52038	7.98675	3.11421	13.2331	0.280591	8.95783	3.31805	3.83861	6.76794	0.644273	7.37399	2.52179	2.74625	16.1212	9.27033	0.0467945	0.290932	4.60338	0.974006	6.61095	0.0745698	0.483549	11.7311	14.9038	10.8817	37.7488	0.0977861	3.31642	12.7248
	TARA_PSW_86_MAG_00309	95.97	0.000411728	0.00574458	0.0185081	0.0380064	0.0916095	0	0.0093227	0.0122146	0.00657294	0.0668078	0.0268162	0	0.00605828	0.0227186	0.0364918	0.075209	0.000941092	0.0038624	0.0197139	0.00667097	0.0420355	0.0342175	0.00471036	0.0100285	0.0203658	0.0494711	0.0321393	0.00459273	0.0108471	0.0159496	0.0404572	0.0398592	0.0520493	0.00176945	0.00562695	0.0153124	0.0105285	0.0547353	0.000495054	0.00589163	0.0144448	0.0379133	0.0335411	0.0418737	0.00126949	0.0260761	0.028223
	TARA_PSW_86_MAG_00312	99.7519	0.00129132	0.00333097	0.964313	0.977084	2.17003	0.0289293	0.166426	3.1724	0.510187	2.34079	35.4843	0.0075061	0.0604138	1.32149	0.695156	0.707873	0.043905	0.461824	4.91134	4.59276	1.76084	8.34743	0.180183	5.29293	1.66037	2.19377	3.91484	0.348237	4.17774	1.40112	1.54241	9.6904	5.55674	0.0265246	0.157058	2.65872	0.573119	3.83307	0.0441651	0.272898	6.83469	8.7233	6.46789	23.9789	0.0563756	1.88064	7.52128
	TARA_PSW_86_MAG_00315	99.5911	0.00182459	0.00805334	1.93961	1.88423	4.44303	0.0647413	0.305267	6.51459	0.98998	4.50698	65.9181	0.0144273	0.147511	3.72934	1.84073	1.96365	0.101988	1.2103	12.8385	12.1566	4.69096	19.5152	0.487067	11.9359	5.09066	4.91511	10.3055	0.832655	10.2739	3.36947	3.52998	20.2867	11.9597	0.0995633	0.370154	5.75062	1.31701	9.20952	0.0979952	0.702402	15.8458	19.9331	15.6202	48.9549	0.0805673	3.3355	13.6947
	TARA_PSW_86_MAG_00319	98.745	0.000709927	0.0033609	0.0343553	0.0305736	0.0681755	0.00271157	0.00947146	0.126383	0.0125293	0.0991404	1.08852	0.00125016	0.0124185	0.222446	0.111471	0.107135	0.00502836	0.0748903	0.800333	0.77275	0.288421	1.32261	0.046869	0.695958	0.649621	0.259378	1.18111	0.0412779	0.522667	0.167079	0.167082	0.439955	0.700812	0.0305857	0.0235955	0.264773	0.0828952	0.657356	0.00369681	0.0305857	0.610499	0.828183	0.846212	1.13543	0.00475305	0.219475	0.38272
	TARA_SOC_28_MAG_00049	97.5655	0.000202534	0.00215925	0.00232359	0.00208626	0.00118795	0.000105909	0.00268804	0.00236141	0.00326371	0.00214416	0.000981266	0.000100097	0.0016208	0.00205274	0.00286136	0.00150334	0.000234994	0.00195725	0.0020042	0.0028514	0.00101101	0.000756463	0.00186915	0.00232616	0.00175343	0.00108544	0.000893398	0.00197446	0.00203024	0.00243025	0.00163174	0.00131364	0.00120245	0.00030248	0.00176196	0.00194079	0.00225799	0.00162918	0.000287835	0.00171357	0.00213585	0.00226335	0.00152553	0.00092767	0.00166964	0.00109789	0.00134482
	TARA_SOC_28_MAG_00054	91.6334	0.00544429	0.0400819	0.0477609	0.0156309	0.00639177	0.00126	0.0193613	0.0225485	0.0194382	0.0189124	0.00700937	0.00246047	0.056137	0.0581807	0.0288783	0.0104843	0.00277795	0.0234365	0.0211447	0.0166603	0.0071433	0.00313512	0.037232	0.0533491	0.0187512	0.0088448	0.00667205	0.0263707	0.0268494	0.01827	0.0129026	0.01008	0.00761953	0.00385689	0.0194878	0.0215787	0.0222583	0.0202443	0.00334098	0.0185205	0.0261797	0.0171266	0.0171787	0.00838346	0.254664	0.00719787	0.0086687
	TARA_SOC_28_MAG_00055	90.9505	0.063956	0.492173	0.574329	0.00957272	0.00293112	0.00188066	0.0604996	0.0495782	0.00976587	0.00815291	0.00342585	0.0131612	0.464946	0.297354	0.0142591	0.00385959	0.00400868	0.0463693	0.0394227	0.0116872	0.00639763	0.00311071	0.553849	0.604342	0.0151097	0.00529634	0.00219918	0.186931	0.165024	0.0119989	0.00666194	0.00381553	0.00443564	0.013656	0.0857174	0.0416659	0.0167531	0.00810886	0.00859004	0.0914	0.0597168	0.0136221	0.010386	0.00914915	1.21223	0.00603166	0.00299889
	TARA_SOC_28_MAG_00062	98.5747	0.0103357	0.136088	0.0891395	0.00561852	0.00394193	0.00234029	0.0273448	0.0287252	0.0066424	0.00685266	0.00351043	0.00956228	0.294535	0.380167	0.500881	0.00551796	0.00351043	0.0212436	0.0231725	0.00787837	0.00381028	0.00208432	0.154666	0.258355	0.136786	0.00294365	0.00210992	0.0373441	0.0358028	0.0130252	0.00519435	0.00319413	0.00515047	0.00537353	0.0230829	0.0269426	0.0248491	0.0055783	0.00411562	0.0248784	0.0263411	0.00620908	0.00438622	0.00499506	0.902255	0.00421252	0.00437525
	TARA_SOC_28_MAG_00068	86.3548	0.0255989	0.0902331	0.0488859	0.00369555	0.00261979	0.00947935	0.0410856	0.0302774	0.00486413	0.00523115	0.00118966	0.0138372	0.0698907	0.051299	0.0096481	0.00600739	0.0184904	0.0676928	0.0555641	0.00797329	0.00812938	0.000392336	0.0714474	0.0559902	0.00871155	0.00292776	0.00135419	0.0432456	0.0306486	0.00403727	0.00755986	0.00160309	0.00631535	0.0207685	0.0574161	0.0324669	0.00888874	0.00683003	0.00934857	0.0588715	0.0509573	0.0108968	0.00605801	0.0055138	0.320935	0.00262823	0.00143857
	TARA_SOC_28_MAG_00077	99.1234	0.00165583	0.0112372	0.0111624	0.0141194	0.00734014	0.000821506	0.015865	0.0141696	0.0174493	0.0131441	0.00449852	0.00116763	0.0104381	0.0119038	0.0152294	0.00816912	0.00196029	0.0112041	0.0117008	0.0140778	0.00592467	0.00466196	0.00989225	0.0127563	0.00998519	0.00615435	0.00513308	0.0110695	0.0111688	0.0143032	0.00761362	0.00625156	0.00503373	0.00262583	0.00985593	0.0109862	0.0125191	0.00955681	0.00195068	0.00940939	0.0129774	0.0120395	0.00819796	0.00575588	0.00661371	0.00488844	0.0093282
	Metagenome_centric_SAG_TOSAG46_2	60.5799	0.0100303	0.314356	0.621724	0.446437	0.0595296	0.00618249	0.0670877	0.182173	0.129274	0.384226	0.478894	0.0135952	0.451636	0.553559	0.721748	0.464835	0.0138035	3.06059	2.32512	8.93437	1.08633	0.17401	1.83429	1.5249	1.87443	1.98578	0.254103	6.95322	5.18787	3.55021	3.35439	0.20484	0.287118	0.0290534	3.67012	4.15953	3.78686	3.69554	0.0184964	3.82299	5.04225	7.30902	4.63058	1.91478	0.149921	0.220939	0.0270057
	TARA_IOS_50_MAG_00125	71.2297	0.00558366	0.652992	1.17068	1.0169	0.121335	0.00216016	0.122957	0.320187	0.232198	0.900404	1.22188	0.00651947	0.927644	1.20892	1.56101	0.892715	0.00434371	5.5581	4.62206	17.1184	2.22914	0.289953	3.32704	3.0925	3.64143	3.47445	0.43147	12.9854	9.46985	6.24757	5.96492	0.309784	0.395052	0.0281133	6.69756	7.38265	6.36313	6.62041	0.0171721	5.75011	8.06751	12.9043	7.89751	3.06591	0.395442	0.690198	0.0421738
	TARA_PSW_86_MAG_00281	91.9023	0.0131636	7.17106	7.20804	19.8831	1.82516	0.0110175	1.30893	5.94313	4.72091	19.1205	20.85	0.0243131	8.87065	9.74852	8.57144	3.93013	0.0195274	7.50579	9.58983	42.9015	9.77049	0.798483	10.127	19.6901	13.7532	13.8328	1.51769	4.54543	7.10985	12.381	13.4889	0.901147	1.53658	0.0530792	4.84942	8.78155	9.432	26.0174	0.013089	0.940248	5.15413	21.9374	14.6411	6.9976	0.359326	0.598246	0.0331788
	TARA_ARC_108_MAG_00137	97.5998	0.00100545	0.017803	0.0307804	0.154153	0.00623179	0.000425286	0.0145261	0.0754232	0.061782	0.229777	0.0976536	0.00100299	0.0236882	0.0266332	0.0479271	0.0181005	0.00187323	0.0207653	0.0306231	0.118109	0.0435832	0.00143565	0.0370466	0.11423	0.0871763	0.0449697	0.00919651	0.0213921	0.0525364	0.0958271	0.0657547	0.00437578	0.00603267	0.00160527	0.0249001	0.0473395	0.0709933	0.0473567	0.00259351	0.0168123	0.0384626	0.0971816	0.0369507	0.0235579	0.0261096	0.00827464	0.00347358
	TARA_ARC_108_MAG_00276	98.2434	0.000285866	0.019175	0.0419417	0.194059	0.00620109	0.000227227	0.0159059	0.1044	0.0795184	0.307152	0.112543	0.000553407	0.021253	0.0427369	0.0492862	0.0192996	0.00114346	0.0238368	0.0303568	0.134712	0.0471056	0.00299426	0.0430118	0.149508	0.100203	0.065958	0.0100273	0.0239724	0.0517857	0.126994	0.0803356	0.0073189	0.00529218	0.00032618	0.0192886	0.0567664	0.0952336	0.0571842	0.000670685	0.0191274	0.0438364	0.121262	0.0424511	0.0198897	0.0193729	0.00648329	0.00684612
	Metagenome_centric_SAG_TOSAG00_12	86.0816	0.712146	0.32095	0.240139	0.0236438	0.00784889	1.63277	2.04581	1.57877	0.119895	0.0281802	0.023027	0.167673	0.321931	0.756126	0.0234738	0.012905	2.46706	4.05224	4.18949	0.0353734	0.0135024	0.00474528	0.304645	0.223431	0.0222207	0.0156152	0.021905	5.33346	4.25709	0.0468602	0.0227113	0.00966055	0.0176649	4.93351	8.20021	3.49161	0.160742	0.0304776	4.08423	9.80126	8.7619	0.117316	0.0284328	0.657024	0.698105	0.0108797	0.0127885
	Metagenome_centric_SAG_TOSAG00_7	55.3392	0.0359944	0.038777	0.0295912	0.00626913	0.0027602	0.0382294	0.0330833	0.0417942	0.00821915	0.00635853	0.00577184	0.130121	0.214687	0.210608	0.0179022	0.00753748	0.116471	0.141603	0.146615	0.00642558	0.0071296	0.0022741	0.0713407	0.0771907	0.0143542	0.00709048	0.00896228	0.691683	0.577056	0.0136557	0.00943163	0.00388887	0.00425206	0.241736	0.408661	0.135049	0.0114375	0.0103089	0.510666	1.38849	0.960367	0.0165556	0.00747602	0.0778389	1.72653	0.032804	0.0220649
	Metagenome_centric_SAG_TOSAG00_9	89.0401	0.628028	0.32765	0.243224	0.0468969	0.0312382	1.65279	2.13397	1.64193	0.145933	0.0429154	0.0445426	0.183013	0.35551	0.754925	0.0500276	0.0313272	2.57109	4.16787	4.20876	0.0582131	0.0355609	0.0248432	0.341256	0.266074	0.0503738	0.0349625	0.0434348	5.41426	4.40323	0.0731892	0.0397946	0.0308079	0.0367182	5.11707	8.10738	3.63611	0.161859	0.0536282	4.1164	9.78999	8.7016	0.117158	0.0539744	0.677923	0.728954	0.031169	0.0340524
	Metagenome_centric_SAG_TOSAG23_6	26.1628	0.365507	0.583038	0.184293	0.00649993	0.0054576	0.0127305	0.00926972	0.0139426	0.009299	0.00628326	0.00344321	0.0120922	0.0165075	0.0148327	0.00722605	0.00825667	0.0113368	0.0139251	0.0149381	0.00908819	0.00401122	0.00320897	0.0125197	0.0194237	0.00650579	0.00775307	0.0050594	0.023956	0.0160507	0.00795217	0.00670488	0.0035896	0.00605489	0.0133571	0.0179656	0.011571	0.00817469	0.00937512	0.0139544	0.0246705	0.0229137	0.0106224	0.00763595	0.00511211	0.900381	0.00748956	0.0117994
	TARA_AON_82_MAG_00292	99.8394	0.0134137	0.0309033	0.0370538	0.0117795	0.0122933	0.00515763	0.021608	0.0174896	0.0298177	0.0154497	0.00625098	0.00873514	0.0677331	0.0706036	0.0281873	0.0101491	0.00768816	0.0417826	0.03343	0.0173814	0.0167865	0.00557102	0.0486633	0.0325221	0.0116945	0.0123242	0.00656005	0.0262325	0.0183009	0.0159365	0.0201167	0.0071241	0.0079161	0.0106591	0.0340172	0.0263909	0.0218591	0.014762	0.00769202	0.0370847	0.0226743	0.019742	0.0199853	0.00960827	0.0405966	0.00950782	0.00448927
	TARA_AON_82_MAG_00307	99.6251	0.00626224	0.0241139	0.0290122	0.0150551	0.0130392	0.00554165	0.0284889	0.0191556	0.0287034	0.0168051	0.00368014	0.00422916	0.0317144	0.0401384	0.0108345	0.00958209	0.00616788	0.0336016	0.0213517	0.0182205	0.00492401	0.00222181	0.0246458	0.0236678	0.0157929	0.00440073	0.00521567	0.0168051	0.0146862	0.0186066	0.0168051	0.014609	0.00438357	0.00549018	0.0236593	0.0192414	0.0279485	0.0195416	0.00634802	0.0270649	0.0256838	0.0196617	0.0169681	0.0110147	0.0339019	0.00610783	0.00322548
	TARA_ARC_108_MAG_00241	98.1811	0.0135718	0.0337136	0.0214047	0.00307444	0.00428206	0.00240416	0.0212219	0.0186073	0.00572233	0.00245955	0.00244847	0.0080434	0.0459836	0.0351262	0.00737865	0.00186682	0.0122257	0.0276533	0.0194936	0.00454795	0.00289163	0	0.0232494	0.0261743	0.0056337	0.0022989	0.000459781	0.0205738	0.0238089	0.00388875	0.00466428	0.00356192	0.0035176	0.0128019	0.0137934	0.0144526	0.00659204	0.00776642	0.00873584	0.0282571	0.0217925	0.00637046	0.00321293	0.0018779	0.0948534	0.00196099	0.00171725
	TARA_ARC_108_MAG_00245	99.3744	0.0221162	0.0562413	0.0363638	0.00469926	0.00213967	0.00447994	0.017088	0.013849	0.00564339	0.00561932	0.00207014	0.00781249	0.0392577	0.0261201	0.00663834	0.00304904	0.00706895	0.0143786	0.0186473	0.00457623	0.00336464	0.00148707	0.0185644	0.0216803	0.00800238	0.00285112	0.00212095	0.0139106	0.012378	0.00442378	0.00219584	0.00318812	0.00308113	0.00714651	0.0153415	0.00949748	0.00771353	0.00382199	0.00578782	0.0156063	0.0176202	0.00620506	0.00257563	0.00373641	10.2804	0.00497207	0.00322823
	TARA_ION_45_MAG_00146	86.1192	0.921454	0.457521	0.378869	0.0190603	0.00900481	2.20869	2.9391	2.26464	0.188576	0.0217947	0.0209192	0.24744	0.396777	1.05065	0.0198416	0.00781943	3.63969	5.92441	6.31293	0.0402556	0.00544868	0.00921359	0.383368	0.27428	0.0249265	0.0173226	0.0402691	7.644	6.18676	0.0695936	0.0274791	0.0155378	0.0190064	7.3168	11.7424	5.17374	0.181537	0.0402623	5.87082	13.9272	12.4695	0.119884	0.0393127	0.954873	0.847408	0.00581238	0.00686978
	TARA_MED_95_MAG_00423	88.924	1.57668	13.1847	10.1426	0.00872432	0.00476654	0.356986	8.00984	7.36385	0.446827	0.0197487	0.013227	1.33384	20.6578	18.2873	0.149369	0.0101124	0.873682	7.12365	7.14915	0.0374727	0.00627509	0.00337272	7.58147	6.41196	0.10959	0.00723298	0.00858092	11.546	10.2982	0.0517035	0.012097	0.00932085	0.0049042	2.0412	12.0173	16.2723	3.65771	0.0173626	4.2323	28.7419	22.6922	0.125634	0.015659	1.59791	43.5172	0.0158483	0.0159516
	TARA_MED_95_MAG_00481	94.0255	1.28268	4.95073	4.81805	0.00654268	0.00513611	0.130829	1.41608	1.45616	0.0824851	0.00763136	0.00795103	0.016117	0.147566	0.175633	0.0181771	0.003932	0.0204539	0.120034	0.114289	0.00640593	0.00366561	0.00131244	0.218308	0.151515	0.0161045	0.00402435	0.00624965	0.701801	0.622237	0.00937891	0.00776278	0.00350222	0.00591044	0.448602	1.4463	0.981818	0.123609	0.00936293	0.0308522	0.167007	0.164872	0.00950501	0.00542915	0.0210151	8.18325	0.034358	0.0138775
	TARA_MED_95_MAG_00504	93.1801	0.869162	12.8418	12.0273	0.639855	0.214979	0.0741113	1.39986	1.69553	1.04831	0.574944	0.0976847	1.09799	12.0188	17.9937	12.1305	0.0679202	0.0118458	0.139477	0.205824	0.105612	0.00929118	0.00629109	21.1503	21.69	6.98765	0.124613	0.116258	0.72603	0.907172	0.439204	0.132222	0.00850025	0.0851025	0.142822	1.64078	2.78278	1.13448	0.0921391	0.0257735	0.21927	0.473959	0.14385	0.019146	0.0370011	16.667	0.942882	0.133849
	TARA_MED_95_MAG_00511	91.0121	1.11697	4.56321	4.41454	0.0059332	0.00625004	0.109202	1.25116	1.31437	0.0747336	0.00785424	0.0066736	0.00734063	0.113151	0.143244	0.0116596	0.00113061	0.0164722	0.0881709	0.0668427	0.00602325	0.0013007	0.00126068	0.139849	0.088311	0.0143144	0.00309167	0.00214449	0.606117	0.546902	0.00863132	0.00933503	0.00388543	0.00269812	0.402107	1.31002	0.831842	0.121352	0.00636343	0.0255404	0.102399	0.102122	0.00830114	0.00581647	0.0115429	7.71382	0.0343952	0.0159486
	TARA_PSE_93_MAG_00216	99.464	0.891169	29.2234	13.7479	0.313414	0.0951521	0.187337	5.40586	4.27825	1.94417	0.217338	0.0812546	0.0132928	0.354289	0.401079	0.272862	0.00688296	0.0125504	0.169323	0.18234	0.312089	0.00288539	0.00356209	0.908102	1.08653	0.445729	0.0182491	0.0192861	0.206576	0.246082	0.169524	0.0406868	0.00346497	0.0160185	0.0217924	0.331535	0.240957	0.205837	0.0205705	0.0216671	0.252125	0.433902	0.195608	0.0065446	0.0383403	5.79039	0.106336	0.115895
	TARA_PSE_93_MAG_00255	99.4359	2.76995	52.2116	29.5181	0.409853	0.0896037	0.138965	3.59593	3.60092	2.85184	0.237664	0.0490153	0.037911	1.1903	1.53682	0.568001	0.02598	0.307059	5.10451	5.59234	9.35968	0.0805496	0.0218241	2.30326	1.81835	0.751019	0.0148181	0.0201852	2.70857	4.0027	1.1983	0.0717072	0.00183838	0.0281639	0.412078	10.0016	4.06914	3.37445	0.036416	0.694119	7.36946	13.2374	5.46076	0.0432411	1.11719	2.83054	0.202808	0.0355441
	TARA_SOC_28_MAG_00050	99.2882	0.010593	0.0289264	0.0220415	0.0054863	0.00325849	0.00229204	0.0176969	0.0149348	0.00558265	0.00538702	0.00236795	0.00738416	0.0364974	0.0288709	0.00637391	0.00182487	0.00537826	0.0177728	0.0154895	0.00553009	0.00309498	0.00116208	0.018456	0.0175042	0.00363223	0.0032147	0.00181027	0.0175451	0.0152413	0.00417531	0.00347456	0.00465999	0.00385413	0.00297527	0.0132968	0.0121931	0.00686152	0.00537242	0.00381325	0.0158253	0.0141143	0.00527315	0.00513884	0.00352711	0.144682	0.003422	0.00305119
	TARA_AOS_82_MAG_00178	99.2837	0.000652825	0.00962917	0.0228297	15.2736	0.0154662	0.000969637	0.0273226	1.0475	0.342791	18.2554	0.0741532	0	0.00768989	0.0230793	0.0879778	0.0472242	0	0.0107908	0.0298283	0.0249033	0.131295	0.00384975	0.0137957	0.133791	0.0305196	0.103041	0.00595223	0.0136133	0.0186535	0.0907715	0.112084	0.00806431	0.0114436	0.00414736	0.0136517	0.0646105	0.535153	6.68738	0.00287051	0.0596375	6.41915	20.4637	38.6467	0.517805	0.0139301	6.31588	0.0293867
	TARA_ARC_108_MAG_00273	99.4867	0.000242614	0.00423816	0.00798351	0.0208079	0.00162248	0	0.00410927	0.00759684	0.0075324	0.0202848	0.00294548	0.000659606	0.00366953	0.00865449	0.0081541	0.00663018	0.00136091	0.00501149	0.00711162	0.00921553	0.0129647	0.00141398	0.00245646	0.00786978	0.00850665	0.00444666	0.00102732	0.00388561	0.00477267	0.0077409	0.00497737	0.0020698	0.00188405	0.000739214	0.00344208	0.00462483	0.00659227	0.00773331	0.00142157	0.0038477	0.00538299	0.00917762	0.00761959	0.00233137	0.00453764	0.0262175	0.000879475
	TARA_ARC_108_MAG_00277	99.5361	0	0.000987894	0.00395158	0.022272	0.00310933	0	0.00108922	0.00443919	0.00351462	0.0297318	0.00168449	0	0.00150717	0.00744087	0.00549675	0.00786516	0	0.000538276	0.00556641	0.00594003	0.0326575	0.00151984	0.00103222	0.00391358	0.00276104	0.00617434	0.00146284	0	0.00265338	0.00637065	0.00920768	0.000512945	0.00198845	0.00052561	0.00105755	0.0015895	0.00346396	0.0157367	0	0.00323599	0.00891638	0.0176618	0.0219617	0.000994227	0.00174148	0.0136215	0.0012032
	TARA_ARC_108_MAG_00296	97.7358	0.00143742	0.00706874	0.0440274	0.253392	0.00156425	0.00240134	0.00660369	0.0233539	0.00857381	0.293116	0.00330607	0.00518318	0.0154227	0.254458	0.16401	0.22461	0.00439682	0.0183906	0.310061	0.0848587	0.601105	0.00598644	0.0104002	0.0523729	0.0224153	0.126248	0.0024859	0.0102395	0.0110851	0.0204875	0.0396221	0.00295095	0.00434609	0.00472659	0.00924179	0.0184582	0.0188979	0.393237	0.00464203	0.00974911	0.0509355	0.153069	0.136073	0.00598644	0.0120152	0.377121	0.00298477
	TARA_ARC_108_MAG_00298	98.7773	0.000892312	0.00268038	0.00987745	0.0496973	0.00179841	0.000327296	0.0015159	0.00411015	0.00426174	0.0491461	0.0031007	0.000947436	0.00188109	0.0105251	0.019369	0.00905059	0.000285953	0.00238409	0.00878187	0.00837878	0.0318648	0.000675263	0.00261837	0.0206541	0.00921597	0.00821341	0.00133675	0.00241165	0.00314549	0.00947091	0.00767251	0.00277685	0.00159169	0.000289399	0.00218082	0.00434442	0.00485776	0.0191485	0.000292844	0.0023462	0.00758293	0.0250881	0.0239822	0.0023462	0.00336943	0.0950709	0.00244611
	TARA_ARC_108_MAG_00311	99.788	0	0.00237054	0.01725	0.148212	0	0	0.000616071	0.0117054	0.00429911	0.219489	0.00190848	0	0.00215625	0.04275	0.058942	0.061058	0.000595982	0.00480804	0.0694353	0.0354375	0.196842	0.00119196	0.00123884	0.0330201	0.00944866	0.0180938	0.000555804	0.00297991	0.00420536	0.0168415	0.0311987	0	0	0	0.00253125	0.0136875	0.0111362	0.109212	0.00180804	0.00457366	0.0309107	0.21148	0.178714	0.000595982	0.00312054	0.122417	0.000549107
	TARA_ARC_108_MAG_00321	98.2901	0.00167926	0.0083381	0.0321304	0.328744	0.00585246	0.000706618	0.00754835	0.0403936	0.0212152	1.44833	0.010699	0	0.0107406	0.061933	0.131256	0.131581	0.00290961	0.0181227	0.0777779	0.179722	1.27061	0.00659233	0.010699	0.0569119	0.0168591	0.0429458	0.00281816	0.00729895	0.0166263	0.0525059	0.260992	0.00183721	0.00381574	0.00300105	0.0101421	0.0349485	0.0807041	0.534993	0.00311743	0.00282647	0.048341	0.697474	0.829046	0.0122203	0.0143984	0.122478	0.00210323
	TARA_ARC_108_MAG_00322	99.0352	0.00194558	0.00546074	0.00950109	0.0402006	0.00224994	0.00174863	0.00569349	0.00688113	0.00898188	0.067558	0.00193364	0.00182025	0.00319886	0.0127358	0.0195095	0.0144784	0.00168895	0.00461925	0.0185247	0.0175042	0.062145	0.00111602	0.00333613	0.0160241	0.00575914	0.00852234	0.00281094	0.00411197	0.00373001	0.0121032	0.0126164	0.0010265	0.0039389	0.00180234	0.00341968	0.00625449	0.0186859	0.0275961	0.00216042	0.00376582	0.0168776	0.0482694	0.0449512	0.00270948	0.00753165	0.0321139	0.00318692
	TARA_IOS_50_MAG_00158	97.2012	0.00414473	0.0106579	1.64098	3.27037	0.0105951	0.00077153	0.00636064	0.302736	0.025927	5.1014	0.0156728	0.0526614	0.909679	73.4059	47.161	62.7605	0.0280083	1.10826	80.9033	15.8978	95.3497	1.25388	0.0520962	0.573947	0.212	2.86194	0.0069976	0.0082177	0.273606	1.70344	1.86445	0.00937499	0.227871	0.00562499	0.0778618	2.47376	0.0948175	81.5309	0.00231459	0.00373205	0.139683	0.627739	0.658097	0.0277482	0.0558821	20.2228	0.12619
	TARA_MED_95_MAG_00514	95.7087	0.00194376	0.00963158	0.0686273	16.4801	0.0422213	0.00146781	0.015739	0.482876	0.164202	20.5579	0.318598	0.00183476	0.0115971	0.229214	0.266284	0.146189	0.00179843	0.0102093	0.0624581	0.0494913	0.297464	0.0050247	0.0191251	0.375922	0.270869	0.073176	0.0107252	0.00987864	0.0192523	0.157633	0.113464	0.00303008	0.0395436	0.0025178	0.025534	1.5139	0.092679	17.0488	0.00297558	0.0110558	1.05442	2.75107	2.88706	0.0996583	0.0317795	30.8684	0.0771144
	TARA_MED_95_MAG_00516	98.578	0.00075234	0.00901811	0.526533	1.02234	0.00363714	0.000503221	0.00228193	0.0103833	0.00610342	0.118959	0.00561016	0.000528133	0.00559522	0.103419	0.0839133	0.218577	0	0.00219723	0.121236	0.0275127	0.348488	0.00270045	0.00685078	0.0160881	0.0113399	14.0713	0.00308409	0.00326346	0.193715	0.0109313	0.0794491	0.000413538	0.105666	0.000946653	0.00176376	0.593681	0.00402576	26.0804	0.000478309	0.00230684	0.0104929	0.0527684	0.0691505	0.00209758	0.00493256	1.95205	0.0371935
	TARA_PSE_93_MAG_00263	95.3808	0.00352285	0.0183853	1.40045	2.12435	0.0080324	0.00106709	0.00934433	0.236514	0.0315705	3.20515	0.00537564	0.0295532	0.464322	42.1899	23.6635	36.6357	0.0162914	0.509944	48.6148	7.61273	70.4352	0.565071	0.0418942	0.182637	0.144072	1.45412	0.0050979	0.00697262	0.135761	0.777513	0.958037	0.00748789	0.119412	0.00313183	0.0384736	1.09836	0.050683	48.4315	0.00248135	0.00804336	0.0750031	0.276533	0.315562	0.0118549	0.0538733	20.864	0.152181
	TARA_SOC_28_MAG_00073	99.776	0.000533045	0.00493799	0.0113111	0.0309518	0.000972368	0	0.00574634	0.0085873	0.00963581	0.0851935	0.00411792	0.000474469	0.00381918	0.00841157	0.0203846	0.0144215	0	0.00691787	0.0171277	0.0190959	0.0835885	0.0012301	0.00373131	0.0120492	0.00435222	0.00685344	0.000533045	0.0059455	0.00816555	0.0103797	0.0174968	0.000533045	0.000515472	0.00152299	0.00451038	0.00912034	0.00883332	0.0385608	0.00154642	0.00722832	0.0117211	0.0594902	0.0700573	0.00422921	0.00364931	0.0181352	0.00106023
	TARA_SOC_28_MAG_00076	99.0352	0.00082773	0.00361508	0.0194018	0.13308	0.00176516	0	0.00581405	0.0137224	0.00950892	0.143093	0.00360013	0	0.00351536	0.0892801	0.0665176	0.0844733	0.00176017	0.00426331	0.107321	0.0367243	0.263213	0.00186987	0.00501624	0.0307756	0.0088607	0.0383099	0	0.00455251	0.00506112	0.0122464	0.0194516	0.000383947	0.00263278	0.000508605	0.0016405	0.0123212	0.0104264	0.143422	0.000902525	0.00398906	0.0200001	0.0964654	0.0873504	0.00350539	0.00509104	0.145037	0.00149091
	TARA_SOC_28_MAG_00080	99.7014	0.00158729	0.0078042	0.021304	0.20585	0.00147836	0.00207749	0.00879237	0.0271863	0.0161375	0.679012	0.00559444	0.00152505	0.0130485	0.0479923	0.0851459	0.0789446	0.00403048	0.00882349	0.0677479	0.108488	0.765473	0.0032524	0.00847335	0.0530732	0.0127684	0.0289448	0.00263771	0.0090647	0.0172424	0.0390054	0.148677	0.003089	0.00277777	0.00630249	0.00954711	0.0189075	0.0521784	0.313094	0.00289448	0.00971829	0.0373559	0.447399	0.563568	0.0113134	0.00883905	0.102847	0.00350917
	TARA_AON_82_MAG_00278	86.1634	0.0214762	0.354013	0.225455	0.00988762	0.000928385	0.0146075	0.34482	0.293766	0.0288319	0.00355773	0.00285657	0.0174381	0.291006	0.239705	0.00794645	0.00164902	0.0444781	0.431452	0.276087	0.00531711	0.00168148	0.00317469	0.132675	0.118061	0.00656361	0	0.00404464	0.348488	0.275607	0.00481072	0.00375898	0.00465491	0.00210347	0.0733489	0.382319	0.187391	0.0412255	0.00605722	0.0406217	0.326791	0.308944	0.00975129	0.00775169	0.0338049	1.27333	0.00245405	0.00162305
	TARA_AON_82_MAG_00283	78.431	0.0980601	2.02179	1.19977	0.0376663	0.00557955	0.0740959	1.24001	1.06355	0.0708359	0.0229714	0.0204225	0.141686	2.52335	2.03422	0.0431384	0.00798032	0.232881	2.05928	1.49366	0.0258018	0.0107556	0.0104101	0.873922	0.561366	0.0433446	0.00340521	0.00784678	1.74354	1.49867	0.0211918	0.0149533	0.0080558	0.00923732	0.461906	2.07933	0.999395	0.151887	0.0257176	0.181855	1.68926	1.5164	0.0275349	0.0206693	0.154085	7.50413	0.0146949	0.0112055
	TARA_AON_82_MAG_00315	98.272	0.188496	4.79413	3.03452	0.00601356	0.00444395	0.0212191	0.525397	0.472185	0.0352475	0.00515028	0.00549363	0.241145	13.6345	6.77478	0.126259	0.0104124	0.11321	1.88247	1.34459	0.0150427	0.0035532	0.0110128	2.53255	2.04578	0.0747977	0.00373959	0.0174815	3.88995	2.96624	0.0241013	0.00919791	0.00647071	0.00341586	0.131096	0.677679	0.762845	0.0517892	0.00780292	0.0207659	0.191473	0.191683	0.00723982	0.0039201	0.0180839	3.42511	0.00337858	0.00239954
	TARA_AON_82_MAG_00341	89.0441	0.485843	19.3553	7.1591	0.015319	0.00872244	0.130191	2.03036	1.85217	0.143315	0.0182807	0.0391874	0.0475868	1.34137	1.28107	0.064617	0.0151981	0.236227	2.30418	1.61035	0.0344542	0.0117154	0.0090976	1.05064	0.886453	0.0522075	0.00721556	0.0113256	2.29317	2.0881	0.0214487	0.0253045	0.0106879	0.0160797	0.537805	2.76346	1.20986	0.308126	0.0263591	1.36478	11.2648	9.25485	0.0865367	0.035909	0.740755	26.3621	0.00887876	0.00317426
	TARA_AON_82_MAG_00354	88.9231	0.282105	3.32593	5.13495	0.027978	0.0143214	1.27975	13.4079	13.8238	0.974824	0.0425922	0.243124	0.0370317	1.12105	1.17765	0.0519667	0.0120874	0.181821	1.91439	1.2628	0.0271335	0.0106935	0.0101783	0.692648	0.55896	0.0452688	0.00788223	0.00933596	1.99439	1.82645	0.0206665	0.0173037	0.0084402	0.013881	0.522461	2.68888	1.14812	0.238053	0.0178317	0.353176	2.65431	2.13414	0.0376517	0.0204677	0.204658	5.81271	0.0134534	0.00510089
	TARA_AON_82_MAG_00356	96.6395	0.135484	1.75049	1.20712	0.00878927	0.00601409	0.085299	1.63517	1.48626	0.108209	0.0112822	0.0300503	0.0387128	1.23001	1.28898	0.049442	0.0097945	0.207696	3.69399	2.56235	0.0314962	0.0119317	0.00798279	0.633026	0.529934	0.0313724	0.00474819	0.0090413	1.52565	1.34029	0.0177283	0.0151432	0.00655559	0.0103778	0.38658	2.65502	1.30884	0.253077	0.0153391	0.144235	1.19841	1.11119	0.0325662	0.0188718	0.125466	40.4274	0.0192117	0.00281695
	TARA_AOS_82_MAG_00140	98.0579	0.0808197	1.47003	1.20242	0.0112699	0.00485405	0.110908	1.73514	1.38233	0.10926	0.00987399	0.0104146	0.0769096	1.42144	1.24077	0.0330744	0.00442785	0.822184	3.78946	2.62394	0.0247222	0.00597245	0.00313496	0.451609	0.300485	0.0186038	0.00304343	0.00612977	3.24737	2.44885	0.0270591	0.0133379	0.00765149	0.0087041	1.0496	3.36759	1.58825	0.124068	0.0109066	0.609722	3.46273	2.7758	0.0253886	0.00945638	0.204416	7.43872	0.00697358	0.00488551
	TARA_AOS_82_MAG_00141	96.3631	0.562394	9.36374	6.58423	0.0572313	0.029402	0.21087	3.32711	2.84279	0.281711	0.0667805	0.0696854	0.425495	18.2092	10.2937	0.289222	0.0479709	0.505026	5.19494	3.67846	0.0846352	0.0465265	0.0268502	4.2286	3.63983	0.221286	0.0233836	0.0426827	7.02625	5.61081	0.0915764	0.0648385	0.0295144	0.0335267	0.794489	3.37944	2.41831	0.473522	0.0597349	0.377829	2.44377	2.19635	0.104127	0.073144	0.299397	7.49863	0.0418722	0.0159208
	TARA_AOS_82_MAG_00144	95.7532	1.14261	12.5774	9.92525	0.0191221	0.00758475	0.473908	8.2497	6.64755	0.500749	0.0294818	0.0797654	0.0609378	1.49876	1.44032	0.0763454	0.0176371	0.185363	1.74689	1.23559	0.0355817	0.0172086	0.0154552	0.771601	0.67848	0.0478722	0.0119226	0.0127841	1.76088	1.46292	0.0405905	0.0280705	0.0229707	0.0174943	0.51204	2.32343	1.10679	0.286086	0.0355557	0.332655	2.59539	2.39489	0.0709772	0.0460756	0.285065	66.9763	0.03485	0.00898741
	TARA_AOS_82_MAG_00149	91.2506	0.0207849	0.430721	0.25276	0.00700321	0.000479105	0.0112146	0.314245	0.281601	0.0212699	0.00310531	0.00336556	0.0113861	0.566195	0.315097	0.0105876	0.00328275	0.0286162	0.350657	0.224079	0.00649453	0.00100553	0	0.12853	0.0856119	0.0109839	0.000502764	0.00171531	0.264631	0.20902	0.00715108	0.00370271	0.00118889	0.00220625	0.0493951	0.338845	0.147422	0.0345015	0.00440067	0.0280188	0.257327	0.248265	0.00859431	0.00422322	0.0276225	0.932917	0.00421139	0.00140182
	TARA_AOS_82_MAG_00184	96.697	0.212945	5.44899	3.53414	0.0117925	0.00976185	0.0289964	0.654535	0.565782	0.0455867	0.0125003	0.0111186	0.26486	15.4837	7.78722	0.168216	0.0129451	0.128278	2.17469	1.57924	0.0172301	0.00745124	0.0095512	2.89337	2.3772	0.0879286	0.00723013	0.0187282	4.47237	3.34632	0.0355763	0.0121536	0.00944784	0.00966634	0.15127	0.772351	0.85645	0.0641985	0.0093484	0.0275598	0.239998	0.237071	0.014752	0.00936541	0.0256653	3.55585	0.00810544	0.00441187
	TARA_ARC_108_MAG_00246	77.1815	0.101025	0.933558	0.648543	0.014858	0.00785418	0.0359649	0.664108	0.592876	0.0645342	0.0279674	0.03242	0.0311492	0.607973	0.523297	0.0555143	0.00970784	0.0689391	0.787291	0.516312	0.0287796	0.0102907	0.00374555	0.480137	0.416281	0.0417361	0.012947	0.0101951	0.628545	0.533855	0.022072	0.0297828	0.0182595	0.0125074	0.1724	0.714129	0.35877	0.145513	0.0255404	0.0955592	0.661481	0.608833	0.0466473	0.0334519	0.117889	1.09153	0.013377	0.00820772
	TARA_ARC_108_MAG_00259	67.8401	0.0992637	1.85446	1.08949	0.0127325	0.0072173	0.0601322	1.45069	1.18487	0.107505	0.012966	0.0193659	0.0245083	0.717931	0.732617	0.0572085	0.01218	0.125119	1.94424	1.61021	0.0452036	0.014722	0.00316178	0.436204	0.359864	0.0390103	0.00444625	0.0106441	1.25805	1.11489	0.0245846	0.0116366	0.00573073	0.00860507	0.254972	1.51538	0.88621	0.354003	0.0155439	0.103176	0.943971	0.898911	0.0291387	0.0159212	0.0999149	2.43603	0.011677	0.00424864
	TARA_ARC_108_MAG_00289	99.6438	0.056176	0.879842	0.575572	0.0269773	0.0184152	0.031481	0.645728	0.534214	0.0745888	0.0333146	0.0215798	0.0314364	1.01524	0.863846	0.0866421	0.0309407	0.0681916	0.781631	0.571351	0.0373003	0.0372592	0.0109502	0.341569	0.267374	0.0409182	0.0197273	0.0149664	0.567277	0.486197	0.0358507	0.0337951	0.0205167	0.0292773	0.116746	0.632286	0.32957	0.128708	0.0358836	0.0556356	0.545135	0.523915	0.0474412	0.0350203	0.072707	7.58712	0.0280897	0.016618
	TARA_ARC_108_MAG_00315	91.1203	0.0719142	1.97894	1.32403	0.288925	0.00847309	0.228948	3.56952	3.0315	0.21559	0.12476	0.0390938	0.242293	5.45533	4.12994	0.100218	0.0325126	0.971657	8.11626	6.03394	0.074193	0.0230861	0.0308611	1.21014	0.79679	0.0365779	0.0105329	0.0133897	3.18011	2.74236	0.0453095	0.0283518	0.0130208	0.0138918	0.525929	2.67957	1.45668	0.175524	0.0346629	0.239672	2.08229	1.91561	0.0467732	0.0229099	0.203451	3.89533	0.0098002	0.00838912
	TARA_ARC_108_MAG_00320	88.9252	0.0784119	1.58333	1.09369	0.0778307	0.00638425	0.0866217	1.55466	1.3305	0.0971336	0.041927	0.0224298	0.0631387	1.70276	1.233	0.0474573	0.00986538	0.241253	2.07543	1.51186	0.0379234	0.0115292	0.0107014	0.515757	0.374068	0.0303701	0.00767906	0.00762844	1.49868	1.25146	0.0255125	0.015461	0.00758109	0.0114296	0.276426	1.43054	0.75695	0.13602	0.0193242	0.154871	1.3051	1.1666	0.0316241	0.015394	0.134079	2.27866	0.00830442	0.00341908
	TARA_ARC_108_MAG_00324	99.5484	0.0366656	0.697153	0.478551	0.0172215	0.0106832	0.0282533	0.797823	0.690212	0.0645274	0.0182705	0.0122023	0.0162426	0.642107	0.579797	0.0601155	0.0127269	0.0626764	1.13051	0.776681	0.0255155	0.0105042	0.00416063	0.370542	0.304389	0.0377629	0.00909286	0.00841443	0.775354	0.639892	0.0232541	0.0168498	0.0093033	0.0128054	0.106228	0.733308	0.426136	0.184713	0.0195342	0.0630093	0.926374	0.944933	0.0269917	0.0180528	0.0836868	0.786244	0.0116338	0.00605039
	TARA_ARC_108_MAG_00326	99.6901	0.0563885	0.903444	0.610974	0.00849433	0.00687337	0.0390005	0.762436	0.651888	0.0601987	0.0119865	0.0149042	0.0220315	0.905587	0.610482	0.0359903	0.00994888	0.075384	0.863227	0.605693	0.0202639	0.00937446	0.00713963	0.312115	0.257666	0.0302214	0.00575657	0.00721852	0.600853	0.528101	0.0177936	0.0112013	0.00622129	0.0112987	0.140121	0.755044	0.379107	0.115225	0.01209	0.0719312	0.580557	0.524485	0.0270855	0.0140734	0.0764625	2.0539	0.00957785	0.0046558
	TARA_ION_45_MAG_00201	93.6363	0.0521405	0.66026	0.446117	0.0136638	0.0107926	0.291944	6.73868	6.3293	0.405493	0.0169818	0.0511583	0.0759371	2.52006	2.7867	0.0646594	0.0119094	0.17764	2.06394	1.65911	0.0279888	0.0143028	0.00922754	3.38478	2.63831	0.0998832	0.0117171	0.0200246	14.8058	9.95194	0.0439884	0.0241738	0.0268971	0.0284252	2.24032	11.4213	5.05593	0.564759	0.0288719	1.96871	16.272	14.9634	0.126153	0.0451422	1.29587	1.18057	0.0076625	0.00363895
	TARA_IOS_2018_MAG_00068	89.1992	2.28694	47.509	26.6357	0.0576814	0.0405774	3.51431	20.7754	21.1257	1.32929	0.139385	0.833731	0.060731	0.605471	0.670542	0.0282133	0.00487068	0.14646	0.983302	0.697622	0.016041	0.00328488	0.0104384	3.25393	2.40516	0.111337	0.014037	0.0279607	8.05185	7.49907	0.0761882	0.0399936	0.0235605	0.0789938	3.09752	12.5837	3.94698	0.526268	0.060792	2.12388	14.7968	9.04944	0.484785	0.123422	2.88822	11.2834	0.048367	0.00652618
	TARA_MED_95_MAG_00395	80.375	0.0436453	0.815975	0.482312	0.0120081	0.00756658	0.0312058	0.697575	0.560279	0.0555431	0.0153009	0.0204806	0.0189021	0.587511	0.601217	0.0574284	0.0142928	0.0677669	0.777743	0.544367	0.0219936	0.0256778	0.00463166	0.268949	0.212909	0.0290761	0.0115895	0.0123548	1.18704	1.02042	0.0210414	0.0208193	0.0132671	0.0176815	0.211374	1.0927	0.533342	0.208126	0.0331182	0.177046	1.64214	1.42417	0.0461169	0.0349491	0.135609	0.702099	0.0830583	0.00916905
	TARA_MED_95_MAG_00433	94.5889	0.924145	14.9228	9.68205	0.0310889	0.020412	1.20435	14.763	15.2295	0.894676	0.0399356	0.157604	0.930116	23.9632	19.9181	0.341369	0.0708106	4.84016	41.8311	29.8216	0.228081	0.0744833	0.0701443	3.67928	2.68052	0.269378	0.024093	0.0418974	27.2792	21.1233	0.223388	0.0580567	0.047351	0.0370566	5.93838	30.0197	13.5867	1.59956	0.0600473	1.59233	12.4734	10.2346	0.116447	0.0529403	0.882749	16.021	0.0159249	0.0108126
	TARA_MED_95_MAG_00442	77.5036	0.478762	6.48991	5.47967	0.0235739	0.0130681	0.308635	6.92894	6.64142	0.433415	0.0265789	0.0560074	0.0840772	2.90197	2.71176	0.124221	0.0161896	0.268887	2.84375	1.99685	0.0468528	0.0134719	0.0124936	1.48376	1.30466	0.0770966	0.0125867	0.0219977	2.77427	2.34114	0.0406332	0.0279765	0.0176804	0.0224325	0.644579	3.06332	1.5902	0.410323	0.037768	0.292344	2.49043	2.32017	0.0557046	0.0406254	0.26488	7.70978	0.0210348	0.00600995
	TARA_MED_95_MAG_00444	96.2724	0.124509	1.79172	1.29895	0.015729	0.0119931	0.0437535	0.86317	0.71621	0.0715569	0.0158363	0.0191981	0.0277074	1.08637	0.719894	0.0498981	0.0115361	0.064513	0.670749	0.47772	0.021462	0.0108628	0.00730581	0.427068	0.343945	0.0330241	0.00677235	0.00807022	1.0719	0.799303	0.0224915	0.0184597	0.0117654	0.0125152	0.186383	0.949389	0.475496	0.123179	0.0190208	0.135653	1.1273	1.00603	0.0310432	0.0198129	0.113816	10.5962	0.0162901	0.00889806
	TARA_MED_95_MAG_00458	97.8057	2.88586	52.2831	32.5915	0.0671759	0.0404351	2.89327	16.6763	16.9744	1.07071	0.127168	0.670207	0.0163031	0.435835	0.529976	0.027134	0.00409601	0.0849916	0.882917	0.55687	0.0139972	0.00481529	0.0039318	2.91605	2.24859	0.121129	0.0101325	0.0200059	6.56717	6.08483	0.0740473	0.0370491	0.0221083	0.0518511	2.49054	9.7427	3.14926	0.446067	0.0454123	1.66763	11.4912	6.87657	0.418951	0.0909286	2.22543	18.05	0.13653	0.00870083
	TARA_MED_95_MAG_00469	89.7398	0.0458233	1.07868	0.954414	0.00967893	0.00513629	0.065607	1.33153	0.953936	0.103013	0.0133989	0.0133924	0.044678	1.38276	1.25147	0.0643101	0.00577832	0.487138	5.13434	3.19163	0.0280883	0.0101951	0.00521372	0.969239	0.644423	0.0529115	0.00691721	0.0129407	4.71558	3.34449	0.0306467	0.00964667	0.0133021	0.0126407	1.02324	5.10343	2.01149	0.206235	0.0147604	0.529125	4.77634	3.89415	0.0423357	0.0194288	0.28751	0.748882	0.0107243	0.00373607
	TARA_PON_109_MAG_00229	81.194	0.241482	2.26421	1.55976	0.0341548	0.0176247	0.331267	6.23347	5.67523	0.436439	0.0515705	0.0833766	0.129294	3.08013	3.12946	0.137505	0.024193	0.373304	3.04346	2.34774	0.0626071	0.032463	0.0258151	3.23884	2.59179	0.13839	0.0256658	0.0358167	11.9404	7.99854	0.0773359	0.0499285	0.0453805	0.0524264	1.86528	9.67368	4.65008	0.668247	0.0645477	1.42205	12.5548	11.5254	0.144491	0.0850685	1.14486	3.27698	0.0264321	0.00793163
	TARA_PON_109_MAG_00232	99.1205	0.0429951	0.433261	0.313029	0.0131684	0.0137682	0.0203618	0.299189	0.251362	0.0412821	0.0197808	0.0123475	0.0253473	0.355428	0.328424	0.0428902	0.0117852	0.0388943	0.351938	0.2539	0.0214076	0.011669	0.00413833	2.25803	1.78483	0.129701	0.0142667	0.0128048	0.294972	0.245009	0.0237766	0.0235967	0.00921378	0.0122088	0.0684886	0.306937	0.163843	0.0777548	0.0197845	0.0388006	0.282092	0.29498	0.0334852	0.0230719	0.045083	0.520264	0.0115191	0.00870024
	TARA_PSE_93_MAG_00218	87.4901	3.38827	47.5142	32.148	0.0357625	0.0345183	1.80049	21.5694	19.7894	1.32551	0.0388731	0.137969	2.11495	51.4274	32.0632	0.72839	0.0511059	12.6765	69.4871	49.435	0.375701	0.061612	0.129771	12.887	10.6918	0.554049	0.0130527	0.0584898	25.5658	20.9406	0.0844672	0.0445825	0.0346113	0.0260355	6.58604	23.939	10.2805	1.42053	0.0475942	3.40025	21.5059	18.085	0.102264	0.0450011	1.31905	28.2714	0.0101398	0.00205238
	TARA_PSE_93_MAG_00267	97.6786	41.2342	95.1718	94.7696	0.0127296	0.0275552	0.0902881	1.02441	0.93722	0.0711167	0.0107663	0.0220261	0.0328137	0.81021	0.64295	0.0386134	0.00605971	0.10397	1.02469	0.734238	0.0178926	0.00712626	0.00457131	1.25448	0.916709	0.0368332	0.0068583	0.00539643	0.819783	0.734037	0.0143905	0.0088216	0.00569623	0.00638339	0.187429	1.04301	0.492975	0.12845	0.0137643	0.105432	0.829963	1.2243	0.029041	0.0137988	0.0857274	10.2647	0.00612604	0.00257617
	TARA_PSW_86_MAG_00266	98.3853	0.0169598	0.285881	0.17464	0.0112233	0.0037517	0.0119727	0.260409	0.209693	0.0210976	0.00649052	0.00448296	0.0109871	0.246549	0.20722	0.0123792	0.00343148	0.0367494	0.371518	0.263736	0.00838908	0.00287963	0.00345419	0.103819	0.0895751	0.00909082	0.00229598	0.00250719	0.275234	0.23157	0.00633383	0.00572293	0.00361771	0.00377213	0.0549424	0.303869	0.140902	0.0342308	0.0060772	0.0323095	0.290486	0.255038	0.0107646	0.00614306	0.0290007	0.928438	0.00391748	0.00245268
	TARA_PSW_86_MAG_00268	97.5651	0.288371	3.71158	2.50396	0.0202854	0.0087729	0.414862	7.63166	6.39966	0.484355	0.0411668	0.148376	0.0863017	2.69913	3.64112	0.114795	0.0302189	1.38168	14.3549	8.77699	0.0938408	0.0306267	0.038537	1.89943	1.29459	0.411908	0.0244261	0.0818002	35.2003	27.7042	0.325005	0.150133	0.0954929	0.139274	4.86924	25.0318	8.90412	1.32674	0.186646	9.21991	50.1187	46.2668	1.16692	0.289182	7.14611	3.25069	0.00822394	0.00341924
	TARA_PSW_86_MAG_00275	96.1634	0.270787	3.84197	2.59174	0.0241804	0.0139854	0.365092	7.21778	6.19515	0.421488	0.0412503	0.137526	0.0946286	2.67271	3.46398	0.112808	0.030984	1.17003	12.7885	7.74018	0.0799834	0.0322363	0.0506888	1.68053	1.20391	0.328288	0.0359932	0.0922963	30.695	25.1664	0.285739	0.143389	0.0806096	0.151293	4.20905	22.4916	7.60756	1.23837	0.166934	7.81824	44.6335	42.0025	0.998866	0.25702	6.38718	3.41069	0.01001	0.00430741
	TARA_PSW_86_MAG_00280	98.8773	0.385414	3.75835	2.67951	0.038093	0.0202246	0.542025	6.66609	6.18483	0.476462	0.0691573	0.110388	0.191954	4.54393	5.58789	0.230794	0.0529092	4.13578	30.8351	20.9713	0.168032	0.0599607	0.0970952	3.77565	2.77115	0.231764	0.035771	0.0446881	19.6301	15.4016	0.150643	0.075296	0.0449391	0.0744516	4.40103	17.6413	8.01596	1.18805	0.126819	3.30895	26.0169	24.6124	0.258059	0.138811	2.33883	2.61512	0.0192776	0.0103091
	TARA_PSW_86_MAG_00283	98.0532	0.203501	2.93993	2.00203	0.018173	0.00835085	0.441408	5.73168	5.31692	0.338712	0.0250443	0.0634538	0.135603	3.8587	4.87804	0.141551	0.0390267	3.78049	29.0157	19.2888	0.123188	0.0422722	0.0590125	3.0471	2.32272	0.195326	0.0148144	0.0294029	17.9359	14.2763	0.10698	0.0339847	0.029155	0.0373653	3.86574	16.1708	7.07179	1.01616	0.0765049	2.95527	24.3803	22.795	0.180575	0.0725651	2.05851	1.88572	0.00836738	0.00371394
	TARA_PSW_86_MAG_00285	98.5728	0.178819	1.67139	1.19748	0.041214	0.0116488	0.119025	1.55442	1.32804	0.135944	0.0411663	0.0517431	0.0833408	1.3417	1.23026	0.0859784	0.0205539	0.273134	1.87365	1.39579	0.051897	0.0311042	0.0195032	0.742739	0.617324	0.0636201	0.0215145	0.0244493	1.59591	1.3601	0.0369101	0.04002	0.017789	0.0245554	0.410787	1.74699	0.92411	0.243718	0.0394893	0.247035	1.58529	1.4737	0.0667088	0.0476567	0.217586	2.35603	0.0145464	0.0150241
	TARA_PSW_86_MAG_00302	97.149	0.0622565	0.655425	0.387174	0.142103	0.930655	0.0761601	0.659111	0.605809	0.063737	0.223338	6.05188	0.0159193	0.338128	0.378505	0.102256	0.171638	0.0928998	0.892112	0.673596	0.0557964	0.192779	0.388361	0.261664	0.203838	0.0547668	0.686549	2.11989	1.28204	0.841882	0.266494	0.902987	4.70608	3.95741	0.215636	0.930183	0.533732	0.267336	2.77277	0.168824	2.04923	2.09295	4.24505	6.25871	6.15756	0.463133	0.0275844	0.0104752
	TARA_PSW_86_MAG_00317	91.7675	3.36666	58.9226	35.2393	0.145402	0.0787385	7.50343	39.7104	40.7805	2.83187	0.307538	1.78945	0.0242391	0.553865	0.792611	0.0358938	0.0114059	0.161641	1.47578	0.880655	0.0257052	0.00954844	0.0155124	6.40576	4.87004	0.242726	0.0264861	0.0401981	13.6127	12.8805	0.148693	0.0742283	0.049822	0.111321	5.5307	20.257	6.79842	0.934328	0.075417	3.33376	22.0223	13.1037	0.843652	0.166832	4.19351	14.5734	0.085361	0.0072852
	TARA_PSW_86_MAG_00318	92.0212	0.282964	2.87035	2.69112	0.0959623	0.0431562	6.39552	61.3926	64.2607	5.04302	0.149879	1.16289	0.0630643	1.6826	2.1947	0.0773662	0.015612	0.349788	3.2591	2.01429	0.0373467	0.0137507	0.0107809	1.09772	0.85542	0.0749883	0.014717	0.0156303	5.29921	4.78991	0.0417831	0.0286569	0.0208946	0.0190639	1.34953	7.20663	2.72784	0.467021	0.0300462	1.19073	8.51082	6.01568	0.0754908	0.0349769	0.521892	3.04389	0.0103049	0.00537011
	Metagenome_centric_SAG_TOSAG00_18	87.0606	0.0972076	0.0663796	0.123567	0.0146875	0.00880279	0.11671	0.138261	0.158949	0.0205054	0.0187667	0.00731337	0.0412418	0.213942	0.271938	0.0218064	0.00723434	0.195199	0.438693	0.434158	0.0208276	0.00752006	0.00508227	0.135647	0.118655	0.0224264	0.00842588	0.00845627	7.72525	5.67724	0.0250162	0.0107178	0.00969645	0.0062495	20.1419	32.7875	13.8956	0.288401	0.0133987	5.26435	18.7269	9.18255	0.066331	0.0129367	0.622901	0.0930312	0.0102922	0.00993354
	Metagenome_centric_SAG_TOSAG00_8	58.4423	0.153149	0.255528	0.220003	0.0419159	0.0303605	0.0297629	0.12254	0.094752	0.0611299	0.0404975	0.0212206	0.0846685	0.401188	0.428947	0.0469734	0.0232713	0.326241	1.17853	0.935115	0.0428658	0.0191982	0.0207048	0.397876	0.282271	0.0415668	0.0238122	0.0253282	4.73725	2.77333	0.0591641	0.0290301	0.0302599	0.0225699	1.92096	5.77771	2.99708	0.0914369	0.03583	3.68527	17.5924	14.5404	0.107556	0.0327037	1.13587	0.182553	0.0769691	0.0544589
	Metagenome_centric_SAG_TOSAG23_30	75.1916	6.19893	2.71127	12.9554	0.0713554	0.0488472	0.250275	1.06636	1.05758	0.136905	0.0774568	0.0428392	1.37492	15.2385	8.83733	0.16385	0.0553011	1.68754	6.14055	7.59696	0.085331	0.0469862	0.0356388	8.32849	8.23476	0.124624	0.05245	0.0617861	5.36164	4.6262	0.0892811	0.0690227	0.0744139	0.0478312	4.14593	13.7296	6.95132	0.469359	0.0707385	0.332211	1.7952	0.963617	0.0776382	0.0698884	0.119166	11.6084	0.0699039	0.0602361
	Metagenome_centric_SAG_TOSAG39_3	58.7149	0.142608	0.199448	0.228872	0.0169183	0.0120407	0.0820784	0.142598	0.151532	0.0307992	0.0195203	0.0108732	0.21044	0.577418	0.397115	0.0275837	0.0175515	0.36312	0.537131	0.525516	0.0228347	0.0094683	0.00840967	0.33798	0.260591	0.0286424	0.0109029	0.0148901	8.89442	6.01573	0.0380117	0.017878	0.0110414	0.0125255	2.40458	4.30914	2.60831	0.0624097	0.0172349	3.8842	12.4375	7.93131	0.0503591	0.0202624	0.581534	0.458179	0.0185112	0.0191741
	Metagenome_centric_SAG_TOSAG41_5	83.9197	3.75224	2.46699	4.24488	0.0399879	0.0284103	0.381913	1.47928	2.62849	0.109967	0.0375844	0.0295917	2.34491	9.98812	11.4826	0.0921481	0.0297954	2.81756	7.4161	8.61312	0.0671434	0.0354823	0.0205561	3.78634	3.14829	0.111034	0.0344476	0.03237	28.7367	22.8497	0.0797558	0.0390265	0.0356534	0.0270089	7.69633	11.8831	7.84632	0.1286	0.0405419	0.98596	3.05583	1.64855	0.0554111	0.040713	0.132641	1.87797	0.0348061	0.029331
	TARA_AON_82_MAG_00280	86.338	2.83492	7.74609	4.43938	0.0156631	0.0088949	0.34614	2.19417	1.55631	0.179047	0.0140952	0.00785483	1.77044	15.8275	11.9107	0.0942347	0.00802559	4.06044	18.5199	15.5913	0.0515687	0.0198001	0.00950807	1.05682	0.602509	0.0372406	0.00643444	0.012442	4.43118	2.76705	0.0322653	0.0159503	0.0155855	0.0128068	0.66593	1.04138	1.34774	0.048658	0.0216241	0.195626	0.451932	0.397771	0.0253574	0.0136295	0.0472609	6.23002	0.0386222	0.0364101
	TARA_ARC_108_MAG_00215	99.5854	0.00490196	0.0158817	0.0274195	0.0142015	0.00923019	0.000986697	0.0240874	0.0185991	0.0200555	0.0129059	0.00781477	0.00467814	0.0314797	0.0250457	0.0156863	0.00715276	0.00603997	0.0233655	0.0211021	0.0159006	0.00421789	0.00756888	0.0202951	0.0192233	0.010923	0.00863754	0.00736713	0.0189679	0.0182523	0.0148572	0.00873526	0.00837904	0.00881092	0.00408864	0.0185203	0.0153174	0.0180127	0.00709602	0.0037671	0.0181262	0.0170166	0.0192958	0.00895593	0.00964	0.0210832	0.0097787	0.01202
	TARA_ARC_108_MAG_00224	98.922	0.155894	0.0470425	0.102703	0.0151264	0.0154014	0.00399442	0.0292772	0.0272276	0.0234427	0.0175165	0.00903002	0.0100319	0.211429	0.0703542	0.0244511	0.0119964	0.0120422	0.0355045	0.0400948	0.0223753	0.0123565	0.00441351	1.5816	1.5705	0.0311369	0.00815255	0.00851925	0.0353867	0.0235671	0.0192911	0.0116559	0.021524	0.00887941	0.0139739	0.0352099	0.0195858	0.0195137	0.014465	0.00565113	0.0253744	0.0494195	0.024772	0.0134239	0.01161	9.56182	0.0139477	0.0108766
	TARA_ARC_108_MAG_00234	96.0624	0.0135896	0.206859	0.191288	0.0826257	0.0512239	0.00552252	0.19658	0.172111	0.16633	0.0840548	0.0512792	0.0138109	0.144129	0.17236	0.118683	0.0435348	0.014779	0.170396	0.160439	0.123515	0.0227539	0.0344627	0.178057	0.174545	0.0738672	0.030738	0.0485041	0.180962	0.150519	0.119799	0.0493708	0.0581847	0.0412668	0.0332365	0.151063	0.147375	0.0957267	0.0488729	0.0249574	0.147817	0.163288	0.122344	0.0537224	0.0514913	0.152104	0.0489282	0.0566727
	TARA_ARC_108_MAG_00261	97.9025	0.0117321	0.206982	0.233135	0.154099	0.115157	0.00816394	0.273281	0.229801	0.225582	0.123915	0.0921041	0.00690795	0.161109	0.171757	0.190916	0.0617262	0.022271	0.216419	0.183089	0.148572	0.0419387	0.0551723	0.196163	0.214478	0.129961	0.050331	0.129173	0.208609	0.17484	0.186001	0.0672012	0.0985382	0.0948844	0.0302694	0.15882	0.180817	0.162086	0.091596	0.0319364	0.186823	0.218394	0.175342	0.0764556	0.0686684	0.180423	0.0799667	0.142441
	TARA_ION_45_MAG_00170	96.5421	0.0240381	0.0527309	0.0335146	0.000590679	0.000532895	0.00695974	0.0106643	0.00598383	0.00238198	0.00113641	0.000487952	0.0204619	0.101128	0.114072	0.00734496	0.000590679	4.33117	18.7549	15.6491	0.0264008	0.00331294	0.00262595	0.0543296	0.0377649	0.00359544	0.000513634	0.00105295	1.29336	0.708256	0.00595173	0.00214442	0.000520054	0.000564997	0.788935	2.68871	1.10155	0.0528914	0.00660019	1.42433	9.0244	6.87352	0.0184009	0.00335146	0.466848	0.0659698	0.647403	0.312347
	TARA_ION_45_MAG_00194	71.3039	0.0293346	0.0806437	0.0810745	0.0253884	0.0138951	0.00840454	0.0668096	0.0646231	0.0407669	0.0270709	0.00758359	0.0267945	0.14256	0.248222	0.0336182	0.0113226	0.18781	0.869577	0.636457	0.0375888	0.00802658	0.00660821	0.228463	0.177105	0.0292127	0.0156264	0.0108633	5.08437	2.86054	0.0424128	0.0188249	0.0173577	0.0151753	1.91632	6.20285	3.02123	0.0800179	0.0247869	3.96448	20.7141	17.2493	0.0838869	0.0258029	1.10733	0.0630747	0.0412017	0.0176503
	TARA_MED_95_MAG_00362	99.1252	0.0895887	0.135104	0.132939	0.0129795	0.00767561	0.0717188	0.107388	0.165202	0.0196596	0.0149922	0.00687051	0.0637658	0.23326	0.313623	0.0164446	0.00597294	0.0876358	0.22565	0.222642	0.0173259	0.00871462	0.00553775	0.0474571	0.0490456	0.0153567	0.00759401	0.00807272	0.575829	0.495052	0.0158952	0.0124899	0.0106838	0.0144863	0.285118	0.59644	0.258534	0.0242236	0.0148453	0.183954	0.724967	0.374359	0.0181908	0.0119894	0.0331068	3.0849	0.0254802	0.0265518
	TARA_MED_95_MAG_00389	86.9217	0.0640026	0.156543	0.104551	0.0208346	0.00861861	0.0102153	0.0560128	0.0506233	0.0305219	0.0233305	0.00945278	0.0396717	0.218457	0.191278	0.0239627	0.010994	0.167853	0.719242	0.577232	0.0289253	0.00579027	0.00474431	0.0996468	0.0810149	0.0182213	0.00971671	0.00486487	0.28052	0.191043	0.0319915	0.0131479	0.00987637	0.00984379	0.143512	0.323131	0.235381	0.0374624	0.0148683	0.133747	0.48783	0.356534	0.032868	0.0133206	0.035654	0.153815	0.0633248	0.03989
	TARA_MED_95_MAG_00398	97.697	0.388581	0.528056	0.824853	0.0391155	0.0208554	0.244442	0.61179	0.67772	0.129456	0.0425215	0.0238348	1.52372	8.24179	5.39957	0.0980412	0.016909	3.51646	9.41181	9.97801	0.122935	0.0152594	0.0113983	0.478985	0.326192	0.0502863	0.0128773	0.0245387	2.39931	1.66186	0.105486	0.0244676	0.0285847	0.013368	0.226466	0.466997	0.392748	0.0727203	0.03433	0.294849	0.974176	0.674577	0.0909092	0.024105	0.0571196	8.51724	0.0334839	0.0347709
	TARA_MED_95_MAG_00407	97.9736	1.75648	0.168369	2.64689	0.00843101	0.00603702	2.14737	4.93327	6.44487	0.310894	0.00925145	0.0161089	0.956212	5.53037	6.27878	0.0312198	0.00238787	1.75917	4.87889	5.03698	0.0151844	0.00903716	0.00351445	0.219231	0.187337	0.0471389	0.00171437	0.00495942	11.2389	9.06224	0.0291932	0.00553495	0.0097229	0.0133169	4.76494	5.54619	4.51592	0.0871204	0.00791057	0.730124	2.27744	1.01524	0.0148966	0.00658194	0.0601191	1.69653	0.0331118	0.0205724
	TARA_MED_95_MAG_00415	97.4535	2.7182	1.74242	3.01981	0.00924549	0.00304782	0.200295	1.01814	1.63815	0.085492	0.00873539	0.0058406	1.41804	6.26398	6.92981	0.038085	0.00724974	1.59423	4.53312	5.25552	0.0291073	0.00106482	0.00272901	2.6563	2.27455	0.057271	0.00575133	0.0125675	19.8277	15.772	0.0396918	0.0121594	0.00449522	0.00239107	4.81052	7.78489	5.05442	0.0707439	0.0146015	0.650289	2.36457	1.40389	0.0185101	0.0107311	0.0690988	2.01958	0.00834644	0.0101254
	TARA_MED_95_MAG_00422	97.4386	0.0274328	0.0942024	0.0780812	0.0327209	0.014767	0.00850124	0.0644028	0.0562372	0.0587382	0.0378076	0.0100188	0.0242167	0.149967	0.229309	0.0404429	0.0150763	0.158947	0.785167	0.583089	0.0518333	0.00473945	0.00596517	0.248696	0.167106	0.0352161	0.0113613	0.0140695	5.08506	2.89395	0.0559132	0.0193226	0.0225503	0.012301	1.98007	6.39723	3.19231	0.0938551	0.0228509	4.15605	20.686	16.9578	0.113697	0.0266769	1.18222	0.0771269	0.0436765	0.0277976
	TARA_MED_95_MAG_00428	92.4957	0.0332301	0.0613646	0.0444043	0.00127577	0.000622876	0.00784223	0.0168101	0.0195643	0.00219132	0.00130579	0.000607867	0.0247199	0.125153	0.164912	0.0102587	0.000622876	3.22711	13.4079	10.8702	0.0237819	0.00549332	0.000757958	0.0679235	0.0564041	0.00576348	0.00123825	0.00306935	1.03987	0.567755	0.00383482	0.00125326	0	0.00324946	0.593181	2.15143	0.979641	0.040517	0.00267912	1.08661	6.54877	4.99958	0.0102062	0.00631131	0.348203	0.0962306	0.8817	0.438993
	TARA_MED_95_MAG_00434	97.4257	4.03512	9.51095	6.43099	0.0484577	0.022241	0.506215	4.04459	2.93776	0.313148	0.044093	0.0179905	1.69117	15.8629	11.3586	0.137843	0.0207243	5.08807	22.8025	19.3139	0.0822689	0.0163489	0.0127158	1.50387	0.805741	0.0472764	0.0195965	0.0239612	8.10645	5.17345	0.0683076	0.0284972	0.0318091	0.0225301	1.04709	1.75639	2.5076	0.0832825	0.0282652	0.207018	0.502778	0.45173	0.0677794	0.0307099	0.0516304	7.57373	0.0421302	0.0433721
	TARA_MED_95_MAG_00470	98.8116	0.0964469	0.16877	0.244138	0.064002	0.0301676	0.00662189	0.141395	0.121253	0.115861	0.0613096	0.0253712	0.101438	0.410127	0.410589	0.080122	0.030488	0.156527	0.492996	0.529933	0.0835315	0.0147568	0.0201283	0.187331	0.157431	0.0404878	0.0233881	0.0229914	0.24346	0.203028	0.0892734	0.0401096	0.0367553	0.0297368	0.155855	0.258396	0.233862	0.0993941	0.0410079	0.127166	0.361241	0.298526	0.0953174	0.0386859	0.0538761	0.431663	0.0340393	0.0494396
	TARA_PSE_93_MAG_00214	99.0859	2.20363	3.06183	4.74308	0.0361036	0.0211486	2.50474	6.08525	6.53006	0.448903	0.0376618	0.0220012	4.17138	30.5501	13.3855	0.246992	0.018826	3.50339	10.2342	10.931	0.0771856	0.0100157	0.0111035	3.3037	2.31914	0.106625	0.0110251	0.0269503	21.0819	14.7382	0.079224	0.0232556	0.0119561	0.0212368	1.91861	3.6998	2.56247	0.0948258	0.0221188	2.51283	7.66632	5.3453	0.0578598	0.021717	0.352118	16.189	0.0131125	0.0250883
	TARA_RED_2018_MAG_00112	99.5548	1.26083	1.69975	1.94137	0.00175799	0.00210194	1.89413	2.79768	4.57907	0.157859	0.00605359	0.0143161	4.67432	21.163	25.6595	0.154527	0.00350833	8.38754	21.118	22.1836	0.0614531	0.0052816	0.00265227	0.399774	0.434551	0.0222041	0.00265991	0.00185735	10.2925	8.39229	0.0203162	0.00218602	0.00385228	0.00285864	7.14809	9.94146	6.97031	0.169691	0.00435675	0.573012	2.18031	0.893492	0.00560262	0.00210958	0.0704035	0.644409	0.00214016	0.00714659
	TARA_ARC_108_MAG_00274	99.6968	0	0.0161587	0.0229006	0.015167	0.00201074	0	0.001665	0.00534075	0.00679649	0.0726961	0.00314804	0.000791559	0.0190065	0.00569559	0.27186	0.00423075	0.000800658	0.0033937	0.00182877	0.00706944	0.00267492	0.0017105	0.0303977	0.0666365	0.0312347	0.000800658	0.00231099	0.00422165	0.00428534	0.00426714	0.001665	0.00178328	0.00246566	0.00248386	0.00580477	0.00763354	0.0155946	0.00230189	0.000918937	0.00262943	0.00610501	0.00403968	0.00317534	0.00329361	0.0403149	0.0304796	0.00359386
	TARA_ARC_108_MAG_00306	99.2425	0.000529566	0.00481667	0.00508442	0.00794051	0.00116921	0.000761622	0.00445371	0.00451321	0.0052302	0.0212213	0.00130011	0.00134771	0.00499815	0.00572704	0.0172228	0.00187728	0.00222834	0.00509037	0.00739904	0.00611678	0.00293046	0.000547416	0.00535516	0.00892229	0.00445966	0.00196951	0.000547416	0.00582522	0.00405504	0.00785423	0.0018029	0.00112756	0.00102641	0.000850875	0.00628636	0.00515285	0.0174816	0.00269245	0.000300484	0.00250502	0.00632504	0.0061138	0.0025675	0.00236817	0.00705691	0.00300186	0.000267758
	TARA_IOS_50_MAG_00155	99.8105	0.000289208	0.00129965	0.00123538	0.00283495	0	0.00030349	0.00187807	0.00256359	0.00208872	0.00401677	0.00161028	0.00030706	0.00124609	0.00226725	0.00367401	0.00171025	0.000314201	0.00220298	0.00324198	0.00252075	0.002128	0.00146032	0.00422029	0.00304561	0.00216013	0.00204588	0.00118897	0.00150674	0.00116754	0.00311702	0.00326698	0.0012211	0.00168883	0.000360617	0.00134964	0.00307774	0.00312773	0.00270284	0.000360617	0.00201017	0.00309916	0.00631615	0.00254217	0.00231723	0.0015353	0.00223154	0.00127466
	TARA_SOC_28_MAG_00066	95.6485	0.149603	1.89231	2.7079	0.0651985	0.0019787	0.0631167	0.879394	0.98366	0.319255	0.0991177	0.0130585	0.0235896	1.03652	1.17962	4.84022	0.0104093	0.0738823	0.680606	1.01314	0.529526	0.0140572	0	2.37337	2.97016	0.574291	0.0061002	0.00852434	1.87726	1.1892	0.713357	0.0155013	0.0013457	0.000890882	0.190621	2.39565	1.12822	6.42876	0.973345	0.162849	1.20474	1.1818	0.952123	0.0512867	0.0963747	0.306815	0.0220095	0.00558911
	Metagenome_centric_SAG_TOSAG00_10	92.7659	6.24112	8.44202	8.6061	0.00788442	0.00328741	3.40905	9.21146	6.37535	0.598479	0.00764577	0.0179644	3.22828	13.0523	9.72084	0.0774719	0.00210609	1.99907	3.90626	3.78933	0.0145458	0.00187042	0.000862125	1.72456	1.50639	0.0167175	0.00108288	0.00511905	3.61446	2.5102	0.0124068	0.0029533	0.00391089	0.00481179	3.44466	11.6258	4.56624	0.184611	0.0037498	1.64756	6.68391	4.62719	0.0210878	0.0029354	0.316853	36.1366	0.0162193	0.00485654
	Metagenome_centric_SAG_TOSAG00_13	90.5177	0.375794	0.409385	0.468717	0.0510231	0.00686018	12.3014	27.7235	28.3634	2.03148	0.0237505	0.0815083	3.01687	13.701	16.9011	0.183034	0.00871998	33.2522	51.8952	49.9114	0.183429	0.0198894	0.00903483	8.26991	5.29257	0.189161	0.0102783	0.042199	48.8284	38.6284	0.173391	0.0258504	0.0129599	0.0221148	44.0193	83.9235	58.3274	4.48643	0.0322196	32.989	71.5647	56.2126	0.407744	0.0419242	5.87171	0.869521	0.00502973	0.00589426
	Metagenome_centric_SAG_TOSAG23_28	93.3236	31.6995	35.5831	34.5434	0.0407122	0.0293055	3.52364	10.1017	10.1919	0.710585	0.0370216	0.0419513	15.5695	48.1147	35.1163	0.337573	0.0285407	10.8085	19.7431	19.0386	0.0860162	0.0342618	0.026267	17.9265	15.3938	0.0803188	0.0275654	0.0341907	8.14998	5.53075	0.0445422	0.0305949	0.0250724	0.0326344	5.49821	15.461	8.22461	0.166537	0.0330909	1.15854	4.24559	2.68678	0.0366214	0.029178	0.196545	65.7159	0.0884737	0.0544134
	Metagenome_centric_SAG_TOSAG23_29	86.8855	39.7323	42.193	43.9111	0.0349277	0.0131267	4.42516	12.4737	12.9015	0.834086	0.0241772	0.0390528	21.7626	64.0768	47.6254	0.39338	0.0160697	11.0922	20.2133	19.6116	0.0731591	0.0154938	0.0126418	24.3089	20.5926	0.0957027	0.0126054	0.0230922	9.04253	6.08724	0.0348823	0.0150149	0.0111203	0.0185429	5.74978	16.038	8.62729	0.169204	0.0173972	1.152	4.29411	2.83524	0.0237256	0.0146785	0.182892	69.8219	0.0641484	0.0258079
	Metagenome_centric_SAG_TOSAG41_1	24.6705	0.0610871	0.0731678	0.0773439	0.0104889	0	2.13666	5.22088	5.15838	0.388693	0.00254807	0.00979282	0.537794	2.36816	2.95617	0.0287793	0.000381303	5.77855	9.77865	9.39249	0.0254141	0.00259649	0.00248149	1.49959	0.926293	0.0371861	0.00163415	0.0057377	9.42672	7.02334	0.0322897	0.00349225	0.00394013	0.000792868	7.89135	19.277	11.5801	0.736126	0.00373435	5.87198	15.0234	11.1862	0.0653238	0.004618	1.00618	0.147522	0.00158574	0.00108944
	Metagenome_centric_SAG_TOSAG41_19	52.8967	1.98441	3.41027	1.94638	0.0153914	0.00699906	0.17287	0.351265	0.339414	0.0411114	0.0129855	0.0168982	4.39573	11.0989	13.4658	0.0672282	0.0102718	5.34477	10.2411	9.26575	0.0424723	0.0108145	0.00578394	16.3701	14.5979	0.0936043	0.0121754	0.0164445	7.07584	4.40603	0.0337316	0.0111385	0.00130422	0.0107335	1.39467	2.94068	1.76418	0.056519	0.014233	0.280602	0.679824	0.504588	0.024035	0.0132933	0.0501275	2.05874	0.00900804	0.0121916
	Metagenome_centric_SAG_TOSAG41_24	82.3479	0.276538	0.256796	0.292441	0.0347612	0.0186621	0.396829	0.762204	0.733734	0.089026	0.0321482	0.0249651	0.111783	0.462186	0.753396	0.0549981	0.0229928	3.16535	7.31271	6.49826	0.0672684	0.0308937	0.0172996	0.333459	0.316364	0.0392425	0.0242935	0.0218966	2.67364	1.99669	0.0352669	0.0275512	0.0175852	0.0214913	0.600143	1.75179	0.813848	0.0964175	0.0367683	4.47097	19.6787	11.8165	0.109101	0.0378993	0.843564	0.27274	0.0249304	0.0183533
	TARA_AON_82_MAG_00137	97.9094	20.8096	21.2202	25.5227	0.0068109	0.00731541	0.167046	0.643507	0.612751	0.0542265	0.00496103	0.00910362	5.84946	31.0401	24.0564	0.286725	0.00551038	0.775672	1.6317	1.81451	0.0194041	0.00517124	0.00482649	10.103	10.0351	0.0917902	0.00452939	0.00674363	1.38043	1.1683	0.0159818	0.00756486	0.00322607	0.00737147	0.632116	1.73712	0.857523	0.0608693	0.00498905	0.832334	2.36464	2.14846	0.0171478	0.00431077	0.170088	75.7253	0.0385026	0.0167217
	TARA_AON_82_MAG_00160	96.6852	11.583	11.4233	14.9668	0.00794921	0.00545048	0.17437	0.466872	0.526868	0.0427979	0.00910797	0.00643042	2.78617	18.4088	11.9302	0.271306	0.00584627	0.714327	2.89907	2.27808	0.023304	0.00587726	0.002215	4.78575	4.60103	0.0777277	0.00396745	0.00954191	2.67365	2.06732	0.0358835	0.00821386	0.00466605	0.00677376	0.423638	1.44085	0.557253	0.0514028	0.00779423	0.159611	0.650209	0.535389	0.0129061	0.00498077	0.0370756	47.6174	0.0250898	0.017503
	TARA_AON_82_MAG_00272	92.234	46.4672	49.4858	50.985	0.0210787	0.00426786	5.54074	15.9792	16.5599	1.10076	0.0128106	0.0371818	25.5882	74.3917	56.3509	0.478638	0.00470451	15.8202	28.5212	27.8452	0.0690957	0.00754975	0.00226774	29.2185	24.5023	0.10508	0.00290862	0.0182581	12.205	8.33337	0.0230472	0.00560597	0.00256353	0.015353	8.21233	22.2906	11.7797	0.20284	0.00545807	1.51526	5.75806	3.67769	0.0143776	0.00403897	0.198392	78.2223	0.0655884	0.0233852
	TARA_AON_82_MAG_00275	82.8289	9.31692	4.42567	5.94102	0.011228	0.00387916	1.4802	10.0424	10.9117	0.688078	0.0116878	0.02617	7.29231	34.5956	35.9351	0.365367	0.0119751	25.2403	58.555	59.6315	0.311935	0.0356596	0.0157465	26.4738	26.2812	0.314334	0.00343378	0.0152293	20.9918	15.1498	0.102331	0.0136202	0.00854853	0.00678854	14.4913	31.7071	16.5732	0.773807	0.0141158	1.77539	8.54989	4.93216	0.0355015	0.00466937	0.324291	49.4489	0.0144391	0.00354872
[truncated: 132 more rows]
[truncated: 892 more columns]

## Sheet: Vertical coverage corrected
	Vertical coverage of MAGs and SAGs across TARA Oceans metagenomes
[truncated: 719 more rows]
[truncated: 903 more columns]

## Sheet: Vert cov corr. 0.8-2000
	Vertical coverage of MAGs and SAGs across TARA Oceans metagenomes for the size fraction 0.8-2000 microns
[truncated: 716 more rows]
[truncated: 88 more columns]

[truncated: 3 more sheets: Vert cov corr. Stations, Absence Presence, Percent mapped corrected]
