# Supplementary material for: Functional repertoire convergence of distantly related eukaryotic plankton lineages abundant in the sunlit ocean
Source: Cell Genom. 2022 Apr 28;2(5):100123. doi: 10.1016/j.xgen.2022.100123 (PMC9903769; doi:10.1016/j.xgen.2022.100123)
Supplement: Table S6. Functional profiling of the non-redundant MAGs and SAGs based on EggNOG, related to Figure 3 [file mmc8.xlsx]

## Sheet: Functions
	Occurrence of functions (EggNOG annotation) across the MAGs and SAGs
							TARA_ANE_2018_MAG_00101	TARA_AON_82_MAG_00012	TARA_AON_82_MAG_00097	TARA_AON_82_MAG_00118	TARA_AON_82_MAG_00125	TARA_AON_82_MAG_00137	TARA_AON_82_MAG_00159	TARA_AON_82_MAG_00160	TARA_AON_82_MAG_00189	TARA_AON_82_MAG_00198	TARA_AON_82_MAG_00229	TARA_AON_82_MAG_00271	TARA_AON_82_MAG_00272	TARA_AON_82_MAG_00274	TARA_AON_82_MAG_00275	TARA_AON_82_MAG_00276	TARA_AON_82_MAG_00278	TARA_AON_82_MAG_00280	TARA_AON_82_MAG_00281	TARA_AON_82_MAG_00283	TARA_AON_82_MAG_00284	TARA_AON_82_MAG_00285	TARA_AON_82_MAG_00286	TARA_AON_82_MAG_00290	TARA_AON_82_MAG_00292	TARA_AON_82_MAG_00295	TARA_AON_82_MAG_00297	TARA_AON_82_MAG_00298	TARA_AON_82_MAG_00299	TARA_AON_82_MAG_00300	TARA_AON_82_MAG_00301	TARA_AON_82_MAG_00302	TARA_AON_82_MAG_00303	TARA_AON_82_MAG_00304	TARA_AON_82_MAG_00305	TARA_AON_82_MAG_00306	TARA_AON_82_MAG_00307	TARA_AON_82_MAG_00310	TARA_AON_82_MAG_00312	TARA_AON_82_MAG_00313	TARA_AON_82_MAG_00314	TARA_AON_82_MAG_00315	TARA_AON_82_MAG_00316
	Functional_name	Function_ID	SUM groups A B C D	COG_categories	NOTES (enrichment)	P_value	Group_C	Group_C	Group_C	Group_C	Group_D	Group_B	Group_C	Group_B	Group_C	Group_C	Group_C	Group_C	Group_B	Group_B	Group_B	Group_B	Group_A	Group_B	Group_B	Group_A	Group_E	Small_Animals	Small_Animals	Small_Animals	Group_B	Group_B	Group_C	Small_Animals	Group_A	Group_C	Group_D	Group_B	Group_B	Group_D	Small_Animals	Group_B	Group_B	Group_D	Small_Animals	Group_B	Small_Animals	Group_A	Group_D
	transposition	COG2801	71152	L		0.156	5	5	4	4	5	8	3	6	20	8	4		1	1	1	2	1	17	5	5		1	4	17	3	7	2	43	2	10	7	8	4	2	30	22		3	28	1	31	14	15
	response_to_abiotic_stimulus	COG0666	29863	G		8.52e-32	43	28	45	62	137	148	37	130	33	16	21	22	85	106	63	67	51	41	129	108	20	30	62	32	49	36	45	87	41	23	87	103	14	70	65	110	30	34	40	38	34	122	140
	protein_kinase_activity	COG0515	21539	KLT		4.84e-16	30	22	30	25	214	50	59	49	37	25	24	22	33	24	17	35	37	13	79	60	20	23	23	16	30	23	13	31	27	21	114	90	20	53	47	78	20	39	16	33	19	87	86
	peptidyl-tyrosine_sulfation	COG0457	19084	S		7.95e-17	37	25	36	35	142	73	41	68	46	16	29	17	55	33	34	39	35	33	58	60	16	13	12	5	55	37	15	11	15	28	77	63	26	30	26	51	19	26	19	20	10	75	78
	microtubule_motor_activity	COG5059	18425	Z	C	6.89e-25	36	15	38	38	115	97	22	110	42	16	39	10	86	16	57	66	38	31	110	58	80	10	15	5	59	16	31	17	20	34	92	62	4	38	23	36	20	17	10	26	12	93	64
	Ca2_-binding_protein_(EF-Hand_superfamily	COG5126	18142	DTZ		9.78e-35	27	6	28	25	80	103	12	76	29	8	16	5	71	27	48	48	32	18	102	75	55	24	23	19	84	35	18	35	18	14	72	60	17	86	73	54	33	38	89	58	20	126	157
	arylsulfatase_activity	COG3119	17234	P	D	3.23e-31	1				295	26	10	29	3				38	44	11	39	12	5	33	14	1	5	12	4	4	50		14	38	3	151	1	1	67	16		1	71	5	20	5	36	189
	guanyl-nucleotide_exchange_factor_activity	COG5184	14531	DZ		9.7e-17	22	11	24	28	127	63	10	79	18	12	15	10	63	19	44	51	15	22	88	38	30	9	9	8	97	23	13	7	16	16	87	137	23	37	16	122	40	18	4	35	8	41	61
	helicase_activity	COG0553	14497	L		3.19e-09	46	23	30	36	60	38	26	38	47	18	19	26	37	31	17	25	17	17	44	54	9	8	10	11	23	21	24	23	8	27	59	41	10	30	24	33	13	14	1	11	11	66	55
	oxidoreductase_activity,_acting_on_CH-OH_group_of_donors	COG1028	13464	IQ		0.000163	29	21	34	29	84	52	42	46	31	23	12	22	56	32	20	16	28	11	49	31	18	2	21	6	28	20	14	13	14	18	41	57	5	23	14	32	12	14	18	19	10	57	47
	heat_shock_protein_binding	COG0484	13035	O		8.31e-09	51	34	43	47	66	49	48	36	41	18	26	27	26	28	18	13	29	12	29	47	12	12	11	9	24	13	24	10	13	23	50	50	6	17	18	37	7	10	12	14	11	65	31
	voltage-gated_potassium_channel_activity	KOG0498	12860	U		2.97e-22	9	4	8	6	35	32	4	24	8	1	18	4	20	37	11	16	42	2	24	139	41			2	15	54	4	1	22	15	52	27	16	46	1	49	8	40	6	6	4	192	71
	dynein_light_chain_binding	COG5245	12443	Z	C	8.74e-37	27	2	14	19	45	36	1	66	10	2	17	4	49	8	45	79	20	45	127	36	68	10	13	12	51	20	26	43	26	19	71	39	64	59	45	38	9	42	13	22	11	24	77
	regulation_of_response_to_stimulus	COG4886	12402	S		0.001	33	15	31	30	87	51	52	53	22	11	13	12	31	20	17	31	20	23	43	30	10	30	28	22	34	23	24	32	7	16	44	61	20	10	42	38	21	5	23	9	20	43	25
	protein_serine/threonine_kinase_activity	KOG0032	12027	T		5.47e-24	16	11	17	13	60	61	30	67	20	10	18	6	41	21	43	27	23	29	52	58	112	2	4	3	34	34	13	3	18	7	37	33	11	28	6	30	13	16	6	11	4	68	51
	helicase_activity	COG0513	11333	L		7.49e-07	40	38	44	42	40	28	38	28	32	36	26	32	29	24	14	10	25	13	34	25	15	14	11	9	30	15	18	13	6	20	24	43	8	8	25	24	7	11	6	8	9	39	24
	SET_domain	COG2940	10920	K		5.1e-14	30	15	29	42	49	34	16	33	34	16	12	9	30	22	20	21	39	18	42	48	1	30	80	25	19	18	27	63	13	17	36	31	6	16	82	32	8	16	59	15	24	72	34
	cyclic_nucleotide_binding	COG0664	10893	T		1.91e-23	8	8	8	12	64	54	8	84	13	3	26	5	31	12	25	50	26	13	72	53	50	2	7		29	32	3	4	17	16	53	4	4	56	6	13	12	25	8	5	2	73	93
	translation_initiation_factor_activity	COG5022	10483	Z		8.99e-43	5	3	4	6	70	22	12	51	9	5	12	3	37	11	16	35	26	14	37	57	5	21	11	8	24	15	4	29	16	8	68	19	5	19	39	6	12	19	18	9	9	61	36
	membrane_depolarization_during_action_potential	KOG2301	10452	U		4.24e-25	25	14	16	9	37	15	4	26	9		6	3	9	13	9	15	37	10	24	61	22	13	2	5	24	32	10	15	19	9	46	93	59	71	31	159	8	48	7	22	11	109	74
	methyltransferase_activity	COG0500	10163	Q		4.53e-06	31	25	30	26	47	31	31	27	29	22	19	16	25	33	14	10	24	9	29	39	7	11	6	3	21	7	13	4	12	16	33	42	9	7	17	33	7	7	3	12	3	41	24
	interleukin-8_biosynthetic_process	KOG4308	9943	S		1.43e-13	10	5	8	13	32	24	12	34	5	2	4	7	17	13	9	20	31	13	30	74	15	2	3	1	30	18	8	2	10	5	29	23	18	22	1	34	10	11		5	1	82	29
	anaphase-promoting_complex_binding	COG2319	9835	S		3.3e-17	27	11	23	25	44	34	13	42	16	9	13	9	24	16	22	24	12	21	51	23	32	16	10	15	34	7	20	14	6	17	43	60	26	20	25	32	20	20	12	4	12	29	62
	Peptidyl-prolyl_cis-trans_isomerase	COG0545	9799	O		6.37e-12	29	24	28	28	54	29	32	28	32	14	17	11	20	33	9	5	28	3	24	27	3	7	5	3	6	24	12	2	11	13	30	41	3	15	6	36	5	9	2	13	2	60	23
		2D25Z	9661	S									2
	(ABC)_transporter	COG1132	9116	V		8.67e-15	14	6	12	10	55	36	21	29	19	15	13	4	35	23	16	28	20	17	35	33	18	6	15	13	30	13	13	16	10	10	41	28	9	23	9	15	14	15	10	15	19	35	52
	spore_germination	COG0697	9042	EG		1.06e-16	24	18	23	16	37	22	34	24	21	13	18	22	12	26	6	8	22	15	26	26	9	2	5	1	13	14	14	8	9	16	15	30	4	6	6	17	3	9	15	10	8	51	13
	protein_serine/threonine_phosphatase_activity	COG0631	9022	T		8.75e-13	15	15	17	17	59	28	24	34	21	24	13	15	21	16	11	11	25	11	34	39	38	4	5	4	20	21	8	3	9	16	31	26	3	13	7	21	7	5	1	21	3	45	21
	cell_redox_homeostasis	COG0526	8767	CO		1.79e-05	30	24	27	32	63	25	32	22	42	18	17	25	22	20	11	4	16	5	18	27	18	6	9	5	23	13	14	11	10	14	36	45	9	10	23	23	2	11	7	7	9	30	29
	ATPase_activity	COG1131	8575	V		2.69e-09	16	13	22	19	35	12	12	23	27	20	32	9	17	36	9	21	10	17	24	24	17	2	5	7	30	16	12	8	12	25	29	16	4	26	7	14	13	22	7	5	7	27	44
	PPIases_accelerate_the_folding_of_proteins._It_catalyzes_the_cis-trans_isomerization_of_proline_imidic_peptide_bonds_in_oligopeptides	COG0652	8181	O		0.002	25	25	28	23	42	17	32	26	30	19	13	19	16	21	9	11	16	7	30	24	4	4	7	3	16	10	14	3	5	15	30	28	5	4	5	14	8	3		9	1	38	15
	Ribonuclease_H_protein	KOG1075	7936	E		0.239	3		1	2	4			1							1	1		2	4	10	2	1	10	9	3		4	416	1		2	6		1	14	4	1		18	1	15	7	8
	ubiquitin_protein_ligase_activity	COG5021	7638	O		3.76e-29	13	10	10	14	42	31	9	34	14	5	10	11	35	17	22	28	9	13	39	14	13	16	6	5	29	18	12	9	10	9	38	46	16	17	25	33	12	19	9	9	9	26	45
	Major_facilitator_Superfamily	COG0477	7316	EGP		4.4e-12	14	11	12	8	52	34	14	36	14	9	10	7	29	12	15	16	15	7	30	25	13	3	8	5	11	6	9	8	6	10	29	15	2	21	13	15	5	12	3	10	3	36	65
	dioxygenase_activity	COG5285	7230	Q		2.46e-20	3	1	2	3	29	11	3	13	6	1	1	1	25	6	5	8	5	1	17	11	2	1	2	2	6	4	2	3	2	3	13	6	1	78	6	5	1	35	2	8	1	12	261
	detection_of_mechanical_stimulus	KOG3599	7127	E		5.63e-33	4		6	4	30	34		37	10		3	2	19	12	16	25	6	12	27	21	1	1	1	5	22	18	11	5	15	6	30	53	38	42	8	64	14	20	1	10	3	36	73
	ATPase_activity	COG0464	6752	O		0.062	12	12	14	10	20	20	26	21	13	11	9	13	21	13	17	14	13	15	26	15	8	3	6	3	19	6	8	6	12	14	20	26	2	7	13	13	7	9	2	9	5	20	21
	Belongs_to_the_glycosyl_hydrolase_3_family	COG1472	6550	G	D	2.5e-28	1		1	1	104	11	3	14	3	1	3		14	4	6	11	4		11	11	1				4	7		1	7	3	56	1		39		1	4	49		9	1	18	88
	Is_probably_a_protein_kinase_regulator_of_UbiI_activity_which_is_involved_in_aerobic_coenzyme_Q_(ubiquinone)_biosynthesis	COG0661	6473	I		6.17e-29	22	20	23	25	12	12	28	10	23	13	17	16	9	37	3	5	18	7	6	31	2	2	3	1	3	16	12		9	13	8	22	4	4		16	2	3		2		25	10
	phosphatase	COG2453	6157	T		1.42e-32	8	6	8	10	37	31	9	28	11	8	10	6	25	24	14	16	10	15	24	18	23	6	8	5	13	14	6	8	7	5	24	39	12	8	10	37	15	1	11	14	10	27	18
	acid_phosphatase_activity	COG1409	6036	S		4.7e-15	9	6	13	10	48	23	12	23	13	6	12	5	12	10	13	4	3	6	24	10	5				11	9	6	1	10	10	29	10	1	9	1	5	4	12	2	9		17	43
	amino_acid	COG0814	5992	E		0.001	10	8	9	10	59	16	27	19	14	6	21	6	14	23	5	10	6	10	22	24	5	1	3	3	10	10	4	3	12	12	38	9	1	4	6	8	8	7	8	7	4	17	7
	helicase_activity	COG1643	5968	L		0.139	20	18	20	21	20	13	17	17	15	11	13	18	14	13	14	13	6	10	20	9	4	4	9	6	9	8	13	12	5	10	17	18	1	16	13	17	10	6	2	4	8	18	21
	calcium_ion_binding	KOG1217	5918	O		1.14e-23	7	4	9	3	40	10	3	21	5	1	3		9	11	5	18		4	26	7	6	12	16	5	17	15	7	26	5	8	27	39	17	45	24	50	1	35	10	4	11	10	89
	procollagen-proline_4-dioxygenase_activity	KOG1591	5811	S		7.44e-20	12	9	13	8	35	10	29	5	11	6	9	9	6	13	5	2	19	2	8	28		4	8	2	2	11	7	6	10	7	20	8	3	5	11	6		1	11	6	4	37	19
	actin_binding	COG5069	5744	Z		1.45e-25	5	3	5	5	13	4		8	2		10	8	7	5	3	9	19	1	12	64	1	20	18	14	8	5	6	31	16	11	12	23	28	18	46	31	4	14	23	2	19	78	30
	Belongs_to_the_peptidase_S8_family	COG1404	5728	O		3.86e-15	5	3	5	6	36	8	14	10	12	14	12	3	10	5	9	6	6	8	11	12	34	5	3	4	7	7	4	2	6	12	43	11	17	22	8	18	2	7	3	6	1	21	45
	Pfam_Adenylate_and_Guanylate_cyclase_catalytic_domain	COG2114	5696	T		0.013	4	2	5	3	25	20	25	35	13	5	27	3	20	1	13	22	9		30	16	6	3	3	9	12	7	2	9	8	25	26	24	9	11	17	21	4	6	19	7	9	27	26
	beta-galactosidase_activity	COG3250	5681	G	D	9.76e-33		1	1	1	59	8	4	3	4	1	4	1	9	3	7	7	6	3	3	11		1	2	1	6	3	2	4	14	2	34	7	1	33	4	5	1	26	1	7	3	13	69
	RNA_polymerase_II_transcription_regulator_recruiting_activity	COG5147	5564	ADK		8.7e-16	8	8	9	9	35	25	9	24	7	8	10	10	16	10	9	8	5	6	20	23	38	1	2	1	17	6	8	2	6	5	24	17	1	11	2	11	4	6	1	1		24	33
	transferase_activity,_transferring_glycosyl_groups	COG4870	5516	O		2.19e-17	11	10	11	7	70	29	11	25	10	6	12	7	15	11	9	13	3	8	30	9	15		6	2	8	13	7	6	3	4	25	9	2	6	9	4		9	10	20	1	15	21
	hydrolase_activity,_acting_on_ester_bonds	COG0596	5470	S		9.31e-05	18	13	19	17	33	11	24	14	19	20	20	13	16	15	10	4	12	7	11	16	8	5	4	7	16	8	12	8	9	13	18	26	3	2	8	30	8	4	4	4	6	20	11
	aldo-keto_reductase_(NADP)_activity	COG0656	5415	S		9.74e-20	5	3	6	6	52	16	16	14	10	3	1	6	9	25	6	7	12	5	19	29	3	3		1	2	5	2	1	8	1	28	7	1	11	4	6	2	8	3	14	4	26	17
	ATPase,_P-type_transporting,_HAD_superfamily,_subfamily_IC	COG0474	5415	P		1.98e-13	8	9	9	8	19	18	12	19	16	12	17	8	15	11	11	14	5	15	26	12	45	9	8	7	20	8	7	14	5	8	15	24	8	7	20	11	4	9	7	8	12	6	14
	macromolecule_glycosylation	KOG1021	5260	S	A	1.3e-34	2	1	3	1	7	7	2	3	6		6	4	7	6	2	1	25	3	5	43			1	2	1	2	2		23	4	3	2		1		2		1			1	71
	ubiquitin-protein_transferase_activity	KOG0800	5259	O		9.3e-06	14	10	14	13	27	23	17	19	16	3	11	7	15	6	11	5	9	4	14	16	6	2	4	1	11	3	8	4	6	7	16	33	4	8	7	20	7	4	3	7		28	17
	chromatin_organization	COG5076	5148	BK		4.41e-06	13	6	11	13	42	16	16	10	12	10	10	9	11	14	11	10	5	12	13	11	8	9	6	6	10	4	8	15	4	5	30	35	11	15	10	11	5	12	4	5	7	17	33
	protein-cysteine_S-palmitoyltransferase_activity	COG5273	5147	S		9.93e-13	13	9	10	13	22	23	16	24	11	5	7	8	14	10	9	10	11	4	15	15	27	6	7	4	6	7	3	1	3	2	14	11	2	5	5	11	8	4	2	16	5	21	12
	nitrile_biosynthetic_process	KOG0379	5134	P		2.12e-18	14	7	14	14	24	23	7	17	15	4	17	8	22	7	14	11	10	3	24	21	19		5	6	14	15	12	3	5	16	21	24	11	9	4	28	7	6	4	10	1	24	20
	polygalacturonase_activity	COG5434	5046	M		2.2e-20					80	12	1	8	2	2		1	6	5	8	6			5	8					3	1			3	2	29	1		25				31	1	7		2	109
	GTP_binding	COG1100	5021	S		2.45e-12	12	5	12	12	25	28	10	28	9	8	11	6	17	3	17	5	5	4	20	11	37	14	16	15	20	6	8	17	5	10	20	12	2	7	32	13	7	5	24	10	15	9	10
	semaphorin-plexin_signaling_pathway	KOG3610	4976	BQ		4.21e-40	4		4	2	7	12		14	3	1	2		24		20	15	17	7	32	29	7	2	1	1	16	3	5		31	3	10	33	64	10	4	47	1	6	1	1	3	42	7
	Superfamily_I_DNA_and_RNA_helicases_and_helicase_subunits	COG1112	4942	L		0.011	13	13	13	18	13	10	12	9	6	6	8	11	8	9	5	12	5	10	10	11	1	4	6	5	8	8	11	8	7	8	14	23	5	7	9	20	3	5	3	10	3	17	16
	synthase	COG3321	4927	Q		1.1e-13	2	3	2	2	8	4		6	14	9	15	1	5	10	2	6	20	3	12	56	1	1			4	1	2	1	8	7	17		3	17		1		9		1	1	37	20
	Belongs_to_the_glycosyl_hydrolase_32_family	COG1621	4910	G		4.57e-23	1	1	1		65	5	1	3	1	2		1	6	4	4	3	3	1	5	7	1				6	5	1		4		26			29			2	34		13		11	107
	phosphoprotein_phosphatase_activity	COG0639	4885	T		0.00079	16	10	14	16	23	13	13	10	12	10	9	11	13	9	7	3	10	4	14	16	26	4	5	2	16	4	14		2	9	16	26	5	2	3	18	4	7	3	7	3	9	17
	alpha-galactosidase	KOG2366	4856	G	D	3.31e-31					86	11	2	6	2				7	2	1	5	1		8	11	1			2	1	4		1	6	2	39			14	2	1	1	28	1	8		6	63
	phosphatidylinositol_kinase_activity	COG5032	4839	BDLTU		9.64e-12	10	6	6	9	16	16	10	19	12	10	10	10	20	6	15	15	10	13	30	15	8	10	1	10	14	5	9	11	14	6	16	6	6	12	6	8	5	15	2	3	6	16	22
		2BFIX	4744	S		3.74e-22		1	1		43	17		56		1	2	4	7	3	4	23	2	2	31	15					3	17	1		9	1	42	1	2	18		1	10	9				33	32
	endonuclease_activity	KOG4197	4723	S	C high	8.19e-30	18	18	16	17	8	4	43	2	5	13	8	16	5	5	2	3	5	3	7	16	1	1	1		2	3	12	1	7	5	1	18	1	4		16		1			1	10	8
	protein_modification_by_small_protein_conjugation	COG5078	4653	O		3.18e-05	14	9	13	16	29	17	14	20	13	13	12	9	15	10	6	11	4	3	28	13	18	4	7	5	13	6	5	5	7	4	13	15	5	6	11	13	8	2	3	4	5	17	12
	protein_serine/threonine_kinase_activity	KOG0583	4565	G		9.86e-23	6	5	7	7	18	12	10	12	4	9	5	5	11	4	4	5	14	5	13	23	43	3	4		17	5	3	2	8	5	13	6	1	6	12	4	6	5	4	7	3	29	18
	drug_transmembrane_transporter_activity	COG0534	4459	V		4.23e-17	15	13	17	12	18	4	23	7	16	10	6	7	5	15	4	2	8	4	5	15	2				4	3	11		3	9	11	14	2	8		7	2	5	1	2		20	21
	tRNAPhe_(7-(3-amino-3-carboxypropyl)wyosine37-C2)-hydroxylase_activity	KOG2132	4452	IQ		3.35e-18	12	9	13	10	25	6	5	18	11	1	4	9	6	18	7	4	16	2	14	27		1	2	1	7	14	8		7	3	20	10		4	3	8	3	6	1	6	1	37	12
	macromolecule_localization	KOG1471	4447	S		5.46e-05	9	5	8	1	19	20	27	19	10	5	2	2	16	16	7	7	12	7	21	14	4	1	6	4	2	4	3	2	7	3	12	11	2	5	8	9	1	4	3	7	3	23	11
	WD_repeat-containing_protein	KOG0266	4431	B		5.98e-16	9	3	13	10	27	14	2	20	12	5	15	4	15	6	5	9	8	8	16	12	13	5	8	2	13	6	6	5	9	10	19	27	11	14	2	13	5	7	2	12	1	13	23
	calcium-_and_calmodulin-responsive_adenylate_cyclase_activity	COG2931	4273	Q		9.4e-13	2		1		26	7	5	14	6	6	4		3	7	7	15	3		28	8	1		3	2	14	3	1		7	8	16	5	4	26		2	3	14		12		18	59
	transferase_activity,_transferring_glycosyl_groups	COG0438	4267	M		2.84e-19	6	6	7	7	24	18	7	9	12	6	8	6	17	7	7	8	7	6	10	13	2	2	4		11	8	4		5	6	15	16	5	2	1	18	11	3	2	8		14	8
	serine-type_endopeptidase_activity	COG5640	4261	O		4.5e-24	1		2	5	7	6	17		12	15	1	2	1	3	1	2	8		2	11	1	21	54	30	1	3	1	74	6	7	4	4		13	87	3	1	10	62	2	31	14	24
	carbohydrate_transport	KOG1441	4215	Z		1.36e-25	16	12	16	13	14	5	6	3	17	12	12	10	5	14	2		12	7	4	17		2	2		1	10	13	1	7	9	6	10	1	2	2	10	1	1	1	2	1	23	3
	peptidyl-lysine_monomethylation	KOG1337	4215	I		0.000405	23	23	22	20	18	17	12	18	16	10	6	14	14	6	10	5	8	4	11	12	2	1	2		9	6	14	1	3	7	13	35	4	3		22	2	1	1	12		17	8
	PFAM_AMP-dependent_synthetase_and_ligase	COG0318	4209	IQ		2.51e-12	5	6	7	4	15	7	4	11	14	8	10	6	7	10	4	5	12	6	13	39	9	5	8	1	5	7	8	3	8	6	13	10	2	5	10	7	2	1	2	3	2	28	4
		2E24P	4173	S		0.061			1	1		1																					9																3
	Enoyl-CoA_hydratase	COG1024	4172	I		1.06e-14	2	5	2	3	29	19	6	20	7	5	5	5	30	7	11	5	10	3	23	27	4	1	3	2	10	5	4	6	3	4	14	8		5	9	3	4	3	2	6	1	22	16
	cobalamin_synthesis_protein	COG0523	4169	P		1.61e-15	9	7	10	10	28	20	10	13	12	6	12	6	11	5	3	9	12	6	7	14	6		3	1	3	13	8	2	6	8	16	14	4	7	5	12	1	8		9	1	23	13
	carbohydrate_binding	KOG4297	4165	S	D	1.01e-28					31	6		28	1		2		6	3	4	7	2	3	27	8	5	10	31	10	23	9		44	5	1	30	21	20	36	43	31	11	6	40	5	14	9	83
	epimerase	COG0702	4160	GM		4.6e-32	19	14	18	18	7	6	18	6	16	12	11	7	4	9	1	1	8	5	4	18	3			2	5	4	9		6	7	6	25	2			9	3	2		3	1	20	4
	beta-lactamase_activity	COG0790	4153	S		0.000919	6	3	5	73	10	9	7	21	4	1	3	7	8	34	7	10		3	36	4	1	2			5	5	8		3	2	6	17	2	2	2	14	5	1	1	1		6	7
	protein_N-acetylglucosaminyltransferase_activity	COG3914	4131	O		1.71e-28	4	5	4	5	36	18	4	14	7	2	2		13	11	9	11	6	9	10	18	3	1			14	6	3	1	6	9	25	71	15	6		43	8	3		10		18	17
	calcium-dependent_cysteine-type_endopeptidase_activity	KOG0045	4102	O	C low calcium	3.99e-41	2	2	12	6	17	18	7	19	5		2	1	17	12	8	16	14	12	19	21	17	2	4		16	9	2	4	6		10	9	1	9	7	10	7	5	3	7	3	25	21
	Vacuolar_protein_sorting-associated_protein	COG5043	4097	U		8.55e-18	3	4	6	3	14	12	8	9	2	4	6	9	12	10	7	14	13	22	16	16	10	5	5	4	12	2	2	7	6	6	10	17	7	19	4	5	4	14	3	6	4	22	27
	(ABC)_transporter	COG0488	4082	L		1.58e-06	14	14	14	13	13	5	14	7	11	8	5	13	5	16	3	5	6	9	8	16	1	2	2	1	5	6	7	1	2	7	10	17		5	1	4	1	3		3		10	7
	ADP-glyceromanno-heptose_6-epimerase_activity	COG0451	4058	GM		4.15e-12	4	5	4	7	28	16	9	9	8	6	4	5	14	7	6	4	7	1	11	15	1	1		2	10	5	2	1	4	6	13	10	2	12	2	12	4	3		5		18	34
		28K1K	4019	S		7.45e-19					6	1		4						1		1	4		4	24						5			4		4	1		3		2	1	1				20	8
	D-alanine_[D-alanyl_carrier_protein]_ligase_activity	COG1020	4007	Q		1.13e-23	7	3	7	6	9	8	2	13	6		2	4	10	6	3	11	14	3	13	28	1		1		15	4	16		4		16	11	1	6	1	5	7	7		7		21	21
	cytoskeletal_protein_binding	KOG0613	4006	S		4.69e-21	5		5	2	21	19	2	41	1			2	24	1	16	44	6	9	69	13		9	5	6	27	4	2	23	6	1	22	45	23	5	22	42	16	3	6	5	15	13	8
	cytochrome_p450	COG2124	3802	Q		7.75e-05	13	10	12	12	20	10	13	9	12	6	7	5	16	4	4	4	5	5	11	4	1	5	9	13	10	2	7	25	4	5	15	11	1	2	20	8	7	2	15	3	14	11	6
	Aldo_Keto_reductase	COG0667	3800	C		4.86e-05	10	8	9	9	20	8	10	10	9	7	7	4	12	14	5	2	6	2	15	14	2	1	3		2	6	5	1	3	7	9	14	2	9	3	8	1	6	1	5	1	14	24
	zinc_ion_binding	KOG2177	3796	O	C	1.13e-31	5	3	3	1	22	9	1	10	3	1		3	11	3	8	6	15	4	21	18	6	8	11	5	10	11	1	9	4	3	31	24	6	7	13	23	3	5	2	9	4	22	8
	regulation_of_canonical_Wnt_signaling_pathway_involved_in_osteoblast_differentiation	KOG1225	3763	L		2.02e-25	3	3	5	3	38	21		33	10		5	3	20	8	22	19	3	9	35	6	6	2	1	1	15	5	4	7	2	7	31	11	5	3	8	4	6	4	2	1	2	6	10
	Belongs_to_the_glycosyl_hydrolase_31_family	COG1501	3762	G	D	5.57e-26	3	4	4	3	42	7	1	7	5	2	4	3	9	5	4	7	2	3	9	5	6	1	5	6	7	2	3	4	5	5	32	2		16	5	2		22		5		8	44
	exo-alpha-(2->6)-sialidase_activity	COG4409	3720	G	D	2.87e-24					46	9		9	3				6		5	3	1		5	7					3	3			2	1	13		1	19		1	2	26		7		4	89
	adenylate_kinase_activity	COG0563	3716	F		0.000745	7	7	8	7	15	9	9	10	5	4	5	2	11	3	6	3	6	3	11	9	12	1			10	2	5		2	4	14	12	1	7	2	5	5	5	1	4	1	18	18
	unfolded_protein_binding	COG0443	3651	O		0.273	9	7	8	10	14	11	13	8	11	11	7	8	8	5	8	4	5	6	8	5	16	4	8	3	8	3	7	8	3	10	11	22	3	2	7	8	1	1	2	4	4	10	14
	Translation_initiation_factor_IF-2,_N-terminal_region	COG5253	3606	T		5.02e-28	5	5	5	9	20	14	5	18	5	3	4	3	10	4	6	14	5	6	18	12	12	4	1		11	9	5	2	8	3	17	21	5	7	5	5	4	6	2	4	3	18	15
	carboxylic_ester_hydrolase_activity	COG2272	3585	I		3.7e-14	2	2	2	3	50	9	3	15	4	2	6	1	10	6	3	4	3		14	11		6	25	9	10	2	3	22	4	4	26	3	1	11	18	1	6	10	23	12	6	15	22
	protein_serine/threonine_kinase_activity	KOG0589	3584	T		6.01e-27	7		10	9	19	13	1	15	3		7		12		7	5	15	4	15	14	25		2		13	5	5	2	5	10	16	25	4	2	4	12	4	2	1	6	1	24	15
	RNA_binding	KOG0118	3565	H		0.000646	15	12	12	13	18	10	16	12	12	11	11	4	7	7	7	5	4	2	14	2	4	4	5	2	10	5	11	3	1	6	10	17	2	6	16	13	5	2	9	5	4	8	12
	TBC1_domain_family_member	COG5210	3527	S		5.34e-22	9	5	7	5	18	19	3	24	7	4	6	6	11	5	10	12	5	4	20	9	11	1	3	6	7	4	4	1	2	7	10	20	3	9	8	10	13	10	7	6	8	14	16
	sequence-specific_DNA_binding	COG5169	3511	K		8.52e-08	4	1	3	3	18	8	67	8	3	1	1	1	3	9	2	1	4	2	6	5	2		2		5	2	2		1	1	14	1	1		1	3		1				8	3
	including_yeast_histone_deacetylase_and_acetoin_utilization_protein	COG0123	3441	BQ		2.39e-05	10	9	9	10	23	13	13	18	7	5	8	6	14	7	10	5	7	4	16	13	5	2	5	4	9	4	9	4	1	5	13	10	2	5	2	7	2	3	3	5	1	13	12
	COG0654_2-polyprenyl-6-methoxyphenol_hydroxylase_and_related_FAD-dependent_oxidoreductases	COG0654	3435	CH		3.45e-11	10	10	11	7	15	5	15	4	12	4	9	11	6	9	4	2	9	7	3	13				1	3	5	3	1	4	7	8	12	1	4	1	11	3			4		13	4
	lysine_N-methyltransferase_activity	KOG2793	3430	S		3.67e-19	10	5	7	7	29	8	9	8	8	4	1	3	7	12	3	6	9	4	9	14	1	1			4	5	4		5	3	21	16	3	3	1	10	3	4	1	7	1	20	18
	NADPH:quinone_reductase_activity	COG0604	3418	C		0.001	8	6	7	7	31	14	10	17	10	7	7	4	13	6	4	2	11	2	18	7	6	2	3		6	4		5	5	5	19	13		9	5	18	6	3	2	5		7	15
	Histidine_kinase	COG0642	3329	T		1.61e-05	11	6	10	10	35	4	13	7	7	3	4	6	3	4	3	2	12	9	6	7	5	1	4		12	4	6	2	8	4	31	10	8	1	5	15	5		6	8	2	18	4
	pseudouridine_synthase_activity	COG0564	3315	J		8.15e-13	11	12	14	12	8	4	18	3	7	5	3	5	2	13	2	1	5	4	4	12	1	3	1	1	3	6	7	2	3	5	9	15	2		3	16	1	1	3	3	1	11	1
	lipolytic_protein_G-D-S-L_family	COG2755	3307	E		2.39e-26	1	1	1	1	44	8	2	6	3		1		4	6	3	3	1	7	11	6			1			10	1	1	8	1	14	2	1	4	1		1	15		6		8	21
	metallopeptidase_activity	COG3291	3299	S		8.44e-09	2		3	2	29	3	4	8	5	12	4	1	4	1	5	15		1	25	7	1		4	1	12	2		2	5	2	13	4	3	16	3	3	5	7	5	4	3	10	39
	FAD_linked_oxidase_domain_protein	COG0277	3283	C		6.43e-05	5	5	5	5	21	11	7	14	11	8	6	4	5	8	6	6	3	3	9	11	2	6	3	1	6	5	4	3	5	6	12	5	2	11	6	4	2	2	3	10	3	15	16
	pectin_acetylesterase_activity	KOG4287	3259	M	D	4.23e-27		1			50	7		6	3		1	3	5	3		1	3	2	6	4			1	1	1				4	1	22	5		8	3	3	2	12	1	9		7	31
		2EBK2	3246	S
	protein_polyglycylation	KOG2157	3231	S		1.18e-23	8	1	5	4	23	19		17	9	1	7	1	13	3	9	10	7	5	16	12	43	1		1	9	7	1		5	8	10	24	2	3	3	14	6	3		3		17	17
	ubiquitinyl_hydrolase_activity	COG5077	3229	O		2.34e-24	5	1	3	3	15	11	7	19	7	3	3	3	13	5	9	12	3	7	20	5	22	5	1	8	30	16	5	7	3	4	15	13	3	6	11	3	8	6	2	2	5	6	18
	GTPase_activator_activity	COG5347	3173	U		1.24e-06	4	6	7	9	19	11	15	11	6	4	6	8	10	5	5	6	3	7	11	11	3	7	7	3	5	4	4	4	7	2	20	8		8	8	5	4	2	4	5	4	13	20
	Belongs_to_the_peroxisomal_membrane_protein_PXMP2_4_family	KOG1944	3162	C		1.02e-13	7	3	7	5	15	5	17	6	9	8	3	2	6	10	1		11	1	5	11	4	2	4	1	5	8	4	2	4	3	6	10			3	8	3		2	2	3	18	6
	voltage-gated_potassium_channel_activity	COG2126	3156	J		3.03e-23	6	3	6	7	12	8	5	17	5	1	2	1	7	1	3	8	12	1	20	15		3	15	6	7	4	5	16	6	3	13	8	4	6	36	10	3	9	27	5	8	22	18
	ubiquitin	COG5272	3105	O		4.16e-07	6	3	6	5	18	5	12	8	8	6	5	5	9	3	3	6	4	2	18	5	5	2	3	2	10	2	2	5		2	5	18	2	6	6	10	5	4	2	7	1	2	27
	sodium:proton_antiporter_activity	COG0025	3096	P		8.05e-10	6	5	6	4	22	7	6	11	6	5	6	4	5	8	4	6	9	2	9	12	13	1	6	2	9	4	2	5	5	7	17	4	3	10	9	10	3	6	7	3	1	16	15
	potassium_channel_activity	KOG1418	3086	U		8.77e-21	2	2	1	1	22	8	6	12	5			1	4	10	5	6	9	1	11	27		2		3	2	11		4	1	1	23	1		6	7	2		4	8	4	5	35	6
	(belongs_to_the_monovalent_cation_proton_antiporter_2_(CPA2)_transporter_(TC_2.A.37)_family)	COG1226	3080	P		3.58e-24	7	5	5	6	20	9	2	14	6	4	3	3	9	7	8	2	5	6	13	9		1	1		16	10	2		5	5	18	12	2	5	1	15	4	1		17		10	8
	3',5'-cyclic-nucleotide_phosphodiesterase_activity	KOG3689	3074	T		0.000325	5	2	4	4	16	20	18	18	3	2	6	2	11	9	4	9	2		19	8	13	1	4	1	8	8	8	6	6	4	10	8	2	6	11	11	5	6	9	4	7	14	18
	Glycogen_debranching_enzyme	COG3408	3074	G		4.15e-23					42	9		4					5	2	1	6			5	2			2		3	1		2	4		28			37	2		2	29		7	2	6	64
	ubiquitin-protein_transferase_activity	KOG0167	3067	G		1.55e-06	3	1	7	3	14	10	2	11	4	1	3	3	10	11	4	8	3	10	8	12	1		1		8	8	5		4	1	12	14	8	6	1	9	3	3		6		24	6
	Aminotransferase	COG0436	3009	E		0.121	8	9	9	8	12	8	12	11	7	6	7	5	7	11	6	3	6	7	10	5	1	1	1	1	4	6	7	4	4	6	6	8		8	4	6	5	2	1	4	4	12	8
		2EQ3V	2998	S
	Involved_in_molybdopterin_and_thiamine_biosynthesis,_family_2	COG0476	2988	H		0.003	12	8	10	9	12	12	11	11	9	8	8	8	9	8	4	10	4	3	10	11	10	2	4	1	10	2	7	3	1	9	13	12	4	4	5	2	6	4		6	3	7	11
	oxidoreductase_activity	COG1231	2980	E		7.3e-10	8	6	8	8	12	10	12	5	9	6	7	6	6	5	2	2	3	4	4	8			1		4	4	7	1	4	5	4	7	1	4	1	10	1	6	2	6	3	10	9
	thiolester_hydrolase_activity	COG1073	2973	S		4.07e-08	5	4	5	4	20	13	8	8	12	2	3	2	6	13	1	2	3	6	3	9	19	3	3	1	7	9	4	1		2	9	19		5	2	8	2	3	6	11		11	9
	acyl-CoA_dehydrogenase_activity	COG1960	2969	I		3.44e-13	5	4	6	6	35	18	5	12	8	6	9	7	16	8	11	4	4	3	14	7	16	4	7	5	13	1	2	4	1	4	20	7	1	3	6	4	8	4		7	5	9	12
	PFAM_Peptidase_S10,_serine_carboxypeptidase	COG2939	2961	E		3.17e-19	2	2	2	2	42	11	6	13	6	1	4	2	6	6	6	3	2	2	15	9	4			3	5	9	1	1	3	2	19	3	1	7	1	1	3	5	1	6	1	10	12
	belongs_to_the_aldehyde_dehydrogenase_family	COG1012	2956	C		7.3e-08	5	6	5	6	16	13	8	12	8	5	4	4	8	8	9	5	5	4	12	9	7	5	3	2	3	2	5	3	1	4	12	12	2	6	10	5	12	8	4	6	1	15	12
	A_helicase_nuclease_that_prepares_dsDNA_breaks_(DSB)_for_recombinational_DNA_repair._Binds_to_DSBs_and_unwinds_DNA_via_a_highly_rapid_and_processive_ATP-dependent_bidirectional_helicase_activity._Unwinds_dsDNA_until_it_encounters_a_Chi_(crossover_hotspot_instigator)_sequence_from_the_3'_direction._Cuts_ssDNA_a_few_nucleotides_3'_to_the_Chi_site._The_properties_and_activities_of_the_enzyme_are_cha…	COG0507	2929	L		0.001		1	1	2	8	3	4	7	2	5	1	2	5	4	3	4	2	1	7	7		1	2	35	6	2	1	19	1	1	9	3	2	1	17	1	6	2	1	2	18	11	3
	inositol_1,4,5-trisphosphate-sensitive_calcium-release_channel_activity	KOG3533	2914	S	C missing calcium	3.82e-33					37			5	2					4		4	1	4	4	3	5			1	10	9			3		27	19	11	10	2	9	9	9	1	5		16	12
	nuclear_chromosome_segregation	COG1196	2907	D		0.000319	5	6	6	6	12	8	7	9	11	9	7	7	7	7	6	4	6	2	7	8	1	4	8	5	8	4	6	8	3	6	6	9	1	6	8	5	4	9	1	6	5	15	12
	chloride_channel	COG0038	2893	P		7.93e-11	8	4	6	5	16	8	4	11	7	2	7	3	7	2	2	8	5	7	8	15	5	3	1	1	4	5	3	6	4	7	12	8		8	6	3	3	3	1	5	1	20	14
	heme_binding	COG5274	2888	C		0.000939	11	7	9	10	17	15	9	15	8	6	7	9	11	6	7	8	8	5	10	3	6	4	1	1	8	3	5	1		5	7	8		3	2	5	2	5		6		8	17
	beta-N-acetylhexosaminidase_activity	COG3525	2856	G		5.38e-28					28	13	1	13	2	1	1		12	7	10	9	3	3	13	7			2	3	7	3		3	2	3	16			14	1		5	13		7		5	40
	MAP_kinase_activity	KOG0660	2808	H		6.81e-28	6	4	3	4	16	12	2	11	5	5	5	4	7	3	5	4	13	2	9	10	23	1	1		6	5	2	3	2		13	7	2	5	4	8	1	6	1	3	1	10	9
	sialyltransferase_activity	KOG2692	2804	M		1.25e-27	2		1			2			69		52	52			1		5		2	10		1		1					3	38		6	2		1	4				1		17	6
	N,N-dimethylaniline_monooxygenase_activity	COG2072	2773	P		1.33e-07	3	2	3	3	12	10	6	7	5	2	3	2	22	6	6	4	2	1	16	9	5	3	3	2	3	1	2	2	3	3	8	2		14	5	2	2	1	3	3	1	6	35
	unsaturated_fatty_acid_biosynthetic_process	COG3239	2755	I		7.27e-09	9	10	7	9	12	8	13	6	12	3	4	8	5	6	3	2	7	3	8	9				2	6	5	9			2	4	8		3	1	5	2	4		2	3	14	6
	polysaccharide_catabolic_process	COG2730	2753	G	A	3.94e-29					13		3	2						2	1	2	12	2	2	20			2	1		3		4	7		12	1		3	2	2		3	2	1		28	5
	serine-type_endopeptidase_activity	COG0265	2751	O		3.34e-06	10	5	11	11	12	3	7	4	11	6	7	4	2	11	3	3	3	1	7	8	1		1		1	4	4		2	9	12	8	2	6	1	4	5	5		2		12	9
	Chlorophyll_A-B_binding_protein	2CDPH	2741	U									30							3			5			8						7			3			1	1			1						10
	phosphatidylinositol_dephosphorylation	COG5411	2707	T		9.51e-25	4	2	4	4	13	8	5	13	4	1	5	2	9	11	4	7	3	2	15	7	5	3	4		8	7	3	1	6	4	9	7		7	8	4	2	10	2	1	3	13	16
	metallocarboxypeptidase_activity	COG2866	2704	E		1.84e-20	4	1	5	4	19	10	2	11	5	1	6		10	3	6	6	9	4	13	9	41	3	5	4	4	3	1	10	5	4	10	9	3	2	10	17	2	6	9	13	3	15	14
	O-methyltransferase_activity	COG4122	2697	E		1.42e-19	2	1	3	3	12	5	3	11	4	1	4	3	2	4		3	6	2	11	14	1	1			1	5	2	1	3		7	5	3	1	2	6	1	4	1	1		27	6
	homophilic_cell_adhesion_via_plasma_membrane_adhesion_molecules	KOG3594	2669	S		3.28e-14	1				17	23		54					24		9	48			74	1		12	9	5	23	3		18	3		24		1	1	22		7	3	8		12	3	5
	acetylesterase_activity	COG0657	2665	I		1.83e-20	2		2	2	22	7	4	8	2	1	1	1	9	11	4	2	3	1	9	6	4	2	1		6	6		2	4	2	10	5		9	5	3	1	8	3	5		15	25
	protein_ubiquitination	KOG4441	2645	KLT		8.21e-16	5	4	6	4	6	4	1	6	2	2	2	1	3	5	1		4		1	11	4	6	12	7	2	5	2	15	3	2	3	14	5	2	9	12	1	2	13	1	6	12	10
	peptidyl-lysine_hydroxylation_to_5-hydroxy-L-lysine	KOG2130	2625	S		6.96e-20	2	2	4	6	19	11	2	21	6	2	5	2	10	3	6	5	4	2	23	5					4	1	3	1	6	5	15	9	1	7	1	7	2	5	1	8	1	4	16
	Acts_as_a_processive,_ATP-dependent_zinc_metallopeptidase_for_both_cytoplasmic_and_membrane_proteins._Plays_a_role_in_the_quality_control_of_integral_membrane_proteins	COG0465	2622	O		3.73e-10	16	11	12	12	7	2	8	8	12	10	10	14	5	6	3	2	5	5	8	9	7	1	2		6	5	12	4	2	7	4	9		2	5	6	1	2	2	3	1	9	3
	protein_modification_by_small_protein_removal	COG5160	2610	O		0.148	2	2	2	2	6	3	2	6	1	3	3	2	5	2		2		1	2	4	2		5		1		2	3		4	4	5	1	1	7	4		2	1	3	1	3
	Catalyzes_the_covalent_attachment_of_the_prokaryotic_ubiquitin-like_protein_modifier_Pup_to_the_proteasomal_substrate_proteins,_thereby_targeting_them_for_proteasomal_degradation._This_tagging_system_is_termed_pupylation._The_ligation_reaction_involves_the_side-chain_carboxylate_of_the_C-terminal_glutamate_of_Pup_and_the_side-chain_amino_group_of_a_substrate_lysine	COG0638	2605	O		5.97e-25	7	8	9	10	7	10	17	7	10	10	10	9	3	3	5		4	10	10	5	8	5	1	3	8	2	7	1	1	2	5	8	1	1	2	4		1	1	2	6	6	7
	cytoskeleton_organization	COG5277	2603	Z		8.31e-12	2	6	3	2	12	13	9	11	7	3	6	3	9	5	3	6	1		11	5	12	4	4	2	12	3	1	3	2	3	8	6		7	2	3		7	2	8	5	7	14
	Aspartyl_Asparaginyl_beta-hydroxylase	COG3555	2601	O		1.9e-21	2	1	2	2	16	5	8	9	4	1	1	1	5	7	2	5	10	1	10	14	1		1		2	10			1	3	8	5	1	8	1	3	2	3		4	1	14	13
	RNA_uridylyltransferase_activity	COG5260	2589	L		2.23e-11	5	5	5	8	12	9	7	13	7	7	4	3	10	8	7	8	4	3	11	2	5	3	4	1	6	3	5	5	2	4	8	9	1	1	4	3	5	5	1	3	1	10	5
	Specifically_methylates_the_cytosine_at_position_967_(m5C967)_of_16S_rRNA	COG0144	2570	J		7.73e-09	7	8	8	7	12	5	7	4	8	5	5	4	3	5	6	3	3	4	7	6	2	2	2	1	4	6	5	2	5	4	10	16	1	5	1	14	1	2	1	1	1	11	5
	secondary_active_sulfate_transmembrane_transporter_activity	COG0659	2569	P		6.77e-09	4	2	4	3	5	10	11	7	6	1	3	2	7	7	7	7	5	2	5	5	1	2	1	1	4	4	2	1	5	4	4	2		6	1	2	6	2	2	4	2	11	11
	protein_serine/threonine_kinase_activity	KOG0598	2528	H		4.95e-35	2	2	3	2	24	8	1	9	4	2	2	1	12	6	8	8	6	1	10	15	26	2		1	5	4	2	1	5	1	20	9	2	4	1	5	1	1	2	7		17	13
	choline_transmembrane_transporter_activity	KOG1362	2506	H		5.23e-09	3	2	3	5	19	15	10	8	3		4	2	11	1	7	4	1	2	9	10	8	1	3	2	5	5	4	1	1	5	17	7		8	2	4	1	10	3	7	2	7	12
	Catalyzes_the_synthesis_of_5,6-dihydrouridine_(D),_a_modified_base_found_in_the_D-loop_of_most_tRNAs,_via_the_reduction_of_the_C5-C6_double_bond_in_target_uridines	COG0042	2502	J		0.002	9	8	8	8	8	6	10	8	7	4	3	5	5	8	4	3	6	2	8	5	1	1		3	3	2	6		4	5	8	10	2	3	2	9	3	1	2	3	1	7	4
	hydrolase,_family_65,_central_catalytic	COG1554	2483	G		5.21e-24					31	1		5					2			5	2		2	3					2	1			2		14			17			1	25	1	3		3	63
	Belongs_to_the_iron_ascorbate-dependent_oxidoreductase_family	COG3491	2473	C		1.1e-08	4	5	6	4	13	1	12	4	11	3	3	6	4	7	2	2	12	1	4	20	3	1	1		4	1	1		5	5	4	3		3	1	5	2	1		3		14	17
	magnesium_ion_transmembrane_transporter_activity	KOG2922	2472	U	C	5.7e-33	1		1	1	34	12	1	13	2	2	3		9		5	4	13		9	20				2	7	3			6	3	17	15	3	2		8		5		10		24	6
	structural_constituent_of_cuticle	KOG3544	2471	D		1.81e-20	1		1	1	17	5		20			4		2	1	1	13	1		19	3		1	3	4	7	7		7	3	2	14	31	3	9	8	23	4	4	2	1	7	6	7
	A_disintegrin_and_metalloproteinase_with_thrombospondin_motifs	KOG3538	2467	O		3.18e-06	1		1	2	187	2		4		2	2		1			3			8			9	14	10	20		1	19		3	177	2	1	1	15	1	2	1	7	2	3		5
	protein_refolding	COG0459	2464	O		7.83e-15	11	12	8	9	8	10	11	6	10	11	10	9	9	4	7	2	2	4	6	9	6	4	1		4	1	3	2		3	6	8		2	2	2		2		3	1	3	5
	calcium,_potassium:sodium_antiporter_activity	COG0530	2463	P		3.48e-13	7	4	5	5	15	9	3	12	5	1	3	5	8	5	7	2	2	4	10	9	3	2	1	2	6	7	3	6	2	5	12	3		8	4	1	3	10	1	4	1	7	19
	C2_domain	COG5038	2440	M		1.14e-05	10	7	9	13	13	3	8	8	5	6	5	5	2	5	3	4	3	9	4	5			1	4	2	2	5	4	6	7	15	9	9	12	5	12	1	5	2	1	3	11	21
	aspartic-type_endopeptidase_activity	KOG1339	2434	M		2.23e-10	2	3	2	2	16	13	6	9	5	2	4	1	9	5	6	3	1	3	7	7	7	1	1		10	1			1	3	9	16	2	4		9	1			4	1	5	9
	glucose_import	KOG0254	2420	U		0.001	7	7	7	7	7	2	4	2	4	4	5	5	4	9		1	5	4	4	6	3	4	14	14	2	5	4	16	2	4	4	3		2	16	2	2	1	19	4	10	8	4
	glutathione_transferase_activity	COG0625	2412	O		9.14e-07	4	3	4	4	22	7	5	6	9	1	5	3	25	8	2	4	2	3	13	5	10	3	1	3	3	6	2	2	1	1	12	8		1	4	5	3	1	5	5	2	11	20
	patched_ligand_maturation	KOG3664	2412	S		2.98e-18	6	5	6	3	8	7	4	10	5		2	5	8	3	5	5	4	3	9	8		1		2	4	8	7		8	4	2	7	1	11	1	3	2	3	1			14	15
	glucosyltransferase_activity	KOG2458	2402	S		1.78e-24	1	5	3	2	16	3	2	1	4	1		7	4	3	1	1	8	3	1	10			1		2	1	3		6	6	7	3	1	1		3						11	4
	ATP-dependent_DNA_helicase_(RecQ)	COG0514	2389	L		4.32e-05	5	4	6	5	9	6	5	6	5	2	3	4	6	3	3	6	3	4	5	6	1	1	6	2	5	4	6	3	1	5	9	5	1	2	2	2	1	4		3		10	11
	glycerol_kinase_activity	COG0554	2384	C		2.41e-06	10	7	11	10	7	7	6	6	9	6	9	8	11	3	3	2	3	4	8	3	6	4	4	2	6	3	4	1	2	6	4	9	1	4	5	5	4	1	1	4	3	6	4
	NAD+_binding	COG0846	2348	K		4.06e-09	4	1	6	4	15	11	9	12	6	3	4	2	8	4	7	3	3		11	7	8	4	4		4	6	4	2	1	4	13	9		2	8	4	2	2	1	2	6	8	8
	DNA_replication_initiation	COG1241	2339	L		4.67e-09	7	8	9	4	8	7	8	8	8	8	8	9	7	4	5	6	3	5	5	4	11	4	7	2	6	1	7	5	2	4	7	5	3	5	6	2	2	3	2	3	3	3	7
	beta-galactosidase_activity	COG1874	2305	G		4.57e-20	1		1		41	4	2	2	1		1		3	3		3	3		4	2			1			3		1	3		20	3		15	3	1	2	11	1	3	1	2	36
		2CIPH	2283	S		6.13e-23	1		1		76	2		2					3	3	1	4	1	1	4	4		1	1	2		4		3	2	1	19			13	10			11		4	3	5	30
	ion_channel_activity	KOG3614	2278	S		1.15e-29					4	2							1				6	1	1	19		1	1			2		3	5		5	8	4	15	3	17		1		1		33	11
	pathogenesis	COG3774	2274	M		6.6e-14	2	3	1	1	14	5	4	5	1	3	1	1	3	7	1	3	2	1	5	5				3		3	1		3	3	5	1		1	1	3	2			1		12	3
	MAP_kinase_kinase_kinase_activity	KOG0198	2263	S		7.78e-22	4	2	5	4	15	17	1	20	3	2	2	5	12	1	7	9		2	18	7	10			1	9	4	3	1	1	1	8	22	6	9		14	8	4		5		3	22
	Pas_domain	COG2202	2263	T		6.76e-15	5	2	5	2	8	5	3	2	5	2	3	1	1	9	4	6	5		2	18	13	1		3	6	8	2	1	4	3	4	5	2	19	2	6	2	7	1		3	32	16
	amino_acid	COG0531	2255	E		3.44e-06	3	1	4	1	13	13	2	14	3	4	4	3	9	2	11	9	2	4	10	6	1	2	7	4	9	1	2	3	7	4	12	2		4	13	1	6	6	9	4	5	7	12
	iron_ion_binding	COG3000	2245	I		1.34e-20	4	2	4	3	25	14	3	13	7	1	4	3	11	6	4	7	2	2	12	6	3	2	1	3	8	1	2	2	1	6	13	9		3	1	2	4	2	3	3	1	13	8
	Acyl-transferase	COG0204	2237	I		5.66e-10	4	3	3	4	6	6	9	10	7	5	6	2	5	9	2	4	11	3	8	11	1	3	4	4	11	5	1	1	4	9	4	7	1	1	7	4	3	1	5	4	3	10	2
	amine_dehydrogenase_activity	COG3391	2231	CO		1.26e-24					9	3	1	3	1	4	2		4	3	3	2	3	3	11	4	1		1		2	4		1	3	1	18	20		16		18	1	14		5		10	15
	carboxylic_ester_hydrolase_activity	COG2267	2220	I		3.35e-18	4	4	4	4	25	12	3	10	5	1	7	1	10	6		4		8	7	10	2	1	1	2	6	6	1	1		1	11	8		1	1	9	4	2	1	6		7	7
	ATPase_activity	COG5271	2215	S		3.71e-19	9	1	7	4	7	5	4	8	4	2	5	2	9	6	6	8	4	2	8	11		1			7	3	6	2	5	2	13	6	1	7	3	3	3	7		1	2	16	10
	peptidase_activity	COG1680	2214	V		6.49e-15					22	8	2	5	7	1	4		17	1	4	5	1	1	7	5		3	1		4	5			6	1	8	2		4	3		5	9	5	6		6	33
	mismatched_DNA_binding	COG0249	2211	L		0.014	9	8	10	12	10	7	7	8	9	7	7	5	6	4	3	5	3	4	5	4	1	4	2	3	8	1	5	1		6	8	11	2	4	4	5	8	2		1	7	7	3
	inositol_2-dehydrogenase_activity	COG0673	2175	S		3.6e-11	1		1		12	6	7	2			1		3	8	3	3	6		3	8				1	6	1			2	2	7	5		8	2	2		7		3		5	33
	procollagen-lysine_5-dioxygenase_activity	KOG1971	2172	M		1.97e-27	3	1	3	4	13	6	2	7	4			1	2	13	3	3	8	2	10	12			2	1		4	1	1	1	1	8	4		3		2	1	1		3	1	12	3
	thiosulfate_transmembrane_transporter_activity	KOG0759	2171	U		1.58e-09	6	3	6	7	11	9	9	15	5	5	6	3	7	8	4	3	2	2	10	10	6		1		2	1	2	2		1	7	6	1	3	2	4	2	2	1	1		10	2
	chitin_binding	COG3325	2157	G		1.04e-08	1		1	1	12	6	1	2	2	1		2	6		4	5			6			3	12	4		2		16	4	3	12	2		9	11	1	3	7	7	4	7	1	21
	cell_division	COG5024	2139	D		8.22e-07	4	4	2	3	13	5	22	5	3	3	3	4	6	1	4	1	3	2	4	3	18	1	2	2	4	1	5	4	1		9	7	1	2	5	2	1		5	2	3	7	2
	Glycosyl_transferase,_family_2	COG0463	2126	M		6.44e-18	3	2	4	2	13	7	4	8	6	3	2	3	5	4	4	6	3	8	8	5	2	2	1	1	1	8	4		7	2	9	7	1	2	1	7	2	2		3	1	6	2
	Nucleotide-diphospho-sugar_transferase	28K4P	2125	S	A	5.78e-47	7	5	7	7	1				4		1	6					11			15							1		9	2						1						23
	protein_kinase_activity	KOG0667	2121	S		0.001	6	6	6	6	7	5	5	6	6	4	6	3	4	4	3	2	4	1	6	11	21	3	1	1	7	3	4	5	1	2	4	17	4	2	7	8	2		2	6	2	12	6
	xyloglucan:xyloglucosyl_transferase_activity	COG2273	2107	G		3.22e-15					10	1	6	5	1	6	2		3	5	2	4	2	1	3	5	3		1	2	3	1		2	4	4	6			7	1		2	4	2	1		10	22
	alpha-ribazole_phosphatase_activity	COG0406	2102	G		9.31e-20	1	2	2	3	9	4	7	9	3	4	1	1	5	5	1	1	2		9	7	2		3	2	3	9		2	2	2	8	9	1	2	4	6	2		2	6	2	14	5
	glutathione_transferase_activity	KOG1695	2080	O		1.1e-14	4	4	4	4	16	4	3	6	5		5	2	8	15	4	2	4	4	4	7	11		3		2	7	2	3		3	13	8	4	5		3	2	7	5	1	1	6	4
	peptidyl-proline_hydroxylation_to_4-hydroxy-L-proline	KOG3710	2076	Q		1.51e-14	4	4	4	5	6	5	5	6	4	1		1	3	8	1	2	8	1	5	17					2	2	2		1	5	3	5		5		1		2		2		14	8
	GTPase_activator_activity	KOG1030	2074	DTZ	C	8.51e-34	3	2	3	2	20	7		9	2		2	1	3	5	2	5	1	5	3	10			1	3	2	6	1	3	3	2	11	11	9	12	1	15	3	8	2	1		15	19
	Endonuclease/Exonuclease/phosphatase_family	COG5239	2062	L		0.004	7	7	6	6	4	9	5	5	7	5	5	4	8	7	4		3	4	9	4	1	1	3	1	7	3	5	3	2	4	3	10		1	4	11	3	1	7	1		5	8
	regulation_of_ARF_protein_signal_transduction	COG5307	2050	L		1.66e-07	4	5	3	3	9	8	6	9	3	5	3	3	6	2	6	6	1	4	8	4	5	6	3	4	6	1	4	4	1	3	8	6	2	4	7	5	1	3	2	3	3	7	13
	methyltransferase_activity	KOG2352	2045	S		1.32e-23	1		1	1	21	11	4	13	2		4		7	8	3	5		4	16	5	8				7	8			1	1	15	7		1	2	3	2	6		6	2	8	5
	G-protein_coupled_receptor_activity	KOG1056	2019	M		5.87e-24					4	5		3			2		2	6	1	5	5		2	6		5	1	4	2	1		3	4	2	2	1		3	8	1		1	4		5	17	5
	ATPase._Has_a_role_at_an_early_stage_in_the_morphogenesis_of_the_spore_coat	COG0699	2015	T		5.19e-05	5	5	4	4	1	3	3	4	6	6	6	4	4	6	1	1	3	1	4	7	5	5		1	5	4	3	5	6	4	1	2	1	2	4	4	2		3	2	5	4	6
	serine-type_peptidase_activity	COG1506	2015	E		1.76e-08	3	1	3	3	11	3	5	4	6	2	4	1	5	4	4	1	3	2	4	6		2	2	4	1	7	1	1	2	2	10	6	3	2	6	6	3	4	7	4	3	5	22
	Cupin-like_domain	KOG2131	2011	T		6.63e-25	2	1	1	3	20	10	2	12	2	1	2	1	4	5	5	6	3	3	24	4					6	1			2	1	10	4		9		4	1	2		7	2	7	33
	tRNA_(5-methylaminomethyl-2-thiouridylate)-methyltransferase_activity	COG0665	2003	E		0.001	4	5	4	2	9	8	8	7	6	6	4	3	3	3	2	5	2	2	10	7			3	2	3	5	1	1	1	4	8	5		3	3	7	2	2	1	3	2	8	8
	Belongs_to_the_DNA_photolyase_family	COG0415	1999	L		0.01	10	6	7	7	13	7	6	7	9	6	6	4	4	2	1		4	4	4	7		1	2		1	2	7	2	1	2	6	8		2	1	4	2	3		7		5	4
		294VB	1998	S		5.7e-21					25	1	2	1						2		3	1		2	1					1				1		15	1		16				13		2		2	22
	cAMP-dependent_protein_kinase_activity	KOG0616	1995	F		1.04e-18	2	2	2	4	7	9		6	2	1	6	7	5	3	3	2	8	1	11	14	13			1	6	6	2		3	3	6	4	1	2	3	4		3	4			16	7
	nUDIX_hydrolase	COG0494	1994	L		1.22e-08	6	7	7	8	9	5	11	5	8	7	9	7	2	2	2	2	3		4	1	2	2	2	2	7	5	3	2		5	5	7		1	4	9	1	1	4	4	2	8	8
	intracellular_protein_transport	COG4354	1981	G		1.87e-10	6	4	6	6	11	3	5	6	4	3	5	3	4	4	2	4	3	4	8	5	8	3	1	2	3	6	5	1	4	4	5	6		4	4	5	1	5	1	1	4	10	14
	Belongs_to_the_peptidase_M16_family	COG1025	1980	O		2.77e-06	3	3	3	1	4	5	9	6	2	2	4	4	4	6	5	4	2	4	7	5	1	3	1	2	6	3	4	3	3	3	9	10	4	1	1	4				3	2	5	3
	G-protein_coupled_GABA_receptor_activity	KOG1055	1979	S		4.08e-08		1			5	2	6	4			2		2			4	1		4	2		2		1	2			2	2	1	3			1	4	2	1	2	4		2	9	3
	oxidoreductase_activity,_acting_on_NAD(P)H,_oxygen_as_acceptor	KOG0039	1977	C		4.65e-10	1	2	2	2	17	7	5	9	1		1		3	4	2	8	2	2	5	5		4	2	5	5	4		3	3		9	4		3	4	1	2	3	5	5	5	11	11
	2_iron,_2_sulfur_cluster_binding	COG0543	1965	C		9.36e-06	5	4	4	5	7	6	7	4	5	6	5	3	4	4	1	2	7	1	5	4	2	2	1		4	4	3			5	6	9		3	2	5	3	3		1		10	8
	proteolysis	COG1310	1949	S		0.021	8	6	6	6	8	8	5	8	9	11	8	4	7	7	2	5	2	2	8	4	5	1	2	2	5	2	5		1	3	4	7	1	4	6	1	1	2	1		3	7	8
	cellulase_activity	COG4733	1947	S		6.75e-22		1			20	1		7	2	1	2		2		1	5			7	2					4	6			6	1	8	2	2	9		5	3	10		2	1	2	29
	cell_redox_homeostasis	COG1249	1939	C		4.28e-09	3	4	1	2	5	4	8	5	3	4	4	4	5	7	3	1	2	2	6	9	6	1			4	1	3		1	2		8	1	3	1	6	2			2	1	8	5
	regulation_of_photosynthesis,_light_reaction	COG3781	1926	S		4.2e-19	3	4	2	7	6	1	8		7	3	1	2		3		1	6		2	5									4	1	3	4		2		2		1		3		18	2
	dynein_heavy_chain_binding	KOG1587	1913	S		8.72e-06	6	1	6	5	11	8	2	10	4	1	6	1	8	3	7	3	2	1	10	8	8	4	4	3	9	4	3	6	2	5	8	3	2	4	13	1	1	2	8	3	2	3	5
	TIR_domain	2CNI3	1909	S		3.13e-05	3		2	1													1	1									1				1	2		19		2		15					91
	Amp-dependent_synthetase_and_ligase	COG1022	1903	I		4.77e-07	2	3	2	2	6	3	6	6	4	4	5	2	3	4	1	4	1	2	7	2	11	2	9	1	7	7		9	2	3	8	8	1	4	15	4	3	8	7	6	5	6	11
	dead_DEAH_box_helicase	COG4581	1891	L		0.002	7	5	6	6	4	3	5	5	4	9	5	4	4	6	3	3	4	4	2	4	5	2	1	4	4	1	3	1	2	4	4	13	1	2	2	13	3	4	1		1	3	4
	Belongs_to_the_class_IV-like_SAM-binding_methyltransferase_superfamily._RNA_methyltransferase_TrmH_family	COG0566	1887	J		0.061	6	4	6	6	7	6	9	9	4	5	3	1	2	6	3	3	3	2	5	3	1		1	1	1	3	3			4	7	4	1	5	2	3	1	3	1	4	1	8	5
	nuclease_activity	COG0258	1886	L		0.102	7	7	6	5	6	4	8	5	5	6	4	6	6	3	3	2	4	5	7	3	2		2	1	5	3	4	1		4	5	3		1	1	3	4	1	2	3	1	4	4
		28MX6	1881	S		1.5e-18	3	1	1	1	1		1	3				2	6	4	5	3	2	5	8	12					2	2	2		4		3	3	3	12		1	1	10		3		12	4
	Acetyltransferase	COG0454	1880	K		1.1e-11	5	2	6	6	8	5	5	5	7	1	2	4	3	3	1	4	5	3	5	8	2	1	2		6	1	2	1		4	7	10	2	3	2	10	1	2	2	2		10	6
	oxidoreductase_activity,_acting_on_paired_donors,_with_incorporation_or_reduction_of_molecular_oxygen,_2-oxoglutarate_as_one_donor,_and_incorporation_of_one_atom_each_of_oxygen_into_both_donors	COG3145	1876	L		0.182	6	5	6	9	13	8	4	9	9	3	2	2	8	7	3	4	6	1	12	9	1	1	1		6	3	3	2	1	6	10	2		2	3	2	2			2	1	6	6
	tRNA_wobble_uridine_modification	COG0445	1872	D		3.4e-10	7	7	6	6	9	5	6	4	4	5	4	7	5	2	6	3	3	3	6	7	5	1	1	1	3	3	1	1	4	5	6	6	3		1	3	4	1	2	1	2	5	2
	Glycosyl_transferase_family_8	COG5597	1854	M		1e-23					2	3	5	1	2			1	3	6	3	2	4	2	4	6					1	5		2	1	3	2	5				4			1	1	2	15
	oxidoreductase_activity,_acting_on_paired_donors,_with_incorporation_or_reduction_of_molecular_oxygen,_2-oxoglutarate_as_one_donor,_and_incorporation_of_one_atom_each_of_oxygen_into_both_donors	COG2175	1854	Q		7.15e-18			2	1	13	6	2	4	1	1	2		18	3	2	2	2		6	9	3		1	3	3	3			2		8	4	4	9	2	4	1	3	1	1		7	39
	ammonium_transporteR	COG0004	1848	P		0.000922	4	4	5	5	7	3	5	4	3	2	2	5	2		1	1	5	4		4		1	3	8	2	3	4	1	2	2	3	10	1	3	6	8			5	3	3	8	7
	ubiquitinyl_hydrolase_activity	COG5560	1844	O		1.9e-12	2	2	2	1	8	7	8	10	1	3	1	2	8	7	4	3	3	1	10	3	8	3	2	2	3	3	3	6		1	5	3			5	4	7	4		3	3	2	6
	oxidoreductase_activity	COG2304	1841	IU		3.74e-20	1		1	1	17	5	4	6	4		2		2		2	4	1	1	8	2	1		3	1	8	1		4	1	1	4	8	1	10	2	4	1	6	1			8	14
		2C8BZ	1837	S		5.36e-16	1		1	1	7	10		10	3				7	3	5	9	6		11	26					10	4			6	1	9						2					54
	phosphoglycerate_mutase_activity	COG0588	1833	G		4.82e-34	2	1	3	2	3	1	8		3		2	1	1	16			6	4	1	4	3		1	1	1	8	2	1	1	2		4			2	4	1		1			10
	nucleotide_catabolic_process	COG0737	1826	F		2.1e-12	2	1	3	2	6	2	9	4	2	1		1	1	1	1	4	5		2	7	1	2	3	2	4	1	2	4	2	3	5	5		1	3	1		1	3	1		11	4
	phospholipase_A1_activity	KOG4569	1819	G		1.12e-06	2	2	7	5	11	1	5	5	3	6	2	1	1	9	3	2	8	1	4	11	2			2	6	4	4		1		3	7			1	4	2			2		4	1
		2CNF1	1789	S		4.59e-17					52		2	5					1			2	1		2	2				2		1			2		20			3	1		1	9		4		2	21
	PFAM_glycoside_hydrolase_family_39	COG3664	1778	G		7.16e-25					25	4		3					8	1	4				2	2				1	1	1			1		10			16			1	12		2		3	46
	actin_binding	KOG1922	1775	E		3.66e-11	4	4	3	3	9	7	3	9	1	3	3	4	4	14	2	4	1	2	12	3			2	1	5	3	1	2		3	8	4	1	8	4	6	1	4	2		1	5	7
	DNA_binding,_bending	COG5648	1772	B		1.22e-12	4	5	3	4	6	6	9	13	1	3	5	1	4	1	3	3	2	1	16	2	3	1	2	5	2	3	1	9	3	4	5	6		2	5	5	1	3	2	2	4	3	11
	acyl-coa-binding_protein	COG4281	1769	I		5.96e-16	6	4	5	7	28	12	1	15	4	3	3	4	9	2	5	7	1	3	11	2	1				12	1	3			2	13	13	2			3	7		1	6	3	8	2
	GTP_binding	COG1161	1766	S		1.04e-07	7	7	7	6	8	5	5	4	7	8	7	7	4	1	4	3	5	1	5	5	2	1		3	7	2	5	2	1	5	8	8		2	2	7		1	1	3	3	5	1
	hydroxylamine_reductase_activity	COG0369	1765	C		1.28e-07	3	5	4	3	7	5	9	5	6	5	5	5	6	2	5	1	4	1	3	3		2	3	1	5	2	3	3		2	6	8	2	3	4	4	3		1		1	8	5
	phosphoprotein_phosphatase_activity	COG5190	1758	K		1.43e-07	8	7	8	5	10	8	7	7	6	6	6	8	6	2	2	2	1	2	8	6	18	3	2	1	2	1	6	4	1	3	6	2			2	1	2	1	1	4	2	4	4
	spermidine_synthase_activity	COG0421	1752	E		3.97e-13	3	1	1	2	4	4	18	3	2	1	1	1	3	4	3	3	3	1	4	11	1		1	1	3			1	1	3		2			1	1	2	1		1	2	10	3
	Heat_shock_protein_DnaJ_domain_protein	COG2214	1749	O		3.26e-11	3	3	4	6	6	5	8	2	4	5	5	4	5	8	1	4	5		4	7	3		2		2	2	4	3		2	3	4		1	4	3	1	2	1	1	1	11	4
	2-acylglycerol_O-acyltransferase_activity	KOG0831	1747	S		5.14e-13	6	4	6	5	2	4	6	1	4	2	3	2	3	5	1	1	4		2	5	1		1		3	6	3		3	5	3	3			2	2	4			6		7	1
	Catalyzes_the_conversion_of_acetate_into_acetyl-CoA_(AcCoA),_an_essential_intermediate_at_the_junction_of_anabolic_and_catabolic_pathways._AcsA_undergoes_a_two-step_reaction._In_the_first_half_reaction,_AcsA_combines_acetate_with_ATP_to_form_acetyl-adenylate_(AcAMP)_intermediate._In_the_second_half_reaction,_it_can_then_transfer_the_acetyl_group_from_AcAMP_to_the_sulfhydryl_group_of_CoA,_forming_…	COG0365	1747	I		1.66e-12	2	2	2	2	5	4	2	2	2	1	2	2	4	4	1	1	6		3	14			4		3	1			5	2	5	6			1	1	1			1	2	15	7
	Alpha-L-fucosidase	COG3669	1739	G		1.57e-16					26	2		5					3			2			4	1						4			2		8		1	9		1		7		4		1	46
	polyketide_biosynthetic_process	KOG2551	1738	O		8.24e-08	5	3	5	4	3	4	6	4	5	2	3	5	1	5	1	2	4	3	2	4						2	4	1	3	2	3		1	1		1	2			4	1	9
	(ABC)_transporter	COG4178	1735	P		4.29e-07	4	3	4	4	3	10	2	5	3	5	5	3	10	1	2	4		2	5	3	4	1		1	6		4	1	1	4	5	7		10	2	4	2	7	2	1		1	28
	DNA_replication_proofreading	COG0417	1735	L		0.009	5	3	4	4	4	4	4	5	4	5	6	5	5	5	5	5	2	2	7	7	5	7	3	2	6	4	3	3	3	4	3	8	2	4	3	4	4	2		2	4	4	6
	cyclin-dependent_protein_serine/threonine_kinase_activity	KOG0594	1732	G		2.34e-18	8	8	8	10	4	3	6	3	6	5	2	8	2	1	3	1	2	2	4	9	7	4	2	1	2	2	3		2	4	6	20	4	1	1	9	4			3	1	9	2
	cellular_oxidant_detoxification	KOG2501	1731	O		9.4e-11	2		2	2	11	6	11	5	2				6	3	5	3	6	2	7	3	4	1	1		3	3	1	1	1		10	7	3	3	1	3	1	2	1	4		4	9
	hydrolase_activity,_acting_on_carbon-nitrogen_(but_not_peptide)_bonds	COG0388	1729	S		6.43e-05	4	2	4	3	11	8	17	4	5	3	5	2	4	3	2	1	2	1	8	8			3	2	7	3	4			3	6	5		3	3	4	1	2		1		6	7
	proton-transporting_ATP_synthase_activity,_rotational_mechanism	COG0055	1729	C		4.71e-16	5	6	8	4	7	3	2	3	9	7	6	6	5	2	2		3		5	8	2	3	1		4	2	5	3	2	3	5	10	1	3	2	5		4	3	2	3	6	10
	Catalyzes_the_phosphorylation_of_ribose_at_O-5_in_a_reaction_requiring_ATP_and_magnesium._The_resulting_D-ribose-5-_phosphate_can_then_be_used_either_for_sythesis_of_nucleotides,_histidine,_and_tryptophan,_or_as_a_component_of_the_pentose_phosphate_pathway	COG0524	1724	G		1.27e-08	6	4	6	6	8	2	5	4	7	7	4	6	5	4	2	1	4	2	4	9	2		4		1	4	4	1		5	7	4	1	2		1		2		2	1	9	7
	protein_O-linked_glycosylation	KOG3765	1717	A		7.12e-25		1			1	3	2	4		5		1	3	1	2	2	6	1	5	10			3			1		4	3		5	7	2	3	5	4		1	8	5	1	21	2
	xylan_catabolic_process	COG3509	1709	Q		6.13e-17	2	1	1	1	32	1	3	1	5		1	2	1	4	1	1	3		1	5		1	3			3	1		3	1	8	3		3	3			10	2	2	2	4	20
	amino_acid_activation_for_nonribosomal_peptide_biosynthetic_process	COG1520	1700	S		1.42e-11	3		4	2	6	3	2	3	2		2		3	1	3	1	2	1	1	7	1		1	1	2	5	4	2	1	3	5	4	5	6	1	6	2	8	1	8		10	14
	chromatin_organization	COG5141	1699	S		1.33e-05	6	3	6	6	10	7	6	3	10		2	4	10	1	7	4	2	3	5	4	1	2	3	2	4	2	6	4	1	3	6	12	1	4	7	16	3	2		2	1	2	7
	nuclear_import_signal_receptor_activity	COG5064	1695	U		1.31e-05	4	1	3	3	8	7	5	6	2	1	2		10		5	3	1	4	16	3	6	3	1		8	5	2	1	1	1	9	1		2	1	2	2	1	2	2	2	5	8
	all-trans-retinol_13,14-reductase_activity	COG1233	1689	Q		2.16e-10	7	5	5	6	8	5	10	2	7	5	5	4	3	4	2	1	2		1	4	1	1		1	4	1	1	2	1	4	3	3	1		1	2		1	4		3	6	1
	ubiquitin_conjugating_enzyme_binding	KOG1815	1689	O		4.69e-23	1	1	1	2	8	11	4	11	3	1	1	1	11	5	5	7	1	2	14	3	5	5	2	2	10	2		2	4	1	10	4	1	4	3	3	2	4	3	5	2	5	5
	S-adenosyl-L-methionine_transmembrane_transport	KOG0768	1686	U		3.62e-24	4	5	6	2	2		9	2	5	1	4	2	1	7	1	1	4	5	2	5	1				1	2	5	2	3		1	14	1	1	1	7				2		10	1
	sialate_O-acetylesterase_activity	28N1F	1679	S		3.58e-20			1		31	1	1	2	1				1				1		5			1	1			2	1	2	2		8	1	1	2	4	2		5	2	4	3	2	16
	2OG-Fe(II)_oxygenase_superfamily	COG3751	1669	O		4.26e-26	1	1	1	2	8	3	1	2	2	1	1	1	4	6	4	3	9		4	14		1	2			1	1		3	1	8	3		4	1	3			2	3		18	8
	gluconolactonase_activity	COG3386	1660	G		1.78e-19	2	1	2	1	16	7		7	2	1	5	3	8	1	4	3	1	5	7	1	3		1		4	2			4	3	13	5	4	7		6	2	3		4		5	14
	Catalyzes_the_GTP-dependent_ribosomal_translocation_step_during_translation_elongation._During_this_step,_the_ribosome_changes_from_the_pre-translocational_(PRE)_to_the_post-_translocational_(POST)_state_as_the_newly_formed_A-site-bound_peptidyl-tRNA_and_P-site-bound_deacylated_tRNA_move_to_the_P_and_E_sites,_respectively._Catalyzes_the_coordinated_movement_of_the_two_tRNA_molecules,_the_mRNA_and…	COG0480	1655	J		5.63e-10	5	3	5	4	5	3	6	2	5	6	5	4	4	6	1	4	4	3	7	5	2	2		2	5	3	6	3	1	3	1	6	2	4	4	2	4	3	1			1	3
		28PUI	1651	S
	cyclic_nucleotide-gated_ion_channel_activity	KOG0500	1644	U		4.84e-24			1		4	6		8			2		3	10	3	7	2		12	13	8		3	1	2	2			7	1	6	7	4	9	2	11		4		1	4	9	9
	intracellular_chloride_channel_activity	KOG2514	1639	U	C missing	4.48e-33					12	3		4					1	6	1	2	1	12	2	5	7	1	1	1	3	6		1			10	6		12	4	4	2	9	3	3		6	23
	Pfam_SNARE_associated_Golgi_protein	COG0398	1633	M		3.69e-13	4	2	4	4	15	4	6	3	9	5	1	2	1	2	2	1	8	2	2	10	3		1		5	1	2		2	4	8	5	1			2	1	4		4	1	9	6
	PFAM_Protein_kinase_domain	COG3899	1625	T		6.99e-05					2	3	5	3	1				4			4	2		3	4					6	2			1	1	3	1		5				3				7	8
	ryanodine-sensitive_calcium-release_channel_activity	KOG2243	1621	S	C missing calcium	9.7e-26					22	2	1	5	2				2	2	2	4		1	6	3		1		1	14	8		1		1	12	6	8	9	2	3	19	6		4		5	14
	Transient_receptor_potential_cation_channel,_subfamily_M,_member_2	KOG4195	1619	KLT	AD	1.29e-26					2												6			17			1						5	2	3	1		9	1	2					1	23	9
	alpha-galactosidase	COG3345	1613	G		1.21e-09					26	5	5	1					2	1	3	1	1	1	1							1			1		8			7		1		9		5			23
	collagen_metabolic_process	COG4934	1613	O	C missing	1.62e-27					25	14	2	15		5			9	2	8	7		4	17	1	2				20	4			4		17	3	3			2	9	3		6		3	6
	histidinol_dehydrogenase_activity	COG0141	1611	E		6.16e-07	3	3	2	3	5	6	1	5	3	1	2	5	4	12	4	2	4	4	4	4		1				3	2			4	2	5		1		4		1	1	1		9	6
	coreceptor_activity_involved_in_Wnt_signaling_pathway,_planar_cell_polarity_pathway	KOG4475	1610	U		1.38e-20					97	2		4	1		2	1	4	5	2	1		1	3	1		10	12	19	5	2		27		1	75	6	1	6	24	13	1	2	5	1	19		9
	amidase_activity	COG0154	1603	J		0.000144	3	4	5	3	9	5	3	7	7	4	5	3	9	4	2	3	3	1	6	7	3		3	1	5		3	2	2	6	5	3		2	3		1	3	2	2	1	5	13
	extracellular_ligand-gated_ion_channel_activity	KOG3644	1601	U		4.11e-27	1		1		22	4		6					1	10	3	3		2	8	2	2	22	11	15	1	2		71			11	1	1	1	62			2	57	1	10	11	8
		2C0FD	1601	S									56
	F-box_LRR-repeat_protein	KOG1947	1597	B		4.23e-18	3	1	4	4	10	9	4	6	2	2	4	1	6	3	6	7	4	8	12	2		2	5	8	9	1	1	3	1	4	9	1	2	2	5	1	4	4	5	1	5	6	4
	calcium_ion_transmembrane_transport	KOG3676	1596	U		1.55e-28			1		5			3	1		1		5	3		2	5	1	1	15	1			1		3		3	9		2	6	3	6	4	6	3	5	1		1	20	13
	G-protein_coupled_peptide_receptor_activity	KOG3098	1596	S		0.000819					5	2		1						2	2				1				2	1	2			6	1	2	1	1			6	1	1		3	3	1		2
	phosphatidylinositol_phospholipase_C_activity	KOG0169	1596	S		3.44e-26	1	1	2		5	1	3	1				1	1	1			4		1	9	3	1	1	7	2	4		11	11		9	2			6		1		3		1	14
	ATP-dependent_helicase_activity	COG1199	1584	L		0.119	6	6	5	5	5	5	5	4	5	4	4	7	5	2	5	4		2	4	4		2	3	3	3	3	3	19	1	4	4	5	1	3	6	2	2	2		3		7	4
	Belongs_to_the_cysteine_synthase_cystathionine_beta-_synthase_family	COG0031	1584	E		0.324	4	3	3	9	8	4	4	5	5	4	5	1	6	4	3	2	4	4	6	5	2				3		1		3	4	5	6		2	1	3	1			3	1	4
	Utp--glucose-1-phosphate_uridylyltransferase	COG4284	1575	G		4.35e-06	2	3	3	2	8	5	6	5	4	4	4	3	4	6	2		3	1	6	3	3		3	1	2	4	1	1	5	4	8	6		1	2	3	2	2	2			3	3
	Rab_guanyl-nucleotide_exchange_factor_activity	KOG2127	1574	L		0.022	2	1	1	1	14	7	6	11			1		7	3	5	7	1	1	9	5	2	3	2	1	2		2	2	2	1	9	6		2	3	5	5					4	3
	major_facilitator_superfamily	KOG2615	1573	I		9.9e-21	2	2	2	2	12	3	2	3	1	1	1	2	2	4		2	1	1	2	8	3		1		7	5			2		8	6		2	1	4		1	1	2		11	5
	stress-induced_mitochondrial_fusion	COG0330	1570	O		0.301	4	3	3	5	5	7	8	9	5	4	3	3	4	1	4	2	4	3	8	3	5	4	14	4	7	3		7	1	4	3	2	2	3	27	2		2	34	2	4	4	2
	Glycosyl_transferase,_family_2	COG1216	1568	V		3.81e-30	3		2	1	8	3		4	3		3	1	4	2	1	1	3	3	5	7			1		2	6	1		3	3	10	3	2		2	8	2	1	2	2	1	11	3
		2D0ZX	1566	S
	domain,_Protein	COG3210	1561	U		3.49e-11	1		2	1	9	6	1	4	3		1		1	4	2	6		3	17	2					15	3	1		2	5	8	2	5	1		4	2	3		9	1	4	4
	trehalose_biosynthetic_process	COG1877	1560	G		2.39e-21	4	3	4	2	5	6	2	7	3	3	2	2	5	4	3	3	6	3	6	7	1			1	5		1	3	5	1	4	8	1	3	2	1	2	1	1	2	1	10	1
	structural_constituent_of_cytoskeleton	COG5023	1559	Z		1.09e-10	3	6	5	5	4	5	3	3	7	3	7	2	7	4	7		2	2	5	2	3	4	4	7	4		4	4		2	4	4	2	2	14		1	1	5	2	5	2	4
	5'-3'_exoribonuclease_activity	COG5049	1548	ADL		1.43e-05	4	3	3	3	3	3	7	4	3	4	2	3	2	4	3	3	1	3	4	3	2	1	3	1	4	1	3			3	4	6	1	4	2	4	1	3		2		5	4
	biotin_carboxylase_activity	COG0439	1547	I		5.02e-06	2	2	2	1	2	1	6	2	5	2	2	4	3	5	2	2	4	3	1	4		1			1	2	2	2	3	2	3	5	1	5	1	2						6	2
	palmitoyl-(protein)_hydrolase_activity	COG0400	1547	S		5.02e-18	3	2	5	2	13	4	2	5	1	1	2	2	7	7	1		5		4	7		1	2	1	2	3	2		1	2	2	12		1	1	7	2	3		3	3	9	2
	positive_regulation_of_protein_exit_from_endoplasmic_reticulum	KOG1278	1537	S		0.001	5	2	4	3	8	4	6	4	4	4	6	2	4	1	2	1	4	3	3	6	3			3	4		3	1	4	4	5	4	2	3	1	5	2	1		2	3	1	2
	nucleotide-sugar_transmembrane_transporter_activity	COG5070	1536	GOU		1.71e-14	5	3	6	5	10	3	2	2	4	2	4	4	2	2	1	1	3	1	4	11	2			1	6	3	4	1	5	3	5	5	1		1	6		1				8
	Belongs_to_the_glycosyl_hydrolase_43_family	COG3507	1533	G		1.13e-20					26	4	3	3					4	2	2	2	1		1	4			2		1				3	2	13			6	2			6	1	3		1	16
	tRNA_pseudouridine_synthase_activity	COG0101	1530	J		5.66e-06	7	6	6	7	5	4	7	6	4	6	5	3	4	2	2	3	3	1	5	2	1	1	2			3	4	1		2	4	11	2	2	2	8		1		1	1	8	3
	transferase_activity,_transferring_glycosyl_groups	COG1215	1529	M		3.62e-14	2	2	2	1	12	1	2	5	4	4	2	4	2		2	6	2		6	13	3	2	3	2	15	3	1	10	3	4	19	3	1	1		3	7		3		1	13	1
	RNA_localization_to_chromatin	KOG2242	1520	L		3.89e-23	1		1	1	8	5	2	6	1	1	1		14	1	8	7		4	7	3	2	1	2		21	10	1	2		1	11	2	3	7	7	1	14	3			1	4	5
	RNA_splicing	COG1958	1520	J		2.29e-18	5	5	7	4	12	7	6	9	5	4	4	7	8	3	6	3	2	3	6	4		2		1	3	5	2	1	3	2	4	4		1	1	3	2	1	1	2	1	4	3
	S-acyltransferase_activity	COG0508	1517	C		6.64e-07	7	4	6	7	8	5	7	3	5	9	5	4	5	4	1	2	2	2	3	2	7	3	2	3	5	3	3	1		4	5	6		1	1	3	3				1	4	3
	SCF-dependent_proteasomal_ubiquitin-dependent_protein_catabolic_process	KOG0274	1514	M		5.13e-12	3	4	2	5	12	3	1	5	5	1	4	1	5	3	2	3	1	3	4	6		1	5		4	2	2	1	2	4	6	15	3		4	11	2		1	6	1	12	5
	transporter	COG0428	1513	P		0.703	4	5	5	6	9	4	5	6	6	3	6	2	1	5	5	3	3	3	6	1		2	1	2	3	6	3			1	3	11		3	2	4	1	1	1	2	2	8	4
	ubiquitin_modification-dependent_histone_binding	KOG0724	1508	K		3.66e-09	6	5	5	8	16	5	6	6	9	2	3	3	5	3	3	1	1	2	8	2	1	1	1	1	4	3	3	1		3	9	7	2	1	1	5	2		1	4		2	4
	hydrolase_activity,_acting_on_carbon-nitrogen_(but_not_peptide)_bonds,_in_linear_amides	COG1335	1503	Q		2.39e-10	3	3	4	2	4	3	6	2	3	2	1	2	1	2	2	3	4	2	4	7	1	1	2	1	5	1	2	2	2		2	2		3		3	2			1	2	10	13
	bile_acid:sodium_symporter_activity	COG0385	1500	S		1.3e-07	5	4	6	3	5	3	6	3	5	3	6	3	1	11		1	1	2	4	3		2	1		1	4	4	3	3	2	1	4		3		1			2			3	4
	DNA_polymerase_III_is_a_complex,_multichain_enzyme_responsible_for_most_of_the_replicative_synthesis_in_bacteria._The_epsilon_subunit_contain_the_editing_function_and_is_a_proofreading_3'-5'_exonuclease	COG0847	1497	L		1.77e-24	9	7	6	6	6	4	8	5	4	4	5	4	4	1	2	1	1	1	3	4		3	1	3	2	1	4	2	1	5	6	4	1	2	2	5	2	1	2	1	6	3	4
	peptide-methionine_(S)-S-oxide_reductase_activity	COG0225	1495	O		2.6e-12	5	4	3	6	4	4	7	6	5	2	2	5	1	5	2		4	2	5	5		1			1	2	4	2	3	1	2	4	2		1	6						8	2
	protein_heterodimerization_activity	COG2036	1491	B		0.541	3	5	7	2	5	6	7	3	4	4	2	1	4	1	5		3	2	7	6	7	1	1	1	3	1	2	1		3	4	7	2	1	4	4			3	1	1	4	3
	Domain_found_in_Dishevelled,_Egl-10,_and_Pleckstrin_(DEP)	COG5422	1489	T	C missing	1.65e-34					7	4		11			1		3	3	1	4	4	1	10	7		7	3	2	2			10	1		9	4		2	13	3	2	3	3	1	3	9	7
	choline_dehydrogenase_activity	COG2303	1488	E		1.86e-08			1		8	4	1	7	1	1	1		3	16	2	5	3	2	9	5		5	3	6	2	2		1			4	3		1	3	3		2	1	2	4	6	2
	Heavy_metal_translocating_P-type_atpase	COG2217	1487	P		5.51e-09	8	5	6	6	4	3	4	4	6	7	5	9	5	1	4	4	1	2	5	5			3		4	3	5	3	1	1	2	4	2	1	1	3		2		1		7	5
	mitochondrial_transport	KOG0758	1484	U		1.26e-07	1	2	3	2	10	9	7	7		1	1	1	6	6	4	1	5	1	8	4	1		1		2	1	1	2	1	1	3	4		1	1	6	2	3		4		4	5
	regulation_of_ryanodine-sensitive_calcium-release_channel_activity	COG4642	1483	S		2.14e-14	4	1	5	6	9	11	1	11	1	2	1	4	4	4	7	7	1	5	13	7	2	2		1	4		7		1	1	8	10	2	3	2	7		1				10	2
	DNA_(cytosine-5-)-methyltransferase_activity	COG0270	1481	L		1.84e-09	5	3	6	3	3	2	5	2	2	2	3	4	3	1		1	2		3	4		1	4	1	1	2	2	1	2		4	2		4	5	3	2	5				4	8
	transmembrane_transport	KOG2532	1474	L		1.23e-07	3	5	4	4	6	4	1	4	6	8	6	2	5	3	2	2	1	1	3	4		1	3	7	1	2	2	4		4	6	6		10	6	2		5	1		3	4	23
	histidine-tRNA_ligase_activity	COG0124	1473	J		1.1e-07	4	1	3	4	10	5	5	5	6	3	4	1	4	4	3	2	1	1	3	2	5	2			3	1	2	3	3	3	7	3	1	3	3	4	2	1	1	1	1	7	4
		2CMQK	1473	S		2.28e-28					27	4		2			1		4	2	1	2	1		2	3				1		1			1		13			12			1	16	1	1		5	22
	alginic_acid_biosynthetic_process	COG3420	1471	P		1.53e-09					18			2		4			1		2	2	2		5						2				3		4	1		6				7		2		4	35
	methylenetetrahydrofolate_reductase_(NAD(P)H)_activity	COG0685	1468	E		0.069	1	2	2	3	10	5	2	7	2	4	2	1	5	2		2	2	4	5	5	4	1	6	1	1	1	1	2	1	3	9	4	1	2	2	4	1	3	3	2	1	3	6
	Protein_of_unknown_function_(DUF1295)	COG3752	1460	M		8.27e-08	3	3	3	3	8	7	7	8	5	2	2	3	4	1	2	2	2	2	6	8			1	1	4	1	3		2	2	5	4	2	1	1	3	1			2		6	2
		2CMPP	1460	S		1.18e-24					9			2			1					3	3			7		1	3		5	4		14	4	5	12	1	4	7	7	1	1	6				40	11
	Poorly_processive,_error-prone_DNA_polymerase_involved_in_untargeted_mutagenesis._Copies_undamaged_DNA_at_stalled_replication_forks,_which_arise_in_vivo_from_mismatched_or_misaligned_primer_ends._These_misaligned_primers_can_be_extended_by_PolIV._Exhibits_no_3'-5'_exonuclease_(proofreading)_activity._May_be_involved_in_translesional_synthesis,_in_conjunction_with_the_beta_clamp_from_PolIII	COG0389	1457	L		6.4e-06	8	5	7	5	8	3	5	4	7	3	5	4	4	3	3	3		1	8	5	1	2	4	1	4	2	2	1		5	4	6		1	3	5	1		1	1		4	2
	phosphatase_homologous_to_the_C-terminal_domain_of_histone_macroH2A1	COG2110	1453	P		3.86e-21	1	1	1		7	1	4	7	3		4	1	2		1	4	3		7	3	7				3	4			1	2	7	5	2	2		7	2	2		3		7	8
	glutathione-regulated_potassium_exporter_activity	COG0475	1450	P		6.68e-20	5	3	8	4	4	2	4	3	4	3	2	4	2	2	1	2		1	2	9					4	4	4		4	4	2	2				2		2				8	2
	Thiolesterase_that_catalyzes_the_hydrolysis_of_S-D-_lactoyl-glutathione_to_form_glutathione_and_D-lactic_acid	COG0491	1446	GM		0.043	6	4	5	5	10	8	3	8	9	1	3	4	11	3	4	3	1		8	7	3		1	1	5		2			1	7	8	1	2	1	4	6	4		1		5	7
	Catalyzes_the_anaerobic_formation_of_alpha-ketobutyrate_and_ammonia_from_threonine_in_a_two-step_reaction._The_first_step_involved_a_dehydration_of_threonine_and_a_production_of_enamine_intermediates_(aminocrotonate),_which_tautomerizes_to_its_imine_form_(iminobutyrate)._Both_intermediates_are_unstable_and_short-_lived._The_second_step_is_the_nonenzymatic_hydrolysis_of_the_enamine_imine_intermedi…	COG1171	1441	E		1.16e-06	4	3	5	5	10	3	5	8	5	2	4	3	2	4	2	1	2	2	7	2	1		1		1	2	2	3	3	2	8	4		2	3	1	1		3	3	3	5	6
	mitochondrial_transport	KOG0752	1436	U		5.41e-14	10	8	8	7	5	5	5	4	5	7	4	7	3		3	3	4		7	4	2	2	2		5		4	1	2	5	2	7				2	1	3	1	2		8	1
	Master_enzyme_that_delivers_sulfur_to_a_number_of_partners_involved_in_Fe-S_cluster_assembly,_tRNA_modification_or_cofactor_biosynthesis._Catalyzes_the_removal_of_elemental_sulfur_atoms_from_cysteine_to_produce_alanine._Functions_as_a_sulfur_delivery_protein_for_Fe-S_cluster_synthesis_onto_IscU,_an_Fe-S_scaffold_assembly_protein,_as_well_as_other_S_acceptor_proteins	COG1104	1431	E		0.004	6	3	6	6	7	8	6	7	3	3	3	4	7	5	4		1	2	7	2	2	3	1		2	3	3	1	3	1	3	4		2	1	3	1	1		1	1	4	4
	intracellular_chloride_channel_activity	KOG2513	1428	S		1.73e-27					15	2	2	7	2		1		2	6	5	6	2	4	7	5					7	3	1		3	2	24	4		12	1	1	5	5		4		5	9
	fatty_acid_elongation,_saturated_fatty_acid	KOG3071	1421	I		1.34e-06	1	2	2	3	1	3	4	8	4		5	2	4	4	4	1	4	4	6	7		1	1	2	6	2		1	2	1		2		8	4	4	2	4	4	3	1	6	3
	response_to_heat	COG0542	1417	O		3.81e-11	5	4	6	5	5	1	5	2	5	4	3	5	3	2	4	3	3	2	3	3		2			4		2			3	4	5	1	3	1	1	1	2		1		5	5
	Can_catalyze_the_hydrolysis_of_ATP_in_the_presence_of_single-stranded_DNA,_the_ATP-dependent_uptake_of_single-stranded_DNA_by_duplex_DNA,_and_the_ATP-dependent_hybridization_of_homologous_single-stranded_DNAs._It_interacts_with_LexA_causing_its_activation_and_leading_to_its_autocatalytic_cleavage	COG0468	1415	L		3.24e-12	8	7	8	7	7	6	5	6	7	6	7	3	6	2	2		3	1	5	3	2	2	2	3	4	2	6	2		4	4	6	2		2	3			1	1		4	3
	calcium_activated_cation_channel_activity	COG5594	1409	S		6.8e-19	6	3	4	3	4	2	6	2	2	4	1	4	3	8	1	2	1	1	6	3	3	1	1	2	3	5	3	2		2		1		3	2			2	1			2	7
	NADH_dehydrogenase	COG1252	1401	C		3.22e-17	4	3	6	4	4	1	8	1	7	2	3	4	3	5		1	7	2	1	4	1	1			2	3	6		2	4	3	4		2		6	1	1		1	1	15	1
	Converts_alpha-N-acetylneuranimic_acid_(Neu5Ac)_to_the_beta-anomer,_accelerating_the_equilibrium_between_the_alpha-_and_beta-anomers._Probably_facilitates_sialidase-negative_bacteria_to_compete_sucessfully_for_limited_amounts_of_extracellular_Neu5Ac,_which_is_likely_taken_up_in_the_beta-anomer._In_addition,_the_rapid_removal_of_sialic_acid_from_solution_might_be_advantageous_to_the_bacterium_to_d…	COG3055	1400	G		6.01e-11					10	2		1	1		1		1	1		5		2	6	2	1	1	2	2	2	8		1	2	1	6	6	3	14	3	3	2	4	3	3	1		40
	acetyltransferase	COG0456	1398	K		0.117	4	4	4	5	8	8	6	6	5	4	3	2	3	1	1	1	1		4	4	3	1		5	3	2	2	1	3	2	2	8	2	1	4	5	2		3	2		3	3
	proteolysis	COG0705	1397	S		0.031	3	3	3	3	11	3	6	3	1	3	3	2	2	4	1		4	1	5	4	1	2		4	5	2	1	3	2	1	6	3	2	1	3	1		1	4	2	5	3	2
		29N4Q	1394	S
	plasma_membrane_repair	KOG1326	1379	S	C	1.19e-30	2	1	1	2	7	2		2				1	2	1		3	1	3	1	5	14		1		6	11		1	1		14		2	9	2		4	6	10	4		4	11
	DNA-directed_5'-3'_RNA_polymerase_activity	COG0086	1366	K		6.11e-07	4	3	3	3	4	5	3	5	3	3	3	5	3	4	4	4	2	2	6	4	3	5	3	1	4	3	1	1	1	3	3	2	2	2	6	3	2	2		1	3	2	3
	domain,_Protein	COG5492	1362	N		7.48e-21				1	12	2		1		5			1		1	2	3	1	6	2					1				1	1	8	2		13		2		8		2	1	1	30
		2C6QX	1359	S		2.31e-16					23		1	3					1			3			1	1											7			8				9		3			31
	response_to_ionizing_radiation	COG1204	1353	L		1.48e-14	5	4	5	5	4	5	5	4	4	4	6	3	4	1	5	3	4	6	3	2	1	1		1	3	4	4	2		5	6	3	1	4	6	3	1	4	1		1	1	8
	Parallel_beta-helix_repeats	2E21X	1349	S		4.19e-10		1			1	7		121			2		10		5	51			62		1				8						2	1		4			6	2					4
	nucleic_acid_phosphodiester_bond_hydrolysis	COG1236	1346	J		1.4e-06	7	6	6	5	4	3	4	5	7	5	6	5	4	1	1	1	2	1	6	1	1	4	1		5		4	2		6	3	9	2	4	4	4	2	1		1	1	2	6
	methionyl-tRNA_aminoacylation	COG0143	1339	J		9.8e-14	6	6	6	2	7	5	7	3	5	5	3	4	3	3	3	1	3		3	3	2	3			3	3	3	3	1	3	3	6	1	2	2	3		1		1	1	4	2
	histone_demethylase_activity_(H3-K4_specific)	KOG3706	1336	S		3.82e-20	1	1	1	1	9	6	4	5	2	2	1	1	2	11	2		3		6	5					1		1		1	1	3	4		5	1	5	2	3		4		3	6
	dipeptidyl-peptidase_activity	KOG2183	1333	S		8.03e-23	1		1	1	14	4	4	4	1		1	1	3	1	2	3	2	1	6	6	3		2		2	5	2			1	7	2		4	1			3		1		10	7
	dna_ligase	COG1793	1326	L		9.84e-09	2	2	3	2	6	4	4	6	3	4	5	1	4	2	4	1	1	2	5	2	1		3	2	2	2	3	2	2	1	3	5	1	1	4	1	2	1		3	1	6	6
	tRNA_3'-trailer_cleavage	COG1234	1326	L		9.58e-05	5	4	5	6	6	4	4	4	3	4	3	4	1	5	2	2	1		7	4	1		2		5	1			1	2	4	6		2	1	4	2			2	2	4
	4-phosphoerythronate_dehydrogenase_activity	COG0111	1321	EH		1.8e-05	3	3	5	3	8	6	4	4	5	2	1	3	4	7	4	3	3	2	8	4	3	1				1	2		3	1	2	4		6	2	1	2	1	1			4	6
	signal_peptide_processing	COG0681	1321	U		9.31e-24	6	3	5	3	2	3	5	2	5	3	2	1		6	1	1	3		1	4	3			1	3	3	4			1	1	4		1		3	1		1			5
	vesicle_docking_involved_in_exocytosis	COG5158	1320	U		0.002	4	4	4	2	5	2	4	5	3	4	4	4	3	3	3			2	6	1	4	1	1		4		2	3	1	3	4	5		6	2	3	2	4	1	4	5	3	12
	mannose_metabolic_process	KOG1959	1319	G		6.66e-19	1		1		14	8	4	7	1	2	1		8	1	3	6			6	4	8	3	4	5	1	1		2	3	4	9	1	2	7	4	1	3	3	1	3	2	4	10
	oxidoreductase_activity,_acting_on_single_donors_with_incorporation_of_molecular_oxygen,_incorporation_of_two_atoms_of_oxygen	COG3670	1314	Q		0.003	6	6	5	4	5	6	6	7	6	3	2	5	7	4	6	2	2	4	7	8			1			2	4	3	1	3	4	7			4	5	1		5	2		4	1
	chlorophyll_binding	COG5183	1311	A		3.71e-06	3	2	3	3	9	1	1	1	5	4	6	2	1	2	1	2	5	1	3	1	7	1	2	1	2	2	1	1	1	2	8	4		5	2	4		1	1	2	1	2	4
		2BXAX	1297	S		3.39e-32					17	6		4					8		2	5			5	4			1	1		3		3	2		11			8	1			4		4		1	16
	isomerase_activity	KOG4754	1296	S		8.24e-11	1	3	2	1	5	4	4	2	4	2	2		1	3			3		3	2					3		1		2	3	3	7	2	2		11	1	2		2		8	4
	SCF_complex_assembly	KOG1824	1295	S	C	5.49e-27	1	1	1	2	5	2	1	3	1	1	1	1	3	1	3	4	2	1	6	6	2				2	3				1	6	2	1	4	1			6		3		9	2
	MAP_kinase_kinase_activity	KOG0581	1293	G		4.06e-26	2	2	2	2	7	4	1	5	1	1	2	2	6	2	2	5	5	2	6	4	3				3					1	5	10	2	2	1	8	2		1	1	1	7	4
	phosphonoacetaldehyde_hydrolase_activity	COG0637	1292	S		1.33e-11	7	8	6	6	4	2	5	2	5	9	4	5	2	6	2		4	2	1	4			1	1		4	1	2	1	2	2	4	1		2	4	2				1	5	1
	oxidation-reduction_process	COG0251	1290	J		1.13e-06	4	2	3	5	9	5	4	6	4	3	3	1	3	2	2	2	1	2	5	6	1	1			3	2	2	1	2	2	6	4		2		5	3		1	5	2	2	2
	serine-type_exopeptidase_activity	COG1505	1283	E		1.61e-05	2	1	2	2	5	1	7	4	2	4	2	2	4	2		3	2		5	3	1	1	1		3	2		2	1	3	5	5					1	1	1	1		6
	delta3,5-delta2,4-dienoyl-CoA_isomerase_activity	KOG1681	1281	S		3.92e-07	1	1	1	1	4	3	1	3	1	1		1	2	2			5	1	2	20			1		1	1		1	1			1				1	1					15	2
	protein_modification_by_small_protein_conjugation_or_removal	KOG1987	1279	S		0.022	2	1	2	6	7	6	1	4	3	1	1	1	7		4	2			3	2	1	3	16	6	2	4	2	8			1	4	1	1	21	3	1		9	1	1		3
	formyl-CoA_transferase_activity	COG1804	1273	C		6.8e-29					15	7		11		1			17	2	3	3	1		8	4	1	1		1	1	2			2	1	8	1		8	1		3	2		1		5	25
	Ferredoxin	COG0633	1270	C		6.2e-12	6	3	7	6	5	1	6		7	5	3	5	1		2	1	2	1	2	4			1		1	3	1	1	1		2	5	1		1	2	2		1		1	5
	glutamate_decarboxylase_activity	COG0076	1269	E		0.025	4	4	5	4	6	5	3	4	4	5	5	2	6	1	4	2	2	1	4	3	4	3	4	3	6		2	5	2	4	3	4	1		8	3	2		4	3	2	2	5
	intermembrane_phospholipid_transfer	KOG1470	1268	E		1.09e-05	3	3	4	2	6	5	5	4	1	5	4	1	2	4	3	2	3	2	4	6	1				2	5	2		2	2	3	6		1		3	1					9	1
	heparanase_activity	28IFX	1266	S	D	4.03e-29					23	4		3	1				2		4	3			4	1					2	1			3	1	7			10	1			4		1		3	16
	lipid_binding	KOG1729	1265	S		7.96e-26	1	1	1	1	11	6	1	5	1		1	1	8	2	2	5	2	2	7	1			3	2	9		1	6		1	11	3		4	1	3	3	2	1	3	1	3	4
	methyltransferase_activity	KOG2497	1262	J		0.002	3	3	3	3	11	5	4	2	2	2	5	2	2	5	2		1	1	4	2			2		2	1				2	2	10	2	2	1	7	2				1	8	1
	deaminase_activity	COG1816	1261	F		2.85e-05	2	2	2	2	8	6	5	6	2	1	2	1	5	1	3	2	2	2	5	4	6	1			3	1	1		1	4	5	1	1	1	1		2	1	1	2		5	2
	GTPase_activity	KOG2037	1261	S		1.26e-21	3		2	3	9	6	2	5	2				7	2	2	1	2	2	6	3	9	1		2	4	2	3	4	3		5	9	2	5		5	2	1			2	4	10
	intracellular_protein_transport	COG5096	1256	U		4.96e-17	3	4	3	3	4	4	4	4	4	3	5	4	4	2	4	2		3	5	2	7	2	1	2	5	2	4	2	1	3	4	5		4	3	4		2		1	1	2	3
	ATP-dependent_DNA_helicase_activity	COG0210	1255	L		6.56e-15	4	3	5	3	2	4	2	5	3	1		2	5	4	1	4	2	1	6	3			1	1		1	2		1		1	7	1	1		5		2	1	2	1	8	1
	Belongs_to_the_class_I-like_SAM-binding_methyltransferase_superfamily._RNA_M5U_methyltransferase_family	COG2265	1254	J		1.76e-06	5	6	5	4	5	4	6	4	3	3	2	3	1	4		1	1	3	3	3			2		2	3	4	1	2	2	3	2	1		2	3	1	1	1		1	2	2
	regulation_of_choline_O-acetyltransferase_activity	KOG2556	1248	O		6.62e-09					9	5	2	6	3		5		3		1	3	3		7	6	12		1	4	9	1		1	1	5	7	4	1	4	1	4	2	2		1		6	4
	tRNA_(guanine-N7-)-methyltransferase_activity	COG0220	1243	J		0.000111	5	5	6	3	5	4	4	4	3	3	3	2	1	5	1		1	1	3	1			1			1	3		1	1	3	3				2	2	1		1		6
	pyruvate_kinase_activity	COG0469	1241	G		6.77e-21	7	3	5	9	3	2	7	2	7	5	5	5	1		4		2	1	4	1	2			1	1	2	7	3		4		6	1	1		2	1	1		1		2	2
	actin_filament_capping	KOG0443	1238	S		3.84e-27	1		1	1	17	2	4	2					2	2	1	2	2	1	2	8	2	1		3	2			1	2	2	10	4		2	2	3						11	4
	protein_polyglutamylation	KOG2156	1236	S		3.19e-29					3	4	1	5	3		2	1	4	14	5	2	4	1	5	3	8	1	3		1	4		5	1	1	1	3		2	8	5		2	3	2		5	5
	Tudor_domain	2CMGM	1235	S	BD	3.09e-28					18	8		7					3	3	2	5		11	5	1					2	6			1		17	1				3		1				3	1
	COG2335,_Secreted_and_surface_protein_containing_fasciclin-like_repeats	COG2335	1232	M		9.56e-22	3	4	1	3	7	2	4	3	1	1	5		2	1	1				3	1		3	3	2	3		3	3		2	2	1		1	7			2	4		3		3
	peptidyl-threonine_phosphorylation	KOG0585	1231	T		4.98e-18	2	2	3	2	11	8	1	8	2	1	2	2	3	3	4	3	1	2	4	4	1		1		10	5	3	1	2	1	6	5	1	2	1	5	4			2	1	5
	1,3-beta-D-glucan_synthase_activity	KOG0916	1230	S	A good	1.89e-22	2	1	1				1			1	1	3		2			3	1		14							4		20					3				3				13	6
	histone_H2A-K13_ubiquitination	COG2802	1227	S		4.53e-13	3	2	3	2	4	6		4	4	4	4		6	3	4	2	3	1	2	3					1	3	1	1	2	3	3	4		2		3		3		5		3	6
	sulfotransferase_activity	KOG1584	1223	S		2.8e-10	3	1	2	2	4	1	2	4	2	1	1	1	1	6	2		4		2	5				3	1	3	1	1	2			1		1	4	1		2	4		2	4	2
	C-type_lectin_(CTL)_or_carbohydrate-recognition_domain_(CRD)	2D5XD	1222	S							1												9	1		24						2			11		1									1		17
	calcium:sodium_antiporter_activity	KOG1306	1216	P		6.96e-30					7	4		6	1		2		4	1	1	2	6		4	10	8	3		1	2	4		5	2	3	4	2	5	3	2	7		3	5	2		9	5
	acetyltransferases_and_hydrolases_with_the_alpha_beta_hydrolase_fold	COG1075	1213	KLT		5.84e-21	5	4	3	5	3	3	3	3	4	2	3	3	4	4	3		5		1	6			1	2	1	1	3	2		1	1	6	1	1		5			2	1	1	4	2
	positive_regulation_of_histone_H3-K79_methylation	KOG4155	1213	K		1.24e-12	3	3	5	1	3	5	2	6	3	1	3	2	5	1	3	2	1	1	6	3	5	3	3	2	14		2	3	3	4	2	7	4	4	3	4	4	3	1	4	2	3	6
	bacterial-type_flagellum-dependent_cell_motility	COG1572	1210	NU		5.3e-18					20	2	2	4			2		3		2	3		2	2	2			1			1			1	4	8	1	1	10		1	1	8		2			31
	protein_tyrosine_phosphatase_activity	COG5599	1210	T		1.45e-27						5		3	1	1	1		3		4	7	3		8	4		11	7	7	2			19	6			1		1	16		3		10		22	8	5
	replication_factor_c	COG0470	1209	L		2.84e-10	6	5	3	4	6	3	5	5	5	5	3	4	4	2	2	2	2	1	5	2	2		2		3	2	4			4	4	1	2	2	1	2	3			1	2		2
	PFAM_Formylglycine-generating_sulfatase_enzyme	COG1262	1208	T		1.75e-22		1			6	4	2	3	1				4		2	3	5		2	7			1		3			2	1	1	8	1		13	1	1	1	5		1		3	15
	Belongs_to_the_short-chain_dehydrogenases_reductases_(SDR)_family	COG0300	1207	S		8.7e-07		1		1	8	6	5	3	3	2			5	4	2	1	4	2	3	5	8		2		4		1	1	3	2	1	2	1	4	4	3	1	3	2	3		9	1
	isoprenoid_biosynthetic_process	COG0142	1207	H		0.125	2	4	2	4	7	5	4	3	4	5	4	4	2	2	3	2	1	2	5	3		2	2	2	3	2	3	1			5	3	1	1	5	6	1	1	1	2	3	4	4
	Methionine_aminopeptidase	COG0024	1203	E		5.01e-11	3	5	6	5	4	3	4	4	5	4	2	5	3	2	2	2	1	2	3	5	6	4	2		3	4	7	1		2	2	3	1		2	2	3	2	3	2	1	2	2
	phosphatidylinositol_binding	KOG2502	1203	S		2.01e-16	1	1	1	1	10	12	1	9	2	1	3		7		7	6	2	2	7	2		1			5	1			1	2	6	2		2	1			1	3	1		5	3
	positive_regulation_of_caveolin-mediated_endocytosis	KOG1029	1199	U	C endocytosis	8.55e-38		1		3	7	5		13			1		6	2	4	10	3		6	2		1	1		3	2		2	4		11	1		12	2	1	2	14			2	3	16
	Involved_in_the_biosynthesis_of_the_central_metabolite_phospho-alpha-D-ribosyl-1-pyrophosphate_(PRPP)_via_the_transfer_of_pyrophosphoryl_group_from_ATP_to_1-hydroxyl_of_ribose-5-phosphate_(Rib-5-P)	COG0462	1197	F		0.024	5	5	4	5	4	5	5	4	4	4	2	3	2	3	1	2	3	4	4	5	1	2	3	2	3	1	3	3		3	4	7	2	2	5	4	2	1	4	3	1	2	3
		2E4XI	1193	K		2.02e-15																	3		34	4									7											1		22
	peptide_catabolic_process	COG0308	1192	E		6.64e-05	5	2	4	4	6	7	4	6	2	3	3	1	5	2	1	5	1	1	6	2	6	1	5	5	5	2	2	12	1	5	3	3		2	9	2			2	3	7	1	4
		2EK7W	1192	O		1.34e-15															1	1			10	9									2		9	9	3			7						19	2
	EF-hand,_calcium_binding_motif	2BEHQ	1191	S		3.82e-17				1			1							5	1		1			8						4			1					18	1			2	5		1	8	26
	Belongs_to_the_peptidase_S41A_family	COG0793	1190	M		9.02e-08	2	2	2	2	2	1	6		2	2	2	2	2	2	1		2			3						1	2		2		1	15	7	1		19				1		8	4
	N2-acetyl-L-ornithine:2-oxoglutarate_5-aminotransferase_activity	COG4992	1189	E		2.74e-11	3	2	2	4	3	2	7	2	2	6	3	4	4	8	1		1	1	5	4	3			1	1	1			1	2	1	2				2	3	1		1		4
	UDP-glucose_4-epimerase_activity	COG1087	1185	M		3.37e-15	6	3	3	5	5	2	6	2	4	2	5	3	2	3	1			1	2	3				2		1	2	1	2	2	2	4		1		3	1		2	2	1	3
	Belongs_to_the_glycosyl_hydrolase_5_(cellulase_A)_family	COG3934	1182	G		6.35e-22	3	2	3	4	13	1		1		3	7	3				1	2		4	3			1			1	1		2	1	2			3	1		1	6	1		1	4	16
	dipeptidase_activity	COG4690	1180	E		3.42e-21	2	1	2	1	9	4	2	5	2		2	1	3	5	4	1	3	2	4	1	1		1			3	2		6	1	5	6		2	1	2	1	2	1			2	2
	Domain_of_unknown_function_(DUF5054)	28PB8	1179	S		3.69e-25					15	4		7					2	1	4	6			8	1					2					1	12	1	1	8				6				2	21
	glutamate-tRNA_ligase_activity	COG0008	1177	J		6.22e-05	2	3	2	1	5	1	5	3	4	3	4	3	3	4	1	4	2		3	2	2	2	3	1	2	1	3	1		1	3	6			4	5		2		2	3	4	4
	tRNA_wobble_adenosine_to_inosine_editing	COG0590	1176	FJ		1.41e-18	6	6	6	5	5	6	8	4	6	4	4	3	6		3	3	1		2	1		3	1	1	5		2	1	3	4	2	3		2	2	3			1	2		4	3
	GTPase_activity	KOG0084	1173	S		2.94e-17	1	1	1	2	6	4	3	1	1		1	2	2	1	2	1	2		3	4	15	2	1		4	2	1	1	5	1	9	1		5	3	1	1	2		1		5	7
	3-demethylubiquinone-9_3-O-methyltransferase_activity	COG2227	1172	H		3.54e-17	1	3	1	1	2	3	3	4	5	1	2	3	5	3	1	3		1	3	5		1		1	2	1	1			1	4	8	2	2	1	6	2	1		1		9	3
	pseudouridine_synthase_activity	COG1187	1171	J		1.55e-07	5	4	5	5	5	3	4	4	2	1	1	3	1	2	4		3	1	6	4					1	3	2		1	1	3	7				7	1			1		2	1
		28KXM	1170	S		1.96e-15																	5			10						1			1													22
	double-stranded_DNA_3'-5'_exodeoxyribonuclease_activity	COG0708	1169	L		5.45e-05	5	4	5	5	3	5	4	4	2	3	3	5	3	4	3	3	5		6	3	2	1	1	2	5	2	3		1	2	3	5	1	1	1	1			2	1	1	5	1
	protein_kinase_activity	KOG1164	1167	T		1.26e-10	5	4	2	3	2	2	4	5	5	3	4	2	2	2	1	2	3	3	1	3	21	6	3	6	4		3	6	4	3	2	4			7	7		1	4	4	2	3	2
	synthase	COG3425	1162	I		3.63e-11							1	1			1			3			6	2		19	1								1		1	2	1		2		1			1		12	1
	peptidase_activity,_acting_on_L-amino_acid_peptides	COG3897	1160	P		2.83e-07	5	5	6	5	6	6	2	9	2	2	1	2	4	2	2	1	1		4	6		1			9	2				2	2	5	1			3		4	1	2		7	5
	In_addition_to_polymerase_activity,_this_DNA_polymerase_exhibits_5'-3'_exonuclease_activity	COG0749	1156	L		0.000319	5	4	4	4	5		1	4	6	4	3	3	3	3	1	2	1	3	5	3		1	3	2	4	2	4	6	2	4	5	9	4	4	3	2		2	1	1		4	2
	DNA_topoisomerase_II_activity	COG0187	1155	L		1.55e-09	3	3	3	2	2	2	5	2	2	4	2	4	2	3	1	2	3	2	2	3	1		1	2	3		4	3		2	2	7	2	2	3	4	1	1	1	1		2	2
	positive_regulation_of_cilium_movement	KOG2158	1152	KT		1.08e-23	2		4	3	8	7		6	1		1		9		3	3	5	2	6	4	24				3	3	1		1	1	6	9	1	2		8				1		5	5
	protein-(glutamine-N5)_methyltransferase_activity	COG2890	1149	J		0.001	3	2	3	3	6	4	3	7	5	3	2	1	5	3	3	3	4	2	6	2		2	2		1		4	1	1	3	1	3		1		4		1		1		3	4
	protein_kinase_regulator_activity	KOG1242	1148	S		0.01	2	4	3	3	5	1	3	3	3	4	1	5	3	2	2	4	1	2	2	3	2	1	1	1	1	1	3			2	2	5	2	3	3	2	1	4		3		2	3
	retrograde_trans-synaptic_signaling_by_lipid	KOG2088	1145	S		1.35e-13	2	3	4	3	5	5	7	5	5	8	3	2		2	2	3		2	5	4	1	2	4		3	1	3	2		2	3	4		1	4	4	3		3	3		4	1
	ubiquitin_protein_ligase_binding	COG5647	1145	O		1.69e-07	3	3	3	4	5	3	4	5	3	4	3	2	4	1	4	3	1	1	5	1	2	4		1	3	1	3	3	2	1	5	5	2	1	6	2	2	2	4	1	1	2	6
	phosphatase_activity	COG1011	1142	S		0.000239	5	6	5	4	4	4	4	3	8	4	1	5	1	3	1	3		2	3	1			2		2	2	2	2		1	6	5	1	1		1	1	1	2	1		4	3
	pyrroloquinoline_quinone_binding	COG2133	1140	G		2.44e-08				1	6	3	2	4	2	1	2		1		2	1	2	2	1	6								1	1	3	1	5	2	7				4		2			16
	demethylase	KOG1633	1138	O		1.75e-32		1			6	4	1	3	1	1	1		6	3	2	3	3	1	7	3			1	6	2	1		2	1		3	2		1	6		3	2		1	2	8	2
	Lys63-specific_deubiquitinase_activity	KOG0324	1138	S		0.043	4	3	4	3	4	3	3	3	3	1	1	1	2	6	1			2	2	4	1		1	2	1	5	2			1	4	4	1	3		3		2		2	1	1	8
	domain_protein	COG4932	1131	M		2.61e-13					11		1	4		4	1			1	6	5	4		9	3	3				7	3			5	1	4	4	2			1	1	1		1		6	6
	peptide-methionine_(R)-S-oxide_reductase_activity	COG0229	1127	O		1.58e-10	2	1	2	1	2	3	4	4	2	2	2	1	2	5	2	1	2	1	3	9	2	2				2	2		4			6		1	1	3		1		1		6	1
	succinyl-diaminopimelate_desuccinylase_activity	COG0624	1127	E		4.12e-05	3	2	6	3	8	5	2	5	8	4	3	5	3	1	3	1	2	1	4	4	2	1	2		5	3	5	1		1	3	4		1	2				3	1	2	2	7
	Multicopper_oxidase	COG2132	1125	Q		0.243	1		1	1	4	3	3	5		2			5		4	2	1		3	4				1		9			1	1	7	1				1	1			2		6	3
	DNA-binding_transcription_factor_activity	COG5641	1122	K		1e-32	14	12	12	15	2		2	1	15	9	5	10					3	1		2	2	4		3		2	6	1	2		2	1		2	4	1			4			7	4
	SNAP_receptor_activity	COG5143	1120	U		0.041	4	3	3	5	7	5	3	5	4	2	4	3	4		4	2	1		5	1	3	3	1	1	6		2	2		3	2	4	1	1	1	2		2	3	5	1	5	4
	RNA_recognition_motif	COG0724	1119	K		0.094	2	4	2	2	2	5	5	4	3	4	4	3		4		1	2	2	4	4		5	3	6	4	2	3	4	1		3	6	2	1	4	4	2	1	6		6	3	3
	metalloendopeptidase_activity	COG0339	1115	E		0.004	2	3	3	2	4	3	5	3	4	4	2	3	1	3	1	4	3	1	1	3		2	2		3		3	1	2	2	4	5			3	1	1	1	1	2		4	3
	Protein_conserved_in_bacteria	COG3011	1115	CH		1.11e-09	2	2	2	2	9	5	2	14	4	2	1		7		2	3	2	2	6	5			1		3	2	1		3	2	5	2	1		1		1	1		2		2	4
	meiotic_spindle_elongation	KOG0211	1114	S		3.78e-05	2	3	2	3	4	4	5	3	5	1		1	3	3	1	2	3	1	3	6	4	3	2	2	3	1	2	2	3		3	2		1		1		1				6	2
	cellular_response_to_interleukin-11	KOG1513	1107	S		5.91e-18	2	2	1	1	3		2	1	4	1		1	1	6		1	5	3	1	5		1	1			3	1	1	2		3	3	2	6	1	1		4				6	6
	negative_regulation_of_canonical_Wnt_signaling_pathway_involved_in_cardiac_muscle_cell_fate_commitment	KOG1218	1105	S		2.89e-21	7	6	2	1	8	2		10	1				3	1	3	2		1	7	3				1	1	2	2	1	1	1	5	3	8	9	2	12	2	7	2	2			9
	helicase_activity	COG1111	1102	L		0.000163		1	1	1	1	1	7	1	1	2	1	1	1	1	1	1	1	1	2	3		2	2	1	2	1	1	4		1	1	3		1	3	4			1	1		2	1
	DNA-directed_5'-3'_RNA_polymerase_activity	COG0085	1100	K		4.66e-10	5	2	3	1	3	2	3	4	4	4	4	3	4		3	3	2	2	5	2	3	3	1	2	2	1	4		2	3	3	4	2	3	1	1	2	3		1	4	1	3
	self_proteolysis	COG3209	1100	M		3.17e-14	1		1	1	12			2	1		2		1		6	3	1		7	1	1	1	1		6	2		1	2	1	6	8	11	4		20		4			1	2	5
	GTPase_activity	KOG0078	1097	S		9.55e-20	1	1	1	1	11	7	2	6	1		3	3	4	2	3	1	1		9	1	3	1		1	4	3		1		1	4	2		1	3	1	2	1	2	5	2	2	3
	lactoylglutathione_lyase_activity	COG0346	1096	E		4.69e-06	1	1	1	2	11	5	4	4	1		2	1	8	5	2	1	3	2	2	4	2	1	1	1	2		1			1	6	3		1	2	2	2		1		1	3	7
	6-phosphogluconolactonase_activity	COG2706	1095	G		1.24e-17	1		1	1	4	2	1		2			1	1	3	1	2	1	2	7	3			1			1	1	2	1		7	2	7	8		3		9		1		2	22
	Catalyzes_the_attachment_of_alanine_to_tRNA(Ala)_in_a_two-step_reaction_alanine_is_first_activated_by_ATP_to_form_Ala-_AMP_and_then_transferred_to_the_acceptor_end_of_tRNA(Ala)._Also_edits_incorrectly_charged_Ser-tRNA(Ala)_and_Gly-tRNA(Ala)_via_its_editing_domain	COG0013	1093	J		2.51e-11	3	3	3	3	2	3	4	3	3	2	3	3	4	1	3	2	2	2	2	6	3		1	1	2	1	2		1	2	2	6		1	1	1	1	1			1	6	2
	serine-type_endopeptidase_activity	COG0740	1088	OU		5.15e-51	5	8	7	3	1	1	7	1	9	5	7	6		1		1	1	2	1	2						1	3		1	3	1	4	1		1							3
	microtubule_binding	COG5244	1087	D		3.02e-23					12	9	1	8					8		3	3	1		6	2			5		6	1		1			8	3		3	5	1	4		1	1	2	3	3
	unfolded_protein_binding	COG0326	1085	O		1.59e-10	5	4	3	5	3	3	5	4	4	3	2	6	3	1	2	1	2	1	3	1	5	2	2	1	2		2			2	3	5	1	1	3	3						1	1
	phosphogluconate_dehydrogenase_(decarboxylating)_activity	COG2084	1084	I		2.06e-08	2	2	2	2	5	5	2	4	3	1	2	1	4	5	2	1	1	2	1	2	6	2		1	1	3	1			4	1	2		1	2	2	2		2	1		4	3
	Belongs_to_the_pirin_family	COG1741	1082	O		6.39e-08	3	1	3	2	7	4	3	5	2	1	1	2	4	1	2	2	3	1	6	8	1	1		1	2	4	1	1		1	2	3		1		3	2	1		3		4
	carboxymethylenebutenolidase_activity	COG0412	1077	Q		0.001	3		3	3	10	5	2	1	7	1	2	2	4	1	1	1	2		3	3		2	1	3		1	1	1	1	3	3	2	1	3	1	3	2	1	1	1		4	5
		2CHKW	1075	S									9
	DNA_topoisomerase_type_I_activity	COG0550	1072	L		2.2e-05	4	3	4	3	2	3	3	3	3	2	5	3	3	2	2	2	1	2	3	2	3	1	2		2	1	2	2	2	1	2	5		2	3	3	1	1	1	2		4	2
	exoribonuclease_II_activity	COG0557	1072	K		2.61e-24	5	4	4	7	3	2	4	3	3	4	4	4	2	1	2	2		1	3	2	2		2	1	3		1		2	3	3	4		4	3	1	3		1		1	2	4
	UMP_catabolic_process	COG0647	1069	G		1.27e-07	3	4	3	3	7	2	5	2	4	2	3	3	2	1	2	1	3	2	2	4	4				4	2	2	1	1	3	2	4		2	3	3				2	1	4	3
	phosphatidylinositol-3,5-bisphosphate_3-phosphatase_activity	KOG4471	1068	E		4.44e-31					8	8	1	8					7	1	2	6	2	4	8	1		1	1	1	4	3			1		9	3		5	1		2	3		1	2	2	8
	negative_regulation_of_inclusion_body_assembly	28IDA	1066	S		1.76e-27	3		2	1	4	2		5					6		2	3		4	3	6		1			2	4	1	3	4		4	4	1	2		5	2	3	1	2		8	6
	3'(2'),5'-bisphosphate_nucleotidase_activity	COG1218	1064	P		4.36e-13	5	5	5	6	3		6		5	1	3	4	1	2			1	3	1	3			1	1		3	3	1		5	2	6	2	1	3	4					1	3
	Belongs_to_the_allantoicase_family	COG4266	1063	F		3.55e-22	3	3	4	2	9	6	7	8	2	2	2	3	7	1	3	2	1		5	2	2			2	4	2	1	1		1	10	6	1	2	2	3	3	5	1	2		3	7
	flavin_adenine_dinucleotide_binding	COG1253	1055	E		0.000516	3	2	3	1	2	2	3	2	3	2	2	2	1	4	1				1	5	6		2		3	1	2	2	4	2	2	7		2	1			3		1	1	7	3
	mRNA_polyadenylation	COG5084	1051	S		5.09e-11	1	1	1	1	2	1	1	1		1	1	1	1		1		10		1	25	1	1	1	1			1	2	1						4						1	29	1
	Belongs_to_the_thiolase_family	COG0183	1048	I		4.83e-07	1	1	1		8	4	4	6	2	1	1		8	2	5	2	1		5	3	4		2	1	4			1		1	6	1		2	5	1				1	1	2
	galactosylceramide_catabolic_process	2C8FE	1048	S		2.32e-20					18	1	1	3					4	1	1	3			3	1									1		14			8			1	9	1	1			15
	unfolded_protein_binding	KOG2265	1048	S		8.83e-15	2	3	2	3	5	4	3	3	4	1	1	2	3	6	2	2	4	1	5	9	2	1	1		2	1	1			2	5	4		1	1	3	3				1	4	1
	Epidermal_growth_factor-like_domain.	2CGEG	1047	S		2.12e-16					33	1									1				1							2			2		18			6				3					20
	platelet_formation	KOG1787	1047	S		0.167	2	2	1	2	2	4	2	4	2		3	3	5		4	1	2	3	6	2	4	3	1	3	5	2	2	3	1	1	3	3	2	2	3	2	4	3	4			5	3
	galactosyltransferase_activity	KOG2287	1046	M		2.4e-20	2		1		10	7	1	3		1			5	1	2	3	1	1	6	2		3	4	5	1	2		10	6		9	1			10	4			9	3	3	10
	glycoprotein-N-acetylgalactosamine_3-beta-galactosyltransferase_activity	KOG2246	1039	S		2.34e-08					21	1	5		1		1		1	1			2	1		2			1		1			3	2		8	1			4				2	1	4	5
	uridine_kinase	COG0572	1039	F		0.001	6	4	4	3	4	3	2	3	4	3	4	3	2	2	5	1		2	4	3	4	2		1	4	2	2	1	1	2	1	3	2		3	6	1		3		3	4	1
	protein_modification_by_small_protein_conjugation_or_removal	KOG4628	1036	O		2.44e-11	2		1	2	6	4	6		2	1	3	1		1				1	3	11			1	1	1	1	2		2	4	3	3	1	1		5			1	1	2	5	2
		2E2YW	1036	S		1.88e-34					12	6		2	1				2	3	1		1	2	1	12						2			1		1							1		1		8	1
		2E4YF	1031	S																						2																						6
	Beta-L-arabinofuranosidase,_GH127	COG3533	1029	S	D	2.98e-31			1		8	1		1	1				1	1	1	3	4		2	2									1		2	1		5				4		2		6	17
	Major_role_in_the_synthesis_of_nucleoside_triphosphates_other_than_ATP._The_ATP_gamma_phosphate_is_transferred_to_the_NDP_beta_phosphate_via_a_ping-pong_mechanism,_using_a_phosphorylated_active-site_intermediate	COG0105	1028	F		0.000584	5	1	4	4	11	1	2	4	5	3	4	2	2	1	2	2	3	2	4	4	3		1	1	3	1	2	3	1	1	4	4		3	5	4		1	5	2	5	5	4
	peptidyl-prolyl_cis-trans_isomerase_activity	COG0760	1027	O		5e-06	1	3	2	2	7	3	5	4	3	1	1	1	2	2	1		1	1	3	2	2	1		1	1	1	1	1		1	2	1	2	2	2	2						5	2
	tRNA_(guanine(37)-N(1))-methyltransferase_activity	COG2520	1027	J		0.009	3	1	3	3	7	4	3	4	5	1	3	8	3	2		1	2	2	3	1	2		1	1		1	2			2	5	4	2		1	4	2					2	2
	acetylcholine-gated_cation-selective_channel_activity	KOG3646	1026	U		2.9e-15					1		1		3		1			6		2	1		1	8		4	1	2		6		6	3	2	2	1		1	15			2	11			22	1
	IMP_dehydrogenase_activity	COG0517	1023	S		2.33e-12	9	5	12	8	3	2	1	2	5	4	2	1	2		1			2	2	9			1		9	1	2			2	3	2		2	2			1	1	2		8	4
	negative_regulation_of_phosphatase_activity	28P6D	1023	A		7.37e-09	4	4	4	4	5	5	3	5	5				5	1	4	1	2		5	3		1			1	2	3	1			3	1		2	1		2	1		2		7	3
	Has_a_glutathione-disulfide_oxidoreductase_activity_in_the_presence_of_NADPH_and_glutathione_reductase._Reduces_low_molecular_weight_disulfides_and_proteins	COG0695	1022	O		1.65e-08	4		1	2	4	1	5	1	1	3	1		1		1		3		2	3	1		1		3	1			3	1	4	3				2						6
	transferase_activity,_transferring_hexosyl_groups	KOG1192	1022	G		1.3e-12			1	1	4	2	1	3	1		1		3	3	3	3	1	2	4	1		1	6	6	2	1		4	1	2	1	3			6	1	1	1	6	1	5	6	2
		2CNVV	1021	S
	asparagine_synthase	COG0367	1020	E		0.012	5	3	5	4	6	2	3	2	4	2	2		3	1		1	1	1	2	4	2	1			1	2	2	1	1	2	2	4	1		3	1				1	1	9	4
	thiol-dependent_ubiquitin-specific_protease_activity	KOG2605	1018	G		1.44e-07	2	3	2	5	6	4	1	8	4	1	1	4	5	7	2	4	1	1	10	3	2		2	2	4	4	2				5	4	2	1	2	1	2	1	1	2			2
	solute_carrier_family_22	KOG0255	1016	GM		2.39e-08	2	1	3	1	6	2	1		3	1	1		1	5	1		1			4	3	7	17	7		1	1	13	3		3	10	7	1	15	4	1	3	19	1	13	6	3
	Esterase_of_the_alpha-beta_hydrolase_superfamily	COG1752	1015	M		4.33e-08	2	2	2	2	2	3	4	5	2	2	2	5	1	5	2	3	2		5	3					2	2	1			1	3	4				2	1			5		5	1
	cystathionine_gamma-synthase_activity	COG0626	1013	E		0.021	5	4	3	3	5	5	4	6	5	2	1	3	2		4	2	5		5	2	1		1		2	1	2				4	5	1		3	2		1				2	2
	rRNA_(uridine-N3-)-methyltransferase_activity	KOG4174	1013	S		3.21e-06	2	3	2	2	3	6	3	6	1			2	4	2	4	2	2	1	5	4		2	1		3	2	1		1	2	3	6	2		1	3	1	1	1	1		5	2
	shikimate_3-dehydrogenase_(NADP+)_activity	COG0169	1012	E		4.78e-08	4	4	2	2	2	1	3	1	3	2	2	4		2	1	1		1	1	2					3	1	4			2	2	3		2		1				1		4	5
	Repeat_domain_in_Vibrio,_Colwellia,_Bradyrhizobium_and_Shewanella	29QRV	1010	S		1.87e-23					13	1	1	1					1	2		1	1	1	5	1											3			3				6		3		1	4
	sensory_perception_of_sound	KOG1216	1009	S		1.43e-09	1		1	5	12	1	2	3	1				2		1	3			4		1	3	9	1	2	1	1	9	2		6		2	11	7	1	1		3		5	1	14
	intracellular_sterol_transport	KOG1032	1008	S		1.72e-14	2	1	2	2	8	4		6	1	1	2	1	2		3	4	1	4	6	3	1	1		1	4	4		2	1	1	4	13	4	1	1	20	3	4	1	4		3	12
	phosphate_ion_transmembrane_transport	KOG0767	1008	U		4.96e-39	1	1	2	2	1		9	1	2					3			2	1		3	1				1				5		1	7	1		2	3		1				4
	phosphate_ion_transport	COG5409	1006	T		0.076	3	1	3	3	6	1	4	2	2	1	1	1	1	5	2		2		1	3	1	1	1		4	2	2		2	1	2	1		1	1	1		1		1	1	5	3
	inorganic_anion_exchanger_activity	KOG1172	1005	U		1.09e-13	3	2	4	4	2		2		1	1	5	2		2		1	4	2		6		2				1	2	4	3	1	2				6			1	1	2		6	1
	Belongs_to_the_UPF0176_family	COG1054	1002	J		4.17e-12	2	3	1	1	8	3	7	8	2	1	1		3	2	3	1	1	5	5	2	1				2	3				2	6	2	1	3		3		1		2		2	5
	Catalyzes_the_reduction_of_ribonucleotides_to_deoxyribonucleotides._May_function_to_provide_a_pool_of_deoxyribonucleotide_precursors_for_DNA_repair_during_oxygen_limitation_and_or_for_immediate_growth_after_restoration_of_oxygen	COG1594	996	K		0.099	5	5	5	5	7	4	4	6	5	4	2	2	1		1	2	1	1	3	2	2	1	2		7		2	2	1		2	4	1	1	2	5		1	2	2		6	2
	phosphatidate_phosphatase_activity	COG0671	990	I		1.52e-08	4	2	4	2	5	3	3	3	3	3	1	2	2		1	1		1	4	3	1	1	4	1	4	1	3	2	2	2	5	4			4	1	3	1		2	2	5	3
	negative_regulation_of_brassinosteroid_mediated_signaling_pathway	KOG2641	987	S	A	7.35e-46	2	2	2	2	10	4	5	3	2	2	5	2	2	5	3			2	4		1			1	2			1		3	7	3		4	2	3	1	2		3	1		8
	mannoprotein_biosynthetic_process	COG5020	985	G		5.33e-17					4		6							1			1		1	6						2			3		2	3	1			3	2	2				16
	deoxyhypusine_monooxygenase_activity	COG1413	984	C		4.35e-10	1	1	1	1	3	3	1	2	1	1	1		2	1	2	1	1			3	2				1	2	1		1	1	2	2		7		1		4				1	29
	Involved_in_the_tonB-independent_uptake_of_proteins	COG0823	983	U		2.61e-10	1		1	1	2	1		5	2		1	1	3	2	2	3	1	2	9					1	3	3			1	2	3	3	1	12	1	2	1	2	1	1			22
	succinate_dehydrogenase	COG1053	983	C		2.67e-24	6	4	3	4	3	5	4	6	3	3	3	5	5	1	3	5	1		4	1	2		1		1		2	1	1	2	3	2	1			2		3		2		1	5
	Gaf_domain	COG2203	982	T		1.3e-06		1			4	8		14	1		4		4	1	4	6	1	2	10	4					6	1			3	1	3	1	2	4		1	4			1		8	8
	Asparaginyl-tRNA_synthetase	COG0017	980	J		2.85e-09	4	3	3	3	3	2	4	3	3	2	3	4	4	4	1	1	1	1	3	2	1	4		3	3	2	3			2	3	3		1	2	2	1		2		1	6
	Paraquat-inducible_protein_A	28JPD	980	S		0.001	1	1	1	1	2	4	5	4	2		1	1	3	3	2	3	1		3							3	1		3	2	1			6				3				4	8
	negative_regulation_of_response_to_water_deprivation	KOG1327	979	U		8.36e-13					7	3	9	9			1		1			2		1	6	2	4	1	1	3	3	1		4		1	6	11	2	5	3	7		2		1	6	3	7
	negative_regulation_of_peptidyl-cysteine_S-nitrosylation	COG5142	978	L		4.91e-05	1	1	1		5	4	7	2	1	1	2	1	3		1	1	1	1	1	3	1	1	1	1	2	1					6	3			4	1	1			2	1	2	4
	Belongs_to_the_glutathione_peroxidase_family	COG0386	975	O		0.037	1	3	3	4	5	3	4	6	2	3	1	2		5	2		2	3	1	3	3	2	1		2		3	2		2	2	4		1		1	2		2	1	2	6	1
	Belongs_to_the_glycosyl_hydrolase_30_family	COG5520	974	M		1.12e-27					14	3	1	3					2	1	1	3	3		1	4	2		1	1	1	1			1		5			2		1		2		1		5	9
	alpha-(1->3)-fucosyltransferase_activity	KOG2619	973	M		0.006	3	2	4		11	6	3	4	2			7	5	1				3	2			3	3			4		3	2		3	3	2		9	4		3	2	4	1	5	2
	molybdate_ion_transmembrane_transporter_activity	KOG4332	972	P		8.79e-05	2	2	2	2	3	5	6	6	2	2		2	3	2	2	2			5	4					2	2	2			1	1	4	1		3			1	1			5	2
	8-amino-7-oxononanoate_synthase_activity	COG0156	970	E		0.204	2	2	4	1	6	5	3	4	4	3	5	3	3	3	2			1	6	3	4			1	2	1	1			3	2	4		1	1	1	2			1	1	4	3
	peptidase_inhibitor_activity	COG2340	967	S		0.000523	1	1	1	1	4	5	2	1	6	3	3		8	1	1	2	3		4	1		2	3	1	1		2	4	1	3	1	2	2	2	4	1			9	2		2	3
	signal-transduction_protein_containing_cAMP-binding_and_CBS_domains	COG2905	967	T		2.97e-18					8	2		4	1		4		1		1	5	2		7	7	2				6	2			8	1	3			3		2	2	1				10	9
	autophagy_of_peroxisome	KOG1938	966	F		1.02e-09	2	1	1	1	1	2	1	1	1	1	1	1	1		1	1	4	2	1	3		1		1	1	1	1		2	1	1				1					1		6	1
	hydrogen-translocating_pyrophosphatase_activity	COG3808	966	C		3.28e-07	1	3	2	4	5	4	3	3	2		3	3	4	1	2	3	2	2	4	2	4				3		2			2	2	3	3	1		3				4			1
	Protein_of_unknown_function_(DUF1800)	COG5267	966	S		4.96e-13					5		4	1						2	2		2		3	5						1					1			3		2		2		4		7	1
	protein_polyubiquitination	KOG1812	965	S		5.15e-10					6	3	3	8	1				2	2	1	7	1	1	5	5	2	2	5	2	3	1		5			1	3		2	4	2		1		1	5	4	4
	aggrephagy	KOG1786	963	T		6.79e-09	1	1	2	3	2	4	2	3	3	1	3	2	5	2	1	4	2	3	4	1	2	3	3	1	4	1	2	4		2	3	4	4	2	4	6	1		1	1	2	2	3
	ribosomal_protein_import_into_nucleus	KOG2171	961	S		4.31e-07	3	3	3	3	5	4	2	5	3	1	1	3	2	3	2	4	1	4	7	2	6	1	1		2	1	2	2	1	1	4	4	1	1	1	2	5	2				2	3
	branched-chain-amino-acid_transaminase_activity	COG0115	958	E		3.17e-05	3	3	2	3	2	1	6	2	4	3	3	3	2	1	1	1		2	2	2	3	1	1		1	3	2	1	1	4	2	5		1		3		1	1	2		4	2
	glycoprotein_6-alpha-L-fucosyltransferase_activity	KOG3705	958	M		1.76e-17					13		1	1	1		2	2		2			2			7						1			3	2	4	38	5			22				3		8
	aspartic_endopeptidase_activity,_intramembrane_cleaving	KOG2443	955	C		0.000181	3	3	3	3	4	7	4	1	4	2	5		4	2		3	4	3	2	4	2				4	3	2	2	1	2	2	7			1	2		1	2		2		3
	carbamoyl-phosphate_synthase_(glutamine-hydrolyzing)_activity	COG0458	955	F		0.000254	3	2	3	3	3	4	3	3	3	3	3	4	2	2	2	3	1	2	5	2		3					1	1		2	3	1	2	1		2	2	1		2		1	3
	U4_snRNA_binding	KOG0272	954	S		1.76e-05	2	1	6	4	6	3	1	4	5	2	2	3	4	2	3			1	4	2	3				3	2	3		2	3	4	8	3	1	1	7		1		1		2	4
	ubiquitin-protein_transferase_activity	KOG4265	954	KL		2.42e-17	1	1			1	1		3	1	1	2				1	1	1		1	8	2	1		2	1	1		1		2		3			2	1		1			2	6	2
	transmembrane_transport	KOG2563	951	J		1.03e-10					15	7	3	5				1	4	3	3	2			6	2			1	4	3			2	1		9	2		1	7		2	1	6	3	3	1	2
	transmembrane_transporter_activity	COG2271	949	G		2.53e-07					10	4		5	1		2		5	1	2	2			6	1	2				4	1				2	4	2		1			1	3		4		3	18
	Phytanoyl-CoA_dioxygenase_(PhyH)	2CY11	948	S		3.08e-11	2	3	2	3	2	1	1	3	1		1	1	2	1			2		4	8						1	1			2	3	2				1				2		10
	protein_serine/threonine_kinase_activity	KOG0586	948	T		4.19e-30			1		5	1	1	6		2	1	1	1			1		1	4	10	12	4	2		3	2		1	1		2	1	2	2	1	1		2		1	1	8	3
	Type_III_restriction_enzyme_res_subunit	COG1061	947	L		0.000197	1	1	3	1	4	3	2		2	1	1	1	2	3						1		1	1		4	1	1	1	1	1	5	5	1			1						2	4
	metal_ion_transport	COG0471	945	P		0.07	5	5	4	4	4	4	1	1	2	2	2	5	2	3	3	1	2	1	2	3		2	2	1	3	1	4	2	2	6	6	5	2	1	6	3	1		2	1	1	1	1
	TNF_receptor-associated_factor	KOG0297	945	S		1.79e-07	2	4	3	7	3	2		5	4	1	1	1	3	1	2	1		3	3	3	2	2			4	1	1	1		5	4	1	1	1		2	6		3	2		4	2
		28P9F	942	S		0.002	6	2	4	4	10	6	5	4	2			1	1	4	2	1	2		5	3						2	2				8	3				5		1	1	3		2	4
		COG5563	937	S		2.73e-07							4	1	6		1		1	3	1					2							1	1	1	1		2	2	2		1		1				1	5
	platelet-activating_factor_acetyltransferase_activity	KOG1388	936	O		1.37e-18	1		2	1	2	4	3	4			1		3	1	4	3	1	3	1	2			1			5	1	2	4		4	1	1	2	1	3	1			1		15	1
	Sorting_NeXin	COG5391	933	U		0.008	3	4	3	3	5	3	4	5	2	2	1	3		2	1	2		1	5	5	6	1			3	1	2	3	1	2	2	2			3	3	1	1	1		1	2	5
	Belongs_to_the_cation_diffusion_facilitator_(CDF)_transporter_(TC_2.A.4)_family	COG0053	929	P		7.04e-10	2	2	4	3	4	2	3	3	3		2	3	1	2	1		1		1	2	1				2	2	2		1	1	1	4			1					1		4	2
	fructose_1,6-bisphosphate_1-phosphatase_activity	COG0158	927	G		1.68e-31	4	3	5	5	2	1	3	1	4	5		2	1	2	1		2	2	2	2						1	1		2	3	1	2			1	1	2					4
	glycerophosphodiester_phosphodiesterase_activity	COG0584	927	C		0.001	2	2	2	2	7	4	3	7	2	2	2	2		1	2	3	1	2	6	4	2	2	3	2	5			3	1		2	5	1	3	3	4	1	2	3	2		3	4
	3'-5'-exoribonuclease_activity_involved_in_mature_miRNA_3'-end_processing	KOG2207	923	S		1.39e-07	4	2	6	4	8	2	2	3	4	2		2	3	2	1		1		2	3			2		2	2	2	1	1	2	3	3		2		1	3				1	5	2
	poly(3-hydroxybutyrate)_depolymerase_activity	COG0429	923	S		0.001	3	1	2	3	5	2	4	6	2	1	1	1	2	3		1	1	2	5	3	2		1	2	1	1	1		1		1						1			2	1	3
	The_glycine_cleavage_system_catalyzes_the_degradation_of_glycine	COG0404	923	E		7.59e-13	2	1	1	3	6	3	4	4	2	2	2	1	2	2	1	4	3		4	2			2	1	3	1	3	2	2		6	2		1	2	1	1	2	2	1	4	2	5
	sigma_factors_are_initiation_factors_that_promote_the_attachment_of_RNA_polymerase_to_specific_initiation_sites_and_are_then_released	COG0568	921	K		2.21e-52	3	2	2	2			8		2	2	2	1		3				1		2						2	2			1												3
	proline_dipeptidase_activity	COG0006	920	E		0.106	3	3	3	2	2	2	2	3	2	3	3	4		2	2	2		1	2	2	2		3	2	1	1	2			1	3	3		2	5	1	2		3		2	1	6
	Phosphorolytic_exoribonuclease_that_removes_nucleotide_residues_following_the_-CCA_terminus_of_tRNA_and_adds_nucleotides_to_the_ends_of_RNA_molecules_by_using_nucleoside_diphosphates_as_substrates	COG0689	917	J		0.000168	3	3	2	3	3	3	3	2	2	2	4	3	1	1			1	1	2	1		1			2			1	1	2	3	4		1	2	2	1					5	5
	Belongs_to_the_mitochondrial_carrier_(TC_2.A.29)_family	KOG0762	916	U		2.79e-05	3	1	2	2	8	2	4	2	3		3		2	4				1	3	7			2		2	2	2			3	3	4			1	6	3		1	2		3	1
	protein_xylosyltransferase_activity	KOG4157	915	U		1.23e-08					2	2	2	1					1	1	2	3		1	3	3			2	3		2		7		3	6			5	5			2	4	1	4	3	9
	GTPase_activity	COG0481	910	M		7.46e-18	3	4	4	7	3	3	5	2	5	4	3	3	2			1	1	2	2	2		1				1	3		1	2	1	1		1	2	1				1		1	2
	One_of_the_essential_components_for_the_initiation_of_protein_synthesis._Protects_formylmethionyl-tRNA_from_spontaneous_hydrolysis_and_promotes_its_binding_to_the_30S_ribosomal_subunits._Also_involved_in_the_hydrolysis_of_GTP_during_the_formation_of_the_70S_ribosomal_complex	COG0532	910	J		1.22e-07	5	2	3	3	3	3	3	3	3	3	2	3	2	2		2	1	2	4	1	2	3	1		1		2	1		1	3	4	2	1	2	1		1			1	3	3
	DNA-binding_transcription_factor_activity	KOG1171	908	S		9.04e-09	1	2	2	1	4	1	4	1	4	4	3		1	1	1		1	2	1	2	3		1		1	1	3	1		1	4	6	1	1	1	7	1	1		2			4
	Catalyzes_the_specific_phosphorylation_of_arginine_residues_in	COG3869	907	E		1.24e-21					12	2	1	3					2		2	1		1	4		6		1		1			1		2	12	3	2	6	4	2	1	6	1	2		1	15
	negative_regulation_of_low-density_lipoprotein_particle_clearance	KOG1676	903	S		1.01e-08	6	4	6	9	4	2	4	3	3	2	1		3	1	1		2	1	4	1			1			1	2				4	5	1	1		1	2		2	1		2	2
	endocytic_recycling	KOG1954	902	S		0.077	2	1	1	2	4	3	3	2	1	1	2	2	2	2		1	1	1	3	6		2	3	1	2		2	2	1	1	5	6			7	1			6	3	1	4
	structural_constituent_of_nuclear_pore	KOG0845	900	S		4.95e-07	4	3	8	7	6	2	2	1	1	2	1	5	2	3	1	1				2		2	1	1	2	1	4	2		1	3	4	2		2	1	1	3		2	1	1	4
		2EQTC	897	S		4.27e-31					1		2										5			8									3					2				1				13	2
	positive_regulation_of_phosphorylation_of_RNA_polymerase_II_C-terminal_domain	COG5333	896	DKL		2.75e-06	4	3	6	2	4		6	4	4	4	5	4	2		2	1		2	3		1	2	2			2	1	1	1	2	3	5	2	1	1	3	4	2	1	1		2	1
	ubiquitinyl_hydrolase_activity	KOG1868	896	O		0.005	2		2	2	7	6	5	2	1	1	2	1	4	2	1	1	2		8	1	2	1	4	1	6	1	1			2	4	3	1	2	3	2	1	1	2	2		2	3
	O-acyltransferase_activity	COG0110	895	S		2.44e-07	4	4	4	4	1	2	3	2	2	2	1	4	4	2		1	3	2	1	2						3	4		1	1	1	4				2				2		1	1
		COG2374	893	S		2.3e-11			1		22	3		3	1		2		2	1	1	2	3		7	2					8	2			1	2	4	1		9		1	2	4				3	10
	monoamine_oxidase_activity	COG3380	888	S		7.4e-05	4	1	3	4	5	2	3	2	6	1	1	1	2	2		1				2						2	3	1	2	2	2	4	1		1	4	1			3		3	1
	steroid_binding	KOG1110	886	CH		0.027	4	3	3	3	7	5	6	5	2	2	1	2	3	1	4		3	2	3	1				1	1	1			1		4	3		1	2	1						4	1
	glutamate_synthase_activity	COG0069	885	E		0.006	4	1	2	2	4	2	3	2	3	2	1	1	2	3	1	2	1	4	1	2	1				2	3	2	1			2	7	1	1	1	1			1			2	2
	This_protein_is_involved_in_the_repair_of_mismatches_in_DNA._It_is_required_for_dam-dependent_methyl-directed_DNA_mismatch_repair._May_act_as_a_molecular_matchmaker_,_a_protein_that_promotes_the_formation_of_a_stable_complex_between_two_or_more_DNA-binding_proteins_in_an_ATP-dependent_manner_without_itself_being_part_of_a_final_effector_complex	COG0323	885	L		0.000138	2	2	3	4	4	3	2	2	2	3	3	3	3		1	1			1	2		2	3	1	3	3	5	3		3	1	2	3	1	3	3	2	1	1	2	2	2	4
	GTP_binding	COG0012	884	J		2.01e-05	4	2	3	3	3	2	6	2	3	1	2	1	3	3	2	1	1	2	4	1	1				2		1					6		1		3						4	1
	water_channel_activity	COG0580	883	U		9.58e-16		1			3	3	1	5	1	2			1	1		2	2	2	1	4	4		1	1	8	5					1	5	2		10	5	3	2	3	4	2	7	1
	nucleoside-diphosphatase_activity	COG5371	882	GO		0.099	3	3	3	2	2	5	3	3	3	2	2	4	3	2	2	1	1	3	2	2			2			1	2		2	3	3	2			1	1		1	2		1	1	1
	protein,_Hemolysin_III	COG1272	881	K		3.52e-18	1	1	1	1	8	6	1	4	1	2	2	1	3	4	4	1	3	1	5	1	3	2	2		4	2	2	1	3	1	2	5	1	2	1	2			1	1	1	8	3
	(ABC)_transporter	COG5265	879	V		9.2e-16	2	3	3	3	2	4	2	2	3	3	2	3	3	5	1	1		2	3	3	1	2	3	1	3	1	1	2		2	1	2			3	1			1	2	2	4
	ionotropic_glutamate_receptor_activity	KOG1052	879	U		0.000119					7	2	3	1		3				4	1		1	3	1	4		5	3	38	3	4		14			1	11	4	1	23	15	1		19	6	26	14	4
	NAD+_ADP-ribosyltransferase_activity	KOG1037	879	H		4.88e-21					3	2	2	3				1	1	1	2	2			7	2	3		2		3	1		1			3	4	2	4	3	2	3	2	2	2		4	5
		2D1RI	879	S
	mitochondrial_protein_catabolic_process	COG1485	877	S		0.00013	3	2	3	1	3	2	3	3	4	1	2	1	3	2	1	1	2		4	2			1		1		1	1	1	2	4	2			2			2		3		6	2
	modulation_by_host_of_viral_RNA_genome_replication	KOG4341	876	KLT	B	2.41e-28					5	8		9	1	1			8	3	6	5	1	3	10	1					5	3					4	3	1			5	3	2	4
	permease	COG0628	876	D		1.55e-30					3			2	1	1			2			1	1	3	1	2									4		1	3		5		2	1	4		1		6	13
	peptidyl-tyrosine_sulfation	COG5113	874	O		2.69e-11	3	1	3	3	2	1	1	1	3	1	1	1	1	1	2	2	1	1	3	3			1	1	6		2	1	2	1	2	7			3	4	1			1	1	2	5
	mitotic_sister_chromatid_cohesion	KOG1525	873	S		4.03e-06	8	4	5	5	2	2	1	3	2	2	4	3	2		1	2	1	1	2	5		1	1		1	3	9	1	2	2	3	2	3	2				1				3	1
	cyclopropane-fatty-acyl-phospholipid_synthase	COG2230	872	M		1.48e-05	2	2	2	2	6	2	2	3	3	2	2	1	4		3	1			4	1					2		2		2	3	1	4		3		1		1		1		1	5
	pre-mRNA_3'-splice_site_binding	KOG0120	872	J		0.027	5	2	4	6	2	2	3	2	1	1	2	2	2	1	2		1	1	2	4	1	1		1	3	1	3	1	1	1	1	1	1		1	2		1		1		3	3
	alpha-N-acetylglucosaminidase_activity	KOG2233	871	J		5.42e-21					9	2	1	1						5		2			3						1	4		1	2		9	2	1	2	1			7					10
	Adenylate_and_Guanylate_cyclase_catalytic_domain	28IMH	869	S		4.12e-10	1	1	1	1	2	3	5	6		1	1	1	2	2	2	3	1	3	4	2	8				4	2	1		1	1	2	2	1	1		3		2				1	5
	protein-disulfide_reductase_activity	KOG0908	869	S		8.18e-13	2	2	3	3	3	5	2	5	2	1	1	1	4	1	3	1	1		3	6	1				4		1				2	4	2	1		1	1	1	2			5	1
	cellular_response_to_phosphate_starvation	COG5036	867	P		6.65e-12	3	3	3	3	5	1	5		3	5	5	1	1				2			1	4						1		2	1	3	8	1	1		2				1			1
	rRNA_(adenine-C2-)-methyltransferase_activity	COG0820	865	J		3.68e-18	4	3	4	4	3	1	5	2	3	3	3	3	1	3	3	1	2	1	2	2					1	1	3		1	1	3	3				5						4
	ergosterol_biosynthetic_process	COG1562	863	I		7.3e-17	4	4	2	5	2	2	4	2	4	3	3	2	2	2	2	2	1	1	2							1		1		3	2	6		1		3	1	1		2
	inorganic_diphosphatase_activity	COG1227	862	C		5.43e-15	2	2	1	3	2	3	3	2	3		1	1	2	2	1		4			5			1	1	1	2	1		1		1	2			1	3		2	1			8	2
	bis(5'-adenosyl)-triphosphatase_activity	COG0537	861	FG		0.075	5	2	3	4	5	1	4	2	4	2	2			2		1	2		3	2	1	1	1		2	2	1			3	2	6	1	1	2	3		2				1	3
	tRNA_processing	COG0037	861	D		0.095	3	2	3	2	5	4	4	4	2	1	2	1	2	1	2	1		2	5	2	1		1	1	1	1	1	1	1	2	1	3		2		2			1	1		3	2
	DNA_binding	KOG1721	860	B		0.003	3	1	2	2	1	4		4	2			15	5	1	2	5	1	1	2	3	6	26	59	62	2		3	132	2		1	1		3	93	1		2	81		57	2	8
	In_eubacteria_ppGpp_(guanosine_3'-diphosphate_5-'_diphosphate)_is_a_mediator_of_the_stringent_response_that_coordinates_a_variety_of_cellular_activities_in_response_to_changes_in_nutritional_abundance	COG0317	859	KT		6.62e-69	5	4	4	4			3		3	4	1	3		1			2			4							3			2	1	1				3						7
	negative_regulation_of_collagen_binding	COG1084	858	S		1.06e-07	3	3	3	2	3	3	3	3	4	3	3	2	3	1	1	1	4	1	2	1	2			1	1	1	1			2	4	4	1	1		2		1			1	4	1
	glutathione_transferase_activity	KOG0406	849	O		1.53e-09	3	2	4	3	2		3	2	2	1	1	1	1	7			3		2	4			1		1	3	2			1	2	2			1	3		1	1	1		4
	guanylate_kinase_activity	COG0194	849	F		0.000183	4	1	3	3	6	2	2	1	3	2	2				1		2	4	3	2	3	6		1	1		2	8		2	6	10	2	1	7	4		1	8	1	1	1	1
	Helicase_associated_domain	2E1M9	846	S		1.36e-06	1	3	2	1	1	1	7		1	1		1		1	1												1					2				3						1
		2CXQH	846	S		0.000172														1					2															5									4
	N-methylnicotinate_transmembrane_transporter_activity	KOG0253	845	S		4.53e-06	4	2	3	2	5	1	1	4	1		2	1	1	2	1	2	3		3	7	1			4	3		1	1			5	6	1		1	6	2	1		2		2	1
	very-long-chain-acyl-CoA_dehydrogenase_activity	COG3173	845	S		2.42e-13	1	1	1	1	7	4	2	4	2	1	1	1	10	2	2	4	3		7	1			1		6			1		1	5			1	1			2	2	2		4	11
	Large_extracellular_alpha-helical_protein	COG2373	844	U		1.18e-10	1				1	1		2	2			1	2			2	1		2	4		1	6	3	1	1	2	8	1	1	3	8	13	7	4	22	1	2	4	1	2	1	15
	calmodulin-dependent_cyclic-nucleotide_phosphodiesterase_activity	KOG3688	840	L		1.38e-10					2	2	3	6	1		2			1		3	2		6	6	11				9	4			2	3	1	3		1		1	1				1	4
	hydrolase_activity,_hydrolyzing_O-glycosyl_compounds	COG0366	838	G		2.05e-06	8	4	8	9	4	5		5	11	3	2	5	5		4	3		1	2	2		1	1	2	1		7	1	3	4	3	17	1	3	4	7	2	4	3	1	3	1	3
	ribonucleoprotein_complex_biogenesis	COG1498	838	J		4.17e-07	2	2	2	2	4	2	3	3	3	4	2	4	1	3	2	1		1	2	2	1	2	1	1	2	1	2	1		3	1	1	1	1	2	1	2				1	1	1
	O-acyltransferase_activity	KOG2369	837	L		2.22e-05	1	1	1	1	8	2	2	3	2		4	1	1	3		1			10						1		1	1	2	1	2			3		2							2
	oligosaccharyl_transferase_activity	COG1287	833	S		6.77e-05	2	1	1	3	3	3	2	5	1	2	1		4	3	5	2	2	1	2	3	2				2		2			3	3	3	1	4				1				4	3
	Rieske_(2fe-2S)	COG4638	832	P		1.3e-07	6	5	6	7	2	1	1	1	7	2	1	4	3	2	1			1	2	2			2				3	1		1		4				3	1	1	1	2		5	5
	Belongs_to_the_TPP_enzyme_family	COG0028	830	EH		4.56e-05	1	1	2	3	5	2	3	7	2	5	4	1	5		1	2		1	5	2	1		1		2		1	1	1	1	3			1	2		3	1		1		1	9
	Ran_GTPase_binding	COG5657	830	D		0.001	1	2	2	2	4	3	1	2	4	6	4	2	3	2	2	2	1		4	1		3	1	1	4	1		2	2	1	4	5		2	2	2	1	2			1	4	4
	protein_catabolic_process	COG1222	829	O		3.83e-22	6	6	4	7	2	3	3	2	6	6	5	5	2		1			2	2	2	3	2		1	2	2	5		1	3	1	2	2	1	1	1					1
	chloride_channel_activity	KOG1422	828	O		2.09e-15	3	2	3	3	1		5	1	5	1	1	3	2	3			2			4		2		1		2	1		1	3	1	8			2	2					1	7	2
	CoA_carboxylase_activity	COG4799	826	I		1.99e-21					6	4	1	5	1		1		7	2	3	3	3		5	3	5	2		1	3	3			1	1	4	3		5	2	1		1	1	1	1	2	3
	Fumarylacetoacetate_(FAA)_hydrolase	COG0179	826	Q		1.89e-07	1	1		2	7	4	1	6	2		3	1	3	1	2	2	1	1	5		1		2	1	3	1	1		1	2	2	4		1	2	3	1		1	1	1	2	2
		2D2UX	824	S
	histone_deacetylation	COG5602	822	B		5.93e-08	2	2	2	1	9	1	3	1	1	1	1	3	2	1		2		2	4	1	1	1		1	2		1	1		1	6	5		2	2	4		1					4
	Part_of_a_heterotetrameric_complex_that_catalyzes_the_two-step_biosynthesis_of_anthranilate,_an_intermediate_in_the_biosynthesis_of_L-tryptophan._In_the_first_step,_the_glutamine-_binding_beta_subunit_(TrpG)_of_anthranilate_synthase_(AS)_provides_the_glutamine_amidotransferase_activity_which_generates_ammonia_as_a_substrate_that,_along_with_chorismate,_is_used_in_the_second_step,_catalyzed_by_the…	COG0147	822	EH		6.79e-27	4	3	3	3	2		3		3	4	3	4		1		1	1	1	2	2						1	2		1	4		2	1	2		2						1	2
	membrane_insertase_activity	COG0706	821	U		4.49e-26	4	4	4	3	2	2	4	1	2	3	4	2	1	1	1			3	1		1		1		1	1	5	1	2	2	2	6			1	1	1		1			3	1
	protein_secretion	COG2911	821	S		3.87e-19					7			1			1		1	1	3	4		1	8						7				4	2	8	6	2			6	1	2		3		1	4
	poly(U)_RNA_binding	KOG4205	817	S		5.06e-11	1	1	1	1	4	1	2	4	3	2	2	1	2	1	1		2	1	2	4	1	3	3	1	1	1	1	4		3	2	3	2	2	3				4	3	2	1	3
	Part_of_the_MsrPQ_system_that_repairs_oxidized_periplasmic_proteins_containing_methionine_sulfoxide_residues_(Met-O),_using_respiratory_chain_electrons._Thus_protects_these_proteins_from_oxidative-stress_damage_caused_by_reactive_species_of_oxygen_and_chlorine_generated_by_the_host_defense_mechanisms._MsrPQ_is_essential_for_the_maintenance_of_envelope_integrity_under_bleach_stress,_rescuing_a_wid…	COG2041	815	V		4.72e-05	1	3	2	2	5	2	3	3	4	5	3	2	1	1		4	1	1	1	3	1		1		2		1	3		3	2	4	1		2	1		1		1		1	4
	large_conductance_calcium-activated_potassium_channel_activity	KOG1420	814	P		2.61e-21					3	5		5	4	2	3		7		5	3	1	7	3		4		1		12	3		5		2	3	3	2		10	11	4		9	3	2	2
		2A2VN	814	S		1.55e-14					16	1							1	1	1		4			9						4					3	1		1			1			2		17
	G-protein_beta/gamma-subunit_complex_binding	KOG0082	810	V		7.23e-13					2	5		4			3		4		2	2	3	1	6	6		4	1		2	3		7	3		2				5				6		3	4
	Major_facilitator_Superfamily	COG2211	810	G		3.53e-18					5	8		4			1		6		4	4			5	3	2			2	1	1				3	7			6	3		1	4			2	2	9
	triglyceride_catabolic_process	KOG3773	810	S		2.82e-14	3	3	4	2	3	2	2	2	1	2	2			2	1		1	1	2	2			3		1		2	2		2	2	5	2		1	2	2		1			2
	3'-5'_exonuclease_activity	KOG4373	809	C		2.64e-07	1	2	2	3	6	2	1			1	3	1		4	1	2	2			2				1		2	3		1	3	2	1			2	1	3	1	1			5	2
	ER_to_Golgi_vesicle-mediated_transport	COG5028	808	U		8.7e-06	4	3	3	3	3	3	2	3	2	5	5	3	3	1	3	3	3		2	3	2		1		1	1	2	1	2	3	2				3	2	2	1		1	2	3	2
	Xanthine_dehydrogenase	COG4631	808	F		9.68e-13			1		4	2	1	3	2	1	3	2	2	3	1	3			3	1		1	3	1	4		1	4		2	6			3	4	1	1	5	4	1	3	3	10
	mitochondrial_tricarboxylic_acid_transmembrane_transport	KOG0756	807	U		2.17e-05	2	1	3	3	3	1	3	1	3	1	1	2		3	1		1		2	2	1		1		1	2		1		2	1	2				4	1		1	2	1	4	1
	protein_heterodimerization_activity	COG5262	807	B		1.38e-05	3	4	6	2	2	6	4	1	3	1		3	1		4		2		9		9		5	2							2	2	1	1	5	2		1	1	1	1	1	3
	COG1208_Nucleoside-diphosphate-sugar_pyrophosphorylase_involved_in_lipopolysaccharide_biosynthesis_translation_initiation_factor_2B,_gamma_epsilon_subunits_eIF-2Bgamma_eIF-2Bepsilon	COG1208	805	JM		3.67e-14	4	6	4	4	3	2	2	2	4	6	5	3	2	1	2	1	1	2	2	4	1	1	2		2		4	1	1	2	1	2		1	4	1	1		1	2		2	2
	protein_tyrosine_kinase_activity	COG0489	804	D		1.56e-11	3	4	3	2	3	2	3	2	3	3	2	2	1	1			3	1	1	3	1	1	2	1	2		2	1		1	2	6			1	2		1		2		3	3
	glucosamine-6-phosphate_deaminase_activity	COG0363	803	G		7.69e-05	2	2	2	2	10	4	1	3	3	1	2	2	4	1	4	1	2	2	3	3	2	1			1		2		1	3	6	3		1		4	1			1	1	2
	regulation_of_response_to_stimulus	COG5256	800	J		2.55e-16	3	4	3	4	4	3	4	3	1	2	2		2			1	2	1	4	2	3	4		1	3		1			2	2	6	1	1	1	2			1		1	1	2
	peptidyl-arginine_hydroxylation	COG2850	799	P		1.89e-17	1	1	1	1	7	3	2	7				1	3		1	2	5	2	4	3					1	2	1				3	1		3		1				5	1	2	8
	Catalyzes_the_prenylation_of_para-hydroxybenzoate_(PHB)_with_an_all-trans_polyprenyl_group._Mediates_the_second_step_in_the_final_reaction_sequence_of_ubiquinone-8_(UQ-8)_biosynthesis,_which_is_the_condensation_of_the_polyisoprenoid_side_chain_with_PHB,_generating_the_first_membrane-bound_Q_intermediate_3-_octaprenyl-4-hydroxybenzoate	COG0382	797	H		1.11e-22	4	4	3	4	5	1	4	2	4	5	4	3		1	1	1	3	2	1	4					3	3	2	1		2	2	4				1						1
	transmembrane_transport	COG0668	797	M		6.62e-19	9	4	8	6	2	2	3	3	7	5	1	2	1	1	1	1			3	1					3	1	3			1				1		1	1	1				2	2
	Catalyzes_the_methylthiolation_of_N6-_(dimethylallyl)adenosine_(i(6)A),_leading_to_the_formation_of_2-_methylthio-N6-(dimethylallyl)adenosine_(ms(2)i(6)A)_at_position_37_in_tRNAs_that_read_codons_beginning_with_uridine	COG0621	796	J		8.98e-16	4	4	4	5	2	2	2	2	5	4	2	3	1	1	1		3	4	2	3	2	1	1	1	2	1				2	1	4	1			1	1					4	2
	carboxylic_acid_catabolic_process	COG4948	795	M		2.31e-12				1	7	5		4			1		3	1	2	1	1				1	1	1			3			1	1	3			6	1		1	2	3	2		1	15
	3-oxoacyl-[acyl-carrier-protein]_synthase_activity	COG0304	792	I		1.09e-31	4	2	4	4	1	1	4	1	3	3	1	2		2		1	4	1	1	4	4				1	2	2			2	1	5	1			2	1					3
	nitronate_monooxygenase_activity	COG2070	792	S		7.55e-10	1	1	1	1	8	3	3	2	3		2		12	2	2	1	2		6	1			2		1		1		1	1	5	2				2				3			4
	ribosomal_small_subunit_biogenesis	COG0539	792	J		7.05e-21	2	3	4	6	1	1	3	1	3	6	3	3	1	1	2	2	3	1		1	1	2		1	2	1		1		2	3	2		1	1	2		2				3	1
	diaminopimelate_decarboxylase_activity	COG0019	791	E		0.003	2	2	2	3	6	4	3	2	2	3	3	2	2	2	1		1	1	3	3					1		2			1	4	3	1	5	2		4		2	1	1	3	4
	protein_serine/threonine_kinase_activity	KOG0661	789	G		2.09e-08	3		3	3	4	3	1	4	1		2		1	1	1	3	2	4	4	3	10		1		4	1	1		2	1	2	3		2		5	2		1			2	1
	Methyltransferase_domain	2E2B0	788	S		4.18e-24					1	1			1				3		1		3		3	6						2			3							1	1					12
	oxidoreductase_activity	COG4221	787	IQ		1.23e-12					10	2	2	1	1		1		11	2	2	1	1	1	4	6	2		2		1				1		4	2		1		3	2	1		3		3	8
	symporter_activity	COG0591	787	E		1.22e-13		1	1	1	5	6	3					2	1		1		2	3	1	2		3	4		1	1	2	6		2	5	3		2	4	4		2	7	1	1	6	1
	protein_transport	COG5030	786	U		4.79e-12	3	3	3	4	3	3	4	3	2	3	4	3	2		3	1	2		2		1		1		1					1	3	3	1	1	1	1	2		1	1		1	1
		2CZJT	786	S			1		1	4					2			1					6			14							2		5	1												13
	heparan_sulfate_sulfotransferase_activity	KOG3704	785	S		0.000376	1		1		3		4			2			1	11	1	1	1	6		1		1	1		1	2	3	2			2				4			1	3			2	1
	N-glycan_processing	KOG2397	781	S		8.23e-12	1	1	1	1	7	5	2	4	1	2	1	2	6	2	3	2	1		4						3	1	1		1	2	1	6		3	1	4		3		2	1	1	5
		2EJN4	778	S																																												3
	3-phosphoinositide-dependent_protein_kinase_activity	KOG0592	777	T		7.15e-06	1	2	1	1	3	4	4	2	2	1	1		3	1	3	2	1	2	3	3	2	1		1	1	2					1	1			1		2			2	1	2	2
	Saccharopine_dehydrogenase_NADP_binding_domain	COG3268	777	S		5.87e-08	1	2	3	2	2	1	4	1	2	2	3	2	2	1			1		2	5			2	1	2	2	3		1	2	1	3			1	1						5
		2D5S8	777	S		1.75e-14													1		1				2	1						1			2		2			8									7
	mannose-ethanolamine_phosphotransferase_activity	COG1524	776	S		0.000381	3	2	3	2	5	2	2	4	1	1	1	1	3			2	2		6	3		4	2		4		3	2	2	3	6	3	1	3	3	2	3	2	2	2	3	4	3
	GTPase_activity	KOG0092	773	S		6.03e-09	1	2	1	1	2	5	2	3	2		1	2	2	2	2	1	1		3	1	7	1			2	2	1		2		2			1		2	1		1		1	2	4
	Necessary_for_normal_cell_division_and_for_the_maintenance_of_normal_septation	COG0218	772	D		1.57e-13	3	3	3	3	2		4	1	1	1	1	2		2			2	1	1	1					1		1		3		2					4						6	1
	PFAM_DTW_domain_containing_protein	COG3148	772	S		1.27e-12	2	1	1	2	1	1	3		1			1		2			4	2		7			1			2	1		3		1	4				6	1					5	1
	ATP_hydrolysis_coupled_proton_transport	COG0636	771	C		1.71e-07	2	2	3	2	3	3	6	3	1	2	2	1	2	1	2		2		1		1	2	1		1	1	1	1		1	2	2			2	1	1		1	1			2
	vesicle-mediated_transport	COG5102	769	U		0.001	2	2	2	2	4	1	4	3	2	2	1	1		2	2	2	2		2	3	1				1	1	2		1		1			2		1			1	1		4	4
	protein_maturation	COG0316	767	S		1.53e-24	2	4	2	3	2	2	4		4	4	3	3	2			1	3	1	2	4				1	1	2	1	1			1	3				2	1		1			1
	NAD_binding	COG1052	766	CH		1.36e-06	3	3	2	1	4	1	3	1	4	3	1	1	3	2	1	1	2	3	1	1				1	1	2			2	3	2	1		4	1	2	2	4	1			3	11
	protein_transport_to_vacuole_involved_in_ubiquitin-dependent_protein_catabolic_process_via_the_multivesicular_body_sorting_pathway	KOG1477	766	F		1.96e-21					2	5	3	1	1	1	1		1	1		1	2	5		1	2		2		11	1		2	1		6	4	3	1	2	4	2			2		2	1
	Belongs_to_the_glycosyl_hydrolase_family_6	COG5297	764	G		7.84e-26					11			1						2			5			3						1			4		6			2			1	2		1		9	10
	calcium_ion-regulated_exocytosis_of_neurotransmitter	KOG1028	760	S		1.1e-24	2	1	2	1	1	1		4					2				2	1	3	4	1	4		1	1	3		4	3		1	4	2	5	5	6		3	6		2	3	1
		2BVEA	759	S		8.47e-08	3	1	3	4	2	2	3	1	2	1			1	2			1		1	3					1	2	3		1	1	2	1	1	3				2		2		4	1
	regulation_of_ruffle_assembly	COG2930	758	S		0.069	1	1	1		8	1	3	3					2	6	1	1	1		2	1					1	2			1		5			1								1	2
	RNA_methylation	COG0293	758	J		2.09e-05	3	2	2	3	3	3	4	2	3	3	3	3	2	3	2	1			2		1	1	1		1	2	2	1	1	2	2	4	2	1	1	4	2			1		1	1
	phosphoglycerate_kinase_activity	COG0126	757	F		2.36e-05	2	2	3	1	3	3	2	2	2	1		2	4		3	2	2	2	3	4	1		1			1	1		1	1	3	2		1		2	1			3		1	1
	ATP:ADP_antiporter_activity	COG3202	755	C		1.93e-19	1	1	1	1	2		5		3	3	1	1		3			2	2		2									1	1		1		2								4	1
	transferase_activity,_transferring_acyl_groups_other_than_amino-acyl_groups	COG1835	755	I		5.33e-10		1	1	1	2	3	1	1			2	1	1	2	1	2	1	1	1	1					2	1		1	2		2		1			2		1				7	2
	isoleucyl-tRNA_aminoacylation	COG0060	754	J		6.7e-06	2	1	2	2	3	2	3	2	2	2	2	3	2	1	1	2	1	2	3	5	1	1			1	1	2	1		3	2	1		1	1	1	1	1		2		3	2
	translation_initiation_factor_activity	KOG0401	752	S		1.01e-13	2	2	1	4	4	3	4	5	2	2	2	1	3	1	5	3			3	1		2	1		2	2	2	2	1	1	3	1	1	2	5	2			1	2	1	1	1
	hydrolase,_TatD_family'	COG0084	751	L		7.4e-09	3	2	3	3	4	1	2	4	3	1	2	3	3	1	1	1		2	4	1	1	1	1		3	3	2	4	2	2	3	1	1				2			1		2	1
	guanyl-nucleotide_exchange_factor_activity	KOG3417	750	O		1.87e-27					3	4		8					3		1	4		1	3			1	2	1	3					1	2	3	2	2	3	4		1	5	1	1	5	3
	phosphatase_activity	COG0561	749	Q		0.009	2	2	3	2	5	1	3	1	2	3		1	3			1		1	3	2	1		1	1	2	2	2		1		2	3				3		1		2		3	2
	ribosomal_large_subunit_assembly	KOG0271	747	S		4.23e-11	3	1	4	2	2	4		7	2		2	2	6	1	3			2	7	2	2	1		1	9		2		1		2	3		3	1	3	1	1					3
	DOMON_domain-containing_protein	KOG4293	746	U		4.6e-06	1	2	1	1	11	3	2	7	3	2		1	1	2	1	2	1		5	4			2	1	3	1		1	1	1	4				6		1		1		2	1
	Transposase_IS4	2E2A4	746	S		0.051
		29BB7	746	S		8.58e-15	1	1		1	2	1	2	2	1			1					1	1	1	2						2	1		2	1	2	1		1			2	1		2		5	2
	alpha-tubulin_binding	KOG0043	745	S	B	8.08e-26	4	1	3	4	5	7		6	2	1	2	1	6	1	7	2		3	4	2	5	1	1		2	2	1			1	3	6	3		1	3	1					1	2
	extracellular_matrix_structural_constituent	COG1361	745	M		1.5e-17				1	5	1		4	1				1			1			5	1					5				1		2	1	3	6		2	1	4		1			6
	positive_regulation_of_ATP-dependent_microtubule_motor_activity,_plus-end-directed	KOG3430	745	S		4.07e-12	1	1	1	2	5	5	1	7	2	1	2	1	4	1	2	1		1	7		9		2		2	2	1	1		2	3	3	1				2		2	2	1	1	2
	Inosine-uridine_preferring_nucleoside_hydrolase	2CGHB	742	S							2			1									7		1	10															2			1				12	3
		2CYJI	739	S		6.67e-27	1		1	1	5	1	1	1	1				1	4			3		2	5						1					3	1		1		1		2				8	6
	methyltransferase	COG2226	737	Q		6.46e-20	8	6	5	6	1	1	3	2	5	3	4	7			1		2		2		2	1			2		1			3	1	1		1		2	1			2
	protein_serine/threonine_kinase_activity	KOG0610	736	G		5.36e-06	2	1	2	2	4	3	3	2	3	1	1	1	1		1			1	2	3									1	1	1	1		3		2		2		2		3	6
	Alpha-1,2-mannosidase	COG3537	735	G		2.16e-28			1		5	1		1	1				1	2		1	1	1	1	5						3			1		4			2		1		2		1		3	4
	major_facilitator_superfamily	KOG2325	735	O		3.4e-06					6	1	5	1			5					1	1		1	1	5	2	2	2	2			1		1	1				1	1	1			2		1	2
	resolution_of_meiotic_recombination_intermediates	COG1948	734	L		6.2e-09	3	2	2	3	3	2	2	2	2	1	4	3	2		2	1	1	1	2	2		3	2	1	2	1	1	1		2		2	1		3	3	2		1	2	1	4
	Catalyzes_a_2-step_reaction,_involving_the_ATP-dependent_carboxylation_of_the_covalently_attached_biotin_in_the_first_step_and_the_transfer_of_the_carboxyl_group_to_pyruvate_in_the_second	COG1038	732	C		0.667	1	1	1	1	2	1	1	1		1	1	1	3	2	2	1	2		3	1				1		2	1		1		1			3	1			1		2		2	3
	ELMO_domain-containing_protein	KOG2998	731	Z		8.44e-18	2	1	2	2	5	3		3	2		2	1	2		2				3	2			1		2	1	1		1	1	4	2	1	3		3	3		3	4		1	4
	GTPase_activator_activity	KOG4270	731	S		1.79e-32					6	1		3					1	1	1		2		2	5		2	1		3	1		3	1		4	2		1	2	5	2	6		1		6	3
	phosphopyruvate_hydratase_activity	COG0148	731	G		2.6e-07		1	1		1	2	2	3	2	1	1		3		1		1	1	4	3	2	1		1	3		1	1	1	1	2	2		1	1	4				1		2	1
	ubiquitinyl_hydrolase_activity	KOG1865	731	O		3.02e-12	2	2	3	3	3	1	4	3	2	2	3	1	2	1	1			2	1			1	1	1	1		2	1	1		1	4		1	1		1	1			1	2	3
	23S_rRNA_(guanine(2445)-N(2))-methyltransferase_activity	COG0116	730	L		6.13e-12	1	1	1	1	5	2	4		1	1	2	1	2	2		1	2			2		1			2		1	1	2	2	1	1	1	3	1	4				1		4	1
	glyceraldehyde-3-phosphate_dehydrogenase_(NAD(P)+)_(phosphorylating)_activity	COG0057	730	G		1.27e-09	2	2	3	4	3	3	4	3	3	2	3	2	2		2			1	1	5	1			1	2	2	3				3	2	1		2		1	1		1	1	1	1
		COG4889	728	L		0.000172						2	6			1			1				1			1						1						2				2
	6-phosphofructokinase_activity	COG0205	727	G		0.53	4	3	3	4	3	2	3	2	3	3		1	1		3	1	2	3	1	1	4		1	1	2	1	1			2	2	2		1	1	2	1		1			4	2
	amidohydrolase	COG3618	727	H		1.91e-12	1		1		8	2		2	1				3	4	1	1	1	1	1	2					1	1		1			1		1	3				4	1			1	11
	lipid_kinase_activity	COG1597	727	I		3.45e-05	2	3	2	2	3	3	1	2	2	6	2	1	4	2		1	2	1	2	1	1		2	5	1		1	1		2	1	8	2	1	2	7	1		1	1	4	1	3
	Peptidase,_M16	COG0612	727	L		1.32e-14	1	2	1	2	4	3	3	1	2	2	1		3	1	1	2		1	2		4		1		3	3	1			2	4	2	1	1	1					1	2	1	1
	DNA_binding	KOG0773	726	K		2.03e-10	3	3	3	3	11	3	3	1			2	2	1		2	2	2	1	2			2		4	3	1	2	2		3	5	1			3	7	1		2		2	2	1
	oxidoreductase_activity,_acting_on_the_aldehyde_or_oxo_group_of_donors,_disulfide_as_acceptor	COG0022	726	C		0.344	3	2	1	2	3	3	2	2	2	3	1	1	2	3	2	2	3	3	2	2	2		1	1	1	1	1			1	1	2		1	2	1	1			1	1	2	3
	histone_serine_kinase_activity	KOG0580	725	H		0.109	2	2	2	2	5	2	2	4	2	1	2	2	1		2			3		1	9		3		2		1	1	1	2	1	2	1	1	2		2	1				2
	inositol_monophosphate_1-phosphatase_activity	COG0483	725	G		2.77e-22	3	3	3	3	2	1	5	1	3	4	2	2	1	1			1			3		2	1		1			1	3	3	2				2	2			2			3	1
	Beta-L-arabinofuranosidase,_GH127	28P00	724	S		3.31e-24					7			1						1		2			1	2						3			1		6			3				6		3		3	12
	hyalurononglucosaminidase_activity	28MBD	723	G		1.11e-13					4	2		2					2		1	1			2	1					1				1		3			2				6				1	20
	ubiquitin-dependent_protein_catabolic_process_via_the_N-end_rule_pathway	KOG1140	721	S		0.132	3		1		5	2	2	3			1	2	1		2	1	2	1	4	3		1	1	3	1	1			1	1	3	4	3	3	2	1	1	1				3	2
	intracellular_distribution_of_mitochondria	KOG1839	719	S		1.59e-16					6	2	2	6	1		1		2			4		3	8		1	2		2	12			1			3		1		1	2	6	2		3	1
	translation_release_factor_activity	COG0216	719	J		9.01e-23	3	3	3	3	2	1	5	2	2	3	2	3	1	1			2	2	1				1	2	1	2	1	1		2		4	1		1	3			1	1	1	1	2
	queuine_tRNA-ribosyltransferase_activity	COG0343	718	F		7.05e-07	4	3	6	5	4	2	2	3	3	3	1	3	2	1	2				3	1	1		1	1			2	1		1	2	4			1	4	2	1			1	1	2
	GO:0015222	KOG3764	716	J		3.03e-22		1		1	4	1		2	2		2		1	2	1	1	2			4	3		3	4	1	5		3	2		4	1		1	6	1		1	2	1		8	2
	Histone_methylation_protein_DOT1	2BR00	715	S		5.37e-16	3	2	3	3	9	4		6	3		1	1	2	2	2	2	2	2	7	3	2				3	3	1			1	4	1				1						1	1
	structural_constituent_of_cell_wall	2CMDV	715	S		9.75e-12	4	11	4	3	1			1	3	2		14							2	1							5	1		1	10	3	1							1			1
		2AA8F	715	S		8.45e-11	1	2	2		13	2		1				2	2	1	1	1	3	1	1	4						2	1		1		12	3	2	2		2		4				4	3
	alpha-L-arabinofuranosidase	COG3534	714	G		6.91e-24			1		8			2			1					1	3		3	3		1							1		4			2				4		1		2	13
	PhoD-like_phosphatase	COG3540	713	P		0.000213	2	1	2	2	1	3	2		1		1	1	2	2	3	1	1	1	2		1				1	1	1	1	2	4	1	3		2	1					1		3	3
	Catalyzes_the_reversible_phosphatidyl_group_transfer_from_one_phosphatidylglycerol_molecule_to_another_to_form_cardiolipin_(CL)_(diphosphatidylglycerol)_and_glycerol	COG1502	712	I		2.78e-05		1	2	1	3	4	1	5	3		1	1	2	2	2	3	1	1	2	2	1	3	2	3	4		1	1		1	3	1		2	3	2	1	1	1	1	2	3	2
	ferredoxin-NADP+_reductase_activity	COG0492	712	C		3.81e-07		1	1	1	3	2	4	4	2	2	1	1	2	3	2	1		1	3	5					1	1			1	1	3	3		2		1		2				2	6
	ubiquitin-dependent_ERAD_pathway	COG5291	709	S		1.23e-05	2	2	1	2	3	2	4	2	1	2	2	1			2		3	4	1	2	1	1		1		1	1				1	2		1	1		1	1			1	4	1
	Domain_of_unknown_function_(DUF4336)	2BYI5	707	S			6	4	6	5			3		2		2	3		2			2	1		2						1	1		2	1		1				3						4
	tRNA_m6t6A37_methyltransferase_activity	COG1720	707	S		5.14e-12	2	2	2	1	3	3	2	3		1	1	1	1	2	2		2	1	3	5						2	1		2	1	3	2			1	2	2		1			5	2
	Catalyzes_the_transfer_of_a_two-carbon_ketol_group_from_a_ketose_donor_to_an_aldose_acceptor,_via_a_covalent_intermediate_with_the_cofactor_thiamine_pyrophosphate	COG0021	706	G		0.011	2	1	2		3	4	4	3	2	2		3	3		2	1	2	3	3	2	2		1		1		1	1		1	2	4	2			2		1				2	1
	AP2_domain	2E2JS	705	K		4.74e-09			1		2				1	3									2											3	1			1				5					14
	Uncharacterized_ACR,_YdiU/UPF0061_family	COG0397	704	S		3.93e-19	1	1	2	1	4	2	1	2	1	1		1	3	2	1		1	1	2	2					4				1	2	4	1		2		1	1	1	1	1		4	3
	Belongs_to_the_peptidase_S16_family	COG1474	703	LO		0.002	2	2	2	2	5	2	2	2	2	3	2	1	1	1	1	2			3		1	1				2	2	2		2	3		1	1	2	1	1					2	2
	glycerol-3-phosphate_dehydrogenase_[NAD(P)+]_activity	COG0240	703	I		9.11e-17	1	2	1	1	1	1	3	1	2	1	2	2			2		3	1	1	1					3	1					2	4				3			1	1	1	1
	mRNA_processing	KOG0825	700	LO		1.09e-05	5	3	5	7	2	1	1		2	1	1	1	1	1	1		1	3				1			2		2	1	1		4			2	2						2	4	4
	phosphatidylethanolamine_catabolic_process	KOG4231	699	U		1.48e-08	6	4	4	2			1	1	2	1	2	4		1			1		1	2		1			1	1	3		5			5	1	3		6		2		1		2	2
	metalloendopeptidase_activity	COG0501	697	O		4.89e-05	2		1	2	2	2	3	4	3	3	2		2	2	1		1		4	4	1		1		2	2	1	1		1	2	3	1			4		1		2		5	2
	protein_disulfide_oxidoreductase_activity	COG0278	696	O		3.21e-10	4	4	3	2	1	2	2	1	4	3	2	2	1	1	2	1	2	1	2	1					2	1	3		2	2	1	3		1		2						1	2
	protein_polyubiquitination	COG5243	694	O		0.013	2	1	2	2	5	2	2	3	2	2	3	2	1		1	1	1	2	2	1	4	1	3	1	2		2	1		1		3	2	2	1	6	1				1		1
	actin_binding	COG5199	693	Z		5.83e-24					4	1		5						1	1	1	1		3	5			2					2	3		1	2		4			2	1	1	1		3	5
	regulation_of_cilium_movement_involved_in_cell_motility	KOG3213	693	S		0.000105	3	1	3	2	5	4		3	3	1	4		5	1	1	1		1	4	2	11				2	1	2			2	4	5	1	1		2	2					1	2
	RNA_binding	KOG0144	693	J		1.55e-19	1		2	1	1	1	2	2				1	2			1	1		1	2					2		2		2			4			3	3					1	4
	valine-tRNA_ligase_activity	COG0525	693	J		0.000158	2	2	2	2	3	2	2	2	2	2	2	2	3	3	1	1	1	1	3	1	1	1	3	1	2		3	1		2	3	3			3			1		1	1	1	1
	deaminated_base_DNA_N-glycosylase_activity	COG0692	692	L		3.55e-05	1	1	1	1	3	1	2	1	2	1	1	2	2	2	1		2		2	2	1				1		1	1		1	4	2		1								3	5
	triose-phosphate_isomerase_activity	COG0149	691	G		1.07e-09	3	3	2	1	2		5	2		3		4	1	1	2		2	2	2		1				1	1	1		2		1	3		1	1		1	1			1	2	1
	nitrite_transmembrane_transporter_activity	COG2223	689	P		1.77e-12	1	1	1	1	2	1	5	2	4	1	2		1	1			2		1	3					2		1					2		1		1	1	1				6	2
	Helicase_associated_domain	2E57D	687	S									2
	Catalyzes_the_removal_of_elemental_sulfur_and_selenium_atoms_from_L-cysteine,_L-cystine,_L-selenocysteine,_and_L-_selenocystine_to_produce_L-alanine	COG0520	686	E		1.05e-05			1		6	2	2	4	3	3	2	1	1	1		1	2		1	2	1			1	2	1		1	3	2	4	4		2	1	4			1	3	2	2	1
	endomembrane_system_organization	COG5052	686	U		0.002		2	1	2	3	4	4	4	1	3	2		3	1	2		3		3	1	2		3		2			1	1	1	3	5	1		3	1			2			2	1
	Mitochondrial_carrier_protein	28MPG	686	U		6.1e-11	1	1	1	1	3	1	2	1	2	1		1	1	2			1		1	2						2	1			1		1	1			1						7	1
	translation_initiation_factor_activity	COG1184	684	J		1.35e-07	3	2	4	3	3	2	3	3	3	3	3	2	1	1	2	1	1	1	2	1	2		2	2	2	1	1	1	1	3	2	2			3			2		2	1	2	2
	methenyltetrahydrofolate_cyclohydrolase_activity	COG0190	683	F		1.13e-06	3	1	2	3	4	3	3	1	3	2	2	3	2	1			1		1	3					1	1	3	1	1	1	1	3	1						1	2
	protein_serine/threonine_kinase_activity	KOG0595	683	T		1.23e-06	1	2	1	2	4	4	2	4	2			2	3		2	2	5		3	3	5	1		1		2		2	1		6	4	4		3	4		1		1	2	4	1
	serine-type_peptidase_activity	KOG2182	683	S		7.33e-20	1	1	1	1	8	3	1	3	2		1		2	1	1	2	1		4	1			1		3	2	2	1		2	4	2		3	1			1	1			1	4
	domain,_Protein	COG3266	682	GM		2.92e-06					4	1		2	2	3			3				1		6	1					1						2	2	1	8			2	6			1	1	10
	metalloendopeptidase_activity	KOG3714	682	O		3.84e-16	1				3	1										1	1		3	3			5	6		1		12			1			5	11			2	7	1	3	3	9
	protein_kinase_activity	KOG0601	682	T		0.007	2	2	2	2	3	4	3	2	1	2	2	2	2	2		1	1	3	1	1	2		2	1	2	2		2		1	2	4			3	3			1	2		2	2
	RNA_binding	KOG0123	682	J		0.001	2	3	1	2	2	1	1	4	1	1		4	3		3			1	3	1	7	2		1	3			1	2	1	1	7			2	1		1	1		2		1
	Sel1-like_repeats.	2E5EN	682	S		0.001														2					1
	ER-associated_misfolded_protein_catabolic_process	COG5140	681	O		0.000492	2	2	2	2	3	2	3	4	2	2	1	2	1	2	1	1	3	1	1	2		1		1	3			1		1	2	3			1	3	1	1	1	2		3	2
	response_to_UV-B	KOG4249	680	S		1.49e-21	3	2	2	4	3	2	2	2	4	3	5	1	1		1	1	2	1	3	1					2		1		1	4	2	3		1		1				1		1
	FMN_binding	COG1304	679	C		3.84e-07	2	1	2	3	5	1	2	4	2	1		1	3	3					2	1					2		2			1	4			1				2	1	1		1	12
		28K7U	679	S		1.39e-21					3	1		2					1	2					4	6					3	3			1		1	2				6			1			8	1
	sugar_transmembrane_transporter_activity	KOG1623	676	U		0.00014	2	1	1	1	3	2	2	2	4	1	1	1		1	2		1	2	1	2	1				2	2			1	1	2	1			1	3				1		5	4
	dienelactone_hydrolase	COG4188	675	KT		4.1e-06	3	1	4	2	5	1	2	1	6		2	2	2	3	2	1	2		1					1	2	1	2		1	3	1	2		2	2				2	1		4	1
	positive_regulation_of_hh_target_transcription_factor_activity	KOG0597	675	S		3.79e-06	4	2	2	2	2	2		4	2	1	2	3	4	1	2	1	1	3	5		4	1			2	1	1			1	2	7		1	1	4		1				2	2
	ribosylpyrimidine_nucleosidase_activity	COG1957	673	F		0.000537	1	2	2	1	6	1		3	3	2	2		1	3	1	2	2		3	1	2			1	2	2	1			2		2		5		2		1	1			4	5
		29NJC	672	S		1.21e-24							15										7			4																						3
	endocytosis	KOG0998	671	S		0.005	3		2	6	5	4	1	3		3	3	1	2		2	3			4	3	1	1	1			1	1		1	1		4	1	1	1	2	1			1		2	2
		2CXMY	671	S		0.00011	1	1		2	5	1	5	1				1		1			1		1						1				2		3	2		1						1		2
	Belongs_to_the_LDH2_MDH2_oxidoreductase_family	COG2055	670	C		1.24e-15		1			10	4	1	2	1		1	1	1	1	3	1	3	1	1	2			1		1	1					5	4		2	3	2		3		1		1	7
	cell_adhesion_involved_in_biofilm_formation	COG1470	670	S		1.95e-08					4				3							1				1					2				1		3	1		2			2	1		1		2	6
	dolichyl_monophosphate_biosynthetic_process	COG0170	670	I		2.2e-14	3	2	3	2	2	2	2	3	4	2	3	1	1	3	1			1	3	1	2				2	2	3		1	1	2	3				2	1					1	1
	voltage-gated_calcium_channel_activity	KOG2353	670	S		5.05e-07	1		1		2	4		3	1		1		1		3	1	1		3	2		1	1	2				3			5	9			4	9	4	1		1		3	5
	Belongs_to_the_class-III_pyridoxal-phosphate-dependent_aminotransferase_family	COG0160	669	E		9.7e-06		1		1	3	3	2	5	1	1	3		3	2	3	1			6	2	1	1	2	2	1			4		1	2	3		1	2	1	1	1	4		2	3	4
	Hypothetical_glycosyl_hydrolase_family_15	2DZPN	668	S		2.66e-14					24		1							1					1					1							8			6				4		2			7
	outer_dynein_arm_assembly	28K4A	668	S		1.49e-11	2		1	2	3	9		8	2		2		7	1	5	2	1		7	2	4				8		1			1	2	5	1	2		3	3	2		1		1	4
		297V5	668	S		1.8e-28	2	3	2	3	5	7		6	2				5	1	7	5		1	7						5		2			3	3	3	3	7		10		3		4			8
	Cold_shock	COG1278	667	K		6.03e-05	2	1	1	2	2	1	3	1		2		2	1		1				2	1				4			1	3	1	1			2	1		1				1		2	3
	glucose-6-phosphate_dehydrogenase_activity	COG0364	665	G		7.78e-07	3	1	3	3	3	3	2	3	1	2	2	3	3	1	3		2		4	4					1	1	3			1	2			3				1	1			3
	BNR_repeat-like_domain	COG4692	664	G		1.28e-13					7	2		2	19		11	16	1		1				1											15	3			1									7
	cysteine-tRNA_ligase_activity	COG0215	664	J		4.07e-16	3	2	2	2	2	2	3	2	2	2	1	2	1	2	1	1		2	4	1	2	1		1	1	1	1			2	1	3			1	1		1		1		1	2
	Right_handed_beta_helix_region	2A755	664	S		6.93e-17					7	1		2						1	1	3			1	1									1		4	1	1	5		1	1	3				1	21
	malic_enzyme	COG0281	661	C		3.06e-05	4	5	4	4	4	2	1	1	2	3	2	2	1		1	1	1		1	4	2		3		1	1	2	2		4	1	4	2	1	2	3		1	1			2	1
	phosphatidylinositol-4-phosphate_phosphatase_activity	COG5329	660	T		9.26e-08	4	2	4	2	1	2	2	3	2	2	2	2	1	1	1	2		2	4		1	1	1	1	3		2	2	2	2	1	4	2		2	1	4	1		1	1		4
	post-chaperonin_tubulin_folding_pathway	KOG2512	660	Q		1.24e-06	2	1	2	2	3	4	1	3	3	1	1	1	2	2	2	3	2		4	2	1				4	1	3			2		6				2						1	3
	ADP_binding	KOG4658	659	S		0.002					10	1							4		2					1	1				1			1	2		9			1	1			2					1
	Catalyzes_the_decarboxylation_of_four_acetate_groups_of_uroporphyrinogen-III_to_yield_coproporphyrinogen-III	COG0407	659	H		1.41e-29	4	4	4	2	1		4	1	4	2	2	2	1	2			1	1	2	2		1					3	1		1	1	3		1	1	2				1		1	1
	Catalyzes_the_methyl_esterification_of_L-isoaspartyl_residues_in_peptides_and_proteins_that_result_from_spontaneous_decomposition_of_normal_L-aspartyl_and_L-asparaginyl_residues._It_plays_a_role_in_the_repair_and_or_degradation_of_damaged_proteins	COG2518	659	O		3.66e-09	1	1	1	1	1	4	2	1	1		2	1	1	2	1	1	1	1	6	2			1	1		1					4	4		2	1	2			1	1		3	1
	interspecies_interaction_between_organisms	COG5186	659	A		3.08e-06	1		1	1	5	1	3	1	1	1	1	1	1	1		1	1		2	1	1	1	2	1	1	1	2	2	2	1	5	2		4	2	1	2	5	1		1	2	7
	3-methyladenine_DNA_glycosylase_8-oxoguanine_DNA_glycosylase	COG0122	658	L		0.002	3	2	3	3	2	2	3	1	1	3	2	1	1	4			1			2			1	1	1	1	1			4	1		2	1		2		1		1		2
	Belongs_to_the_BolA_IbaG_family	COG0271	658	T		2.4e-07	2	1	3	4	3	2	4	1		4	3	1	1	1		1	2		3	4		3	1	1			2	1		1	1	2			1	2				1			1
	cell_division	KOG0295	657	D		4.42e-17	2		2		3	4	2	6	1		3		3	4	1	1		2	3	1	3	1	1		4	1			1	1	3	3		3		1				2		2
	inorganic_diphosphatase_activity	COG0221	654	C		0.003	2	1		1	5	1	3	1	2	3	1			1				1		2	3		1	1	2	1			1		3	1					1					2	2
	methionine_synthase	COG0646	654	E		0.809		2	1	1	3	2	4	2	1	2	2	2	1	2	1	1		1	2			2	2		1			2			3	3	1	2	3	5		1	2		1	1	2
	Prenyltransferase	COG5029	652	O		0.029	2	1	2	2	3	1	3	3	2	2	2	2	2		1		1	1	4	2	1		1		2		3	1		1	1	3			1	2	1		1	1	1	1	1
	regulation_of_cyclin-dependent_protein_serine/threonine_kinase_activity	KOG1675	652	S		2.04e-09					7	2	3	2					1	2			2	1	4	2	8				1	1			3		1											2
	protein_transmembrane_import_into_intracellular_organelle	COG5596	651	U		1.21e-12	3	4	4	2	3	3	3	3	1	3	3	2	1		1		1		2	1	1				3		2		1	4	2	2		2			1	1		1	1	1	2
	store-operated_calcium_channel_activity	KOG3609	651	U		1.47e-25					6	1			1						1		2	1		7		3	1	4				14	2			2		1	8	1		1	9			8	2
		2CN4D	650	S		0.006	2	6	10	6		1		2				20	5		3	2			6	1							5			2		1								1	1	7	2
	galactokinase_activity	COG0153	648	G		0.002	2	2	3	2	3	1	2	1	3	1	2	2	2	1	3	1		1	2	1	1		2	1	2	1	2		2	4	4	4		2		4	1	1		2	1	3	1
	GTPase_activity	COG0486	648	S		1.14e-23	3	3	3	3	2	1	3	2	3	4	3	2	1	2		2	1	2	2	1	1	1			1		2		1	3	2	2				2					1	2	1
	protein_deglycation	COG0693	647	S		0.001	2	1	1	2	4	3	1	1	2	1	2	1	1	3	1		1	2	3	2	1	1		2	1		2		1	1	1	3		1		5				1		3	1
	ribonucleoside-diphosphate_reductase_activity	COG1678	647	K		3.76e-14	2	3	3	3	4	2	3	1	3	4	1	2	1	1	2		1				1	1				2	1		1	4	2	2			2	1			1	1		4	1
	An_essential_GTPase_which_binds_GTP,_GDP_and_possibly_(p)ppGpp_with_moderate_affinity,_with_high_nucleotide_exchange_rates_and_a_fairly_low_GTP_hydrolysis_rate._Plays_a_role_in_control_of_the_cell_cycle,_stress_response,_ribosome_biogenesis_and_in_those_bacteria_that_undergo_differentiation,_in_morphogenesis_control	COG0536	645	C		3.4e-33	3	3	3	2	1	1	3	1	3	1	1	3	1	1	1	1	2		1	2	1	2	2	1	1		2			2	1	1			2	2			1		1	1
	cell_wall_organization	COG5164	645	K		1.26e-05	1	1	1	1	2	1	1	1	1	1	1	2	2	1	1	1	1	11		1	1	1	1		1	6	2	2		1	1	1	1		1	1			1			1	1
	E3_ubiquitin-protein_ligase	KOG1139	645	S		8.02e-06	3		1	2	4	2	2	1			1	2	2		2	1	1	1	2	1		3	1	1	1			1	2	1	2	3	3	2	3	1	1				1	3	1
	magnesium_ion_transmembrane_transporter_activity	KOG2662	645	C		3.98e-26	3	2	4	4		1	1	2	5	4	4	3		1		1	1		2	1			1		1		3	1		2		4	1		3	1	1					3	2
	protein_serine/threonine_kinase_activity	KOG0603	645	G		0.033		1			1	2	6		1	1				10			2	1	3		10	2			1	1		1	1	1	2				1	1	2	1	2			3	2
	S-adenosylhomocysteine_deaminase_activity	COG0402	645	F		0.022	2	1	3	1	3	2	3	4	2	1		1	1	2	1	3	3		1	3			2	1	5	4	3		1	3	1	5		2	1	1					1	4	2
	Domain_of_unknown_function_(DUF4838)	2EQQT	644	S		1.07e-12					1	1		1					1							1						1								2				4		1			20
	polysaccharide_deacetylase	COG0726	644	G		4.61e-10					2		1	2	1					1	1	3			3	2			1		4					1	2	2	2	3	1	2	4		1		2	2	5
	threonyl-tRNA_aminoacylation	COG0441	644	J		0.000313	2	2	2	2	2	2	3	2	2	4	2	2	2		1	1		1	2	2	2	1		1	2	2	1	1	1	2	2	2	1		2	3		1	2		1	3	2
	homoserine_dehydrogenase_activity	COG0460	643	E		0.014	2	2	2	3	5	1	4	2	1	2	1	2	1	2			1		4	2						3	1		1		1	3						2				2	1
		28SCF	643	S		1.52e-21	5	2	5	3	4	6		7	1				4	2	1	5		1	7		3				10	3	3		2	2	9	1		3			5	4					3
	actin_binding	COG1293	642	K		5.67e-10	3	3	3	4	1	1	3	1	2	2	2	1	2	2	1	1		1	1	1					2		1			1	1			1								2	2
	histone_acetyltransferase_activity	COG5027	642	B		0.000428	4	3	3	3	3	3	3	2	2	1	2	5	1	2			2	1	1		2	2	1		2	1	1	3	2	1	1	1	2	1	2			2				2	1
	L-malate_dehydrogenase_activity	COG0039	641	C		1.47e-09	4	4	5	4	2	2	2	1	1	2	2	4	2		1	2	1		2		4		1		1		3	2	1	2	2	4		1	1		1					1	2
	D,D-heptose_1,7-bisphosphate_phosphatase	COG0241	640	E		0.083	2	3	3	1	3	2	2	2	3	2	2	2	1	2	2		2	1	3	1					2	2					1	2			1	1	1	1		3		4
	dTDP-glucose_4,6-dehydratase_activity	COG1088	640	M		1.56e-08	1	2	1	2	2	2	3	2	2	3	2	4	1	1	2					2					1	1	1			1	1	4	1			2						3
	RNA-DNA_hybrid_ribonuclease_activity	COG0328	640	L		0.237	1	1	1	1	3	2	1		2	1			1	1		1		1	2	1				1	3						1	1			3		1		1	1	1	1
	Peptidase_M16C_associated	COG1026	639	S		0.000109	2	2	2	2	1	1	2	1	1	1	1	2	1	2	1	1		1	1	3		1	2				2	3	1	2		6	1		2	3	1		1			1	1
	zinc_ion_transmembrane_transporter_activity	KOG1558	638	U		0.000142	2	1	2	2	4	2	1	2		2	2	2	2	2					2		2				1			2	2		2	4			6	2			4	1		2	1
	aminopeptidase_activity	COG2234	637	DZ		2.59e-06	2	1	2	3	2			1	1	1	2	1					1		1	1	1	2	2	1	2	1	3	4			1	4		3	6	4	2	4	5	1	2	1	5
	leucyl-tRNA_aminoacylation	COG0495	637	J		8.53e-07	2	2	2	2	2	2	3	2	2	2	3	2	2	1	1	1		1	3		8	1	1		2	1	2	1		2	1	3		1	1	1					1	2	2
	nuclear_export_signal_receptor_activity	COG5101	637	UY		4e-28	3	2	2	2	2	3	1	3	2	2	2	2	4	1	2	1		1	3	1	1	3		1	1	1	1	1		2	2	4	2	2	4	1							4
	oxoglutarate_dehydrogenase_(succinyl-transferring)_activity	COG0567	636	C		0.849	2	2	2	2	3	2	1	2	2	1	3	2	2	1	2		2	1	3	1	5	3	1	2	2		3		1	3	2	3		1		3	1		4		1		3
	chromatin_organization	KOG1632	635	O		2.08e-08	2	1	2	2	1	2	1	1	3	1	5		1	1	2		2	2		4		3	1	2			1	2		1	2			4	4			1		2	2	5
	fructose-bisphosphate_aldolase	COG3588	635	G		4.89e-24	2	3	4	2			2	1	3	3	2	1		1	1		1	1	1	1	1					1	4								2			1	1
	mRNA_splicing,_via_spliceosome	COG5104	635	A		0.017	3	3	3	2	1	2	2	2	1	2	2	2	1	1	2	1		1	2	1		2		1	2	2	2			1	3	1		2						1	1	1	1
	molybdenum_ion_binding	COG3217	634	S		0.000748	2	2	2	1	4	2	1	2	2	1	1	2	2	1			2		2	3	1	1	3				1	1		1	2	1			1	2	2		2	1	1	3	2
	inward_rectifier_potassium_channel_activity	KOG3827	632	P		0.364			2	3	2	3	2	2	1	2	2		4	2	1	1	2			3		2	1	3			2	6		3					4	1	1	1	6	2	3	3	4
	phospholipase_C	COG3511	631	M		5.34e-22					3	3							1	1	2	1		1	3						3	4			1		2			5				4		1		2	7
	threonine_synthase_activity	COG0498	630	E		0.01	3	2	2	1	3	3	2	1	2	1	2		2	1	1	2			2	2			1		3		1			2	3	2		2	1	1				1		2	2
	negative_regulation_of_epidermal_growth_factor-activated_receptor_activity	KOG1819	629	U		1.13e-16	2		2	1	4	5		4					1		1	3		2	6			1			2	1			1		3	4		3	1	1	1	1		1		4	8
		2CMIY	629	S		1.28e-20	1	2	2	1	2				1	2	1	3		4			1			2							1		1	1	4	3				1				2		4
	ER_retention_sequence_binding	COG5196	628	U		2.09e-07	2	2	2	1	6	2	1	1	1	1	1	2	2						2	1	3		2	1			2	1		1	2	1	1		1	2	1					1	1
	Belongs_to_the_PEP-utilizing_enzyme_family	COG0574	627	G		5.82e-14	7	5	6	6		2		2	5	2	3	6	3		1	1	1		1	1	2				1		6			2		3	1	2		1				1		1	2
	GTP_cyclohydrolase_II_activity	COG0807	627	H		0.077	2	2	2	1	3	2	2	3	2	2	1		2	2	1	1		1	2	1					1		1			1	1	5		1		3				2		2	2
	obsolete_transcription_factor_activity,_core_RNA_polymerase_II_binding	COG2183	627	K		0.686	2	2	2	2	1	2	2	2	1	2	1	3	2	2	2	2	2	2	4	3	1	1			2		1	3	1	1	2	1	4	1	1	1	1	1	1	1	1	1	1
	xyloglucan_6-xylosyltransferase_activity	KOG4748	627	S		1.02e-20	2	1	2	2	1		2		1			2	1				3		1	5					2	1	2		3			1						1				2
	intermembrane_lipid_transfer_activity	KOG3221	626	J		2.48e-21	1	1	1	1		1	1	1	1		1		1	2	2	1	4		2	7				1					1	1	1	1				1						9	1
	U1_snRNA_3'-end_processing	COG2123	626	J		3.72e-13	4	3	3	3	3	3	3	2	3	2	2	3	1	1		2			3	1	1	1	1		2		1	1		3	2	3			1		2			1	1	2
	vacuolar_transport	COG5491	626	N		0.299	3	3	2	3	3	3	3	2	3	2	1	2		2	3				2	1	3			2	2	1	2	1			4	3			3		2		1	1	1	1	2
	Methyltransferase	COG4976	625	O		0.004	1		1		5	1	3	2	1				3	2		1	2		2	4									2		4	2	1			3				1		4
	phosphatidylinositol-3,4-bisphosphate_4-phosphatase_activity	KOG4428	625	S		2.38e-22					8	3	1	5					3	1	2	1	1	2	4						2				2		4			2	1			3		1		3	4
	xylulokinase_activity	COG1070	625	G		0.000197	2	1	2	2	2	1	3	1	3	1	1	1	1	1			1	1	1	1	1			2			1		1	2	1	4		1	1	1						1	2
		2D4B4	625	S
	intracellular_protein_transport	KOG1818	624	S		1.79e-25					7	3		2	1			1	5	2	1	1		3	5	1	1	1	3	2	3	1		1	1		5	1		1	2	3	1			3	1	2	3
	Presumably_involved_in_the_processing_and_regular_turnover_of_intracellular_proteins._Catalyzes_the_removal_of_unsubstituted_N-terminal_amino_acids_from_various_peptides	COG0260	624	E		0.336	1	2	2	2	1		3		1	2	1	1	1	1			2	2		2	1		1	3	2		2	1	1	1	1	2	1	1	2			1		2		3	2
	pyridoxal_5'-phosphate_synthase_(glutamine_hydrolysing)_activity	COG0214	624	H		5.42e-07	3	2	4	3	2	1	3	2	3	2	1	3	3			1	3	1	1	3							1	1		1	1	1		1		3						2	1
	WD40_repeats	28M22	623	S		1.06e-13	1	1	1	1	4	3		3	1		2	1	3		3	2		4	2	1	14	1	1		4			1		1	3	4	1	2			1	1				1	2
	Belongs_to_the_CDP-alcohol_phosphatidyltransferase_class-I_family	COG0558	619	I		8.7e-17	3	3	4	3	4	3	3	2	4	3	2	2	1	2	2	1	1		2		1			1	2		2			1	2					2						1	1
	coenzyme_F420-1:gamma-L-glutamate_ligase_activity	COG0778	619	C		0.85	1		1	1	5	2	2	3	1	1			2		1	2	1	1	2	2		1	1	1	2	1		1	2		2				1	1	1				1	1	2
	acid_phosphatase_activity	KOG3720	616	K		8.07e-06	1	1	1	1	7	3	4	5	1		1		1	1		2			5		1		1	1	2	1	1	1	2	1	3	3				2	2	1		1	1	1
	Belongs_to_the_alpha-IPM_synthase_homocitrate_synthase_family	COG0119	616	E		0.000115	2	1	2	2	3	3	2	2	2	2	2	1	2	1					1	1	1	1			1		2			2	1	4	1	1	1	4		1	1	1		2	1
	Aminotransferase	COG1448	614	E		0.005	1	1	2	1	5	2	2	2	2	1	2		1	4	1		2	1	4	2	4		2		1	2	1				3	2		2					1			3	1
	formate_transmembrane_transporter_activity	COG2116	614	P		7.46e-07	4	2	2	2	1		2	1	2	2	2	1	1	1	2	1		2	1	2	3		1		2	1	2	1	2	1	1	2		1	2	1						2	2
	tRNA_(guanine(9)-N(1))-methyltransferase_activity	KOG2967	613	J		1.2e-14	6	2	4	4	2		1	1	3	1	1	1	1	1	1		2			6		1				1	2	2	2	2	2	1		1	2	1	2	1				4	1
	ADP-L-glycero-beta-D-manno-heptose_biosynthetic_process	COG0615	611	H		0.000187	1	1	1	1	3	3	2	6	1	2	1	1	3	1	1	1	2		5	1	3		1		2		1			1	2	3				2		1	1	1		1	8
		2E1UK	610	S		5.5e-14				1	2	2			1											1													2	1								10	6
	COG0663_Carbonic_anhydrases_acetyltransferases,_isoleucine_patch_superfamily	COG0663	609	G		0.386	2		2	1	3	1	3	3	3	3			3	2	1		1		2	2	3				1		1					1	1							2		3
	glycolate_biosynthetic_process	COG0546	609	S		0.002	2	2	2	1	5		3	2	1	2	2	2		2		1	2		2	1						1	1			2	4	1											2
	nuclear_histone_mRNA_catabolic_process	COG5193	608	JO		3.93e-14	2	3	2	2	1	2		2	1	1	1	1	1	1	1		2	1	1	4	1	1		1	1	1	1	1	1	1	1	1		1	2		2		1		2	1	6
	[acyl-carrier-protein]_S-malonyltransferase_activity	COG0331	607	I		9.98e-08	2	2	2	1	3	2	1		3	3	1	2	2	2	1	2			4	4		1			2	1	1		2	2	7	1	1	3							1	3	3
	auxin-activated_signaling_pathway	COG0679	607	S		5.66e-09	2	2	2	2	7	1	1	1	2	1	1	1	1	2			1		1	3	1						1		3	1	1	4				1				2		1	1
	protein_phosphatase_regulator_activity	KOG2085	607	Z		2.56e-07	1	1	1	1	7	4	2	4	2	1	1	1	3		1	2	1	1	3	2	2	2			2		1			2	6	1			1		1				1		3
	regulation_of_translation	COG5099	607	J		0.182	2	1	2	2	2	1	2	4	2	2	1	2	2	1	2	1		2	4	2	1	1			1					1	1	2		1	1		1	1					7
		2D06V	607	S		0.135
	perineurial_glial_growth	KOG1776	606	S		5.88e-16	4	2	2	2	3		3		2			3		3			2			2	1	3					5	3		1		2	1		2	2	1				8	2
	gene_silencing_by_RNA	COG3823	604	O		0.002	2	1	2	2	2	3	4	3	2	1	2	1	2	1	1	1	1		3	1	3	1			2	1	2		1	1	1	2			1	2		1	1	2	1	1	2
	Transposase_IS4	2E5BY	604	S
	glycine_hydroxymethyltransferase_activity	COG0112	603	E		1.2e-08	1	2	3	3	2	2	3	2	3	2	2	4	2	1	1		2	2	1	1	4		2	1	1		2				1	3	1	2	1	3	1	2	1	3		1	1
		28IXK	603	S		1.2e-21					6			1								1	1			1						3					2			5				5				2	19
		2EXYU	602	S
	ATP_transmembrane_transporter_activity	KOG0036	601	U		1.89e-05	3	2	2	3	1	4		5	3	1	3		3	1	2	5	2		2	6		2	1		2		1			3	1	1		2	1	1	3		1	1		5	6
	DNA_clamp_loader_activity	COG5275	601	S		2.2e-05	2	2	2	2	2	3	2	2	3	1	3	2	2	1			1	1	4	2	3	1	2	1	3	2	1	1		1	1	4		1	2	2	1				2	2	2
	DNA_repair_enzyme_that_has_both_DNA_N-glycosylase_activity_and_AP-lyase_activity._The_DNA_N-glycosylase_activity_releases_various_damaged_pyrimidines_from_DNA_by_cleaving_the_N-_glycosidic_bond,_leaving_an_AP_(apurinic_apyrimidinic)_site._The_AP-lyase_activity_cleaves_the_phosphodiester_bond_3'_to_the_AP_site_by_a_beta-elimination,_leaving_a_3'-terminal_unsaturated_sugar_and_a_product_with_a_term…	COG0177	600	L		0.037	3	3	3	2	3	3	1	3	2	2	2	1	2	1	2		1	1	3					1		1	1	1	1	2	3			1	1	4	1					2	1
	malate_dehydrogenase_(menaquinone)_activity	COG0579	600	S		6.18e-06		1			2	3	3	4	1	1			3	2	1	2	1	2	5	4					2					2	1	5			2	3	1	1				6	2
	protein_K27-linked_deubiquitination	COG5539	600	O		0.26	3	4	4	5	2	2	2	3	3	3	2	4	2		2		2	1	2	2	2	2			1		1	1		3	3	5			1	5		2	1	2	1	2	2
	apoptotic_process	KOG2489	599	S		0.689	3	1	2	2	3	2	2	1	2	1	1		1	1	2	1	1		2	3	1	1	1	1	2				1	1	3	1				2		1				3	3
	octopamine_biosynthetic_process	KOG3568	599	S		0.115	2		2		4	2	2	6	6		3	1	1			1	1		3	3		2						1	2	2	3	1			1	4						1	2
	Major_Facilitator_Superfamily	28HFJ	597	S		2.51e-07					2	3	2	1	1		1		3	3	2	1	3		2	5					1					4	3									1		3
	undecaprenyldiphospho-muramoylpentapeptide_beta-N-acetylglucosaminyltransferase_activity	COG0707	597	M		2.17e-41	2	1	2	1			7		2	1	2	1	1	1		1	2	1		6					1	1			2	2		1				4						5
		2E3JV	597	S		8.56e-20					1		2		1					2			3			10									1			1				1						4
	protein_tag	COG5227	596	O		5.45e-07					4	2	2	1	1			1	1			1	2		7	1	1	1		2	1			1		2	2	1			2	5		1	2	1	1	4	2
	Rab_GDP-dissociation_inhibitor_activity	COG5044	596	O		0.011	2	2	2	2	3	3	2	2	2	4	1	2	3	3	1	1		1	3	2	3		1	2	1	2	2			1	2			1	1	2	1		1		3	1	2
	Erv1_/_Alr_family	2B6FC	595	C		7.68e-19					8									1			5			2						1			2		5			1				1				5	4
	mannosyl-oligosaccharide_1,2-alpha-mannosidase_activity	KOG2204	595	G		0.008	1	1	1	1	3	2	2	2	2	2				3	1	2			2		1			1	1					2	2			1	2	1				1		2	2
		2AHTF	595	S		6.18e-33		1	1	1	1		5	1	2		1	2		3				2								1			1			3				2						3
		2E7Y8	595	S		0.006					2				1
	ATP_hydrolysis_coupled_proton_transport	COG1269	594	C		9.89e-05	1	1	1	1	2	1	1		1	1	1	1	1		1	1	1	1	1	3	7	1	2				1	3		1	2	2				4	1			2		1	1
	biological_adhesion	KOG1836	594	O		2.22e-12		5			10	4	1	5			1	3	1				1		4		2		4	1	1	1		5		1	5	4	1	3	4	4	3				2		6
	deoxyribonuclease_I_activity	COG2356	594	L		0.014	1		1		1		4					1	1		1		1	1		1	1				1	1	1				1	4	23			24						3	1
	Initiation_factor	COG5053	594	J		1.44e-06		1	1		4	4	3	3	1			1	1			1	1		2	2	7	3	2	3	3	1	1	4			2	3		1	3	3	1	3	1	4	2	2	1
	Gamma-glutamyltransferase	COG0405	593	E		1.13e-07	2		2	1	3	1	3	1	1	1	2		1	1				2	1	2			1	2			1	5		1	3	1			2		2	2				2	7
	pseudouridine_synthase_activity	COG0585	593	J		0.003	1	1	1	1	5	2	2	3	1	1	1	2	2	1	1	1	1		3	5		1		2	2		1	1		1	3	5	1		1	5		1		1	1		2
	COPII-coated_vesicle_budding	COG5047	592	U		4.85e-13	3	2	2	3	1	2	2	2	2	1	3	2	2		2	1		1	2	3	1				3	1	1		1		1	3								1		2
	prolyl-tRNA_aminoacylation	COG0442	592	J		1.47e-07	3	2	2	2	2	2	2	2	3	2	3	2	2	3		1		2	1	1	1	1	2		1	1	1	1		2	1	5			2	2	1	1			2		3
	13-prostaglandin_reductase_activity	COG2130	591	S		3.27e-05	1		1		6	1	1	2	2	3	1		7	2	1	1	1	1	2	3					1	1	1		1	1	3	1		2	3			1		1	1	2	2
	Acts_as_a_magnesium_transporter	COG2239	591	P		3.12e-15	1	1	1	2	1	1	4		3	1	2	2		1			1		1	1					1		2			1		1				2			1			2	2
	Forms_part_of_the_polypeptide_exit_tunnel	COG0088	590	J		2.28e-07	1	3	2	3	2	3	2	2	3	4	2	2	2	1	3		1	2	3				1	2	3	1	1		2		2	1									1	1	1
	glycogen_(starch)_synthase_activity	COG0297	589	G		9.03e-24	8	7	8	9	1	1			9	9	7	6		1		1			1	1					1		7		3	2	1	4				3
	ncRNA_processing	COG1358	589	J		3.1e-08	2		1	4	1	4	2	3	2	3	1	3	2		1				2		2	1	1	1	3		2				1	2		1			1		1	2	1	1	1
	tRNA_binding	COG0197	589	J		6.56e-06	3	2	1	2	3	3	2	3	1	1	2	2	3	1	3				2	1	2	1	2	1	1		1		1	2	2	1			2					2	1	2	1
	zinc_ion_binding	KOG1940	589	S		1.89e-11	1	1	1	1	3	2	3	2	4	3	1	2	4		1	1	1		4		2		1		1	1	1			1	3	2		2	2	3	2			1			2
	oxidoreductase_activity,_acting_on_paired_donors,_with_oxidation_of_a_pair_of_donors_resulting_in_the_reduction_of_molecular_oxygen_to_two_molecules_of_water	COG1398	588	I		2.63e-10	2	2	1	1	3		1		1	1	1						2			2			1			1			3		4	1		1						1		2	1
	calmodulin-dependent_protein_kinase_activity	KOG0033	587	S		0.000141		1		1	9	2		4					2	2	1	1		1			6	1			1	2	2		1		4	4	1		2	1	4		2	1	1	2	1
	sterol_delta7_reductase_activity	KOG1435	587	S		2.55e-07	3	1	3	3	3	3	2	3	2	1	2	3		2	1		1	3	2		1		2		1		1	1		1	1	1			1							1
	DNA_recombination	COG1599	586	L		0.001	2	2	1	2	1		1	2	2	1	2	1	1		1		2	1	5	1	1		2	3	1	3	2	3	2	1	3	3	1	1	2	2			1		2		1
		29176	586	S		1.37e-23	1	1	1				1		1			1		4			1	1		8						3				1		3	4			3						13
		2C1MM	586	S		1.08e-18	1		1	1	1		2	1					1	4				1	1	6					1	2	1		2		2	2	1			1		1				7
	Zinc_metalloprotease_(Elastase)	COG3227	585	E		1.37e-05					10			1					1							1	1					1		1			7			14		2	1	2					15
	positive_regulation_of_TORC1_signaling	KOG2445	584	U		1.49e-32	3	3	3	3		1	3	1	2	2	3	1	1	1	1				1	2	1					1	5			2	1	2				1	1					1
	serine-type_peptidase_activity	COG0616	584	OU		2.4e-23	1	1	2	2			4	1	1	1	2	1	1	1			1		1	1				1	1		1	2		1		5			1	2						3
	positive_regulation_of_hematopoietic_stem_cell_proliferation	KOG2061	583	O		2.42e-08	2	2	2	3	2	2	2	2	2	1	3	3	2	1	1	1		1	2	1	1		1		1	2	1		1		1	1				2							2
	Chlorophyll_A-B_binding_protein	2BEWM	582	U									2		1					1						2						2			1			1										8
	lipid_binding	KOG2761	582	S		6.19e-09	2	2	2	2	3	3			1	1	2	2	1	1	1	2				1	1						1		2		1	5	1			5				3		3	3
	axonemal_central_apparatus_assembly	28HT9	579	S		7.45e-12	2		1		1	1		1	1		2		1	1	3	3	1	3	2	1	7				2		1			2	3	3		4				1		2		2	2
	pentaerythritol_trinitrate_reductase_activity	COG1902	579	C		0.002				2	4	3	1	3	1	1	1		5	4	1	2	1	1	3	3					1						3	1					3			1		2
	protein_serine/threonine_kinase_activity	KOG0591	579	T		6.89e-19	2		2	3	6	3		3	1		1		5		3			1	3	2	3				1	2	1	1		1	2	3				1	1					1
	ribulose-phosphate_3-epimerase_activity	COG0036	579	G		2.47e-22	2	2	3	2	1	1	1	1	3	3	1	4		1			2			2			1	1	1	1	1		1		1	2			1	3						4
	dehydratase	COG2030	578	I		1.57e-08	2	2	2	2	6	3		3	1	1	1		7	1	2		1	1	7		4			1	4	1		1		1	5			1	2	2		1	1	2	1		5
	cell_adhesion	KOG3539	577	S		5.41e-07					48		3	2			2								2			1	1	1	2			3			40			2	1		1		1		1		1
	oligopeptide_transport	COG3104	577	E		0.005		1			3	1	2	3	2	1	3	1	1	2		1	1		2	2			2	2	2		1	1		3	3			1	1		3		1			2
	phosphoglucosamine_mutase_activity	COG1109	576	G		8.53e-09	2	2	3	1	2	2	3	3	3	2	3	2	2	2	2			1	2	2					4	1				1	1	2	1		2	1			2	1		1	2
	polyribonucleotide_nucleotidyltransferase_activity	COG1185	576	J		1.31e-26	2	2	2	2		1	3	1	1	2	2	2	1	1	2	1	1	1	1	2			2		1	3			2	2		2	2	1	1	1			1
	Trehalase	2CZWA	575	S		4.76e-27					5		1						1	1		1				2											5			3				5		1		2	7
	positive_regulation_of_B_cell_differentiation	KOG2562	574	L		0.027	3	1	3	3	2	1	1	2	2	1	2	1	1	1	1	1	2		3	3	2			1	2	1	5	2	2	1	1		1	1	2	2			1	1	1	1	1
	tRNA_(guanine-N2-)-methyltransferase_activity	COG1041	574	L		0.004	4	1	2	2	4	1	1	1	1	1	1	1	2	2					1	2		1	1		1				1	1		1									1	3	1
	glutamate_dehydrogenase_[NAD(P)+]_activity	COG0334	572	E		0.536					3	1	2	2	2	2	1		2		1	1		1	1	3	5	1	2	2	1					1	1	3			1	2	1		1		2	3
	pyrroline-5-carboxylate_reductase_activity	COG0345	572	E		0.012		1	2	3	4	2	3		1	2	1	2	1	2	1				2	3				1	1		2	1			1	2		1		1	2	1	1	1		4
	converts_alpha-aldose_to_the_beta-anomer	COG2017	571	G		1.97e-12	1	1	1	1	4	2	1	4	1	1	1	1	2	1	2		3		3	3		1	1		3		1			1	1	2		1	2				1		1	3	7
	GDP-fucose_protein_O-fucosyltransferase	2B2NM	571	G		1.37e-18					2		5							3				1								1					3												1
	metalloendopeptidase_activity	COG0750	571	M		8.97e-43	2	2	1	2		1	8	1	2	3	2	2	1			1		4	1	1			1	2			2					2									2	3	1
		2D060	571	S		1.66e-19					2			1						2				1		3						2			1			2	2			1		2				2	1
	Major_facilitator_Superfamily	COG2270	569	G		3.01e-11	2		2	2	2	3	2	2	1		1	2		2	1		1	1	2	2						4	1			2	1	4	1			3
	Associates_with_the_EF-Tu.GDP_complex_and_induces_the_exchange_of_GDP_to_GTP._It_remains_bound_to_the_aminoacyl-tRNA.EF-_Tu.GTP_complex_up_to_the_GTP_hydrolysis_stage_on_the_ribosome	COG0264	568	J		7.19e-25	1	3	2	1	1	1	5	1	3	2	2	1					1	1		2	1				1		1			1		3	1		1	2			1			2	1
	cilium_assembly	28MPJ	568	S		1.02e-19	1		2	2	3	3		1	1		1		1	1	1	2	3	1	1	3	1	1			1			1	1		1	1	1	1	1	2	2			1		4	1
		28ZWJ	568	S		6.85e-21					8	7		5		1	1		3	1	1				5	2	8									1	6	6		4		3	2			1			5
	glutamine-fructose-6-phosphate_transaminase_(isomerizing)_activity	COG0449	567	M		1.9e-07	2	2	2	4	1	3	1	2	3	3	2	2	4	2			3	1	3	2	1		1		2		1	1			3	1			2				1	1
	mitochondrion_organization	COG1223	567	O		5.25e-27	1	1	1	1	4	2	1	2	2	1	3		2	1	4	2		1	5		1	1			1	2				1	2	1			1					1			1
	Tryptophanyl-tRNA_synthetase	COG0180	566	J		0.004	2	2	2	2	2	2	2	1	3	3	3	2	2		1		2	2	2	4	1	1			1			1		1		3			1	1	1	2				2	1
	methylisocitrate_lyase_activity	COG2513	565	G		0.054	2	1	2	2	4	2	2	2	2	2	2			1	1				1		1					3			1	1	4	4	1			1	1	1		2		1	4
	protein_tag	COG1552	564	J		2.08e-10		1			4	3	1	2	1	1		2	2	1	2			1	5	3	1			1	2		1					1	1			3			1			1	3
	glucose-6-phosphate_1-epimerase_activity	COG0676	563	G		4.53e-12	2	3	4	3	1	1	2	1	1	3	1	4			1		1	2		2						1	1				3	3					1		1			2	1
	Forms_part_of_the_ribosomal_stalk,_playing_a_central_role_in_the_interaction_of_the_ribosome_with_GTP-bound_translation_factors	COG0244	562	J		3.51e-13	3	3	1	2	2	1	3	1	3	2	1	1	2			1	2		2	3	1	1			2	2	2			1	1	1			1								1
	pre-mRNA_branch_point_binding	COG5176	561	A		0.21	3	2	4	3	2	2	1	2	1	3	1	2	2						3	2		2	1	2	1		1	1		1	1	4			9	1	4		2		3	4	1
		2BG8Q	561	S		1.48e-07	2	1	2	2			2		1			3															1					2	1			3				1		4	1
		2CABX	560	S		5.08e-23					1									1			2			6						1		1	1						1		1		2			8
	DNA-directed_DNA_polymerase_activity	COG1796	559	L		4.38e-11	1	1	2	2	3	2	1	2	1		1		2	2	1				1	3			1		3	2	1		1		3	1		1			1			1	1	4	2
	The_transhydrogenation_between_NADH_and_NADP_is_coupled_to_respiration_and_ATP_hydrolysis_and_functions_as_a_proton_pump_across_the_membrane	COG1282	559	C		0.034				1	1	1	3	1	3		1	1	1	2	1	1		2	1	4	7				1				1	1	2	2		1	1	1					1	1
	transferase_activity,_transferring_acyl_groups	KOG3700	559	V		0.003			1	1		1	2	1	1		3		1	3		2		1	2	3	2		3			1	1	8	1	3					4			1	7			1	4
	adenosine_deaminase_activity	KOG2777	558	S		5.01e-09	4	3	4	3	1	3	2	3	3	1	1	3	2	1	2		2	1	3					1	1		2	2		1	1	1		1		1				2		2
	CTP:tRNA_cytidylyltransferase_activity	COG0617	558	J		1.42e-11	2	2	2	2	2	2	4	1	2	3	3	2	2		2				2	2	1			1	2					1		3				3		1				1	2
		2CZZG	558	S		6.49e-21			1						1					5			2			2						3			1													3
	ATP-dependent_peptidase_activity	COG0466	557	O		0.116	3	1	2	3	2	2	1	2	1	2	2	1	2		1		1	3	3			1			2	1	2		1	2	3	1	1		1			2		1	3	2	1
	hydroxyproline_O-arabinosyltransferase_activity	28IC2	557	S	A	2.42e-36	1		2	2					2	2	1	2					2			5									3	2												3
	transferase_activity,_transferring_alkyl_or_aryl_(other_than_methyl)_groups	COG0020	557	I		1.96e-21	2	3	3	3	1	1	2	1	3	2	2	2	1				1		1	2	1	1	1			1	1			1		2			2	1			1			2	2
	beta-glucosidase_activity	COG2723	556	G		5.03e-19	1	1	1		3	1	1	1	1	1				1	1		1			4		1	1	4	2			1	1	1	1				2				1			2
	EGF_domain-specific_O-linked_N-acetylglucosamine	KOG4698	556	Z		1.43e-22					4		1	4	1			2	1	4	2	2	2	1						1	3	3			1		2	3						1			2	4
	protein_domain_specific_binding	COG5040	556	T		0.000164	2	3		2	1	6	3	1				2	2			1		1	5		7	2	3	1	10		1					1			2	2	3		2	3		2	1
	selenocysteine_insertion_sequence_binding	COG3276	556	J		0.003	3	2	2	1	2	3	2	2	2	2	2	3		1	3	1			2		2				3	1	1		1	1	2	1			1			1	1			1	1
	Catalyzes_the_condensation_of_(S)-aspartate-beta-_semialdehyde_(S)-ASA_and_pyruvate_to_4-hydroxy-_tetrahydrodipicolinate_(HTPA)	COG0329	555	E		6.32e-07		1	1		3	2	2	4	1	1	1		2	3	2	2					1		1		1		1	1						2		1		1	1	1	1	1	7
	TIR_domain	2BN4M	554	S		4.48e-15																		1		5									1					6				1				2	7
	translation_initiation_factor_activity	COG1601	554	J		0.083	2	1		2	2	2	2	3	2	1	1	2	1		1		1	2	2	3	1	1			2	1	1				1	2	1	1	1	1	1	1		1		1	1
		28X4V	554	S																1			4			4									2													6
	indole-3-glycerol-phosphate_synthase_activity	COG0134	553	E		3.95e-18	1		1	1	1		4	1	1	2	1	2		2			1	1		3						2			1		1	3		1								2
	iron-sulfur_cluster_assembly	COG0694	553	O		9.75e-15	3	3	2	3	3	2	3	3	2	3	3	3	2		1		1		2	3		1		1	1	2	1	1		1	1	1				1					2	2	1
	nuclear_envelope_reassembly	KOG2086	553	S		4.54e-07	1	1	2	2	3	2	1	2	3	1	2		2	2	1		1	2	1	2		1			2	1	1		1		1	2	1	1		2						1	1
	unfolded_protein_binding	COG1219	553	O		9.16e-09	2	2	2	3	2	1	3	2	2	2	2	1	2	2	1	1	1			3		1	1	2	2		3			2	1	1									1	2
	vesicle-mediated_transport	KOG0937	553	U		7.55e-10	2	2	2	1	2	3	1	2	2	2	1	2	1		1			1	3		4	1	1	1	1					3		1		2	1	1	1						2
	8-hydroxy-dADP_phosphatase_activity	KOG0648	552	L		1.25e-07	1	1	1	1	4	3	1	2	1	1	2	1	1	3			1		1	1					3	1	1	2	3	1	3	2				1				1	1	5	3
	nuclear-transcribed_mRNA_catabolic_process,_deadenylation-dependent_decay	COG5103	551	DK		0.074	2	1	1	1	3	1	1	1	1	1	1	2	1	1		2		2	3		6	2			1	1	2			1	2	6	2	2	1		1	1					1
	phosphate_ion_transport	KOG0252	551	L		0.02					3		2		1		1			2	2		1	1		1					3	2					3	1		2				1		2		2
	ribonucleoside-diphosphate_reductase_activity	COG0209	551	F		2.53e-05	1	1		1	1	1	2	2	2	1	1	2	1	1				2	2		1		1		1			1	1	1	1	2	1	1		1		1		1		2
	Activator_of_Hsp90_ATPase	COG5580	550	O		1.56e-17	3	2	2	4	2		2	1	4	1	1	3	3				1		1	2	1	1	1		1		3	1	1		1	3						1				3
	mannosyl-oligosaccharide_1,2-alpha-mannosidase_activity	KOG2429	550	G		0.011	1	1	1	1	2	2	2	3	1	1	1		3	1	3	1		1	1			1	2			2	1			1	2	3		1	2	1				2		2	3
	RNA-DNA_hybrid_ribonuclease_activity	COG0164	550	L		1.66e-06	2	1			2	2	3	3	2	1	1	1	2	1	2	1	3	2	3	2	1				1	1				2	1	1		2			1					3	2
		28NM8	550	S		8.61e-16					2	2	6	2					2	2		1			3	3					4	1			1		2						2			2		2
	negative_regulation_of_phosphatase_activity	KOG4789	549	O																						3		1						1	3				1		1							3
	CoA_carboxylase_activity	COG4770	547	I		0.03					2	2	1	5	1	1	1		3	3	1	2			2	2	3	1		1	1					2	2			1	1		1	1				1	1
		2E09W	547	S							11	10		8					7		3	1	4		9	3					1				2		6		1			1						6
	mRNA_splicing,_via_spliceosome	KOG0285	546	L		2.29e-14	1	1	1	1	2	5	1	6	1	1		2	4	1	4	4		1	5		2				1		1	2	1		4	1			1		1						1
	negative_regulation_of_cell_death	KOG3961	546	S		5.64e-12	2	1	2	2	11	4		2	2		1		1		2			2	2	1	3			1	2	3				2	4	3			1	4	2					1
	phenylalanine-tRNA_ligase_activity	COG0016	546	J		5.29e-10	1	2		2	2	2	3	3	1	2	1	3	2		1		1	2	1	1	2				2	1	3	1	1		2	2			3	1					1		2
	maturation_of_SSU-rRNA_from_tricistronic_rRNA_transcript_(SSU-rRNA,_5.8S_rRNA,_LSU-rRNA)	KOG1823	545	S		0.92	2	1	2	1	1	2	1	1	1	2	2	1	2	1		1		3	3	3		2	1		2			1	1	2	2	1			1		2	2				2	2
	peptidyl-diphthamide_biosynthetic_process_from_peptidyl-histidine	COG1736	545	J		0.007	2	1	2	2	2	2	2	2	1	2	2	2	2	2	1	1	1		1		2	2		1	2		1	1		1	3	2			1		1		1			1	1
	cysteine-type_peptidase_activity	KOG1546	544	K		7.52e-11	3	1	3	1			6		1	1	2			1								1			2		1							1		1			1			1	3
	methylated_histone_binding	KOG1911	544	K		1.76e-20											1		1							2	1	5	1	2				2	1					5	5	5		2	3			3	6
	regulation_of_cardiac_conduction	KOG4619	542	S		0.004	2	1	2	2	1	1	3	1	3	1	2		3	1		1			2	2				1	2	2				1		1		1		1						1
	peptide_deformylase_activity	COG0242	541	J		1.08e-10	2	2	2	2	1	2	3	1	1	1	1	1		2	1		1		1	2				1	2	2	2	1		1	1	1				1		1				2
	3-hydroxyacyl-CoA_dehydrogenase	COG1250	540	I		2.52e-06	1	1	1	1	1	2	1	2	2	1	2	1	2			1	1	1	2	4	2	2			1	1				1	1	1			2	1				2		4	2
	arginyl-tRNA_aminoacylation	COG0018	540	J		0.001	1	2	2	1	2	2	2	2	1	1	2	2	1	3	1			2	1	1	1		2		2	1	1			2	3	2		1	1				1			2	2
	cell_differentiation	KOG3206	540	S		2.38e-09	1		1	1	5	3	1	1	1	1		1	2		1		3		3	2					3		1			2	6	1		1								7	3
	cellular_response_to_sterol_depletion	KOG1933	540	S		1.19e-08	1		1	1	8	2		1	1		2	1	1	1	2		2			3	1	3	1	6	3	2	1	3	2	2	3	2			2	1					4	3	4
	phosphate_transporter	COG0306	540	P		0.004	1	1		2	4	2		2	2	2	1		3	2	1	1			1				1		1	1		1		3	1	4		2		3						1	1
	Uncharacterized_protein_family_UPF0029	COG1739	539	S		6.87e-06	3	1	3	3	4	2	2	2	2	2	2	1	1	1	1	1	1	1	3	2					1		1			1	4	3				3							1
	Belongs_to_the_class-II_aminoacyl-tRNA_synthetase_family	COG1190	538	J		5.18e-06	2	2	3	2	2	2	2	2	2	2	2	2	2	1				1	2	1			1	2		1		1		1	2	5	1	2	2	2			2	2	1		1
	Belongs_to_the_nitrite_and_sulfite_reductase_4Fe-4S_domain_family	COG0155	538	C		6.42e-15	1	2	2	2	1		2	1	2	2	1	2	1	1	1	1	4			1							1		1	1	2	4		2								3	3
	cyclin-dependent_protein_serine/threonine_kinase_activity	KOG0600	538	G		1.29e-14	2	1	2		2	2	2	2	3	1	1	1	1		2			1	1			1		1	2	1					1	5	2			5	1				1		2
	folate_import_across_plasma_membrane	KOG2816	538	S		0.005					8	2	4	3	1	1	1		2	1		1	1		1	1			3	11	2			12	1		1	2			7		1		13	1	5	3	4
	Involved_in_targeting_and_insertion_of_nascent_membrane_proteins_into_the_cytoplasmic_membrane._Binds_to_the_hydrophobic_signal_sequence_of_the_ribosome-nascent_chain_(RNC)_as_it_emerges_from_the_ribosomes._The_SRP-RNC_complex_is_then_targeted_to_the_cytoplasmic_membrane_where_it_interacts_with_the_SRP_receptor_FtsY	COG0541	538	U		1.62e-26	2	3	3	2	1	1	3	1	3	3	3	2	1	2	1		1	2	1	1				1			3			1		1		2	1		1	1			1	2	2
	Specifically_methylates_the_guanine_in_position_2445_(m2G2445)_and_the_guanine_in_position_2069_(m7G2069)_of_23S_rRNA	COG1092	538	J		8.52e-08	2	1	2	2			2		2	1	1	1		1			2	1		1							1			1		6				4	1
	MFS_1_like_family	KOG3762	537	L		6.91e-08		1	1	2	2	3	4	2	3	1	1	1	3	3	4	1		1	2	1			6	3	1	1		2		2	1		1	1	7				2		5	1	1
		2CRZU	536	B		1.9e-22						1	2		1										1	5									1	1	3											5	1
	N-acetyldiaminopimelate_deacetylase_activity	COG1473	535	S		0.024	2	1	2	2	4	1	1	2	1	1	1		1	4	1				2	1	3	1				1	1		1	3	1	1	1	1							1	2	2
	ribonuclease_III_activity	COG0571	534	J		9.7e-08					2	1	2	1	1	4			1	1			1	2	1	2	1	1	4	3	1			4			1	2			5	1	1				3	4	2
		2D2SQ	534	S		2.97e-16					9		1							1		1										1					4			4				2		1		1	12
	Class_ii_aldolase	COG0235	533	G		0.005	1	1	1	1	6	2	2	2		1		1	4	2				3	3	4		2			1					1	1				2		3		2	1		3	6
	Eukaryotic_elongation_factor_2_kinase	28NQ8	533	S		1.62e-12					2		1	1	2						1		1		1	4		1		2	1	1		1		1	2	8	1	1		7		1			1		3
	procollagen_galactosyltransferase_activity	KOG4179	533	G		2.9e-27					5	4	1	3	1				5	3	2	1		1	2		1			2		3			2		1	2			1					1		3
	S-(hydroxymethyl)glutathione_dehydrogenase_activity	COG1062	533	C		0.1	1	2	1	2	1	1		1	3	1	1	1	2	1	2		1		2	3	1	2	1	1		1	1			1	1	1		1	1		1			1	1	4	2
	ATP:ADP_antiporter_activity	KOG0749	532	U		4.41e-08	1	1		1	3	3	2	2	1	1		1	2	2	2		1	1	4		4		2		2	3	1					3				2	1	1	1	3			1
	cobalamin_catabolic_process	KOG4292	531	O		1.6e-07	1		1	5	6			1								1			2	1		1	4	6	2		3	16	1					6	4			1	5		8	1	14
	protein_homooligomerization	COG1357	530	S		3.08e-08	1		1	3	2		1	1	2	2	1		1						1	2	1		4		4		1		1	1	13				1	1			1	1	1		4
	pyridine_nucleotide-disulphide_oxidoreductase	COG0446	530	Q		8.84e-28	3	2	2	4	2	2	1	6	1	1	1	2	4	2	1	3	1	1	1		1	1	3	2	4	2	1	2		1	2	3			1		1		3	1	2
	alcohol_dehydrogenase	COG1064	529	P		1.29e-07	1	3	2	1	1	2		1		1		1	2		1		2		3	2	2		2			1	1	1	1		1	1			3				2			3	2
	calcium_export_from_the_mitochondrion	KOG1043	528	L		6.42e-16	2	2	1	2	2	2	2	3	2	2	2	2	1	1	1	2	1	2	2	2			1		2					1	2	1			1	2						1	2
	Catalyzes_the_attachment_of_tyrosine_to_tRNA(Tyr)_in_a_two-step_reaction_tyrosine_is_first_activated_by_ATP_to_form_Tyr-_AMP_and_then_transferred_to_the_acceptor_end_of_tRNA(Tyr)	COG0162	528	J		0.001	2	2	1	2	2	2	2	3	2	2	2	1	1	1	2	1			2	1	1	1	1		1	1	1	1	1	1	2	3		2		1	1				1	2	1
	glutaminase_activity	COG2066	528	E		2.66e-26					5	2		2	1				4		2	3	2		3	3	2	1	2	1		1		1			5			2	2		1		4	3		4	1
	protein_geranylgeranylation	COG5536	528	O		7.83e-10	3	3	3	2	2	2	3	2	3	1	2	1	1	1					1	1	2			2	2	1	1	1		1		2								1	1	1	1
		2CNG2	527	S		4.57e-14	1		1		6	2		2			1		2		1	1		1	4	3					1	5	1			1	5	1		2		2	2	1				4	7
	Catalyzes_the_ATP-dependent_transfer_of_a_sulfur_to_tRNA_to_produce_4-thiouridine_in_position_8_of_tRNAs,_which_functions_as_a_near-UV_photosensor._Also_catalyzes_the_transfer_of_sulfur_to_the_sulfur_carrier_protein_ThiS,_forming_ThiS-thiocarboxylate._This_is_a_step_in_the_synthesis_of_thiazole,_in_the_thiamine_biosynthesis_pathway._The_sulfur_is_donated_as_persulfide_by_IscS	COG0607	526	P		0.000781	1		1	2	3	2	1	4	3	2	3		2	2		1	3		2	1		2	2	1	1	1		1			3	4	1	1		1		1	1	1	1	2	1
	cation_diffusion_facilitator_family_transporter	COG1230	526	P		3.07e-06	1		2		3	3	1	3	1				3	1	3		1		2		5		1		2	1	3				3	5	1	1	3	4	1		1	2		3
	macromolecule_localization	KOG3528	526	T							3	3		1					3		2	2	2			2		8	6	3	1			8				10	5		10	7		2	9		6	2	1
	metal_ion_transmembrane_transporter_activity	COG1914	526	P		4.65e-09	1	1	1	1	3	1	1	1	2	1	4	1	2				1		1	3				1			1	1	1		1	1			2	3		1		1	1	3	2
	Galactose_oxidase,_central_domain	KOG1230	525	L		0.001	1	1	2	1		1	1	1	2	1			1	4	1				1			1						2	2		1	4	1	1	1	7				1			2
	heme_binding	COG0739	525	M		8.33e-05	2	1	2	2	2	2	1	3	1		1	1	1	1					1	2		1		1	2					2	1		1	9		1		1		1		1	7
	Cytosolic_domain_of_10TM_putative_phosphate_transporter	2E0CZ	523	S																			5		2	9	2				1				4			1				1						8
	fructosamine_metabolic_process	KOG4549	523	O		1.94e-10	1	1	1	1	2	1	3	1	1	1				3			3	2	1	3	1								2	1		1	1			2	2			1		3	2
	Phytanoyl-CoA_dioxygenase_(PhyH)	2CMFG	523	S		0.000495	1	1	1	1		1	1	1				1	1	3			1	1	1	1												1		3		1		2					18
		2E1YJ	523	S		3.91e-20							1				1	1					1	2		5									2			1										5
	Belongs_to_the_CDS_family	COG0575	522	I		9.51e-14	2	2	2	2	3	3	3	2	2	2	1	1	2	2	2	1			2	1	2		1		1		1	1			2			1								2	1
	G-protein_coupled_receptor_kinase_activity	KOG0986	522	H		2.06e-15						1	1						1				2	1	1	10		1	1	5	2	1			2						2				1		4	11
	seryl-tRNA_aminoacylation	COG0172	522	J		3.52e-05	1	2	2	2	3	3	2	3	2	1	2	1	3	1	1	1			1	1	2	2	1	1	3		1	1		2	2	1			1					1	1	3	1
	ubiquitin_carboxyl-terminal_hydrolase	KOG1867	522	O		0.031	2	2	2	1	5	2	2	5		1			2		1	1			4	2	2		1		5	1	2	1		1	3	1	1	1		1	1	2		1	1		3
	ion_transmembrane_transporter_activity	KOG3767	521	L		6.34e-21					3	4		2					1	1			3	2	3	4	1		2		4	1					2	3	1			1	2	1				1	4
	axonemal_dynein_complex_assembly	KOG4356	520	C		0.011	3	1	2	2	2	1		2	2		1	1	2	2	1	1	3	1	2	1	1		1	1	1	1	2	1		1	1	2		2	1	1				2	1	1	1
	cornified_envelope_assembly	2CMEW	520	S		4.54e-08	3		3							1	2		1							1					1			2			1			11				6	1		1	3	6
	Sulfite_exporter_TauE/SafE	28PZK	520	S		1.44e-06					5		3		1		1			2			1				3					1			2		1	2	1							3		2	3
	Transmembrane_family,_TMEM144_of_transporters	2CN0P	520	S		6.29e-06					7	2	1	1	1			1	2	1			1		2						1	1				1	1											2	1
	Belongs_to_the_BI1_family	COG0670	519	M		1.04e-13			1	1	2	4	2	2	3	1	1		1	1	2		2		4	2	6		1						1	1		3		2	1	2	1		2		1	3	1
	protein_localization	KOG2220	519	S		2.42e-13	1	1	1	1	1	1	2	1	1	2	1	1	1	1		1	3		2	1		3	1	2	2		1	3		1	1	3		1	4	2		1			3	5	1
		28PQK	519	S							3	3		3					2	1		2	3		3	2					1				2		2			2				1		1		5	1
	L-ascorbic_acid_binding	28IRD	518	S	C missing	5.66e-31				1	2	1			1				1	2	2		2		1	7			1						1		1	2		1		3	1	1		2	1	4	2
	sphingosine_N-acyltransferase_activity	COG5058	518	U		0.000211	1	1			3	2	2	3	2	1	2	1	1		1		1		2	2	4	2			5		1	2	1	1	3	1		4	3		1	1	3	1			2
	dihydroxy-acid_dehydratase_activity	COG0129	517	EG		1.79e-06	1	1		1	3	1	1	1	2	3		1		1		1			2	2				1			1				1	2						3		2	1	1	3
	Transducin_beta-like_protein_3	KOG0319	517	T		0.000151	2	1	1	1	4	1	1	3	2	2	1	1	5	1		2	2	2	1	1	2	2	2		2		1			1	1	3	1	1	1	4	2	1		1			2
	tRNA_(cytosine)_methyltransferase_activity	KOG2361	517	S		0.001	2	3	3	3	2	3	1	2	2	3	4	1	1	1		1			3	1			2	3	1	4				1	2	1		1	1	1					1	3	1
	lysophospholipid_acyltransferase_activity	KOG2895	516	I		9.49e-16	1	1	2	2	4	2		3	1	1			1		3	2			2	1			1			5	1		1		1	2			2	1	1		1	1		2
		29FCZ	516	S															1
	cyclin-dependent_protein_serine/threonine_kinase_activity	KOG0663	515	T		0.000918	2	2	2	2	2	2	2	2	1	1	1	2	1		1	1	1		3			2	1		2	1	2	1	1	2	1		1		1	1		1		1		1
	Exonuclease_involved_in_the_3'_processing_of_various_precursor_tRNAs._Initiates_hydrolysis_at_the_3'-terminus_of_an_RNA_molecule_and_releases_5'-mononucleotides	COG0349	515	J		0.000348	1	1	1	1	1		2	4		1	3	1	1	2	1	1	1	2	3	1	1		1			1	1					2		2		1	2	2		1	1	1	2
	nuclease	COG1525	515	L		7.6e-08	2	2	2	2	1	1	3	2	2	1	1	1	1			1	1			2	1	1	17	4	1		1	8		1	1	1	1	2	6	1			4	1	1	1	1
		28HHA	514	S		4.09e-10	2	1	1	1	3	3		5			1	1	3		1	2		1	2	1	2			1	3	1		1	2	1	2	1										1	1
	regulation_of_centriole_replication	KOG0575	513	T		1.86e-24	3	1	1	2	3	2	2	2	2			4	3	1	1	2			1		13	1	3	2	1	1		2		1	2	4			2	2		1	2		2	1	5
		2CM7K	513	S		3.23e-14					2	1	2	5					2	2		1	3		2	2						2			2	1	2	1	1			2		1				3	1
	sulfurtransferase_activity	COG0482	510	J		1.31e-10	2	2	2	2	1	1	3	2	2	2	1	1	1			1	1	1				1					1	1	1	1	2	2			1							2	1
		2EZRB	510	S		1.12e-12	4	2	4	1	2	1			1					1			2			6					1	2	3		2		2									3		15
	chloroplast_rRNA_processing	28MZ3	509	S		2.1e-09	3	3	3	2					1	2	1	2					2			6							2		2	1		5	3			5						6
		28NK0	509	S		4.98e-09					1	2	4	2					1	2	1	1	3		2	9					1	4								1				1				10	1
	ethanolamine_kinase_activity	COG0510	508	M		0.254	3	2	2	2	3	3	2	2			1	2	3	1	2		1		2	1	1	2	2		3	1	2		1		2			1		1		1	1	2		1	2
	endo-1,4-beta-xylanase_activity	COG3693	507	G		1.82e-13					6	1	2	1					2						2	1			1		2			1	1		2			1	1			2	1	1		2	7
	N(6)-L-threonylcarbamoyladenine_synthase_activity	COG0533	507	J		2.41e-09	2	3	2	2	2	2	3	2	3	1	1	3	1	1	1	1		1	2	1	1	3	1	1	1		1				2	2								1		1	1
	Produces_ATP_from_ADP_in_the_presence_of_a_proton_gradient_across_the_membrane._The_alpha_chain_is_a_regulatory_subunit	COG0056	506	C		0.112	2	1	2	2	2	2	2	1	2	1	1	2	2		1				2	2	4				1	1	1				2	2			1	1						1	1
	protein_dimerization_activity	KOG2577	505	K		6.01e-06	1	2	2	2	2	2	2	1	1	1	2	1	3	1	1	1	1		2	2	4	1	2	1	2		1	2	1		2	3	1		1	4		1	1			2	1
	Cytochrome_c	COG2010	504	C		6.26e-11					3		1		1				2				2	1	1	1						1			1			1		2		1		3		2		2	9
		2D633	504	S			2	1	2	1					1								2			6							1		1													5
	carnosine_N-methyltransferase_activity	KOG2798	503	S		1.25e-06	1	1	1	1	4	1	1	2	1		1	1		1		1	1		1	1	1			1		3					1	2	1		1	1	2	1				2
	ribosomal_protein_import_into_nucleus	KOG2023	503	K		3.54e-08	1	1	1	1	3	1	1	1		1	1	2	1	1	1	1			1	3		2		1	1		1		1	1	3	1		1					1	1
	dihydrofolate_synthase_activity	COG0285	502	H		3.4e-11	2	2	2	2	2	2	2	2	3	2	1	2	2	2	1		1		2	1	1				2	2	1	1		2	1	2		1		2			1			1	2
	chlorophyll_binding	COG2885	501	M		1.8e-10	1		2		2	3		3	5	2	1		2	4		3	3		1	1					6	2		1	2	2	2	1		2		1	3			1		2	2
	isomerase_activity	COG0384	501	S		3.8e-05	1	1	1	1	2		2	1	1	1	1	1			2	1	1	1	1			1		1	2	2	1	1		2	1	2		1	1	1	1	1		1		3	2
		2E29V	501	S		2.26e-17					1		1	1						1			1			4									2		1	1		1		1				1		3	2
	Catalyzes_the_conversion_of_uracil_and_5-phospho-alpha-_D-ribose_1-diphosphate_(PRPP)_to_UMP_and_diphosphate	COG0035	500	F		2.15e-10	2	1	2	1	2	1	2	2				1	2	1		1	1		2	2		1									2	2	1	1	1			1				4	2
	formation_of_translation_preinitiation_complex	COG2016	500	J		1.71e-06	3	2	2	2	3	1	2	2	3	2	2	1	1	1		1	1	1	1	1	1		2					1		1	3	3			1	3	1		1	1	1	2	1
	mitochondrion_morphogenesis	COG2967	500	P		0.019	2	1	2	3	3	2	2	2	3	1	1		2	1		1	2		1			1					2		1		1	2		1		2			1			2	1
	N-acylsphingosine_amidohydrolase_activity	KOG2329	500	S		1.17e-15	2		2		3	5	1	1					2	2	3	1			1	1		1		1	2	2		1			1	2	1		1	1			2	1	1	1
	Rab_guanyl-nucleotide_exchange_factor_activity	KOG3569	500	A		1.7e-07	1	1	1		3	2	1	3	1			1	1		2	3		1	1	1	2		1		2	1		1			3	1		3	1	1		3				1	5
	thiol_oxidase_activity	KOG1731	500	O		9.63e-11	1	1	1	1	2		3		1	1	3	1											1	2		2		2			2				1			1	1	3	1		1
		2F6CM	500	S							2															2														6				6					21
	phospholipid_scrambling	KOG0621	499	O		3.77e-05	2		1		4	3	3	2		1			2		5			1	1			1			1	3		2		2	1	3	2				1		1				3
	translation_elongation_factor_activity	COG0231	499	J		0.028	3	1	4	2	2		3	1	1	1		1					1	1		1	2			1	2		1					2	2			1					1	2	3
	translation_initiation_factor_binding	COG5354	499	J		1.04e-11	2	2	2	1	2	2	2	2	2	2	2	2	2		2	1	1	1	2	1		1			1		1			1	1	2	1		2	1					1		1
	aspartate_kinase_activity	COG0527	498	E		0.036	1	1	1	1	2	2	2	5	2	1	1	1	3				2	1	3	1						1	1			1	3	2		1		1	3	1				2
	endosome_to_lysosome_transport_via_multivesicular_body_sorting_pathway	KOG2699	498	CO		0.006	2	1	2	3	3	1	1	1		2	2	2	1	2	1		1	2	1			1	2	1			2			1	2	3			1					1	1		1
	N-acylsphingosine_amidohydrolase_activity	2CKW9	498	S		2.54e-19			1	1	8	2		2	1		1		2		2	2	1		7	2	2				1		2				2			2			1	2		4		3	3
	proteasome_assembly	COG5159	498	O		9.47e-08	2	2	2	1	2	2	2	2	2	1	2	2	1	1	1	1	1	2	2	1	3	1			2		2					1				2	1					1	1
	thiosulfate_sulfurtransferase_activity	COG2897	498	P		0.027	1	2	1	1	5	2	3	2	2	1	1	2	3		2		1		1	2	1				1		1			1	3	3						1		3		3	3
	transaminase_activity	COG1167	498	K		6.95e-05	1		1	1	2	4	1	3		1	1	1	2	2	4	1	2		3	1			2	2	1	1			2	1	2	1		1	1		1				1	1
	UDP-glucose:glycoprotein_glucosyltransferase_activity	KOG1879	498	M		2.73e-05	1	1	1		1	1	1	1	1	2	2	1	1	2	2	1			1			2			1		1	1	3	1	1	2		1	1	1		2		1		1	1
	methylated_histone_binding	KOG1473	497	J		5.94e-10					3	3	3	1		2	1			1	3	1	1	1		1		2		1	1			2		1	3	2		3	2		3	1		1	2		4
		2CV05	497	S		1.27e-06	3			1	2	4		4	1		2		2	1		3		3		4						1	1		1	3						2						5	1
	alcohol_dehydrogenase	COG1063	496	E		5.37e-05					9	1	1		1	1	2	1	2	1			1			2	1				2	1			1	1	2	3	1		1	1	1				2		4
	phosphopantothenoylcysteine_decarboxylase_activity	COG0452	496	H		2.76e-06	2	1	2	3	2	1	1	2	2	3	2	1	2	2	1			1	1	1	1		1		2		1			1		2	1	1	1	2		2			1		2
	2-keto-3-deoxy-L-rhamnonate_aldolase_activity	COG3836	495	G		1.48e-06	1	1	2	1	5	1	1	2	1	1	2	1	2	2			2		3	1							1				3	1	1	4				1		2		1	10
	Calcineurin-like_phosphoesterase	KOG3947	495	S		4.44e-18					3	6	1	5					4	2	2	1			4			1	1	1	4			2						1			2			1		2	2
	molting_cycle,_collagen_and_cuticulin-based_cuticle	KOG1934	495	G		5.59e-07	1	1	1	1	3		2		1			2		4			1		1			4	3	15	3	3		15	1	3	1				10	1	1		12	1	16	3	3
	arsenite_transmembrane_transporter_activity	COG1055	494	P		1.34e-19	3	1	3	3			2		1		4	6						1		1					1	1	1			2		1				1						1	3
		29GD9	494	S		7.1e-17					3	2	2	2					3		2	1	2	2	3	2					1	1			1		2	3				2	1					4	1
	histone_H2A_K63-linked_ubiquitination	COG1716	493	T		5.74e-12			1		3			3	5		1		1			4	2		1	2		2	2	1		1	2	1	2	3		3			4	3			3	1	2	3	1
	nuclease_activity	KOG4585	493	B		0.004					1	1	2	2			1								1					1		1						1		1		1	1					1	3
	Ral_guanyl-nucleotide_exchange_factor_activity	KOG3629	493	KLT		1.11e-08	1		1	1	6	1		2	3		2		2		1	1	1		2	4	2	2			3		1	1	1	3	2			3	3		2				1	1	6
	amylopectin_binding	KOG1616	492	S		1.47e-17	3	3	3	2	1	1	1	1	5	3	3	2		1					1	5		2		1	2		2	3		2	1	2			1	3			1	1		3	1
	CAAX_protease_self-immunity	COG1266	492	V		5.22e-26	4	5	5	4	1		3		2	4	2	3		1			1		1	1					2		1		1	2	1	1	1				2			1		1	1
	metalloendopeptidase_activity	KOG3607	492	L		1.68e-08	2	1	6	2	1	4		1				1	1	4		2			1			2	1	2	2	6	2	2			4			1	4			1	1		1		3
	nucleoside_transmembrane_transporter_activity	KOG1479	492	S		0.002	2	1	2	2	2	1	2	1	1	1	2	1	2	2		2	1	2	4	2	1	1	3	2	4		2	4		2	1	2			3				2		3	2
		COG5276	492	S		7.85e-06					2		3	1							1	3			4						2						4		3	3				1				1	5
	clathrin_light_chain_binding	KOG0985	491	O		0.299	2	1	1	1	1		1	1	1	1	1	1	1	1	1	1		1	2	1	4	2		2	1	1	1		1		1	1		2				2			1	1	4
	zinc-finger_of_a_C2HC-type	KOG3940	491	F		6.79e-20	1		1	2	3	5	1	2	2		1		4	1	1			3		1	2	2	2		1	1				1	4			1	3		1	1	1	1		3	2
	cilium_assembly	28IT0	490	A		1.25e-06	1		1	1	2	2		1	3		3			1	1		1				4						1			1		4	1	2		2	1	2					16
	Essential_cell_division_protein_that_forms_a_contractile_ring_structure_(Z_ring)_at_the_future_cell_division_site._The_regulation_of_the_ring_assembly_controls_the_timing_and_the_location_of_cell_division._One_of_the_functions_of_the_FtsZ_ring_is_to_recruit_other_cell_division_proteins_to_the_septum_to_produce_a_new_cell_wall_between_the_dividing_cells._Binds_GTP_and_shows_GTPase_activity	COG0206	490	D		1.06e-20	2	2	2	2	2	1	1		1	3	1	2						2		2							2		2		1											1
	protein_folding_in_endoplasmic_reticulum	COG5061	490	OU		6.98e-06	2	1	1	1	1	2	3	2	1	1		1	1		1	2	2		1	3	2	1			1			2	1	1		2			1	1							1
	serine-type_endopeptidase_activity	KOG2632	490	P		4.19e-34	4	1	4	4	6	3	2	2	3	2	1	1			3	1		4	3						2	1	3			1	2	4	1			1	1						1
	Uncharacterized_protein_conserved_in_bacteria_(DUF2263)	COG4295	490	S		2.51e-16					1		2	2						2		1			1						2	2					2	1		2				3		1		4	3
	methyltransferase_activity	COG2020	489	O		3.71e-06	3	1	3	1	3	1	2	2	5	1	2	1	2	1	1	1	2		1	2	1	1			2				1		2	1		1	1	1						1	2
	pathogenesis	COG4625	489	T		8.88e-07					1				2	2	1					1			1						3		1				1	1	1	3				1		6		1	8
	LMBR1-like_membrane_protein	KOG2296	488	J		1.14e-10	1	1	1	1	1	1		1	1	1	2	1	1	2	1		2	1	1	3	3		1	1	1		1		1		1	2	2		1	1			1		1	4
	DNA_binding	KOG3105	487	CH		0.444		1					2												2	1											1				1	1
	myotome_development	KOG2247	487	S		6.6e-21	1		1	1	1	2		2			2		2		2	1	3	1	1	2	2				3		1	1	2	1	1	1	2	1		1						4
	Protein_conserved_in_bacteria	COG3310	487	S		4.09e-27	2	2	2	2	1		3					1		1			2	2		2						1	1			1		5		1		3						4
		2E941	487	S							8											1				1									1		2			3				2		1			15
	C-terminal_four_TMM_region_of_protein-O-mannosyltransferase	COG1928	486	O		2.44e-12			1		8	1	3	2	1	1		1	1		1				1				2					2		1		2		2	4	2	1	1	1			2	2
		2CXWZ	486	S		0.002	2	1	2	2	2	1	2	1	1					2		1			1	1							2				2			1		1		1
	calcium-dependent_phospholipid_binding	KOG0819	485	S		4.1e-14	2	1	3		1	1	2							2			1		1	5						1	1	1	1		2			3	1			1				4	2
	rRNA_(adenine-N6,N6-)-dimethyltransferase_activity	COG0030	485	J		9.95e-07	2	2	2	2	1	1	2	2	2	2	2	1	1		1		1		1	1	1				1		1	2	1	1	2	2	1		2		2			1			1
	saccharopine_dehydrogenase_activity	COG1748	485	E		0.085	1	1	1	1	3	1	1	1	1	1	1		1	1	1	1	1		2	2	1				1	1	2	1	2	2	1	5	1			2	1					2	2
		2DE90	485	S		9.1e-10					4		5							4				2								2					1				2				1	1		2
	cellulose_binding	COG4447	484	S		1.98e-12	1			1	8			1			1				1					1	2				1						3			7		1		3		2		2	15
	malate-aspartate_shuttle	KOG0751	482	U		1.58e-12		1			2	3	3	7	1			1	1	2		1	1	1	3	1		1	1					1	1			6	1	1	1	7				1	1	2	1
	peptidase	COG3590	482	O		2.49e-09	1		1		3	1		1	1		1		1				1			1		2	7			1	1	7			2	16	7		10	16			6		2		1
	protein_homooligomerization	KOG2723	482	P		0.169						1		1	1		1		1			1			2			1			1	1					1	1	1	1	2	2			1	2		2
		29RY4	482	S								1		2									4			2					4				3			1	3	1		2						4	1
	digalactosyldiacylglycerol_synthase_activity	2CMFA	481	S			2	2	2	2			5		1	2	1	1		2			4	1		2							1		1			1										4
	protoporphyrinogen_oxidase_activity	COG1232	481	H		0.000886	1	1	1	1	2	2		2	2	1	2	2	3	3		1	1	1	2	1		1			2	1		2	1		2	1		1	1	3		1				1	1
	alpha-1,3-mannosylglycoprotein_2-beta-N-acetylglucosaminyltransferase_activity	KOG1413	480	S		5.86e-13			2	1	3	3	1	1			1		1	2	1	1			2	2		1			2	1	1		1	2	3	1					1		1			3	1
	chromatin_organization	KOG0264	480	K		9.97e-21	2	2	1	2	3	3	2	2	2	3	2	1	1		3				3		2	1	3		1	1	1			1	3	5	3		1	1	1	1			1		1
	helicase_activity	KOG0344	480	L	C high	3.72e-23	5	3	3	2		1	1	1	2	2	2	7	1	1		1			1		1						1			2	2	1				2					1
	regulation_of_early_endosome_to_recycling_endosome_transport	KOG1789	480	O		1.9e-11					3	2	1	4	1		1		2		1	5		1	5	2		3			2	1		2		1	4	2		2	3	2	2	1				1	4
	tRNA_methylation	KOG2811	480	S		2e-05	1	1	1	1	3	2	2	4	1		1		1	6	1		1		3	2		1			1		1			1				1		2				1		2	2
	hydroxyacid-oxoacid_transhydrogenase_activity	COG1454	479	C		0.00027	2	1	3	2	4	3		3	2	1	2		6	1		1	2	1	5	3	1		2		2			1		2	3	1		1		1				1		4	3
	protein_targeting	COG0653	479	U		5.01e-14	2	2	1	2	1		1		2	2	2	3		2			1	1		4							2		1	2		1	1			1						4	1
	protein_transport	KOG1796	479	S		7.28e-38					1	3		2		1			1		2	5		3	3	1		3		1	3	2		2	1		2	1	2	4	3			1			1	3	4
	dipeptidyl-peptidase_activity	COG2936	478	V		3.86e-14					2	2		3	1				1	1		2		2	1					1	4			1	1		2	1		3	1		2		1		1		14
	DNA-templated_transcriptional_preinitiation_complex_assembly	COG1405	478	K		3.17e-30	3	3	3	3	2	3	3	1	2	3	2	2		1	2	2		1	1		2		1		1		3	1		1		2	1		1	3			1		1		1
	GTP_binding	COG1159	478	S		0.008	3	2	2	1	4	2	2	2	1	2	2	2	1	1	1	1			1	1		1			1		1				3	2								2
	protein_kinase_C-activating_G-protein_coupled_receptor_signaling_pathway	KOG1169	478	G		0.001	3	3	3	2	2		1	1		2	2	3					2	1	1	1	1	1		2	1	1	2		2		2				2	2	1		1	1	3	2
	protein_transport	KOG3511	476	U		0.02	2	2	1	2		2	1	1	2	2	2	3	2	1		1		1	1	1	2		1				1		1	1		3		1	1	1	1	1			1		10
	Beta-lactamase	2E0MP	475	S		2.12e-17					9			2						2		2	1		2												8			2				1					3
	glutamine_synthetase	COG0174	475	E		3.73e-05	1		1	1	2		2		4	2	2						1			1	5		1							4	3	2			1	2			1		1	2	1
	negative_regulation_of_SNARE_complex_assembly	KOG4367	475	G	B	8.56e-29					4	1		2					7		4	5		3	3		8				11	3					2		1				3			1			1
	Phosphoglucomutase	COG0033	475	G		0.469		1		1	2	1	2	1	2	1	1	1	1	1			1		1	2	1	1			1		1		1	1	1	1			1	1		2		1		2	2
	sulfate_reduction	COG0175	475	EH		1.09e-06	1	1	1	2	3	1	2	1	3	3	2	1		1		1					1				1			2		2	1	11	1	1		3		1			1		1
	E3_ubiquitin-protein_ligase_that_specifically_mediates_the_formation_of_'Lys-6'-linked_polyubiquitin_chains_and_plays_a_central_role_in_DNA_repair_by_facilitating_cellular_responses_to_DNA_damage._It_is_unclear_whether_it_also_mediates_the_formation_of_other_types_of_polyubiquitin_chains._The_E3_ubiquitin-protein_ligase_activity_is_required_for_its_tumor_suppressor_function._The_BRCA1-BARD1_heter…	KOG4362	474	S		0.000155	1	3	2	2	2	2		3	1	2		2	1	1	1	2	2	3	2			1	3	2	1	2	1				1			2	3		1					3	3
	thienylcyclohexylpiperidine_binding	KOG4825	474	M		0.000426	1	1	1	2	4	6		5			2	2	4		2	2	1		3	1	1		1	1	2					1	2	3		2	1	1	1				1	3	2
	Participates_actively_in_the_response_to_hyperosmotic_and_heat_shock_by_preventing_the_aggregation_of_stress-denatured_proteins,_in_association_with_DnaK_and_GrpE._It_is_the_nucleotide_exchange_factor_for_DnaK_and_may_function_as_a_thermosensor._Unfolded_proteins_bind_initially_to_DnaJ	COG0576	473	O		0.000156	1	2	1	2	2	2	1	2	2	1	1	2	1	2	1		1		2					1		1	1			2		1			1	2
	protein_ubiquitination	KOG1072	473	J		1.29e-15					2	1			1		1					1	1			1	1	2				6		1	1			5			3	2			1	1	1	1	2
		29BDQ	473	S		1.78e-07																									38				5		4		1				8					17
	GDP-mannose_mannosyl_hydrolase_activity	COG1051	472	F		0.08	1	1		1	4	2	3	1	2	1	1	1		3	1		1	1	1		2				1	1	1		1	1		4						1					2
	spliceosomal_tri-snRNP_complex_assembly	KOG0495	472	A		0.001	1	1	1	1	1	2	2	2	1	1	1	2	2	1	2	2			2	1	1				1					1	1			1	1	1	1	1			1	1	1
	transmembrane_transporter_activity	28N0B	472	S		1.2e-08			2		7	3		2		1	2	1	1	3		1	1		1	1						1			1	1	2									1		1	2
	DNA-templated_transcription,_initiation	COG1595	471	K		4.65e-07					7	3	3	1					3	1	1																2			1				2		1		1	8
	Methyltransferase_FkbM_domain	2EMK7	471	S		2.1e-21					1	1			1			1	1	1			1			3								1											2			4
	Protein_kinase_c	KOG0696	471	T		4.64e-17	1		1		3	1		4					3	2			2		1	1		1				1	1	1			1	3	3	2	2	8		1	5		1	2	2
	root_hair_cell_development	28J13	471	M		6.79e-36	2	2	4	1					3	1		2					2			2							4			2												5
	UDP-4-amino-4-deoxy-L-arabinose_aminotransferase	COG0399	471	E		9.2e-10		2		1	2	3	3	2				1	2		1			1	4	5	1				1	1			1		1	1				1	1	1		1		3	2
	FG-GAP_repeat	2E3BA	470	S		0.407	3		6	1				2	1					1		1	1	1	1						4		3										2	1					4
	Glutathione_S-transferase	COG0435	470	O		2.4e-14	2	1	2	2	2	1	3		2	2	2	1	2	2				1			1				1	1	1			1		2		1						2
	mRNA_guanylyltransferase_activity	COG5226	469	A		3.28e-06	2	2	2	2	3	1	1		1	2	2	3		2	1			1	1	1			2		1	1	1		1			3		1	2	4						1	1
	positive_regulation_of_MDA-5_signaling_pathway	KOG4369	469	S		1.95e-16	2	1	2	1	2								1		1		5	1		6		2		3			1	1		1		1			3				1	1		7	1
		2E05X	469	S		1.3e-07								2						1			1			1						1		37	1			1			2	1				1		2	1
	antibiotic_catabolic_process	COG4257	468	V		5.38e-05		1			33				1	1						1									1						15			3			3	1		1			2
	peroxiredoxin_activity	COG0678	468	O		1.48e-09	1	2		2	2	1	2		3	2	2	1		1			1			4					4	1		1			1	3				4					1	3	2
	response_to_virus	COG5134	468	S		1.85e-09	2	2	2	2	2	1	2	2	2	2	1	1				2			1	1	1				1		1	1		1	1				1		1		1	1	3	2	2
	alpha-glucuronidase_activity	COG3661	467	G		1.11e-23					4	2		2					3	2	1				3	2					1	1					4			4			1			1		2	7
	microtubule_plus_end_polymerase	KOG1820	467	I		2.46e-08	2	1	1	1	1	1	2	2	1	1	1	1	1		2	2	1	2	2		5		1			1	2				1	2	1	1	1	3	1			1		1	1
	negative_regulation_of_asymmetric_cell_division	KOG0165	467	Z		5.92e-09	2	1	1	1	1	1	1	2	1		1	1	1		2	1		1	2	1		2	1	2				1		1	1	3		1				1			1	1	2
	rRNA_binding	COG0098	467	J		3.55e-05	1	2	2	2	1	2	1	2	2	2	3	2	1		1			2	2	2	1		1		2		2			2	2	1		1						1		1	1
	termination_of_mitochondrial_transcription	KOG1267	467	S	C	1.06e-30	3	2	4	3			4		1	4	1	1		1			1						1				2			1		3										1
	3'-UTR-mediated_mRNA_destabilization	COG5063	466	S		1.19e-08	1	2	1	1	1	1	2	1	2	2	1								2		2			1	1			1				6		1	1	4	1	1		2		2	3
	actinin_binding	KOG1703	466	O		1.57e-05	2	1	2	2	3			1	1		1	2	1			1			1	1			1	1	1			4	1	2	1				2		1		8	4		1
	RNA_polymerase_activity	COG0202	466	K		9.7e-15	2	2	2	2	2	2	2	2	3	2	2	1		1					2				1	1	1		1				2	1	1		1	2	1					2	2
		COG1916	466	S		1.15e-08	1	1	2	3	1		3		2	1	1	1	1				2	1	1				1			1					2	3				2				1	1		1
	ATP-dependent_5'-3'_DNA_helicase_activity	COG1224	465	K		9.17e-22	2	1	2	1	2	2	2	2	2	2	1	2	1	1				1	2			1			3		2		1		2	2			1						1		1
	dephospho-CoA_kinase_activity	COG0237	465	H		8.07e-05	1	1	1	1	1	2	2	1	1	1	1	1	1		2				2		1	1		1	1	1		1				2		1		1			1	1	2	1	1
	dGTPase_activity	COG1078	465	S		3.22e-05	1	1	1		3	2	1	2	2	2	1		2	1		1	1		2	1				1	2		2	2			1	1			1	1			1		2	1	1
	hydrolase_activity,_acting_on_carbon-nitrogen_(but_not_peptide)_bonds,_in_cyclic_amides	COG0044	465	F		0.000237			2		3	3	1	2	2	2	2	1	2	3	2	1	1		1	2	5	2	1						1	2	3			2	1				3	1		2	1
	phospholipase_A2_activator_activity	KOG0301	465	A		0.157	1		1	2	1	2	1	1	1	1	1	1	1		2	1			2	1	1			1					1	1					1					2	1	2	2
	RNA-3'-phosphate_cyclase_activity	COG0430	465	A		7.83e-05	3	1	2	2	3	3	1	2	2	1	2	1	2	2	2	1			2		1				2	1	1	1		1	1	2			2		2			1			1
	Serine_hydrolase_involved_in_the_detoxification_of_formaldehyde	COG0627	465	J		1.17e-08	2	1	2	2	2			2	2	1	2	1	2	2	1	1	1		1	1	1	1		1		1	1		1	1	1	1	1	1	1		1			3	1	1	3
	Protein_of_unknown_function_(DUF2961)	2CYB5	464	S							9	2		1											1	1					2	1			1		2			3				2		3			11
	1,4-alpha-glucan_branching_enzyme_activity	COG0296	463	G		3.95e-20	10	4	7	7	1				8	6	6	3									2				1		6	2		1		1			1	2	2				2	1	1
	3-isopropylmalate_dehydratase_activity	COG0065	463	E		1.87e-08	3	2	2	3		1	2	1	2	1	2	2	1	2	1	1	1		2	1							2			1	1	3		1		1		1		1		2
	hippo_signaling	KOG0574	463	T		4.67e-23					2	1	1	2					1			1	1		1	2	3			1							1	2				1	2				1	1
	Integral_membrane_protein_TerC_family	COG0861	463	P		6.73e-11	2	2	1	1	2		1		1	1	1			2						2						1	1		1	1	1			1		1				1		3
	muscle_structure_development	KOG4151	463	O		8.37e-06	3	2	3	2	2	2	2	1	1	2	2	2	1	1		1		1	3			1	3	1	1		2	1	1	2	1				1					1		2	1
	Belongs_to_the_peptidase_S8_family	COG4935	462	O		1.48e-08					1		1		3	1	2				1	1	1		1	1					2	1				1	2			3	1		1	1			1	1	4
	rRNA_processing	COG0275	462	J		1.32e-07	2	2	2	2	1		1	1	2	1		3		1		1	1	1		1					1		1		1		1	1			1	1	2					2
	Thioesterase_involved_in_non-ribosomal_peptide_biosynthesis	COG3208	462	Q		6.64e-07	1	1		2	1				3	1	3	1		4			1	1		5						2					3						1					6
	Bestrophin,_RFP-TM,_chloride_channel	2CZ0E	461	S		1.77e-08				2			3		2											3										1		1	1			2						3	2
	CUT_catabolic_process	COG1097	461	J		0.005	2	1	3		5	3	2	4	2	2	1		2	1	2	2			3	1	1			1	2		2			1	1	1			1		1	2	1			1	1
	ADP_binding	COG3903	460	K		4.14e-15					2												1								1			1			1	1		2		1	1	4				1	6
	cephalosporin_hydroxylase	COG3510	460	V		3.18e-22					3	6		3					1	1	2	1			2	2						1			1		5	3			1	2						6
	glycyl-tRNA_aminoacylation	COG0423	460	J		0.055	1	1	1	1	2	2	2	2	1	1	1	1	2	1		1	1	1		1	2	1			2						2	2			1	2				1		1	2
	membrane	COG2119	460	O		1.1e-18	5	3	5	5	2	1	2	1	4	3	3	1				1		1		1			2		1		1	2			1	2			1	1						2
		2F5KH	459	S
	Pfam_Zn-finger_in_ubiquitin-hydrolases_and_other_protein	COG5207	458	O		0.003	1	1		1	3	1	1	1	2	1	1	1	1	1	1		1	1	1	2	1			1			2			1	1	1	1	5		2	1	1		1	1	1	7
	Protein_conserved_in_bacteria	COG4446	458	P		2.03e-31	1	1		1			2		2	1		1					2			2						1	1					4	1			2						1
	protein_heterodimerization_activity	KOG1744	458	B		1.83e-08	2		2	2	2	2	3	1					1		3				6	1	3		1	1	1		3				2	1			1			1		2		1
	zinc_ion_binding	KOG4582	458	V		2.99e-14	1	1	1	1	2	1		2	1		1	1	4		1		1	3	4	1	4		3	2	4	1		2		1	2	1			2		3	2		3	3	2	5
	clathrin-coated_pit_assembly	KOG1989	457	S		1.34e-09	1		1	1	1	1	1	1	1			1	2		1	2		2	2	3	1				1	1					2	1		1	1		1				1	2	1
	phosphatidylinositol_transporter_activity	COG5083	457	S		0.000109	1	1	1	1	2	2	1	1	1		1	1	2		1	1	1	1	1	1	3		1	2	2	1	1	3		1	2	7		1	5	7			1	1	5	2
	thiolester_hydrolase_activity	COG2050	457	Q		1.11e-10	1	1		1	6	4	1		2	1		1	4		1			1		1						2				2	1				1		1					3	2
	vacuole_fusion,_non-autophagic	COG5264	457	O		2.02e-06	1	1	1	2	1		3		3	6	2			1			1			1												2		1		1						1
	Zeta_toxin	2BIBQ	457	S		2.14e-10						2	2	1					1	2	1	1	1		3	2					1	2					1	3				1	1			1		4	1
		28PIU	457	A		0.000159				1							4		1			1		2				1							1	4		3		6		3		2	1			1	13
	protein_tyrosine_phosphatase_activity	COG2365	456	T	C missing	8.61e-32					6	1							3				1	1	1	2						1					3	3				4	1			1		1	3
	5'-nucleotidase_activity	KOG2469	455	O		1.47e-07	1	1	1	1	2		2	2	2	2	1	1	1	1	1	1	2		1	3					2	1			2		2	4			3	3			3		1	2
	asparaginase_activity	COG0252	455	EJ		6.04e-06	1	1	1	1	1	4	1	5	1		1	1	2	2			2		3	1	3	1	1		2	1		1			2	2		1	2			1	2	2		1	2
	calcium:proton_antiporter_activity	COG0387	455	P		2.06e-15			1			1	2			1	2	2			1			1		1						1				1				1						1		2	2
	Protein_of_unknown_function_(DUF819)	COG5505	455	S		9.32e-32	3	3	3	3			3		2	2	1	3		2				2		1						2	2		1	2		4		1		2						2
	regulation_of_axon_guidance	KOG1428	455	S		1.57e-19	1		1		2			1					1			1			1	1	1	1	1	1	6	4	1	2			3	1		5	3		3	4		2	2		7
	3-hydroxy-behenoyl-CoA_dehydratase_activity	COG5198	454	S		2.18e-11	2	1	2	2	1	4	1	3	2	2	1	3	3	1			1	1	2	1	2			1			1		1		1	1		1	4		2	1			2		2
	Phospholipid_methyltransferase	28Q2P	454	S		1.44e-10		1	1	1	8		1	2	1				1			1	1	2	1	1							1				3	1		2		1						1	2
	protein_histidine_kinase_activity	COG5002	454	T		1.15e-05					8			2	1		1					1			2		1				3				3	1	5			1			5	1				5	1
	Ran_GTPase_binding	COG5171	454	U		2.69e-18	2	2	1	2	3		1	4	2	2	1	1	2	1	3	1			1	1		1	1	2	1	1				1		6		1	3	3	1			1	1		3
	rRNA_binding	COG0200	454	J		5.39e-13	1	1	2	2	1	2	3	1	2	2	1	2		2	1	1		1	2	1	3				1		3		1		1	1		1		1			1	1		2
		2C8MU	454	S		1.72e-10														3			4			6									5		1	1						1				12	1
	EF-hand,_calcium_binding_motif	2D4BB	453	S																1			4		1	7						2			1													14
	spliceosomal_complex_disassembly	KOG2184	453	A		1.39e-12	6	3	4	4	2	1	1	1	2	2	2	6	1		1	1	2	1	2			1				1	2			2	2	1		1	1	1	1	1		1	1	1	1
		2DA4V	453	S		6.98e-07	1	1	1	1	7	2	3	1	2				1	2	2	1	1		3	2						1		1			4	3		1		2						3	1
	Catalyzes_the_synthesis_of_beta-nicotinate_D-_ribonucleotide_from_nicotinate_and_5-phospho-D-ribose_1-phosphate_at_the_expense_of_ATP	COG1488	452	H		1.83e-07	1	1	1		3		1	1		1	1	1	2	2	1	2	1		3	2	1			1			1	2		1	3	2		1	2	2			1	3		1	1
	glucuronosyl-N-acetylglucosaminyl-proteoglycan_4-alpha-N-acetylglucosaminyltransferase_activity	KOG1022	452	J		0.000939	1	1	1	1	2		2		2	1	1	1		2			1	1	1	3		1	1	1		2	1			1	1						3	1	1		1	1	1
	peptidyl-serine_phosphorylation	KOG0606	452	T		1.07e-16	1	1	1	1		1		3		1		1	2		1	2	1	2	2	3		2		1		2			1	1					2							6
	phosphatidylinositol_catabolic_process	KOG3774	452	I		1.06e-27					4	4		2	1				3		3	3	1		3	1			2		4					1	2			1	1		3	1	1		1		1
	ribosomal_large_subunit_biogenesis	COG2163	452	J		8.02e-06	2	2	1		2	2	3		2	1		1		1	1			1	4	1	4	1		2	3		1		1				1	1	2	1
	ATPase_involved_in_DNA_repair	COG0419	451	L		0.004	1	1	1	1	1		1	1	1	1	2	1	2	1	1	1	1	2	2	1		1			1	2	2	1		1	1		1	2	1			1			1	1	1
	carnitine_O-acyltransferase_activity	KOG3719	451	I		1.32e-17					6	3	1	3	2				3		2	3	2		2	1					3						6	3		1		2		1				5	1
	Chromatin_organization_modifier_domain	2D0WU	450	B																						5									4													12
		2D50D	450	S		1.8e-18								1						1		1	5			7									1		1					1						8	1
	cellulose_1,4-beta-cellobiosidase_activity	2C38W	449	G		2.26e-14					3			1								1	1		2	3	4		1					1	2		1				1				3			7	2
		2E1YP	449	S		4e-11							1	2					1	5	2	1	2		1	2									2													5
	box_H/ACA_snoRNP_assembly	KOG2236	448	S		4.38e-15	1	1	1	1	3	2		2	1	1	1		2		2	1			2	2					1				1	1	2	1		2				1				3	4
	microtubule_nucleation_by_interphase_microtubule_organizing_center	KOG2000	448	S		0.000384	2	2	2	3	3	1	1	1	1	1	1	1	2	1	1		1		1	2	3	1	1	3	1		1		1	1	1	3					1			1	1	2	1
	protein_localization_to_site_of_double-strand_break	KOG1929	448	G		0.000662	2	4	1	1	1	1	1		1	2	3	1			1	1			1	4			5		1		2			2	1	6	1	1	3			1			1	1	3
	microtubule_plus-end_binding	KOG2956	447	S		3.23e-12	2	1	1	1	1	1		2	1	2	1	1	1		1	1	1	1	2	2	1	1	1				1		1	1	1	2	1	1	2	2	2		1	1		4	3
	N(2),N(2)-dimethylguanosine_tRNA_methyltransferase	COG1867	447	J		1.83e-08	2	2	3	3	1	1	2	2	2	1	1	2				1	1		2	2	1				2		4			1	1	3			1	3					2	3
	phosphoribosylaminoimidazolesuccinocarboxamide_synthase_activity	COG0152	447	F		3.67e-13	3	2	2	2	2	2	1	2	2	2	2	2	2	1	2	1	1	1	2	1						1				1	2	1	1			2				2		1
	endoplasmic_reticulum_to_cytosol_transport	KOG3394	446	G		5.73e-13	1		2	1	3	6		2	2	1	1	1	2	1	2	1			2	2		1		1	1	1		1		1	3	1	1	1	1	1					2	3	2
	nucleus-vacuole_junction_assembly	KOG4224	446	S		1.57e-28	1	1	1	2	1	2		4	2				3		2	4		5	4						3	1	1				4	7	1			2						1
	ribosome_biogenesis	COG1094	446	J		5.93e-08	2	2	1	1	2	2	2	2	2	1	1		2			1	1	1	1	1	1	1	1		1		1			2	1					1	1	1				2	1
	rRNA_primary_transcript_binding	COG2136	446	AJ		4.6e-09	2	2	2	1	2	1	1	1	2	2	1	1	2	1			1		2		2				1	2	2	1		1	1		1				1					1	1
	DNA_topoisomerase_VI_subunit_A	COG1697	445	L		2.01e-11	3	2	2	1	1	2	2	3	3	2	2	2	1	1	1			1	1		1		1			1	1			2	1	3	1		1	1			1
	pantothenate_kinase_activity	COG5146	445	H		3.99e-10	2	3	2	2	3	1	1	1	3	2	2	3	1		1	1	2		1		1	2	1	2	1		2	1		2	2			1	1	2				1		3
	Transfers_an_acetyl_group_from_acetyl-CoA_to_L-_homoserine,_forming_acetyl-L-homoserine	COG2021	445	E		7.71e-05	1	1	1	1	3	2	2	1	1			1	2	1	2		1	1	2	1					1	1	1			1	3			1		1				3		2	1
	Cold_shock_protein_domain	2CZ7J	444	S		2.99e-15	1		1		2		1	2									1									1	1				1	1		1		1				2		1	3
	GTP_binding	COG1163	444	S		4.81e-08	1	2	1	2	2	1	2	1	2	2	2	2					1	1	1		1		2		3	1	2				1	2		1	2	2					1	2
	protein_transport	KOG1692	444	S		3.66e-06	1	1		1	6	2	2	1	1	1		1	2	2			1		2	1	2	1				2				1						1	2
	GMP_reductase_activity	COG0516	443	F		1.24e-06		1	1	1	3	4	1	3	1	1	1	1	2		3	2		3	4	1	3		1		2		1	1		1	1	2				1	1	1	1		1	1	1
	Cupin_superfamily_protein	2CYFP	442	S		1.47e-14							1						1	1			1			1												1				1						1
	protein_side_chain_deglutamylation	KOG1814	442	E		0.002	1	1	1	1	2	3	1	3		1			2		2	1	1		4	2							1			1	2	4			1	3			1	1		2	1
	scavenger_receptor_activity	2CMEU	442	S															1	8						2						1		5				5	1		3	6			2			1	5
	vesicle-mediated_transport	COG5080	442	U		0.061	2	2	2	2	2	3	2	2	1	2	2		2		1				1		1	1	1	1	1		1			1	2	4								2			1
	2-dehydropantoate_2-reductase_activity	COG1893	441	H		0.042		1	1				3		1			1	1	1	1		1		1	1	1									1		2				1		1	1	1		2	6
	Catalyzes_the_interconversion_of_2-phosphoglycerate_and_3-phosphoglycerate	COG0696	441	G		2.57e-05	1	2	2	2	2	2	1	2	2	2	1	2	2		1	1	1	2	2	1		1			1		2			1	2		1	1
	cellular_response_to_bisphenol_A	KOG0615	441	T		5.42e-12		1				4	1	3	1				3		1	3	1		2		1		1	2	1						2	3		1	5	3	1	1	1	3		3	1
	chitin_catabolic_process	COG5498	441	M		0.02					3		4						1	2			1	2		1	1					1		1	2		2				1		1	2	1	1		4	3
	dead_DEAH_box_helicase	COG1205	441	L		0.002	2	2	3	2	1	1	1	1	1	1	2	1	1	1	1			1	2	1					1		2		1	1	1	1		2		1				1		1	2
	posttranslational_protein_targeting_to_membrane,_translocation	COG5407	441	U		0.000911	1	1	1	1	2	2	2	2	1	1	2	1	2		2		1	1	1	1	1						1			2	1						1	1			1	1	1
	Methyltransferase_domain	28JTZ	440	S		4.49e-09		1	1	1	4		1	1		1	1	1		1			2		1	3						1				1	3	1		1						1		1
	radical_SAM_domain_protein	COG0535	440	I		0.034	2	2	2	2	2	2	2	1	2	1	1	2	1	2	2	1	1		1	1				1	1		2		1		2	2										1	1
	dihydroorotate_dehydrogenase_activity	COG0167	439	F		0.001	1		1	1	3	2	2	3	2	2	2	2	2		1	2	2	1	4	1				1			3				1	1			1	2						2
	positive_regulation_of_defense_response_to_oomycetes	KOG1845	439	L		5.87e-16	1	1	1		1				2		1	2					2		1	3						1	1			1			3	1								5	1
	Protein_involved_in_outer_membrane_biogenesis	COG2982	439	M		2.94e-10					2									1												2			3		1	1										3	2
	violaxanthin_de-epoxidase_activity	28K1H	439	S		2.85e-16	1	1	1	1	2	2	3	2	1	1	1	1	1	1				1		2									2			1				2						2
		2CY4D	439	S		1.53e-06	2		7	10			2		2					6											4		2			1												1
	Belongs_to_the_acetylglutamate_kinase_family._ArgB_subfamily	COG0548	438	E		5.36e-09	2	2	2	2	2	1	3	1	2	1	2	2	1	1	1	1	1		1	1										3	2							1		1		1	2
	L-allo-threonine_aldolase_activity	COG2008	438	E		1.01e-06	1	1		1	3	1	2	2	1			1		2	1		2	1	1	1			2	1	2		1		1		1	1		2		2		1				2	1
	metallocarboxypeptidase_activity	KOG2649	438	S		1.27e-12	1	1	1	1	2	4		4	2	2	2		2		1	1			4	1	1	1	2	1				2		1	3	1	3	3	7	2	1	1	6	1	4	1	6
	phospholipase_Carboxylesterase	COG4099	438	F		1.86e-21					3	2	1						1	1	1	1	1		2						1	1					2			1		1	1	2		1		2	3
	Protein_of_unknown_function_(DUF1336)	28II8	438	S		0.972	1	1	1	1	3	2	1	4		1		1	2	1	2	2	1		2	1						2	1		1													1
	vacuolar_proton-transporting_V-type_ATPase_complex_assembly	KOG1064	438	U		0.134	1	1	1		1	1	2	2	1	2	1	1	1	1	1	1		1	2			3	1					3		1		1		1	1			2		3	6	1	2
	generation_of_catalytic_spliceosome_for_first_transesterification_step	KOG0289	437	DK		2.22e-06	1	1	1		1	1	1	1	1	1	1	2	1		1	1		1	2	1		1		1		1		1			1	1		1		2			1	1		3	1
	Glycosyltransferase_like_family	COG5325	437	HMU		0.003	1	2	2	2	3	3	1	3	2	1	3	1	2		2	2			2			2	1	2	1		1	3			3	1			2			1		1	1		1
	serine_transport	KOG2592	437	L		0.241	2	2	1	1	1	2	2	1	2	1	1		1	1			1		2	1	2		1		2	1				1	1			1					1		2	1	2
		2CDRA	437	S		1.39e-32					3				1							1	1			4						1			2		4			1				3		1		4	3
	inner_dynein_arm_assembly	2CMTW	436	S		0.732	2		2	2	2	2		2	2		2		1				1	1	2	1					2	2	2	1		3	3	1		2		1		1		1	1		2
	Belongs_to_the_GPI_family	COG0166	435	G		3.79e-11	1	1		1	2	1	4	1	1	1	1	1		3					1	1	2		1		1	1					2	2	2	1		1		1				1	1
	holocytochrome-c_synthase_activity	KOG3996	435	H		6.33e-09	2	2	1	2	2	1	2	2	2	3	2	1	1		1		1		2				1	1	1		2			2	1	1				1	1		1			1	1
	Modified_RING_finger_domain	2E9SW	435	S		1.18e-20					2											1	3		1	7						2					1		1			1				1		1	2
	protein_binding,_bridging	KOG4234	435	S		0.008	1	1	1	1	2	2	3	1	1	2	1		1				1		2		1				1		1				1	1				3					2	1	1
	protein_heterodimerization_activity	COG5208	435	K		6.36e-06	2	2	2	2	4	3	2	1	1	1	1	1	1			1		1	1		4		2		1	3			1		2			1			1		1				1
	Belongs_to_the_citrate_synthase_family	COG0372	434	C		7.37e-12	3	2	3	2	1	1	1		3	3	3	1	1	1	1			1		2	4				1	1				1	1	1		1
		2BCNX	434	S		2.89e-17					1				1								3			5						1										1				1		4
		2CBV6	434	S		3.53e-07	1		1	2	1	1		1	2		1		2		2	1	1	3	3	2	5				1	1	1		1	1	1	4	1	1		3		2				2	2
	Prephenate_dehydratase	COG0077	433	E		1.09e-05		1	1		3	2	1	1	1	1	1	1	1		1	2		1	1	1					1		2		1	2	2	1		3				3		1		2	2
	Responsible_for_synthesis_of_pseudouridine_from_uracil-_55_in_the_psi_GC_loop_of_transfer_RNAs	COG0130	433	J		1.13e-07	2	2	2	2	3	1	2	1	2	2	2	2		1		1	1		1		1	2			1			1		1	2	3				4	1		1	1		2	1
	dolichol-linked_oligosaccharide_biosynthetic_process	KOG3211	432	S		6.15e-07	1		1	1	2	1	2		3	2	3		1	1		1	2	1	2	3	2					1				2	1	3			1							4	1
	mechanosensitive_ion_channel_activity	KOG1893	432	S		6.55e-09		3	5	1	2	2		1	2		2	2	2			2	1		1	1					2		2		1	1	1	1				1		2				1	5
	regulation_of_translation	COG0081	432	J		7.92e-07	1	3	1	2	1	3	2	2	2	2	1	2		1	1				2		2	1	1		2	1	1	2		1		1									1
	ubiquitin_conjugating_enzyme_activity	KOG0897	432	O		1.62e-14	1		1		2		1	2	1			2				1	1	1		4	1	1	1	1							1	2		1	1	1				3		4
		2BMGJ	432	S		2.25e-27					2		1										2	1		4											1											4
	dipeptide_transport	COG0747	431	E		0.000707					1	1	1	1	3		2			2			1			1						1	2			1		2	1	2			1	2		2		2	1
	DNA-directed_5'-3'_RNA_polymerase_activity	COG1095	431	K		1.35e-05	1	2	1	2	2	3	1	2	2	2		2			1		1		3			3	2	1	2	1	1			1	3	2		1	2	2	1		2	3	1	1	1
	nucleoside_triphosphate_catabolic_process	COG0127	431	F		1.78e-07	3	2	3	3	1	2	2	1	1	1	1		1		1		1		1	1		2			1		1				2	2	1			1				1			1
	rRNA_binding	COG0184	431	J		5.19e-07	2	2	2		2	2	3	1	1	3	2	2		1	2		1	1	1	1	2	2	1		1				1			1		2		1						1
	acyl-coa_hydrolase	COG1607	430	I		0.006			1	1	2	2	2	1	4			1	3	2		1	1		3						1	1		1	1	1	2				1	1	1		1		1	2
	gamma-glutamylcyclotransferase_activity	COG3703	430	P		0.766	1	1	1	1	3	2	2	2	1		1	2	2	1		1	1		3		1	1		1		3	1					2	1		1		1				1		1
		2AWIH	430	S		8.04e-16						1	3		1								1	2		2												2	1									2
	alpha,alpha-trehalase_activity	COG1626	429	G		8.32e-13	1	1	1	1	5	1		4	1	1	1	1	1		1		1		3					1	1					1	1				1		2			2		2	3
	Phytanoyl-CoA_dioxygenase_(PhyH)	28SGF	429	S	C missing	1.73e-22					3	1		3					1			1			2	2			1		1				1		2			2	1	1						2	6
	1-phosphatidylinositol_4-kinase_activity	KOG2381	428	S		0.78		1	1	1	1	2	1	2	1	1	2	1	1	1			1	1	2		2				1				1	2	1	2		1		2	1	1	1	1		1	3
	drug_transmembrane_transporter_activity	28IU4	428	S		1.98e-17					6	3	1	2		1	1		1	2	1	1		2	3						6	2					2	1		1			2			1			1
	fatty-acyl-CoA_reductase_(alcohol-forming)_activity	COG3320	428	Q		2.08e-09	2		1		3	1	1	2			1		1	1	1	2			3	2	1		2		1	2	2	3		2	1	3		1	2	3		2		1		1	2
	heme_oxygenase	COG5398	428	P		4.63e-16	2	1	2	2	1		3		2	2	1	1				1	1		1	1							1	1			1	1			1	1				1		1
	protein_disulfide_oxidoreductase_activity	COG2761	428	Q		1.71e-05	1		1	1	6	1	2	3	1			1		1		1	1		4	2					1		1				2	3				2		1		3		2
	'Molybdopterin	COG0303	427	H		2.01e-08	2	2	2	3	2	1	2	1	1	2	1	1	1	3	1				1	1		1	2	1		1	2	1	1					1	1								1
	calcium:sodium_antiporter_activity	28NP9	427	S		1.28e-10	1		1	1	2	2	1	2	2				1	2	2	2		1	2	1										1	1	3		1			1	1		3		1	3
	Converts_2,5-diamino-6-(ribosylamino)-4(3h)-pyrimidinone_5'-phosphate_into_5-amino-6-(ribosylamino)-2,4(1h,3h)-_pyrimidinedione_5'-phosphate	COG1985	427	H		3.12e-23					2	2	2	3			1		5	2	2	1		1	3			2	2	1	1						1	2	2		2		2		1			1	1
	maF-like_protein	COG0424	427	D		8.66e-11	2	3	1	2	1	1	2		2	1	2	2	1	1		1			1						2	1	2		1		1	4	1		1		1	1				1
	mRNA_binding	COG0102	427	J		1.84e-08	2	2	2	1	1	1	2	2	1	3	2				2				1		2		2		1		1	3		1	2	1		1		1			1				1
	O-methyltransferase_activity	KOG3178	427	D		2.74e-09	1	1	1	1	1		1		1	2	1	1	1	1	1		2								1		1			1	1	3		1	2	1			2		1	2
		2BZW3	427	S		2.85e-14	2			1	1		1	1				1				1				2						2	4		3							1						2	1
	involved_in_molybdopterin_and_THIamine_biosynthesis_family_1	COG1179	425	H		9.43e-14	1	1	2	1	1	1	2	1	1	1	2	1	1		1				1	3							2			2		2	1			1	1			1		2
	metalloendopeptidase_activity	KOG1565	425	M		2.35e-21													1	2		1			3			1	9	4		2		14			2	3		1	13			4	9	1	3	1	6
	N-acetylneuraminate_7-O(or_9-O)-acetyltransferase_activity	KOG1699	425	S		5.46e-06	1	1	1		2	2	1	1		2		1	3	5	1			2	2	2						1	1	1		1	2	1			1		1					1
	NLRP3_inflammasome_complex_assembly	2E4P5	425	S		0.229			1		6	2	3	3					2					1	2	1			1				1			1	3	1								1		3
	succinate-CoA_ligase_activity	COG0045	425	C		3.41e-12	1	1	1	1	2	2	1		3	1		1	3	3				1	2			1		2	3		2	2			1	2		1	1		2	1		1	1		1
	Transaldolase_is_important_for_the_balance_of_metabolites_in_the_pentose-phosphate_pathway	COG0176	425	G		1.66e-17	2	2	2	2	2	1	3	1	3	2	2	1			1	1		1							1		1	1		2		2	1	1							1
	mRNA-containing_ribonucleoprotein_complex_export_from_nucleus	KOG0126	424	L		0.000574	1	2	1	2	2	1	1	1	1		1		2	2	1		2		1	1	1				1	1	1			1	1	2			1	1						3	2
	SNAP_receptor_activity	KOG3202	424	U		3.14e-14	3	2	1	2	1	1	1	2	2	2	3	1			2		2		1	2			1		2					1									1		1	2
		2BBHN	424	S		6.93e-17					2										1	1	1	1		2						1					1	2	1			1				1		3	4
		2C4V2	424	S		3.29e-10							8							3						4																						2
	ubiquitin-dependent_protein_catabolic_process	COG5201	423	O		6.11e-15		1	1	1	2	3	3	1	1				1		1				4		5			2	1							2	2		1	1		2	1	1	1		2
	alkyl_hydroperoxide_reductase	COG0450	422	O		1.14e-14	1	3	1	1	3	1	1	1	2	2	1	2		1					2		3				6		1	5		1	2		1		2	1	1		6				1
	ubiquitin-protein_transferase_activity	2E1VG	422	S		4.74e-21					2	2		1								1			3	1						1					1	3					1	2		1		4	1
	chitin_catabolic_process	COG3979	421	S		1.63e-09					5	1		2			2					1			1		1	2	2					4			2			1	1			2	1	1			2
	Endonuclease_Exonuclease_Phosphatase	COG3568	421	N		8.24e-07					1	1	1	1	1				1	1						1		1		1				1	1		1			2		1	1			1		3	6
	intraciliary_transport	KOG3809	421	Z		8.23e-09	1		1	1	5	3		2	1		1		1		3			2	2	1					1	2				1	3	1		1						1	1
	RNA_binding	KOG4660	421	P		3.67e-05		1			2	3	1	6	1	2	2		4	1	2	1			4	2	1					1				2		2				1				1
	translation_initiation_factor_activity	COG0023	421	J		3.65e-10	2	2	3	2	2	2	1	1	1	3	2	2	2	1	1	1			1	1				2			1			2	2				1			1
	gamma-glutamyl-peptidase_activity	KOG1559	420	S		3.87e-06			1		6	1	1	2	2	1	1		1		1				1	1	2				1		1	1		1	3				1		2	2	1	1		1	2
	Protein_kinase_C_conserved_region_2_(CalB)	2FJ8R	420	S									3										2			7									2													10
	nuclear_localization_sequence_binding	KOG2081	419	K		1.36e-05				1	2	4	1	2	1	2	1		2	1	2	1		1	1	1		1		1	2			1		1	3	1		1	1			1		1	1	1	2
	Pfam_Anion-transporting_ATPase	COG0003	419	P		9.7e-16	1	2	1	1	2		2	1	2	2	2		1		1		1	1	1	1	2						1			1	2	1	1		1		1						2
	Protein_of_unknown_function_(DUF2009)	28J77	419	S		1.63e-06	1	1	1	1	5	2		1	1	1	1	1	1				1	1	1						1					1	1	3		1		2							3
	rRNA_binding	COG0087	419	J		3.82e-13	1	3	3	1	1	1	2	1	3	2	2	2	2		1		1		2	1		1					2	1		1	1	1		1			2					2
	small_conductance_calcium-activated_potassium_channel_activity	KOG3684	419	G							3	3		1					1		1				1		19	2			5			1			2	12	5	2	1	17				4	2	2
		28N1Q	419	S		1.33e-22					3		1							1					1	2											2							3		1		2	8
		28Q4D	419	S		3.54e-10					1	1		1	1				3		1			1	1	3									1	2	1	13	5	1		9	1			2		2	1
	(ABC)_transporter	COG4586	418	S		2.28e-11	2	2	2		1		1	1	2	2	1	2					1		1						2	1	2				1	2				2				1		2
	cellular_manganese_ion_homeostasis	COG1814	418	S		2.92e-06		1		1	3	2	1	1	1	1	1		1		2					1					1						1					1
	GTPase_activity	KOG0394	418	K		0.015	1	1		1		2	1		1	1	1	1				1		1	2	3	1	1				1					1	1			1					1		2	1
	ligase_activity,_forming_nitrogen-metal_bonds	COG1429	418	H			3	2	2	2			2		1	2	3	2						1		1						1	1			2		3				2
	peptidase_activity,_acting_on_L-amino_acid_peptides	COG4412	418	S		4.93e-23		1			4					1							1			2	2					1					4	5	12	1		8				4		2	3
	positive_regulation_of_centriole_elongation	KOG0739	417	O		5.16e-13	1	1	1	2	3	3	3	4	1	1	1	1	4	1	1	1			3		3	1	1		1	1					1				1							1	1
	hematopoietic_progenitor_cell_differentiation	KOG4199	416	S		8.96e-06	1	1	1	1	1	2	4	1	1	1	1		2	1	1		2								2		1		2			4	3			2				1		3	2
		2CZ42	416	S									3							5			1			4						1			2	1		3				2						2
	Catalyzes_the_radical-mediated_insertion_of_two_sulfur_atoms_into_the_C-6_and_C-8_positions_of_the_octanoyl_moiety_bound_to_the_lipoyl_domains_of_lipoate-dependent_enzymes,_thereby_converting_the_octanoylated_domains_into_lipoylated_derivatives	COG0320	415	H		4.47e-21	2	2	2	2	1	1	2	1	3	3	3	1		1				2									1			1		1					1			2
	generation_of_catalytic_spliceosome_for_first_transesterification_step	KOG2047	415	Z		6.69e-16	1	2	2	1	2	2	1	2	2	2	1	2	2		1	1			2	1	2	1		1	2		2	1		2	2	2	1	1	2						1		3
	polypeptide_N-acetylgalactosaminyltransferase_activity	KOG3736	415	M		0.000442					6	2	1	1	1				1	1		1			2	1		2	9	3	1			3	2		3				13				6		1
	Response_regulator,_receiver	COG0784	415	T		6.99e-16		1			4	1	1	1	1			1		1		1	3	1		1	2				4				1		6	1					5			1		3	1
	DNA_replication	COG5165	414	BKL		0.083	2	2	1	2	3	2	1	2	1	4	3	2	2		1	1			3	2	1	2		1		1	1	1			2	2		1	3		2		2			1	2
	phosphoribosylamine-glycine_ligase_activity	COG0151	413	F		0.001	2	2	1	2	1	1	1		2	2	2	2	2	1	1	1			1								2		3		1	1						1					2
	ornithine_cyclodeaminase_activity	COG2423	412	E		0.044	1		1	1	3	2	3	1					3		1	2						1									3	1				1	1	1		1			2
	protein_serine/threonine_kinase_activity	KOG0668	412	F		5.7e-06	1	1		1	2	1	2	2	1	1	2	1	1	1			1		1	2	1											2			1	2	1			1	2	1	1
		2CZ3A	412	S		4.08e-14	2	2	3	2	4	2						1	1	1	1		1			2						1	1				1	1				2		1		2		4	1
		2CY2I	412	S		9.31e-11					2	1	1	5					2	3	1	4	1		4						1						2	1					1			4		1
	glutathione_gamma-glutamylcysteinyltransferase_activity	KOG0632	411	Q		0.008			1	1	1	1	2	1	2	1	1				1		1		1		1	1					1		1			1			1	1				1	1	2
	RNA_splicing	KOG1898	411	A		0.001	1	1	1	2	1		1	1	1	2	1	1	1	1	1	1	1	1	1	1	1	1			1		2	1		1	1	1		1	1	1						1	1
	RNA_trimethylguanosine_synthase_activity	KOG2730	411	K		0.038		1	1	1	3	1	3		1	1	1	1	1	3	1	1			2				1		2		1			1	2	2					1					1
	amino-terminal_vacuolar_sorting_propeptide_binding	28KFV	410	S	C	1.52e-36	2	1	2	3	6	1	5	2	1		2	1	1	2	1	1			1		3				1	1	1			1	11									1
	carbonate_dehydratase_activity	COG3338	410	P		2.92e-06	1		1	2	2	2		1		1	1		1			1	1		1	1	5	1	2	6	1	1		2			2	15	2		5	10			6	3	1		1
	H2A_histone_acetyltransferase_activity	KOG2488	410	S		0.036	3	1	3	3	2	2	1	1	3	1	1		1		1		1		1	1			1				3			1	2	3		1	1		1	1	1			2	1
	protein_serine/threonine_kinase_activity	KOG0892	410	T		4.33e-08	3	1	1	1	1	1	1	1	1	1	1	1	1	1		1			1	1		3		1	2			2	1	1		1		1	3			1				2	1
	snoRNA_binding	KOG0291	410	S		0.437	1	2	1	2	2	1	2	2	1	1	1	1	1	1	1	2		1	2	1		1	1		1	1		1		2	1	2		1	1	1	1	1		2	1	1	2
	zinc_ion_binding	KOG0717	410	A		3.15e-05	2		2	3	1		1	1	1				1	2		1			1	4				1	1	1					2	2			1	1				1		1	1
		2BDU8	410	S		3.01e-17					3	1		1		1		1							2	3					2	1		1	2		2	5	1		2	3			1	2		1	2
		2B6VE	410	S		7.82e-13					3		4							2												1					1									1
	acetylglucosaminyltransferase_activity	KOG0799	409	O		5.02e-22					1		1		1					1			3	1		2			3					5	3		1	1			5	1			3		3	3
	amine_dehydrogenase_activity	COG1499	409	J		0.111	1	1	1	1	2	2	2	2	1	1	1		2	2	1	1	2		2	1					1			1		1	1	2		1		1						1	2
	diphthine-ammonia_ligase_activity	COG2102	409	S		0.006	1	1	1	1	1	2	1	1	1	1	2	1	2		1	1		2	1		1	1			1		1			1	1	3				1				1			1
	Helicase_associated_domain	2EKHH	409	S									8
	neurotransmitter:sodium_symporter_activity	COG0733	409	S		3.89e-12			1	1	1		2		1		3			1			1			1		5	10	9				13	1	1			1	1	15				8	1	7	2	2
		28JUK	408	S		3.06e-28		1			1	3		3					1		2	2			3	2										1	1	6				1	2	1		1		2	2
	bifunctional_purine_biosynthesis_protein_purh	COG0138	407	F		0.000276	2	1	2	1	2	1	2	1	1	1	1	1				1	1	1	1							1	1			1	2	1		3				1					2
	diacylglycerol_cholinephosphotransferase_activity	COG5050	407	I		8.19e-07	1	2	1	1	2	3	3	3		1	1	1	2	1	2	1	1		2	1	3		1			1	1			1	1	3		1			1		1	2		2	1
	monoubiquitinated_histone_deubiquitination	KOG2778	407	O		0.552		1	1	1	1	1	1	1	1		1	1	1			1		1			1				1		1			1		2			1	1		1
	positive_regulation_of_acetylcholine_metabolic_process	COG1881	407	S		1.59e-14	1		1		4	1	4									1	3	1	1			3	2	1		3		4			1	3	1	1	3	2			1	2		2	2
	rRNA_binding	COG0522	407	J		0.002		1		1	1	2	2	1	3	2	1	1	1				1	1	2		1	1	2	1		1	1		1		1				1	1	1				1		1
	transcription,_DNA-templated	KOG1861	406	M		0.016	2	1	2	1	1		2	1	1	1		1	1		1	1		1		1			1			1	1	1		2	1	4					1		1	1		1	2
	vesicle-mediated_transport	KOG0307	406	S		4.74e-06	3	2	2	2	1	1	1	1	1	1	1	2				1	1	1	2		3	2			1		2	1			1	2		2	1	2		1			1	1	1
	23S_rRNA_(adenine(1618)-N(6))-methyltransferase_activity	COG3129	405	J		1.88e-06	1	1	1	1	2			1	1	1	1	2	1	2			2		1	1					1		1			1		2	1		1					1		1	1
	Glutathione-dependent_formaldehyde-activating	COG3791	405	S		0.02			1	1	2	1		4			1		4	1		2	1	1	2		1	1			4	1					1	4	3		1	2	1		1			1
	helicase_activity	KOG0392	405	L		7.97e-05	2	1	1	2	1	1	1	1	1	1	1		1			2		1	2	1		1	1		2	2	1	1		2	1	4		1	1	1		1			1	3	1
	microtubule_severing	KOG0267	405	E		0.378	3	1	2	2	3	2		1	3		2		3		1		1	1	1	2	1	1			1		1	1		2	1	3				3						2	1
	meiotic_sister_chromatid_cohesion,_centromeric	KOG1166	404	S		0.003	1	1	1	1	1	1		1	1	1	1	1	1	4		1			1					1	1	2	2	3		2	1	2		1	3	1		1	3			2	1
	methylmalonate-semialdehyde_dehydrogenase_(acylating)_activity	KOG2449	404	L		0.38					1	1	1		2	1	2		1	1	1	1	2		2	2					1						1	1		1	1	1				2			1
	TOR_signaling	KOG1517	404	O		0.315	1	1	1	1	1	1	1	1	1	1	1	1	1		1	2		1	1			1	1		1		2		2		3			1	2		1	1	1	1	1	1	1
		2CXKS	404	S		3.64e-05	1		1	1					2		1	1		1						5						2						1		2								1	1
	ubiquitin-dependent_ERAD_pathway	KOG0894	403	S		0.014	1	1	2	2	1	2	3	1	2	1							1		1	1	1			1			1	1		1	2	1		1		1
		2D4WV	403	S							3											1	1			1									2		1			5				3				2	6
	aminopeptidase_activity	COG1362	402	E		9.45e-08	2	1	2	2	1	1	2		1		1						2	1	1		1						1		1	1		1		1								1	1
	G-protein_gamma-subunit_binding	KOG0286	402	S		1.13e-14					2	3		1					1	1	1		1			2	1	2	1	1	2						1				2				3			4
	PFAM_Uncharacterised_ACR,_YagE_family_COG1723	COG1723	402	S		1.21e-09	1	1	1	1	1	1	1	1	2	2	2	1		1	1		2	2	1	3						1				1	1	6	1				1				2	2
	protein_localization_to_meiotic_spindle_midzone	KOG0596	402	O		3.24e-08	1	1	1	1	2	1	5		1	1	1	1	1	1	1		1	1	1	2			1	2			1	2			1	1					1		1	1	1	1	1
	response_to_pheromone	KOG4290	402	S		3.07e-14	1		1		5	5	2	3	1				4	1	4	2		2	5	1	3			1	2	3					4			1		2	1				2	1
	superoxide_dismutase_activity	COG2032	402	P		1.09e-10	1	1		2	1	5	1	1	1				1	1	1			1	2	2		1	2	2	1	1	1	1			1			1	3				2		1	1	1
		2B9WM	402	S		1.76e-05	1		1	1	7	3	4	1						1	1	1			3								1				2	1								1			1
	helicase_activity	KOG0389	401	L		4.53e-06	1	1	1	1	2	1	2	1	1	1			1	2	1	1	1	2	1	1		1								2	1	1		1	1	1			1		1	1	2
	O-acetyltransferase_activity	28K4X	401	S		7.41e-22			1			1			1				1				3		1	3									2	1							1					5
	Scavenger_receptor_Cys-rich	2CXZ5	401	S		1.2e-20								1												1									1											1		7
	BT1_family	29S8M	400	S		1.79e-12					3	3	2	2					1	4	1	1		3	2	2											1			1				1				1	3
	GTPase_activity	COG5258	400	S		0.924		1	1	1	3	1	1				2	1	1	2				1	1	1	1	1						1		2	2				1	1	1	1	1	1		2
	intracellular_protein_transport	KOG2063	400	S		0.004					2	1	1	2	1		2		2		1	2		1	3	1			2	2					1	2	3		1	1	1		1	1			2		1
	mRNA_processing	KOG0147	400	S		0.01	1	1	1	2	1	2	1		1	1	1	1			2					2		1	2	1	1	1	2	1		1	1				1	1					1	2
		2CSE9	400	S		1.07e-22	1		3	2					3		1						3			4																						11
	acr,_cog1565	COG1565	399	P		0.000578	1	1	2	2	2	1	2	1	2	2	2	1	1	1			1		1						2	1	1				3	1										1
	protein_kinase_regulator_activity	COG5041	399	DKT		2e-06		1	1		2	3	3	2	1	1	1	1	2		2	1			4	1	1	1			1		1			1	1					1	1
		2D0HT	399	S		4.08e-14														1			4			10									1		1											5
	class_I_DNA-(apurinic_or_apyrimidinic_site)_endonuclease_activity	COG0266	397	L		0.553	2	1	2	2	2	2	2		1	1	2		1	2	2	1	1		1						1	1			1		2	3						1		1		2
	Cyclin-dependent_protein_kinase	KOG1674	397	S		4.84e-10					1	2	1	1	1		1		2		1			1	1	2	2				1	1			1		2	4		1	1	5			1	1			1
	Gametolysin_peptidase_M11	2EMTM	397	S		1.83e-07							3
	lipoyl(octanoyl)_transferase_activity	COG0321	397	H		3.29e-22	2	2	2	2	1		3	1	1	2	2	2			1				1					1	1		1		1	1										1	1	1	1
	peptidyl-prolyl_cis-trans_isomerase_activity	KOG0882	397	O		0.587	1	1	1	2	1	1	1	1	1	2	1	2	1	1	1	1	1	1	1	1					1				1	1	1			1	1	2		1				1	1
	Subtilase_family	COG5188	397	AO		3.23e-07	1		1	2	2	1	2	2	1	1	1	1	2			1			1	1					2							6	3	1		7		1	1			1
	COGs_COG4299_conserved	COG4299	396	G		4.52e-25					7	1		3					5		2	2			4	1			1		4			1	1		3			1						2	1		2
	Mitochondrial_biogenesis_AIM24	COG2013	396	S		3.43e-14	1	1	1	1	2	2	3		3				3	3						1							1			1		3				2						4
	ubiquitinyl_hydrolase_activity	KOG2871	396	U		3.46e-07					5	2	1	2	1		3		3		3		1		2	1		1	2		2			2		1	3	2		1	2	2	2		5		1		1
	glutamine_synthetase	COG3968	395	S		0.625	3		2	1		1	2	1	1			2	1		1				2	1					2		1					4		1		1	2	2		1			1
	intein-mediated_protein_splicing	KOG3638	395	M		1.02e-07					1													5		1			1		1			1				2	1		2	4	1			1	1		1
		28HS9	395	S		5.58e-06	1	1	1	1	2		1	3				2		2		1	1		1	1							1				1	2	1					1				2	1
	cysteine-type_peptidase_activity	COG5206	394	O		0.02	1		1	1	4	1	1	2	2	2	1	1		1		1			3		2	1	1	1	1	1		1		1	4				1	2			1	1		1	2
	glutamate_5-kinase_activity	COG0263	394	E		1.12e-06	1	2	2	1	2	1	2		1	2	1	1	1						1	2					1		2	1	1		2	4	1			3				2	2	1	1
	protein_serine/threonine_phosphatase_inhibitor_activity	KOG1880	394	T		3.2e-32					1	1			1						1		1			3			1	1	1						1	1	1		1	1				1		3
	rRNA_processing	KOG1837	394	S		5.78e-08	3	1	2	1	1	1	2	1	1	1	1	2	2		2				1	1		2			1		2	1			2	1	1		2	2	1	1		1			1
		2EK2C	394	S							7			1					1	1	1	1			2	1						1					3							1		1		2	6
	1-aminocyclopropane-1-carboxylate_deaminase_activity	COG2515	393	E		2.16e-05		1	1		1	1	3	1	2	1	1			1			1		1	1					1	1			1	1	2					2						3
	histone_H2A_ubiquitination	KOG0311	393	O		1.58e-07	1		2	2	2	1		1	1		1	1						1	3	4		1			1					1	2	2				1		1	1		1	2	1
	mitochondrial_fission	KOG3945	393	S		3.68e-09			1	1	1	2	2		1	1	1		1						2	3					1	1	1			1	1					2
	phosphatidylinositol_binding	KOG2101	393	I		3.23e-08	1	1	1	1	3	3		2		1	1	1	2		3	1				1		2	3		3		1	6		1	3	4		2	5	2	1	1	1	1	3		1
	ubiquinol:oxygen_oxidoreductase_activity	2CMS2	393	C		1.81e-46	2	2	2	2			3		2	1	1	1					2	1		2									1	1		2	1									2
		2CZ88	393	S							1			1					1							1																						1
	3'-5'_exonuclease_activity	COG0420	392	L		0.007	1	1	1	1	1	1	1	1	1	1	1	1	1			1			1	1	1		2		1	1	1	1			1	3		1	1			1				1	4
	inhibition_of_cysteine-type_endopeptidase_activity_involved_in_apoptotic_process	KOG1101	391	K		7.25e-11					2				1				1				1			1		1	1	2	1	2		2				10			2	8			1		2	2	1
	intracellular_signal_transduction	2BZ3U	391	S		8.29e-25					5	2		2	2					1	1	2	2		3	4					3			6	1		4			1				1			1	6
	ubiquitin-dependent_protein_catabolic_process	KOG3002	391	S		5.26e-12					2											1	1			1	1	1	14	6		3		12						1	12	1			13		3
	cell_cycle_control_protein	COG5035	390	DKT		0.512	1	1	1	1	1	1	1	1	2	1	2	1					1		1		7								1	2		1			1	2	1					1	1
	Exonuclease	COG5018	390	L		3.7e-23					1				1				1	1	1		1			1		2	2	3	3	1					2	4		2	1	1				1	3	2	2
	sphingomyelin_catabolic_process	KOG3770	390	P		4.47e-10					1	3		3	1		1		2						2		3	1		1		1		2	1		1			1	3				3	2	3	1	1
	acylglycerol_lipase_activity	KOG4372	389	J		1.42e-21	1	1		1	1	2	3	2	1	1	2	1	1			1	1	1	2	2					2	2	1			2		4				3				1		1
	Belongs_to_the_UDP-glucose_GDP-mannose_dehydrogenase_family	COG1004	389	M		1.7e-08	1	1	1	1	1	1	1	1		1	2	1	1				1	1	1	1					1				2	1		2	1								1	2
	cAMP_binding	COG5574	388	O		4.46e-09	2	2		3	3	2	1	1	1	2	2	2		2		1	1	1	1		1		1		2		2				1			1	1	1			1	1		2
	positive_regulation_of_Golgi_to_plasma_membrane_protein_transport	KOG0279	388	S		2.76e-08	1	1	1	1	3	2	1	3	2			1	1	1				2	2		2				2				1	1	2			1		2	1						3
	diphosphoinositol-pentakisphosphate_kinase_activity	KOG1057	387	KLT		0.073	2	1	1	1	2	1	2	1	1	1	1	1	1		1	1		1	1				2		1		1			1	1	2				1		1	1		2	1	1
	Peptide_methionine_sulfoxide_reductase	2DF2K	387	S		1.89e-08		1	2	1	2	1	2	1	1	1			1				2	2	1	1						1			1			1				5				1		2
		2CXT5	387	S		4.04e-12	2	1	2	1	3	1	2		1			1		1			2	1		4							1		1		3	3				4				1		7
	Deoxynucleoside_kinase	COG1428	386	F		4.78e-12			1	1	2	2		2	1	1		1	1		1		1		1	1		2	1	2	1					1	2	2		1	1	1			5			2	2
	MYND_finger	2CNIX	386	S		0.02
		2CMU1	386	S		7.29e-08			1		5	2	4	2					2	1	1	1	2		2	1					3	1				1	3	4				2						4
	'glutamate_synthase	COG0493	385	C		0.141	1	1	1	1	1	2	2	2	1	1	1	1	2	1	2	2	1	1	1	2		2	1		2			1	1		2	4			2		1					1	1
	RNA_splicing	KOG0265	385	K		0.024	2	2	2	2	1	4		2	2		1	2	1		2	1	1		1						2		1				4				2	1						1	1
		2EHA4	385	S		3.18e-23	1																			3									3	1												6
	cyclin-dependent_protein_serine/threonine_kinase_activity	KOG0593	384	T		0.001	3		2	2	2	2		2	1	1	2		3		1	1	1		2		7				2	1	2			1	2	1	1		1				2	2			2
	damaged_DNA_binding	KOG1897	384	A		0.032	1	1	1	1	1	1	1		1	1	2	1	1		1		1	1			1		1	1	2	1	2		1	1	1	2		1	2	1		1					1
	hydrolase_activity,_acting_on_carbon-nitrogen_(but_not_peptide)_bonds,_in_linear_amidines	COG0010	384	E		2.46e-05				2	3	2	2	1					1		1	1		1	1	4	1			1	1	1					1	1		1	3	1		1	2			2
	negative_regulation_of_ER-associated_ubiquitin-dependent_protein_catabolic_process	KOG1872	384	O		1.19e-06	2	1	2	2	3	2	1		1	2	2	1	1	1	1		1		1			1	1	1			3	1		1	2	5				1	4		1		2	1	2
	Phosphoserine_phosphatase	COG0560	384	E		5.32e-07	4	2	4	3	3	2	1	1	1	1	2	1		1	1			1	1	1		1			1		1		1	1	1	2		1		2				1			1
	RNA-directed_5'-3'_RNA_polymerase_activity	KOG0988	384	J		1.09e-14						2			1				2				2	1		4								1	1		1	1			1			1				5	3
	4Fe-4S_binding_domain	COG1245	383	C		0.646		1	1	1	2	1	1	1	1	1	1	1	1	1			1		1	1	2				1	1	1		1		1	1			1	1						1	1
	Methyltransferase_FkbM_domain	2DG5C	383	S		6.21e-13							3		1								1		1													1	1			5						4
	mRNA_cleavage	COG5161	383	A		1.36e-07	1	1	1	2	1	1	1	1	1	1	1	1	1	1	1	1	1	2									2		1	1	2	2		2	1		1					1	1
	poly(ADP-ribose)_glycohydrolase_activity	KOG2064	383	S		1.07e-27					4	1		1	2					1		1	1		2		2	1	4		2	1		1	1		4	1	1	2		1	1		1	1	1	2
	Protein_of_unknown_function_(DUF726)	KOG2385	383	S		0.01	2	2	1	2	2	1	2	1	1	1		1	1	3		1			1	2					1		1				2	1		3		1		1		1			2
	U5_snRNA_binding	COG5178	383	A		3.2e-12	2	1	1	1	1	1	1	1	1	1	1	1	1		2	1		1	2	2					1	1	1	1			2	1	1	2	1	1		2					2
	protein_transport	COG0201	382	U		2.47e-22	3	2	2	2	4		1	1	3	3	3	3	2		1			2	1	1	1			1	1		2			2	1	1				1		1
	spliceosomal_complex_assembly	KOG1290	382	S		2.85e-09	1	1	1	1	1	1	1	1	1	1	1	1	1	1			1	1	1		3	1	1		2	1		2		1		1	1		2	2			1		1	1	1
	maturation_of_SSU-rRNA	KOG1248	381	Z		0.000176	2	1	2	1	1	1		1	1	2	1	1	1	1		1	2	1	2	1					2		1		2	1	1	1	1	1	1		1			3	2	1	1
	maturation_of_SSU-rRNA_from_tricistronic_rRNA_transcript_(SSU-rRNA,_5.8S_rRNA,_LSU-rRNA)	COG1412	381	S		1.77e-05	1	2	3	2	2	1	3	1	2	1	1	1	2	2		2		2	1	1	1	2			2				1	1	1			1								1	1
	phosphatidylinositol_biosynthetic_process	KOG0212	381	L		1.2e-08	1		1	1	2	1	2	1	1		1		1		1		1	1	1	1	1		1	1	1				1	1	2	2	1						2			1	1
	Destroys_radicals_which_are_normally_produced_within_the_cells_and_which_are_toxic_to_biological_systems	COG0605	380	C		6.69e-17	1	1	1	1	2	1	2			2	3					1	1	1	2		3		1		2		1				2	5				4					1
	One_of_the_proteins_that_surrounds_the_polypeptide_exit_tunnel_on_the_outside_of_the_subunit	COG0198	380	J		4.9e-06	3	1	2		2	2	2	2	3	2		2	2		1				2		1	1		1	1					1	1	1				1		2	1				1
		28JPA	380	S		7.97e-12					5	1							6				1		2	3	1					2					1			2								1	11
	coproporphyrinogen_oxidase_activity	COG0408	379	H		1.04e-14	2	1	2		1	1	2		2	1	2	2										1					1		1	1			1			2						1	1
	Drug_exporters_of_the_RND_superfamily	COG2409	379	D		2.01e-27					2	2	1	4					2	1	1	4			2	1					1	1			1		3			1			3	2				3	2
	mRNA_(guanine-N7-)-methyltransferase_activity	KOG1975	379	J		0.041	2	2	2	1	2		1		1	1	2	2		1				1	1		1				1	1	3	1		2	2	2			2	1
	N-Acyl-D-aspartate_D-glutamate_deacylase	COG3653	379	Q		4.02e-08					2	1							9						2												1			6				1					15
	riboflavin_kinase_activity	COG0196	379	H		2.1e-26	3	3	3	2	1		2	1	2	3	1	4			1	1	2		1	1						1			1	1	1	1				1	2				1		1
		28IGY	379	S		9.24e-10						3	4	1	2	1			1	1		2	1		2	1	1									1		2		1								1
	chloroplast_mRNA_modification	KOG4198	378	ADK		0.091	4	2	1	4	3			4	2		1	1		2			1		1	1							1	1		1	1	1		4	1	2				2
	DNA_damage_checkpoint	KOG3224	378	S		7.55e-06	1	1	1	1			1		1		1				1	1			2	2	1		2		1		1					2	1	1			1			1		1	2
	NAD+_diphosphatase_activity	COG2816	378	L		4.62e-06	2	1	1	2	1		2		3	1	2		1			2	2		1	2			1		1	1				4				1
	rRNA_processing	KOG4210	378	S		7.77e-06	1	1		2	2	3	1	1	1		2	1			1		2	2							1	1						1		1		1		1					2
	snoRNA_binding	KOG0306	378	P		0.282	2	1	1	1	1	1	1	2	1	1	1	1	3		1	1	1		2	1	1	1			1	1	1	1		1	1	2										1	1
	Catalyzes_the_reversible_conversion_of_3-_phosphohydroxypyruvate_to_phosphoserine_and_of_3-hydroxy-2-oxo-4-_phosphonooxybutanoate_to_phosphohydroxythreonine	COG1932	377	E		0.005	1	1	2	1	3	1	1	2	2	1	1	1					1		1		3				1		2		1	1	2											1	1
	cullin_family_protein_binding	KOG3077	377	S		0.000322	1	2	2	3	2		1	3	2	1			1				2		2	2	3						2					1	1	1	2							1
	MlrC_C-terminus	COG5476	377	S		5.34e-09					1								1						1							1					1	1		5		2		1					14
	oxidoreductase_activity,_acting_on_diphenols_and_related_substances_as_donors	COG0723	377	C		9.94e-14	3	1	2	1	1	1	2		2	3	1	3							1	1	1				1	1						2		1		1			1			1	1
	sulfite_oxidase	KOG4576	377	L		8.74e-07					4	2	2	3	2	1	1	1	1	1		2		1	1	2	1		1		2			3		1	2	2	1		2	1		1		1
		28PCD	377	S			2		2	1					2			1					1			1							1		1	1												6
	autophagy_of_peroxisome	KOG1240	376	S		0.003	1	1	1	2	1	1	1	1	1	1	1	1	1	2	2		1	1	1			1	1		2		3	1		1	2	2		1	1	1				1		1
	extracellular_ligand-gated_ion_channel_activity	KOG3645	376	U		9.65e-08					2		2							3	1		2	2	2	2	1	5	1	4		2		3					3	1	12	3			12	1	7	2
	Forms_part_of_the_ribosomal_stalk_which_helps_the_ribosome_interact_with_GTP-bound_translation_factors	COG0080	376	J		1.14e-07	1	2	1	3	1	2	2		2	3	2	1	2		1		2		2	1	2	1			1	1	1		1			2	1			2			1	1		1
	mannosyl-oligosaccharide_1,2-alpha-mannosidase_activity	KOG2431	376	G		6.76e-15	1		1	1	2	1		1	1	1		1	1	4	1	1	2		1	3	2						1		1		1				1		1	2		1		1	1
	amino_acid_transport	COG0834	375	ET		3.54e-12					3	3		4	2	1					3	2	2		5	2	1				2	2			1	2	6	1	1			1				1		7	1
	membrane_organization	COG4775	375	M		1.52e-17	3	3	3	3	1	1	1	1	4	4	3	3	1	1	1	1			1	1		1	1				2		1	2	1	2			1	1	1	1	1		1	2	2
	rRNA_(uridine-N3-)-methyltransferase_activity	COG1385	375	J		9.71e-22	2	2	2	2			2		1		1	3		1				1		2						1						2				2						1
		28HE3	375	S		0.000131					4	2	2	1					2	1	3			3	1						1	2			1
		2EXP0	375	S		0.15																																											1
		2CVJC	375	S							2	1		3					1		1	2		1	5						2						1	15	14			40	2
	Catalyzes_the_transfer_of_a_formyl_group_from_10-_formyltetrahydrofolate_to_5-phospho-ribosyl-glycinamide_(GAR),_producing_5-phospho-ribosyl-N-formylglycinamide_(FGAR)_and_tetrahydrofolate	COG0299	374	F		5.59e-08	2	1	2	1		1	2		3	1	1		1	2	1	1			1										1	1								1					2
	PFAM_Integral_membrane_protein_DUF92	COG1836	374	I		4.74e-20	2	2	2	3	1	1	2	1	1	2	1	3						1		2			1		2	1	1			1	1	1									1
	Specifically_deglycosylates_the_denatured_form_of_N-_linked_glycoproteins_in_the_cytoplasm_and_assists_their_proteasome-mediated_degradation._Cleaves_the_beta-aspartyl-_glucosamine_(GlcNAc)_of_the_glycan_and_the_amide_side_chain_of_Asn,_converting_Asn_to_Asp._Prefers_proteins_containing_high-_mannose_over_those_bearing_complex_type_oligosaccharides._Can_recognize_misfolded_proteins_in_the_endopla…	KOG0909	374	T		7.9e-07	1	1	1	1	1	1	1	1	1	1	1	1	1	1	1		1	1	1	1	2		1	1	1		1	1			1	3	1	1	2	3						1	1
	SWIB/MDM2_domain	COG5531	374	B		4.95e-33	2	2	1	1	3	2		2	1	2	3		3	2	1				2			2		1	2		2	1		1		2	2		2	1		1			1
	positive_regulation_of_GTPase_activity	KOG3589	373	S		9.2e-09					1	4		1					1		2				2	2		1	4	1	3	1									3				4		2	4
	The_globular_domain_of_the_protein_is_located_near_the_polypeptide_exit_tunnel_on_the_outside_of_the_subunit,_while_an_extended_beta-hairpin_is_found_that_lines_the_wall_of_the_exit_tunnel_in_the_center_of_the_70S_ribosome	COG0091	373	J		5.76e-08	1	1	1	2	1	1	1	2	2	3	2	1	2				1		1	1	1				1	1					1	1	1						1			1
		2CZTQ	373	S		2.1e-15					6	1		1	1								1		2	1											2											8
	2-aminoethylphosphonate-pyruvate_transaminase_activity	COG0075	372	E		2.98e-06	1	1	2	1	2	1	1	2	2	2	2	2	1	1	2	2			2	1	1		1		2	1	1			1	1	2	1		1	1	1		1				1
	cullin_family_protein_binding	COG5194	372	DO		0.032	1	2	1	1	1	2	2	2	1			1					2	1		1		1			1		1			1	1			3	1				1			1	1
	Exhibits_S-adenosyl-L-methionine-dependent_methyltransferase_activity	COG3315	372	Q		1.22e-12	2	2	3	2	2			1	2	3	1	1	1	1			1		1	1				1			1					1				1				1		1	1
	iron_import_into_the_mitochondrion	KOG0760	372	U		1.34e-08	1	2	1	1	1		1		1	2	1	1	1		1	1	1	1	1	2	1				1		1					2				2						2
	translation_initiation_factor_activity	COG3170	372	NU		3.11e-08					3			1																	1	1			1		2			3				4				2	12
	homoserine_kinase_activity	COG2334	371	S		3.72e-08	1	1	1	1	2	1	1	1	1	1	1	1		1	1				2	2			1		3		1		1	1	1	1		1		1		1		1		3	1
	nuclear_export_signal_receptor_activity	KOG1410	371	S		6.96e-09	1		1	1	1	1	1	2	1	1	1		2		1	1		1	3	1	1	1		1	2	1	2		1	1	1	2	1		1	1
	tRNA_N-acetyltransferase_activity	COG1444	371	J		0.39	1	1	1	1	1	1	1	1	1	1	1	1	1		1	1	1		1	1	1		2	1	1		1	1		1	1	1		1							1	1	2
	vesicle_fusion_with_Golgi_apparatus	KOG1666	371	S		2.52e-09	2	1	1	1	3	2	1	2		1	1	1					1			2					2	1		1			1	2							1	1		2
		2EQQ8	371	S		7.83e-17	1		1											3						2					1	1			3													2	1
	Belongs_to_the_FAD-dependent_glycerol-3-phosphate_dehydrogenase_family	COG0578	370	C		0.049	1	1	1	1		1	1	2	1	1	1		1	1	1	1		1	1	2	1				1			1						1	1		3	4	1			3	3
	fructose-bisphosphate_aldolase_activity	COG0191	370	G		2.17e-21	1	1	1	1			5		1											2										1		1				1						2
	mitotic_chromosome_condensation	COG5218	370	BD		3.83e-06	1	1	1	2	1	1	1	1	1	2	1	2	1	1		1		1		1			2	2	1			2	1	1	1						1				1	2	2
	Nodulin-like	28IZG	370	S		7.58e-08	2		2	1	1		2	1	1	1	1	1		2		1	1			3							3			1	1			1				5		1		2	1
	spermatogenesis	28MD5	370	S		1.15e-06	1		1			1		1	1	1	4		1			1			1	1					2				2	3		2	2	7		1		4		4		1	10
		2CZW0	370	S		3.63e-12																	3			7																						6
		2D8NW	370	S			1		1	1			2		1		1	1		1			2			2							1			1		4				1						3
	3-oxo-5-alpha-steroid_4-dehydrogenase_activity	KOG1638	369	S		0.003	1		1	1	1	2	1	3	1	1			1	2	1				2	1					1			1		1		1	1		1	3				1		2
	assembly_of_large_subunit_precursor_of_preribosome	COG2075	369	J		0.000279		1	1		2	1	1	2	2	2	1		1	1			1	1	1	2	1				2		2		1		1											1
	Belongs_to_the_protein_kinase_superfamily	KOG0659	369	H		2.33e-08		1	1	2	4	2	1	2	1	2	2	1	1		1		1		3		2		1	1	1	1		1	1	2	3	1					2		1			1
	cytokinin_biosynthetic_process	COG1611	369	S		0.002	2	2	2	2	1	1		2	2	1	1	3								3					1	2	1				1	1				1						2	2
	intracellular_transport_of_viral_protein_in_host_cell	KOG4081	369	S		1.37e-06	1		2	2	1	4		3	2		1		1			2	1		4		3	1			2	1					2	2		1		1		1	1			1
	serine-type_peptidase_activity	COG4946	369	M		2.22e-13	3	2	2	6	3	1	1		1			2	2		1		1			1							2				1			1						1		1	5
		2CMJI	369	S		1.04e-21					1									3			1			3									1		1	1						3				3
		28J8J	368	S		7.53e-07	1	1	1	1	1	1		1	1			1	1		1	2	2	1	1	2							1				1	1										2
	negative_regulation_of_late_endosome_to_lysosome_transport	KOG1107	367	U		3.85e-05	1	1	1	1	1	1	1	1	1	1	1	1	1	2				1	1	1	2	2			1		1	1		1	1	2	1		1						1	1	1
	signal_transduction_involved_in_meiotic_cell_cycle_checkpoint	KOG2175	367	S		1.83e-09	1	1	1	1	1	1	2	1	1	1	1	1	1			1		1	1	1					1		2			1		1		1	1							2	1
	maturation_of_5S_rRNA	KOG2217	366	S		0.006	1	1	1	1	2	1	1	1	1	2	1	1		1			1	2	1	2				1			1	1	1	2	1	3			3	1	1				2		3
	sulfhydryl_oxidase	COG5054	366	O		0.862	2	2	2	2	1	2	1	1	1	1	2		1	2	1		1			1	1				2		1				1	2			1	3							1
	tRNA_splicing,_via_endonucleolytic_cleavage_and_ligation	COG1859	366	J		5.09e-09				1	1	1	1	1	1						1				1	2	1	1		1	1						1			1						1		3	1
	Catalyzes_the_reversible_adenylation_of_nicotinate_mononucleotide_(NaMN)_to_nicotinic_acid_adenine_dinucleotide_(NaAD)	COG1057	365	H		3.39e-05	1		1		3	3		1	3	1	1	1	1	1	1		1		1		2		1		2						2						1			1		1	1
		2F5K6	365	S									9
	Belongs_to_the_formate--tetrahydrofolate_ligase_family	COG2759	364	H		3.82e-05	1	1		2	3	1	1	1	1	1	1	1	3	3	1				2	1	2				1	1				1	1	1			1					1		1
	Catalyzes_the_cyclization_of_GTP_to_(8S)-3',8-cyclo-7,8-_dihydroguanosine_5'-triphosphate	COG2896	364	H		5.08e-10	2	2	2	2	1	1	2	1	1	2	2	1	1	1	1				1				1		1		1	1		1		1	1			1	1
	histone_demethylase_activity_(H3-K9_specific)	KOG1356	364	S		1.71e-28	2		2	4					3		1									5		4	2	3			2	5	2	1					6				1		1	6
	isopentenyl-diphosphate_delta-isomerase_activity	COG1443	364	I		0.006	1	1	1	1	1	2	1	3	1	2		1	1	1	2	1		1	1		1					1	1				1	2		2		1	1			3			1
	microtubule_nucleation_by_interphase_microtubule_organizing_center	KOG2001	364	H		0.000668	2	1	1	2	3	1	1	1	1	1	2	1	1			2		2	4		1				3		1	1		1	3	1	1									1
	monocarboxylate_transporter	KOG2504	364	IQ		0.004					2		1	1					1	2				1	2		4	2	8	7		1	1	5			2	1			13	1	1	2	12		5	1	1
	multicellular_organism_reproduction	28JJT	364	S		3.57e-12					1	8	1	1					1		1	1	1		1	1	1		3					1	3			1			2							2
	Protein_conserved_in_bacteria	COG4676	364	UW		9.45e-13					1	1										2	1			1				1					1		2	1		4		1	1	3		2		2	4
	DNA-binding_transcription_factor_activity	28UNB	363	K		1.06e-14	2	3	4	2					7	2	7	2							2								2			6								1
	negative_regulation_of_DNA_recombination	COG1193	363	L			3	2	2	2			2		1	3	2	2		1				1								1	1			2		1				1						2
	nodulation	COG2192	363	O		8.91e-05					3	1	1	2					1	4		3		1	2	1						1			1			1											2
	purine_nucleobase_transmembrane_transporter_activity	COG2252	363	S		3.75e-07			1		2		3		1	1				2			1	2		1						1	1		2	1	2		1									2
	Rho_guanyl-nucleotide_exchange_factor_activity	KOG3519	363	I		3.83e-17								1								1			1	3		1			3			1							3			1	1		1	1
		2C6N8	363	S		0.028																																											1
	acetylation-dependent_protein_binding	KOG1851	362	E		0.793	1	1	1	1	1	1	2	1		1		1	1	1	1	1	2	1	2	2		1		3	3		3	3				7	1	1	4	1			1	2		1	3
	mRNA_transport	COG5079	362	DU		1.37e-09	2	2	2	1	2	1	1	2	1	1	2	2	1	1	1	2			1			2	1	2	1		1			1	1			1	1		1						1
	peroxiredoxin_activity	COG1225	362	O		6.99e-09	1	1	2	2	1	6	3		1	3	2		4	1	1	1	1		2	1					1							1				2						2
	protein_maturation	28M59	362	S		4.19e-08	1		1	1	3	1		2	1		1	1	1		1	2		1	2	1	1		1			1	1	1		1	3	1	1	3		1	1			1		1	2
	rhamnogalacturonan_alpha-L-rhamnopyranosyl-(1->4)-alpha-D-galactopyranosyluronide_lyase_activity	2BXAW	362	G		1.28e-19					7	3		3					2		1			1	3	1	5				1						5									1		2
	GTPase_activator_activity	COG5238	361	AT		2.79e-05	1	1	2	2	5	4	1	2	1	1	1	1	4	1	2	3			2		2		1			1	1			1	1					2		1				2
	protein_localization_to_nuclear_inner_membrane	COG5308	361	U		5.03e-05	2	1	1	2	1	1	1	1	1	1	2	2	1	1	1	1		2	1	1				2	1					1	1	3	1	1		2	1	1		1		2	1
		28PSK	361	S							6												1	1		1						1			2		4											2
	inositol-3-phosphate_synthase_activity	COG1260	360	I		3.18e-15	1	1	1		1	2	3		1	1	1	1	1	1	1			1	1	1					1	1	1							1								2
	retinol_dehydrogenase_activity	KOG1610	360	Q		3.59e-07			1	1	6	3	2	1					1		2	2		1	4			1	1	1	3	1		2			2			1	1		2		2	4			1
		2CE1C	360	S		3.93e-07							6							1						1						1												1		1
	Binds_to_Cpn60_in_the_presence_of_Mg-ATP_and_suppresses_the_ATPase_activity_of_the_latter	COG0234	359	O		6.78e-23	1	1	2	1		1	3		3	3	2	1	1	1	1			2		1	1		1			2				1		1				1						1	1
	L-threonylcarbamoyladenylate_synthase	COG0009	359	J		8.57e-07	3	2	3	1	1	3	2		1	3		1		1					1				2				2			1	2	2	1			2	1
	Methyltransferase_FkbM_domain	2CXQ7	359	S		5e-16							1	2									2			6			1	2											1				2			5
	mRNA_splicing,_via_spliceosome	KOG1548	359	E		0.000219	1	1	1	1	1		1	1	1		1	1		1				1				1		1	1	1				1		1								1		1	2
	Parallel_beta-helix_repeats	28NI7	359	S							9			1								1	1		3												4			1				1		1			7
	Part_of_the_phosphoribosylformylglycinamidine_synthase_complex_involved_in_the_purines_biosynthetic_pathway._Catalyzes_the_ATP-dependent_conversion_of_formylglycinamide_ribonucleotide_(FGAR)_and_glutamine_to_yield_formylglycinamidine_ribonucleotide_(FGAM)_and_glutamate._The_FGAM_synthase_complex_is_composed_of_three_subunits._PurQ_produces_an_ammonia_molecule_by_converting_glutamine_to_glutamate.…	COG0046	359	F		0.027	1	1	1	1	1	1	1	1	1	1	1	1	1	1	1	1	1			1											1	2		1				2					1
	radical_SAM_domain_protein	COG1243	359	BK		0.006	1	1	1		2	2	1	2	1	1	1	1	3	1	2	2	1	1	2		1	1			2					1				2				1
	tryptophan_synthase_activity	COG0159	359	E		0.009	1	1	1	1			1	1	1	1	1	13		1					1	1												1	1	1		2		1		1		1	1
	Bestrophin,_RFP-TM,_chloride_channel	2BKDA	358	S		1.08e-29					1		2										3			2												1				1						3
	BT1_family	2CMCD	358	S		2.25e-09	2	1	2	2	1		1		1	1	1			1			1				1				1		3			1		2	1	2		3		1				1	4
	hydrolase_activity,_acting_on_glycosyl_bonds	2C2C5	358	S		9.58e-20					2	1		1					1		1	1		1	1							1			1		2			2				1					8
	intra-Golgi_vesicle-mediated_transport	KOG0292	358	U		0.000315	1	1	1	1	1	1	1	1	1	1	1	2	1			2		2			3		1		1		1	1		1	1	4		1	2			1	1				1
	protein_ubiquitination	COG5219	358	S		0.014	3	1	1	2		1	1	1	1	1	1	2	1		1	1		2	1	2		1	1	2			1	1		1		1			3	1	1	1				2	1
	ras_GTPase-activating_protein	KOG2059	358	J		9.92e-20					6										1	2			1												8	7	1	4		9	1	1		1			6
		2CAHM	358	S							1			5					2	2		5		2								2
	cilium_assembly	KOG3616	357	S		8.27e-05	2		1	2	1	1		1	1		2		1		2	1		3	1		1	2			1	1	2	1		1	2	2		1	2	1		1	1		3		2
	cohesin_loading	KOG1020	357	K		0.56	2	1	1		1	1	1	1	1	1	2	1	1	1	1	1		1	1	1		1	1	1	1		1	4	1		2	1	1		1	1		2			4	1	1
	Glutathione_synthase_Ribosomal_protein_S6_modification_enzyme_(Glutaminyl_transferase)	COG0189	357	HJ		8.14e-13					5	3		1			1		1	1	1				2	1						3			2	3	2	1				1	1					1	1
	microtubule_binding	COG5217	357	DZ		0.073	3	2	2	2	1	5	1	2	2	1	2				1	1			1		3	3			1		2					1		2	1	2	1		3	1		1	1
	outer_dynein_arm_assembly	28IVN	357	S		1.61e-17	1				1	2		2	1		1		1		1	1		1	3	3					1		1			1	1	2	1		2	1	1					1
	protein_transport	KOG1848	357	KLT		0.236	1		1		1	1	1	1	1	1		2	1		1	1	2	2	1	1	1			1	1		1	2	1			3		1		2			1		2	2	1
	extracellular_matrix_structural_constituent	COG5384	356	J		0.172	1	1	1		1	1	1		1	1	1	1	1		1	1	1		1	2					1	1	1			1	1											3
	intracellular_protein_transport	KOG0077	356	U		5.93e-06	1	1		1		2	2	1		1	1	1	1		2			1	2	2	2				1	1			1	1	1		1			2			2		1	1	1
	Methyltransferase_FkbM_domain	2D3NW	356	S																						3									1													5
	Prolyl_4-hydroxylase_alpha_subunit_homologues.	2C9EJ	356	S		1.17e-07	1		3	2	3		1	1	1					1	1		2	1		2					1		1				3	1								1		4
	protein_modification_by_small_protein_conjugation_or_removal	KOG1334	356	S		7.22e-07	2	1	2	1		2	1	2	1	1	3	2	2			2			1		1		1	2	3		1			3	2	3		1	2	2			1		2	1	1
	superoxide-generating_NADPH_oxidase_activator_activity	KOG4225	356	S		1.9e-17					3	3		4	1				1			2			3			1	1		2			2						1	2	1			1		1	1	2
	The_coatomer_is_a_cytosolic_protein_complex_that_binds_to_dilysine_motifs_and_reversibly_associates_with_Golgi_non-_clathrin-coated_vesicles,_which_further_mediate_biosynthetic_protein_transport_from_the_ER,_via_the_Golgi_up_to_the_trans_Golgi_network._Coatomer_complex_is_required_for_budding_from_Golgi_membranes,_and_is_essential_for_the_retrograde_Golgi-to-ER_transport_of_dilysine-tagged_protei…	KOG0276	356	U		0.002	1	1	1		1	1	1	2	2	1	1	1	1		1		1	2	3	1	1				1		1			1	1	1			1	1	2				1	1	1
	adenosylhomocysteinase_activity	COG0499	355	H		1.7e-05	1					1	1			1		1	2						1		1				1		1								2						1
	proteasome_assembly	KOG0915	355	DTZ		0.003	2	1	1		2	1	1	1	1	1	1	1	1		1	1			1	2		1	1		1		1	1				2		1		2						1	2
	NAD+_synthase_(glutamine-hydrolyzing)_activity	COG0171	354	H		1.78e-06	1	1	1	1	1	1	1	1	1	1	1	2	1	1	1	1	1		1	1	3									1		1		1	1	1						1
	proteasome-mediated_ubiquitin-dependent_protein_catabolic_process	KOG1363	354	S		2e-05	1	2	2	2	2	1	1		2	3	2	1		1			2		1	1		1	3							1	2	1			3	1	1				1		1
	purine_ribonucleoside_salvage	COG0503	354	F		1.32e-05	1		1	1		1	1	2	1	1	1			1			1	1	2	1	1				1	1	1			1		1		3			1			1		3	1
	RNA_binding	KOG2208	354	A		3.93e-11					3	4	2	2			1		3			2	1	1	2	1			1	1	1						4	4			2	3			5		1	1	2
	cell_wall_glycoprotein_biosynthetic_process	COG1482	353	G		4.85e-12	1	1	1	1	1	1	1	1	1	1	1		1		1	1	1		2	1		1	2		1	1					1				1	1			1
	COPII_vesicle_coating	KOG1913	353	U		3.88e-06	1	1	1	1	3	1	2	2			1	1	1		1	1			1						1	1	2			1	2	1			1			1		1		2	1
	glutathione_synthase_activity	KOG0021	353	H		5.44e-05	1	1	1	1	1	1	1	1	1	1	1	1	1						1	1					1					1	1	1			2				2		1
	retrograde_transport,_endosome_to_Golgi	KOG2568	353	S		2.57e-08	1	1			4	2	2	1	1		1	1	1	1	1	2	1	1	1				1				1				3				1		2	1					1
		2BFT1	353	S		4.21e-07					3	2	3					1		1			2	1								1					1			1								2
	cellular_response_to_dsDNA	COG1718	352	DT		7.06e-10	1	1	1	1	2	2	3	1	1	1	1	1	2						2	1	1	1	1		1							2		1	1	1	1	1		1		1
	oxidoreductase_activity,_acting_on_the_aldehyde_or_oxo_group_of_donors,_disulfide_as_acceptor	COG1071	352	C		5.46e-10					1	1			1	1			1		1		2	1	1	3				1	1	1			1			1	1			1			1		2	3	2
	Putative_2OG-Fe(II)_oxygenase	2E1IH	352	S		8.25e-15					6	2	1	3					1	2		1	1		3	4						1					2									1		1	2
	transferase_activity,_transferring_glycosyl_groups	COG2152	352	G		1.58e-15					5												1								1									1								2	5
	transmembrane_protein_53	KOG2521	352	L		0.00015	2	2	1	2	1	2	1		2	1	2	1	1	2	1		2	2		1					1	1	1			2		1	2			2	1		1			1
		2D0W7	352	S		1.93e-15					3									3				1								2					1
		2CXRU	352	S		8.08e-15					1	1	1						2	1	2	1	1	1		4	1	1				3		1			1					1		1		2		3	3
		2CZ95	352	S							3										1	2	1		1	2									1					1				1				4	3
	adenylylsulfate_kinase_activity	COG0529	351	P		0.813		1			1	1	2		1	1	1		1		1	1		1					1		2			1	1		1	2			1	1						1	3
	positive_regulation_of_nuclear_receptor_transcription_coactivator_activity	COG5209	351	S		0.019	1	1	1			1	1	1	1	1						1			1						1		1				1			1					1		1
	rRNA_processing	KOG1963	351	S		8.62e-07	1	1	1		1	1	2	1	1	1	1	1	1	2		1	1	1		1	1	1			1		1	1	1	1	1	2											1
	cellular_response_to_DNA_damage_stimulus	KOG4328	350	H		0.014	1	1		1	2	2	1	2	1	1	1		2	2	1				1				1	2		1	2	2	1		2	2	1			2		1		1		1	1
	metallopeptidase_activity	COG1913	350	S		4.22e-22					3	2	1	1					2		1	3	1		3	2	1				4	1					2	1		1		1	1			2		4	6
	rna_polymerase_i-specific_transcription_initiation_factor	KOG2434	350	O		0.012	1	1	1	1	1	1	1	1	1	1	1	1	1	2		1			1				1		2		1		2	1	1			1	1			1	1			1	1
	SPFH_domain_/_Band_7_family	2CE87	350	S							4	9							2		3		1			1					4	2			3		2			1								2	1
		2C6EX	350	S		6.37e-09					2		1							1			1			2					2	1						2				2	1			1		1	2
	ADP-ribosylglycohydrolase	COG1397	349	O		1.13e-16						1							3		1	1			2	1	1		1	1	2						2		1	3		1		2		3	1		3
	cytidine_deaminase_activity	COG0295	349	F		2.49e-18	1	1	1	1	6	2		3	1	1	1	1	1			3		1	3						3	1	2				3	1							1	1	1		1
	ferrous_iron_binding	KOG3200	349	J		0.054	2		2	2	2	2		2	1			1	1		2	1	2		2	2	1				1	1					2	1				1					1	1
	N-acetyllactosamine_synthase_activity	KOG3916	349	S		1.81e-06	1	1	2	2	4	4	1	6	1				4	1	1	4			1	1			3	1	2			4			2	3			2	1		1	2		1		2
	oxidosqualene_cyclase_activity	COG5066	349	U		0.025	1			1	5	2	1		1	1	1	1	1		1	1		1			1	2	2	1	1	1						1			2	1			1	1			3
	Protein_of_unknown_function_(DUF2723)	28K3T	349	S		2.61e-05				1	3	2		2	1		1		2	1		1		2							1	2	1			2	3	10	2			9	4			1
	RNA_splicing	KOG2191	349	A		0.012	2	1	2	1	2	1	1	1	1	1	1	1	1			1		1		2							1	1			2	4		1		1						1	1
	U3_snoRNA_binding	COG5192	349	J		0.005		1	1	1	1	1	1	1	1	1	1	1	1	2	1	1	1	1	1	1	1	1			1	1	1				1	2	1		1	2		1		2		1	1
	Belongs_to_the_5-formyltetrahydrofolate_cyclo-ligase_family	COG0212	348	H		0.005	1		1	1	2		1		1	1	1		1	1	2		3			2	1	2		1	1		2			1	1	2				1		1		1		2	2
	dUTP_diphosphatase_activity	COG0756	348	F		0.000425				1			1		1	1											1			1						1		1	1			1
	iron_ion_transmembrane_transporter_activity	KOG2601	348	E		0.101					3	1		3	1	1	1		1	2		1	1	2	2	1			3	1		1		3	1	1	2	1			3		1				1	2
	metalloendopeptidase_activity	KOG3314	348	E		0.052	1	1	1	1	3	2	1	2	1	2	1	1	1	1	1				2			1			2	1	1	1	1		2	1	1			2	1	1			1
	phosphoenolpyruvate_carboxylase_activity	COG2352	348	C		3.36e-16	1	1	1	1	1	1	4	1	2	1	3	2	1	1	1		1	1		1										1	1	3				1						1	1
	WD40_repeats	KOG1188	348	S		2.67e-06	1	1	1	1	1	2	1	1	1	2	1	1				1			2	1			1	1				1			2			2		1	1	2				1	6
	mRNA_transport	KOG1874	346	S		0.000319	2	1	1	1	1	1	1	1	1	1	1	1	1		1			1	1	2		2	1		1		2		1	1	2	1	1		1			1		1		1	1
	cellular_response_to_paclitaxel	KOG2041	345	E		1.93e-06	1		1	2	1	1					1		1	1	1	1	1	1	1		1	1		1	2		1	1		1	2	1			1				2				1
	DNA_replication-independent_nucleosome_organization	COG5406	345	BKL		0.015	1	1		1	1	1	1	1	1	1	1	2	1		1				3	1	2	1		1	2		1	1		1	2	1	1	1		1						1
	ribosome_biogenesis	COG2007	345	J		0.00044	1	1	1	2	1	2	1	2	1		2	1	2		1	1	1	1	2	1	2	1	1		2			1			1	1			2	1					2	1	1
	structural_constituent_of_cell_wall	28JAF	345	S		0.029	3	2	4	3	3			3					1			1			1	1						1	1		1		3		1	2		1		1		1			4
	vesicle_docking	KOG0812	345	U		0.008	2	1	1	1	2	2	3	2	1	1	1	1			2		1	1	2	1		1			2						2	1								1
	Phytanoyl-CoA_dioxygenase_(PhyH)	2DZZ8	344	S		3.36e-18					1	2	2	1							1		1		1	2						1					1	1				1		2		1			1
	regulation_of_vesicle_fusion	KOG1092	344	T		0.256			1		1	1	1	1	1	1	1		1	1	1			1	1	2					1						1	1		1		1		1	2	1		2
	The_ARF-like_2_binding_protein_BART	2C07X	344	S		5.3e-21					4	6		2			1		2	4	2	1		1	3							2					3	1					1
		2EAT4	344	S		2.29e-27					4												2			3									2		1	1										1
		2E01P	344	S		4.47e-20	1	1	1	2			2					1		1						3							2		1			1								1		7	1
		2DZK8	344	S		1.23e-18					4				1							1				1				4							3							3		1	5	2	4
		2B32X	344	S																					1
	calcium-dependent_phospholipid_binding	KOG1013	343	I		3.47e-22								1			1						3			3									1			1		1				1	1			5	2
	Catalyzes_the_NADPH-dependent_formation_of_L-aspartate-_semialdehyde_(L-ASA)_by_the_reductive_dephosphorylation_of_L-_aspartyl-4-phosphate	COG0136	343	E		0.000115	1	1	2	1	1	3	1	2	1	1		1		1		1			5							2	1					2				2		1		1		2
	dihydrofolate_reductase_activity	COG0262	343	H		4.93e-06	1	1	1	1	2	1	1	1	1	1		2		1	1	1					1	1	1		2	1	1	1		1	1	1		1					1	1	1		1
	Methyltransferase_domain	2CYAC	343	S		1.47e-23													1					1	1	1						2				1											1	4
	Solute_carrier_family_4_(anion_exchanger),_member_1,_adaptor_protein	KOG1881	343	A		0.000209	1	1	1	1	2	1	2	1			2	1	2				1			1					1	1														1		1	1
	Domain_of_unknown_function_(DUF4457)	28JIY	342	S		1.17e-17						2		2			1		2	1	1	1			2	1	1				1	1				1	1	1		1		1		2				2	2
	protein_import_into_mitochondrial_matrix	KOG3277	342	S		5.3e-20	2	2	2	2	1	1	2		1		1	1		1			1	2									1			1		1				3	1					4
	transcription_factor_binding	KOG3374	342	S		0.012					4	1	2	1	1				1		1	1	1		1	2			1							2								1				3	1
	AAA_domain	28P3U	341	S		1.27e-17					1			1					1				1			1	1			2	1			1	1	1	3	2		1	3	1		1		1		1	2
	glutamate_reuptake	KOG4561	341	M		1e-09		1				2		1	4		1		2		1				2			1	1	1	2	1			1		1			2	1	1			1	2		1
	lipid_binding	KOG2056	341	T		7.48e-07	1	1	1	1	1	1	1		1	1	3				1		1		1	2	1	1		1							1				1		1					1	1
	lysine_biosynthetic_process_via_aminoadipic_acid	COG2091	341	H		1.51e-09	2	2	2	2		1	1		2	2	2	1	1	3	1		1	1	1						1	2	2	1		2	1	2			1	1				1		2	2
	ribosome-associated_ubiquitin-dependent_protein_catabolic_process	KOG2422	341	U		0.059	1		2	2	1	1	1	1	1	1	1	1	3	2	3				1	1		1				1	1	1	1	1	1	1				2	1	1			2	2	1
	SCF-dependent_proteasomal_ubiquitin-dependent_protein_catabolic_process	KOG0281	341	S		1.92e-16			1			2		4			1		1			3	1	1	3	1	2			1	3	1	2		1			4	1			3			2			2
	cilium_movement_involved_in_cell_motility	2C6EK	340	S		1.3e-12	1		1	1	1	1		1	1		1		1	1	1	1	1	3	1	1	2						1		1	1	4	2	1	1			2	1				2	1
	cytolysis	COG1346	340	M		3.03e-09	1	1	1				2		1			2					1			2							1		1	1		2	1	2								3	2
	DNA-directed_5'-3'_RNA_polymerase_activity	COG1761	340	K		4.1e-06	1		1	2	3	2	2		2	2		1	2	1					1			1			2							1				1			1			2
	exocyst_localization	COG5173	340	U		7.79e-23		1	1		1	1	4		1	1	3		1	1	1			1		1			1	1			1			1	2		1	3	1					1			4
	mitotic_chromosome_condensation	COG5098	340	D		6.37e-06	1	1	1	1	1	1	1	1	1	1	1	2	1	1		1		1	2	1	1	1	1	1	2		2	2		1	1	2		1		1					2	1	1
	phenylalanine-tRNA_ligase_activity	COG0072	340	J		0.759	2	1	1	1	1	1	1	1	1	1	1	1				1	1		1	1							1			1	1			2	2	1	1	2		1		2	1
	rRNA_processing	KOG1539	340	S		0.011	1	1	1	2	1	1	1	1	1	1	1	1	1	1		1			1	1	2	1			1		1		1	1	1			1		1		1			1	1	1
	DNA_binding	KOG2476	339	KLT		6.56e-05	1	1	1	2	1	1	1	1	1	1	1	1	1	1		1	1		1			1	2		1		2	1		1		3	1			1		1	1	1		1	1
	endocytosis	KOG2500	339	S		3.69e-07	1		1	1	1	1	1	1	2	1	1						1	1	2	1	1			1	2					1	1	1	1		1	1			1	1
	General_(non_sugar-specific)_component_of_the_phosphoenolpyruvate-dependent_sugar_phosphotransferase_system_(sugar_PTS)._This_major_carbohydrate_active-transport_system_catalyzes_the_phosphorylation_of_incoming_sugar_substrates_concomitantly_with_their_translocation_across_the_cell_membrane._Enzyme_I_transfers_the_phosphoryl_group_from_phosphoenolpyruvate_(PEP)_to_the_phosphoryl_carrier_protein_(…	COG1080	339	G		9.74e-25	2	2	2	2		2			1	2	1	3						2	1						1	1	1			1		1	2	2									2
	maturation_of_LSU-rRNA_from_tricistronic_rRNA_transcript_(SSU-rRNA,_5.8S_rRNA,_LSU-rRNA)	KOG1791	339	S		2.8e-17	2	1	1				2	1		1	1	3	2		2	1		1	1				1	1	1	1	1	1		2	1	1		1	1					1	1	1	1
	Catalyzes_the_NADPH-dependent_reduction_of_L-glutamate_5-phosphate_into_L-glutamate_5-semialdehyde_and_phosphate._The_product_spontaneously_undergoes_cyclization_to_form_1-pyrroline-5-_carboxylate	COG0014	338	E		5.22e-08	1	1	1	1	1	1	2	1	1	1	1	1	1			1			1	2					1		1	1	1		1	3	1			2		1		1	2	1	1
	clathrin-coated_pit_assembly	KOG0431	338	S		0.376	1	1	1	1	1	1	1	1	2	1	1	1	1		1	2		1							1		1				3	1		1	1								1
	sister_chromatid_cohesion	KOG1213	338	S		1.77e-10	1	2	2	1	1	1	1	1	2	1	2	1	1	1	1	1			1	1		1			1		1	2		2	2	1						1					1
		28KXE	338	S		0.036						1	1	1							1		1		2	1				2										2								1	1
	Lysine_methyltransferase	2E8GN	337	S		3.77e-17	1		1						1	1	1						5			7							1		2													4
	mannitol_2-dehydrogenase_activity	COG1593	337	G		0.006	2		2	2	1	2	1	2	1				1	3			1		2	1			1		1		2		1	1					1					2		1
	mitochondrial_gene_expression	COG0222	337	J		8.47e-07		1	2	2	2	1	3	2	2	1		1	1				1	1		1	2	1		1	1				1	1		2					1					2	1
	ribosomal_protein_import_into_nucleus	COG5215	337	U		0.00016	2	1	1	1	1	1	1	1	1	1	1	1	1		1	1	1	1	1	2	1		1		1	1	1	1		3	1	2	2		1								1
		28PIM	337	S		4.66e-07	2	1	1	2		1			1	1	1					1	1	3	1	3					1	1	2		1			2				1						1	1
	protein_serine/threonine_kinase_activity	KOG0605	336	T		0.007	1	1	1	1	1	1	1					1	1				1			1	6	1	1	1	1	1		1		1	2	2		1	1				1		1	2
		2BXY2	336	S		1.06e-08	1	1	1	1	5	2	3	2				1	1						1								1			1		2				4	1					1	1
	cell_division	KOG1858	335	S		0.000804	2	1	1	1	1	1	1	1	1	1	1	1	1		1	1		1	1	1	1				1	1	1		1	1	2	1		1		2						2	1
	Golgi_vesicle_docking	KOG0946	335	O		4.33e-10	2	2	1	1	1	2	1	1	1	1	1		1	2	1				1	1	1	1		1	1		1			1	1				1	1				1	1	1	2
	intracellular_protein_transport	COG5240	335	U		4.93e-11	1	1	1		2	1	1	1	1	1		1	1		1	1		2			1	1			2		3	1		1	3			1	1	2						1	1
	isopropylmalate_transmembrane_transporter_activity	KOG0755	335	U		3.99e-12	1	1	1	1	6	2		1				1			2		1		1	2					1				1				1		1		1			1		1	2
	Prolyl_4-hydroxylase_alpha_subunit_homologues.	28PIZ	335	C		3.75e-07	1	1	1	1	2	1			1		1	1	1	1		1				1										1	1	2		1								1	2
	regulation_of_SNARE_complex_assembly	KOG2066	335	S		2.46e-06	1	1	1	1		1	1	1	1		1	2	1	1	1	1		1	2		1				1	1	1				2			1	1							1	2
	tRNA_dimethylallyltransferase_activity	COG0324	335	J		2.23e-05	2	2	2	2	1	1	1	1	1	1		2	1	1				1	1						2	2	1	1		1										1		1	1
		28KFE	335	S		4.3e-21	1	2	1		1	1		1	1				1		2	2	1			3							2		1	1	1					2				1		1
	adenylate_cyclase_binding	KOG2675	334	S		0.007	1		2	1	1	2	1	1	1		1		2	1	2			1	3	2			1	2	1		1					7	1	1	1	4		3	1		1	1	2
	anaphase-promoting_complex-dependent_catabolic_process	COG5156	334	DO		2.42e-12	2	1	2	1	3	2	1	1	2	1	1	1	2		1				1						1		1			1	2	1	1		1				1
	Catalyzes_the_reversible_interconversion_of_isobutyryl-_CoA_and_n-butyryl-CoA,_using_radical_chemistry._Also_exhibits_GTPase_activity,_associated_with_its_G-protein_domain_(MeaI)_that_functions_as_a_chaperone_that_assists_cofactor_delivery_and_proper_holo-enzyme_assembly	COG1884	334	I		0.014					2	1	1	1					1	1	1	2	1	1	1				1		2	1				1	1		1		2	2					1	1
	Involved_in_the_regulation_of_the_intracellular_balance_of_NAD_and_NADP,_and_is_a_key_enzyme_in_the_biosynthesis_of_NADP._Catalyzes_specifically_the_phosphorylation_on_2'-hydroxyl_of_the_adenosine_moiety_of_NAD_to_yield_NADP	COG0061	334	H		1.07e-15	2	2	2	3	1	1	1	1	2	2	3	1	1		1		1		1						3		2	1	1	5	1	1		1					1				1
	methylated_histone_binding	COG5034	334	B		1.48e-05	2	1	2	2	3	1		2	1	2		1		1			1					4	1	5	2	2	1	4	1	2	2	1		1	3	1			3		2	2	1
	phosphodiesterase_I_activity	KOG2143	334	S		0.116			1	1	2	1	1	2	1	1	1	1	1	1		2		1	2	1			1		2		1				1	2				1	1	1				2	1
	Belongs_to_the_mitochondrial_carrier_(TC_2.A.29)_family	KOG0764	333	U		9.7e-05	1	1	1		2	1	1	1	2	1	3			1	1				1		2	1	2			1						1	1				1			1		2	1
	negative_regulation_of_protein_autoubiquitination	COG5179	333	K		5.41e-12	1	1	1	1	4	2	1	1	1	1	1	1		2	1	2		1		1		1	1				1	1		1	2				1		1	1		1			1
	protein_folding_in_endoplasmic_reticulum	KOG2103	333	L		0.004	1	1	1	1	2	1	2	1	1	1	1	1	2	2	1	1			2		1	1			2					1	1	1	1	1	1	1				1	1	1	1
	retrograde_transport,_endosome_to_Golgi	KOG2180	333	S		0.000285	1	1	1	1	1	1	1	1	1	1	1	1	1	1					2	1		1	1		1		1		1	1	1	2		1	2	2							1
	dna-directed_rna_polymerase	COG5108	332	K		0.047	1	1	1	1	1	1	1	1	1	1	1	2	2	1		1		1		1		1	1			1	1	1		1	1	1		1	1	1	1				1	1	1
	Glutamine_amidotransferase_of_anthranilate_synthase	COG0512	332	EH		0.072	1	1	1		1		1			1	1			1		1	1	1	2										1	1	1	1		2		1							1
	KIAA1430_homologue	2ANFN	332	S		8.14e-16					1	4		3	2				2	1	3	3			3	1	1				2						1	1				1						1	1
	photosynthesis	COG4337	332	NU		1.3e-11	1		2	1	1	1			1				1	3						1							1															4	1
	Belongs_to_the_class-II_pyridoxal-phosphate-dependent_aminotransferase_family._Histidinol-phosphate_aminotransferase_subfamily	COG0079	331	E		1.21e-05		1	1		2		1	1	1	1	1	1							1								1			1	2	3	1			1		1				3	4
	COG3476_Tryptophan-rich_sensory_protein_(mitochondrial_benzodiazepine_receptor_homolog)	COG3476	331	T		2.04e-34	1	1	1	1			3		1	1	1												1			1		1	1				1									1
	cytoskeletal_anchoring_at_plasma_membrane	KOG4261	331	O		1.07e-24					2	2		3					2			3			1	4		1	1	3	1			4			2				5			2	1		3	1	2
	dynein_intermediate_chain_binding	KOG4115	331	J		2.26e-06	1		1	2	2	2		4	2		2		1	2	1		1		2	1	2		1		2	2		3				2			1	1	1		6		1	2
	protein_C-terminal_leucine_carboxyl_O-methyltransferase_activity	KOG2918	331	S		4.43e-07	1	1	1	1	2		1	2	1	1	2	1			1				1		1	1	1	1	1				1	2	1	1			1	3	1				1		1
		28PFW	331	S		5.68e-13						2		2					1	2	1	2		1	2	1					1	1					1
	5'-tyrosyl-DNA_phosphodiesterase_activity	KOG2756	330	E		0.599	1	1	1	1		1	1	2				1	1		1	1			1				1		1	1					1					1		1	1	2	1		1
	Histone_methylation_protein_DOT1	2E5VX	330	S		7.92e-13					1		1		1					1			4			7									1			2	1	1								8
	ligase_activity	COG0145	330	EQ		4.41e-14	1	1	2	1	1		2		1	1	2	1	1					2			1	1			2		3	1	2	1	1	2		1	2				1	1	2		2
	notochord_cell_vacuolation	KOG2034	330	S		0.000174	2	1	1	1	1	1	1	1	1	1	1	1	1		1			1	1		1	2	1		2	1	2		1		1	2		1	1								1
	oxidoreductase_activity,_acting_on_a_sulfur_group_of_donors	KOG3160	330	K		0.000429					3			1		1	1		1						2			2		1							2	10	3	1	1	6		1	1
	smooth_muscle_cell_migration	KOG0296	330	IQ		0.139	1	1	1	1	2	2	1	3	1	1	1	1	1		1		1		1	1	1	1			2			1			1	2						1		1		1
	DNA_polymerase_binding	KOG4712	329	S		0.00056					1	2		1	2		1		1		1	2	1	2	2	1		1	2		2			1		1	1			1		1		1				1	1
	hippo_signaling	KOG0440	329	S		7.02e-05	1		1	1	6	2	1	2	1	1	1	1	2		1		1		2		1	2	1	2	1						3	1			3				3	1		1
	dynein_heavy_chain_binding	KOG4001	328	S		1.1e-13	1		1	1	2	2		3	1				1						2		2		3		2					1						1	1		2			1
	lipid_binding	2CMUG	328	S		8.28e-17	2		1		2		2	1	1	2	1			2		1											1			1		1				2
	regulation_of_vacuole_fusion,_non-autophagic	KOG2280	328	S		0.001			2		1	2	1	1	1	1	1	2	2		1	1			1		1	1	1						1	1	1	1						1				1	1
		2CME1	328	S		0.017	1		1	1	1	1		1	1		2		1		1		1	1		1			1	1	1	2		2	1	2	1	4	1	1	1	2				1		1	1
	mRNA_splicing,_via_spliceosome	KOG1806	327	Z		8.89e-05	1	1	1		1		1	2	1	1	1	1	1			1	1		2			1			1		1	2		2	1			1	1						2		1
	Phytanoyl-CoA_dioxygenase_(PhyH)	2CNC4	327	S		7.97e-08	1	1	1		1				1											1									1					4				1					10
	positive_regulation_of_nitrogen_compound_metabolic_process	KOG4562	327	S		0.028	1	1	1	1	4		3		1	1	1					1										5	1				4										1		1
	regulation_of_vesicle_fusion	KOG4436	327	S		1.52e-22		1			5	1	1	2	2	1			2	2	2	2		2	4		3	1	1	1	2				1	1	2				5		2		1	2
	rRNA_binding	COG0186	327	J		3.15e-06	1	2	1	3	2	1	2		2	4		3			2		1	1	1						1					1	1	1				1	1
	Methyltransferase_FkbM_domain	2D17Z	326	S		8.97e-16														4						2									1			1										4	1
	non-motile_cilium_assembly	KOG2933	326	Q		0.011	2	2	1	1	1	3		2	2	1	1		3		3	2	1	1	3		1			1			2	1		1			1	1	1	4	2	1		1			1
	Ring_finger	2ESW2	326	S								4		2					3	1	2	2			1	4					1							2		1		1		1					5
	wybutosine_biosynthetic_process	COG1590	326	S		5.24e-16	1	1	1	1	2	1	2		1		1	2	1	2				1									1			1	1						1						1
	DNA-directed_DNA_polymerase_activity	COG5214	325	L		6.76e-07	1	1	1	2	1	1	1	1		1	1	1			1		1	1		2			1	1	1				1	1	1	1			1							1	1
	Phytanoyl-CoA_dioxygenase_(PhyH)	2ES88	325	S		0.033	4	1	2	3	2	1		1	1		1	1	1			1			1	1							2			2	4	1				1				1		1
	subunit_of_the_gamma-secretase_complex,_an_endoprotease_complex_that_catalyzes_the_intramembrane_cleavage_of_integral_membrane_proteins_such_as_Notch_receptors	KOG2736	325	O		0.000173	1	1	1	1	4	1	1	2	1		1	1		1		1			2	2			1		1	1	1				3				1		1					1
	Tumor_susceptibility	KOG2391	325	O		0.701	1	1	1	1	2		1	1	1	1	1		1	1					1		1	1	1	1	1			3			2	3		1		2				1	1		2
		2BWNU	325	S		1.69e-07	2	1	2	1	1	3		1	1		1			2	1	1			1	2							2			1	1	3	1			1				1		1	1
	B-1_B_cell_differentiation	COG4249	324	S		4.25e-12		1			2	10		5	1	1					2	2								1	1						2	5		2		3	3			1		1	3
	unfolded_protein_binding	COG1382	324	O		2.07e-05	2	2	2		2	2	2	2	1	2		1					1		1	1		1	1	1			1		1		1	1	1		1	1
	Cellulase_(glycosyl_hydrolase_family_5)	29IWV	323	G		2.75e-17					6	2		2					1		1	1			1		1		2	1		1			1	1	4	2		1		1	2			4	2		1
	Cyclic_nucleotide-monophosphate_binding_domain	2DQI1	323	S		2.74e-05		1			2	1	1	1				1	1		1		1		1	2						2														1
	Galactose_oxidase,_central_domain	2CMFB	323	S		1.13e-24					2	1					1		3		2	2	1		1	1	2		1	2		1			1		2	1			2	1			1	2		1	2
	guanosine_tetraphosphate_metabolic_process	COG2357	323	S		1.24e-15					1		1							1			1			5						8					2			1						1			1
	mitochondrial_RNA_3'-end_processing	KOG0953	323	L		4.11e-06	1	1	1	1	2	1	1	1	1	1	1	1	1	2		1		1	1	1					2	1	1	1	1	1	1	2				1				1		1
	telomerase_RNA_reverse_transcriptase_activity	KOG1005	323	L		1.28e-07	2	1	2	1			1	1	1	1	1	1	1		1		1	1	1	1								1	1	1		2			1	1	1					1	1
	diphthine_methylesterase_activity	KOG0280	322	C		4.75e-06	1	1	1	1	1	1	1		1	1	1		1		1	1			1			1		2	1		1			1	1										1
	Phytanoyl-CoA_dioxygenase_(PhyH)	2C32W	322	S		7.74e-11					1	2	1	1											2	1					1						2											5	1
	rRNA_binding	COG0090	322	J		0.000482	2	2	2	1		1	1		1	2	2	1	1						1			1										2			1			1					1
	translation_initiation_factor_activity	KOG2072	322	J		0.031	1	1	1	1	1	1	1	1	1	1	1	1	1		1				1	1	2		1	1	1		1			1	1	1	1	2	1					1			1
	tRNA_export_from_nucleus	KOG2054	322	J		9.04e-09	1	1	1	1	1	1	1	1	2	1	2	1	1		1	1		1	2	1			1				1	1		2	1			1	1	1		1					1
	negative_regulation_of_endoplasmic_reticulum_calcium_ion_concentration	COG5543	321	S		5.99e-14	2	1	2	2	3	1	1	1	1	2	1	3	1		1	1	1	1	1			1	1		2			1		1	1	1	1	1	1	1							2
	protein_deubiquitination	KOG1887	321	S		1.71e-17	1		1	1					1		1						2			1	1				2
	signal_sequence_binding	COG1999	321	M		1.83e-05	1	1		1	1	1	1	1	1	1		1			1			1			1	1				1	1	1		1	1	2		1	1	1				1		1
	tryptophan_synthase_activity	COG0133	321	E		3.82e-06	2	1	1	1	1		1	1	1	1	1	1		1					2	1							3			1	1	2	1	1		2		1		1		2	1
	cilium_assembly	KOG4028	320	T		0.000224	2		1	2	1	2		2	1		2		1		1	1			3						2	1	1				1	1			1					1
	Methyltransferase_FkbM_domain	2CZCV	320	S		2e-16																				1						2					1							1				4
	Peptidyl-tRNA_hydrolase	COG1990	320	S		0.099	1	1	1	1	3	1	1	1	2	1	1	1							1		2	1		1	1						2	1				2					1		1
	PFAM_Prenyltransferase_squalene_oxidase	COG1657	320	I		0.311	1	1	1		1	1	1		1	1	1	1	1			1		1	1						1		2					2					1	1		1		1	1
	ROK_family	COG1940	320	GK		3.14e-06	1	1	1	1	3	1		1	1		1		1	1				4	1	1	1						1		1	1	2			1				1		1		1	1
	rRNA_processing	KOG3911	320	S		0.00021	1	1	1	1	2	1	1	1	1	1	1	1	1	1	1		1	1							1					1	1	1		2	1			1			1	1	1
	spliceosomal_complex_assembly	COG5181	320	A		8.67e-09	1	1	1	1	1	1	1	1	1	1	1	2							1			2			1	1	1	1			1	2	1	2	1				1			1	1
	thiol-dependent_ubiquitin-specific_protease_activity	KOG1415	320	E		0.228	1	1	1	1	3	2	1		1	1		1	2	1			1		1	2			2			1	1	2		1	1	2				4						2	1
	lipid_binding	COG3040	319	M		0.015					1	1	3	2					1					1			3		1	2	1	1				1	1				1				3	1
	wobble_position_uridine_ribose_methylation	COG0219	319	J		5.95e-08	3	2	3	3	1	3		2	1				1		2		2		1	2					1		1		1	1	3	1				1						4	2
		2E3UF	319	S		4.86e-21					2	1		2						2	1	1	2		3	2									1		1	1				1						2	1
		2CXIM	319	S		5.93e-17						1		1						2						1		2	4	3		1		2	1		2		2		3	1		2				2
		29NP2	319	S		2.49e-06	1		1	1	1	1	2	1	2					1		1			1	1											1											1
		28U2G	319	S							4															2						1			2		2	1				1		2					6
	enzyme_binding	KOG0772	318	L		0.013	1	1	1	1	2	1	1	1	1	1	1	1	1		1	1	1			1		1	1	1	1					1	1	2	1			2					1	1
	ribosomal_large_subunit_biogenesis	KOG2785	318	S		0.007	2	1	2	2	1	1	1	2	2	1	2			1	1		1		1			1					1		1	2	1	1			1	1	1					1	1
	spindle_assembly_checkpoint	KOG4674	318	S		6.4e-10	1	1	1	1	1	1	1	2	1	1	1	1	1			1	1	2	1	1		2			2					1	1	1		1	1					1			1
	eukaryotic_translation_initiation_factor_2_complex_assembly	KOG2983	317	S		0.018	1	1	1	1	1	1	1	1	1	1	1	1				1	1		2						1	1	1				4	1			1	1	2			1		1
	mature_ribosome_assembly	COG1500	317	J		0.081	1	1	1	1	3	2	1	1	1	1	1	1		1	1			1	1			1	1		1	1		1		1	1	1		1	1							1
	N-terminal_peptidyl-methionine_acetylation	KOG1156	317	S		6.67e-06	1	1	1	1	1	1	1	1		1	1	2	1	2	1	1				1	2	1		1	2		1	1	1	1				1	1	1				1		1
	phosphopantetheine_binding	COG3882	317	Q		7.12e-31						1		2					1	1	1	1	1		3	3					1				1		2	1				1						2
	proton-transporting_ATP_synthase_activity,_rotational_mechanism	COG0224	317	C		7.41e-18		1	2	1	1	1	2		2	2	1	1			1			1	1		1	1			1		1					1				2						1
	ubiquitinyl_hydrolase_activity	KOG1864	317	O		1.29e-06	1	1	1	1	4	3		3	1	1	1	1	2		2	2			4		1		1	2	4			5	1	1	3	1			2	2	1	1	1		2	1
	microtubule_polymerization	KOG4070	316	J		8.34e-15	2	1	2	1	4	2		1			2				1			1	2	1	3	1	1		2			1		1	3			1	3		1		2				5
	mitochondrial_DNA_replication	28JNI	316	S		0.00013	1	1	1	1	2	1	1	1	1	1	1	1						1	1	2							1			1		2	1			2			6	1		1	1
	negative_regulation_of_centriole-centriole_cohesion	KOG1826	316	J		7.08e-19					1	1		3					3		1	1			1	1	5										1	3			2	3	1	1					1
	Sertoli_cell_development	2CMSZ	316	S		3.5e-27					3			2						1		1		1	1	1				1	1			1	2		1	4	2	2	1	3				1	1	1	5
		2C4R1	316	S									2										1			4									1													7
	CTP_synthase_activity	COG0504	315	F		1.56e-06	1	1	2		1	1	1	1	1	1	1	1	1	1	1			1		1					1	1	1	1		1	1	2	1	1	1								1
	regulation_of_protein_catabolic_process	COG5116	315	O		0.004	1	1	1	1	1	1	1	1	1	3	1	1	1		1			1	2		1				1		1			1	1	1			1					1			1
	retrograde_transport,_endosome_to_Golgi	KOG1822	315	Q		4.05e-08	1	1	1	2	1	1	1		1	3	1	1	1		1	1			1			1	1	2			1	2			1	2		1	3	1	1	1		1	3	1	1
		28HHB	315	S		5.46e-11	1		1	1	1		1	1	1					1			1		1	1									2	1							1					4
	Belongs_to_the_peptidase_S1B_family	COG3591	314	E		3.85e-07					1		3			1								3											1					1								1	2
	belongs_to_the_thioredoxin_family	COG3118	314	O		7.27e-11					1	1		1			1		2	1				1	1	1					1	2						1		1						1		1	1
	fumarate_hydratase_activity	COG0114	314	C		1.45e-07	3	2	2	2	1	1	1	1	1	1	2	2		1			1	1		1	1		1		2									1	1			1					1
	Golgi_to_vacuole_transport	KOG1961	314	O		0.01	1	1	1	1	2	1	2	1	1	1	1	1	2	1		1			1	1	1	1		1						1	2	1	1	1	2	1						1
	Phosphatase	COG3211	314	O		3.98e-07	1						2				1			1																		4	1			1							2
	prephenate_dehydrogenase_(NADP+)_activity	COG0287	314	E		6.31e-06	1	1		1	1		2	1	1	1	1	1				1		1		1									1											1		1
	proline_dehydrogenase_activity	COG0506	314	E		0.001		1			1	1		2	1	1	1		1	2		2	2		2	2						1		1		1	2	2			1	1	1	1		1		1
	small-subunit_processome_assembly	KOG0110	314	S		0.002	1	1	1	1	1	1	1	1	1	1	2	1	1	1		1		1	1	1	1							1		1		1	1	1	1	1	1						1
	TLD	2E2SS	314	S		6.74e-06					1																					1						3	1			1							5
		2CF0B	314	S			1		1	1			2		1		1	1		1			2			2						1	1					1				1						2
	GHMP_kinase	COG2605	313	G		0.098	1	1	1	1	2	1	1	1						1		1		1	1	1			1		1	1					1	1		1							1		1
	glutamate-cysteine_ligase_activity	KOG3754	313	K		3.29e-10					1		1	1					1	2		1	2	2	1	1		1		1					1		1	2			1	1	1		1	2			1
	protein_methyltransferase_activity	COG2242	313	H		1.75e-17				1	1			1	1				1				2	1		1						1			1		1					1		1		1		1
	protein_serine/threonine_kinase_activity	KOG0584	313	S		1.5e-08	1	2	1	1	1	1	2	2	1	2	2	1	1		1	1		1	3		3				3		1	2				1	1		1		1			1			1
	Transmembrane_amino_acid_transporter_protein	KOG3832	313	S		8.68e-08						1		2	1		1		1	1	1			3	2	2	4		1	1	5			1	1		1			1	2	1	2		1		1	2	2
	ubiquitin-like_protein_transferase_activity	KOG2164	313	S		0.000992	1	1	2	2	1	1		2	1	1	1		1		1	2		1	1		1	1	1		2		1			1	1	1		1	1				1				1
		29N8G	313	S		3.56e-13					3				1					2			1			2									1													3
	3'-tyrosyl-DNA_phosphodiesterase_activity	KOG2031	312	V		0.000154	1		1	1	1	1	1		2		1					1			1	1	1		1	1	1	1	1		1				1			1	1	1				1
	ankyrin_repeats	2C0FJ	312	S							1		10											1
	phosphatidylinositol-4,5-bisphosphate_5-phosphatase_activity	KOG1719	312	S		3.5e-14					2		1	1					2		1			1	1				1	2				2	2	1		2	1			1				1		1
	quinone_binding	COG4243	312	S		5.06e-39	3	2	2	1			2		2	1	1	1					1	1		2							1		1							2						1
	dol-P-Man:Man(5)GlcNAc(2)-PP-Dol_alpha-1,3-mannosyltransferase_activity	KOG2762	311	M		0.000645	1	1	1	1	1	2	1	1	1	1	1	1	2		2				2	1			1							1		1				1	1	1		1		1
	endosomal_vesicle_fusion	KOG2079	311	S		0.277		1	1		1	2	2	2	1	1	1	2			1	1	1	1	1	2	1	1		2	2					1	1	1						1				1	2
	mRNA_3'-splice_site_recognition	KOG0007	311	A		0.004	2	1	1	1	2	1	1	1	1	1	1				1				1		1		1	1	1		1	1			1	4	2		1		1		1
	N-acetylglucosaminylinositol_deacetylase_activity	COG2120	311	S		0.481	1	1	1	1	4	3	1	2	1			1	1		2		1				1	1		1	1	1	1		1		1	1				1					1		1
	negative_regulation_of_cell_proliferation	28IDE	311	S		4.29e-08	2		1	1	1	1		1			1		2		2	1		1	2	2					1		1		1	1	2	2		1		1	1					1	1
	PFAM_Rhodopsin	COG5524	311	S		1.73e-07						1							1																			15	1			14		1
	ubiquitin-dependent_protein_catabolic_process	COG5100	311	Y		0.34	1	1	1	1	1	2	1	2	1	1	1		2		1		1	1	2	1		1	1		1						1		1		1		1					1	1
		2BVII	311	S		4.3e-09	1		1		1	2		1		2			2	1		3		1	1	1					2	1						2				2	2	1				1
	ATP-dependent_RNA_helicase_activity	KOG0341	310	L		0.186	1		1	1	1	2	2	1		1	1	1	1	1	1		1	1	1			1			1			1		1	1	1						1				1	1
	Belongs_to_the_nucleosome_assembly_protein_(NAP)_family	KOG1507	310	Z		0.046	1	1		1	1	1	1		1	1	1						1		1	1	1		1		1		1	1	1		1	1		1	1			1	2				1
	DNA_topoisomerase_(ATP-hydrolyzing)_activator_activity	COG5229	310	BD		0.000115	1	1	1	1	1	1	1	1	1	1	1	2	1			1			1	1			1		1		1			1	1	2				1		2				1	1
	histone_monoubiquitination	KOG0978	310	A		3.84e-09	2	1	1	1	1		2		1	1		2					1		1	1		1	1	2	1			1	1			1		1						1		2	1
	nuclear-transcribed_mRNA_catabolic_process,_nonsense-mediated_decay	KOG2051	310	S		1.05e-07	1	1	1	1	1	1	1	1	1	1	1	1		1	1	1			1			1	2	2					1	1	1	2		1			1				2	1	2
	positive_regulation_of_protein_localization_to_cilium	2BXFH	310	S		2.92e-16	1	1	1		2	2		2			1		2	1	2				3		1				1	2	1		1	1	2	1			1		1		1	1			1
		2CZIU	310	S		8.94e-12						1	2	1						1			2			2						2									2							1
	Component_of_the_eukaryotic_translation_initiation_factor_3_(eIF-3)_complex,_which_is_involved_in_protein_synthesis_of_a_specialized_repertoire_of_mRNAs_and,_together_with_other_initiation_factors,_stimulates_binding_of_mRNA_and_methionyl-tRNAi_to_the_40S_ribosome._The_eIF-3_complex_specifically_targets_and_initiates_translation_of_a_subset_of_mRNAs_involved_in_cell_proliferation	KOG1076	309	J		0.033	1	1	1	1	1	1	1	1	1	1	1	1	1	1	2		1	1	1	1	2				1	1					2			1	1			2
	cytoplasmic_translational_termination	COG0233	309	J		5.6e-15	2	2	2	1	1		2		2		2	1		1			1			1						1	2			2	1	1
	DNA_primase_activity	COG2219	309	L		0.000417	2	1	2	2	2	1	1		1	1	1	2	1	1	1				1	1	1				1					1		1		1				1	1	1	1
	F5/8_type_C_domain	2CMMP	309	S		2.02e-08					3	1		1								1			2	2			1			1			1			2	1	2		1				2		1	6
	mRNA_splicing,_via_spliceosome	KOG0282	309	S		4.89e-07	2	1	1	1	1		1	1	2	3	2	1	1	1	1		1		1						1		1			2	1			1	1	1						1	1
	regulation_of_vesicle_fusion	KOG1093	309	S		3.21e-14	1		1		1	5		3			2		2		3	2		1	2	1	1	2	1		2			1		1	1	4		2	1		1		1			1
		2D3VF	309	S		1.44e-23							3							2															1													1
		29ENS	309	S			2	1	2	2			3		1		1	1		1						2							1			2		2				2						1
	asparaginase	COG1446	308	E		6.94e-09					4	1		1	1		1		1	1				2	1	1			1	1	1	1				1	3	3				2		1		1	1		2
	DUF218_domain	2C8MV	308	S		2.39e-13	1	1	1	1	1	1	1	1	2	1	1	1	1		1	1	1			1				2							1	2				1						3
	GDP-mannose_4,6-dehydratase_activity	COG1089	308	M		0.514	1	1	1	1	1	1	1	1				1							2								1				1	2						1	1		1
	heterochromatin_maintenance	KOG1274	308	S		1.68e-06	1	1	1	1	1		1	1	1	1	1	1	1	1	1		1	1	1	1		1	1		1		1			1	1	2		1	1								1
	homolog_subfamily_C_member	KOG1150	308	O		0.121	1	1	1	1	1	2	2		1	2	1	1	1		1	1		1	2	1					1		1		1		1	1				1						2	1
	intra-Golgi_vesicle-mediated_transport	KOG3758	308	S		0.003	2	1	1	1	2	1	1	1	1	1		1	1	1	1	1						2	1		1	1				1	2	1									1	1	1
	negative_regulation_of_TOR_signaling	KOG3572	308	S		0.000408					1	1	1	1					2		1	1		2	2	2		1	1		1				1		2				1		2	2				1
	neuron_death_in_response_to_oxidative_stress	COG1864	308	F		0.85	1	1			2	1	1	2	2	1	1	2	2			1		1	2	1		1						1		1	3					1
	pterin-4-alpha-carbinolamine_dehydratase	COG2154	308	H		1.8e-10	1	1	1	1	1	2	2	2	1			1	2		1	1	1	1	1							1								2		2	1				1		2
	DNA_topoisomerase_type_I_activity	COG3569	307	L		0.123	1	1	1	1	1	1	1	1	1	1	1	1	1					1	1	1		1			1		1	1			1	1			1	2			1			1	1
	Golgi_vesicle_prefusion_complex_stabilization	KOG0412	307	S		0.109		1	2		2	2	1	2	1	1	1	1	1			1			2	2		1			2	1		1		1		2				1						2	2
	mitochondrial_transport	KOG0761	307	U		2.32e-05	1	1	1	1	2	1	1	1	1	1	1	1	1	1					1			1			1	1		1	1	1	1	1					1					2	1
	response_to_heat	COG0730	307	S		1.7e-12					2			1				1		2		1		1	2	2					1		1				2	1		1		1	2	1		1		3	1
		2BW3M	307	S		1.12e-27					4			1						1		1									1	2	1		2		2		1	1		2						4
		2F47Q	307	S		4.57e-18							1										2			4																						6
		2BZS4	307	S		5.51e-18	1	1	1	1	2									3			2			2											2	1		2		2						2	4
		28PN9	307	S		1.96e-08	2		2	2					2					1			1		1	1						1	1			1												2
		28PF8	307	S		0.000205					2	3	3	2						2	1		1		1	2						1					3						1			2		2	2
	chromatin_disassembly	KOG0302	306	K		0.601	1	1	1	1	2	1	1	1	1	1	1		1	1			1		1			1		1	1		2	1		1	1	1		1		3						2
	Cyclophilin_type_peptidyl-prolyl_cis-trans_isomerase/CLD	28IK0	306	S		4.95e-30	2	2	2	1	1				2	1							3			2						1	2		2		1									1		1
	inositol_phosphate_biosynthetic_process	KOG1620	306	G		7.99e-05	1	2	1	1	1	2	1	1	1	1		1	2		2			1		1			3	1	2			1	1		1	1			4	1	1		3	1			1
	mitochondrial_genome_maintenance	COG0203	306	J		1.56e-06	2	2		1		1	1	1	2	2		2	1						1	1		1									1	2		1		1							1
	RNA_processing	KOG0127	306	K		0.004	1	1	1	1	2	1	1	1	1	1	1		1		1	1	1		1	1	1	1		1	1						1	1		1	1	1		1				2	1
		2C0FG	306	S		1.89e-20	1	1	1	2	2			1	1							1	2		2	2							1													2		2	1
		2AK91	306	S		1.77e-07	1			1	2	2	1	1	1				1		1	1	1	1	2	1						1			1		2			1						1		1
		2BVHF	306	S		0.649	1	1	1	1	2	2	2	1	2		1	1	1						1	1						1	2		1	2	1											1
		2F1QT	306	S							5																			1							4			1				1					10
	Catalyzes_the_oxidative_decarboxylation_of_6-_phosphogluconate_to_ribulose_5-phosphate_and_CO(2),_with_concomitant_reduction_of_NADP_to_NADPH	COG0362	305	G		4.52e-06	1	1	1	1	1		1		1	1		2	1		1	1		1				1													1		1	1	2		1	1	2
	negative_regulation_of_leaf_senescence	2C4RN	305	K		1.73e-35	1	1	2	2	1	1	3		4		1	2							1								2															4
	polygalacturonate_4-alpha-galacturonosyltransferase_activity	2BYJN	305	M		1.21e-14														2			2			2									1	3												2
	protein_transport	KOG0997	305	S		3.65e-05	1	1	1	1	1	1	1		1	1	1		1	2					1	1			1								1	2				1	1	1		1		1	2
	Transglutaminase-like_superfamily	COG2912	305	P		9.52e-06	2	1	2	2	2	2	1	2	1			1					1	1	2	1			1			1	1					1						1		1			2
	5'-flap_endonuclease_activity	KOG3005	304	L		8.05e-05	1	1	1	1		1	3	2	1	1	1			1		1			2					1			1			1					1	1	1			1
	amidohydrolase	COG2159	304	E		4.38e-10					1	1		1								1	3		1	2					2	1					2			1			1			2		2	1
	circadian_sleep/wake_cycle,_non-REM_sleep	KOG4350	304	S		5.04e-07					1		1	1													1		3		1			3				2	1	1	3	7	2	1	3		1		1
	DNA_replication-independent_nucleosome_assembly	KOG0973	304	K		0.002	1	1	1	1	2	1	1	1	1	1	1	1	1		1		1		1	1	1	1	1			1	1	1		1	1	1					2					2	1
	gene_silencing_by_RNA	KOG1041	304	K		2.17e-14			1				1		1		1							1		1		2	4	2			1	2							6						1	2	1
	Glutathione_S-transferase,_N-terminal_domain	28NCX	304	S		4.51e-21	1	2	1	2	1	2	1	1	1	1	1	1	2	1	1				1	1												2	1			4				2
	unsaturated_chondroitin_disaccharide_hydrolase_activity	COG4225	304	S		9.13e-16					12	1		1						1					1							1					4			2				3					4
	ATPases_associated_with_a_variety_of_cellular_activities	COG3854	303	S		8.25e-08	2	2	2	2	2	2			1	2	1	2	1		1				1								1			1	1	2	1			3				1			1
	mitotic_DNA_replication_preinitiation_complex_assembly	KOG2475	303	S		5.57e-09	1	1	1	1	2	1	1	1	1	1	2	1	1						1	1	1		2	1	1		1			1	1	3		1	1							1	1
	peptidyl-arginine_methylation,_to_symmetrical-dimethyl_arginine	KOG0822	303	J		2.79e-06	1	1	1	1	1	1	1	1	1	1	1	2			1	1				1			3		1					1				1									1
	regulation_of_alternative_mRNA_splicing,_via_spliceosome	KOG0275	303	S		0.269	1	1	2		1	1	1	1	2	1	1	1	1	1	1				1	1		1	1		1		1			1	1	1				2	1		1		1
	snoRNA_binding	KOG2147	303	S		1.14e-05	1	1	1	1	1	1	1	1	1	1	1	1	1		1				1						2		2			1	1			1	1	3
		2DT0V	303	S		2.21e-16					1	1												1								2			1	1	2							1
	Bestrophin,_RFP-TM,_chloride_channel	2D0H9	302	S		2.14e-11	1		1														2			4							1		1			1	1			2				3		2	3
	protein_ubiquitination	2CMP5	302	S		0.028	1		1	1			1	3	1							3											1			1			1
	pseudouridylate_synthase_activity	COG2313	302	Q		4.51e-09	2	2	2	2	1	1	1	1	2	2	2	2	1					1	1	1	1		1		1	1	2		1		1			1				1		1		1
	arabinan_catabolic_process	28JQD	301	M		8.06e-19					8	2			2				1	3		1										1					1											1	6
	coenzyme_F420_binding	COG0748	301	P		1.46e-13	2	2	3	2	1		1		2	2	2	2	1				2									1	2		1		1	2		1		1						1	1
	DNA_replication_origin_binding	COG5575	301	L		0.267	1	1	1	1	1	1	1	1	1	1	1	1	1	5			1	1	2	2				1	1		1			1		2						1					1
	intraciliary_retrograde_transport	28HZH	301	S		0.044	1		1	1	2	1		1			1		1		1		1		1	1	3				1			1		1	2	2	2			1						2	1
	Serine/threonine_phosphatases,_family_2C,_catalytic_domain	2E2NX	301	S							1	1		1					1		1		1	1	1	3																	1					5
	signaling_receptor_binding	KOG2579	301	M		6.92e-16					8			6					1		1	7			8			2		1	1			1	1		4		1	2	3			1	5		3	2
	SNAP_receptor_activity	COG5074	301	U		1.53e-11	2	1	1	1	1	1	1	1	2	1	2	1	1				1							2	1		1	1		1		2			2		1				3		3
		2CXVF	301	S		1.11e-08			2	1	1	2		2	1		1			1	1				2	1					1		2			1	1	2				2		1
		28RT2	301	S		1.21e-05					2	1	1	1									1			1	1								1		1			1			1	2					6
	Alanine_racemase,_N-terminal_domain	COG3616	300	E		5.4e-13					4	1	1		1					1		1			1	1						1					3	2			1	1			1			1	3
	ammonium_transmembrane_transporter_activity	KOG3796	300	U		1.08e-12					2	2		2					2		1	1		1		1			1	2	2			1			1	5	2		4	1	1		1	3	1	1	1
	Belongs_to_the_bacterial_ribosomal_protein_bL28_family	COG0227	300	J		5.9e-13		2	2	1	1	1	1	1	2	1	1	1			1				1							1	1				1	2
	DNA_metabolic_process	COG5235	300	L		0.004	1	2	1	2	1	2	1	2	2	1	2						2		1				1				1		1	1	1	2			1	1	2		1			1	1
	double-strand_break_repair_via_nonhomologous_end_joining	KOG2326	300	L		0.134	1	1	1	1	1	1	1	1	1	1	1	1	1		1				1	1		1	2				1		1		1				1		2	1			1		1
	exo-alpha-(2->8)-sialidase_activity	28K1D	300	S		1.04e-19					5	1		1					1	1	1					1										1	2			2			1	1					6
	glycylpeptide_N-tetradecanoyltransferase_activity	COG5092	300	I		0.001	1	1	1	1	1	1	1	1	1	1	1	1		1		1	1		2	1	2					2									1		1			2
	mRNA_splicing,_via_spliceosome	KOG2769	300	S		0.008	1	1	1	1	1	1	1	1	2	1	2	1	2	1	1		1		1			1	1		2	1		1		1		1	1		2			1		1	1
	protein_kinase_activity	KOG2345	300	G		2.54e-07	1		1	2	4		2	3		1					1	2	1		3			2	1		3	1					1				1				1
	protein-arginine_N5-methyltransferase_activity	KOG1709	300	J		0.000326	1	1	1		1	1	1	2	1	1		1	1	2	1				1	1						2					1											1
	radical_SAM_domain_protein	COG0731	300	C		0.000748	1	1	1	1	1	1	1	1	1		1	1	1		1	1			1	1					1					1	1	1		1	2	2				1		1
	regulation_of_SNARE_complex_assembly	KOG2114	300	S		5.66e-07					3	1	1	3	1	1	1		2	1	3	1	1		1			1			1	1				1		1						1			1		2
	tRNA_2-selenouridine_synthase_activity	COG2603	300	S		0.003	2	2	2	2		2		1	1			1	1	1	3		1		4							1	1			1	1	2			2	1			2	1		2	1
		2CMCB	300	S		1.91e-32								1								1	1			2													1		1							5
		2AP7M	300	S		1.46e-10	1				1	1	1		1				1	1	1			1		1						1	1									2						2
		2EPSN	300	S							3																										3			1									4
	cell_cycle	KOG0974	299	C		9.2e-08	1	1	1		1	1	2	1	1	1	2		1	1	1	1		1	1					1			1			1	2			1	1	1		1				1
	protein_ubiquitination	KOG1777	299	G		8.07e-26		1		1				1	1											3										1	1	12	2			6						3
	Rac_GTPase_binding	KOG0578	299	F		2.22e-12					1			1			1		1		1				1		4	1		2	1		1	2		1	1	6	1		3	3	1				2
		2CZD5	299	S									2										2			3									1			1	1									5
	mRNA_polyadenylation	KOG1895	298	S		2.54e-08	2	1	1	1	1	1	2	1	1	1	1	1		2				1	1	1		1		2	1			1		1	1	1	1		2						3	1	1
	N-terminal_peptidyl-methionine_acetylation	KOG2053	298	L		1.02e-05	1	1	1	1	1	1	1	1	1	1	1		1	1	1	1		1	1			2		2	1	1	2	1		1	1	1				2						1	1
	protein_localization_to_ciliary_transition_zone	KOG3639	298	S		0.032	1		1	1	1	1		2			1		2		2	2		1	4		2		1		2		1			1	1				2	2				1	1	1	1
	selenide,_water_dikinase_activity	COG0709	298	E		0.087	1	1	1	1	1	1	1	1	1	1	1	2	1	1				1	2	1	2	1	1				1			1		1			2		1				1	1	1
	U3_snoRNA_binding	COG5177	298	S		4.15e-08	1	1	1		1	1	2	1	1	1	1	1	1	1	1	1			2		1			1		1	1	1		1	2	3		1		2	2	1		1	1	1	1
	Vacuolar_protein_sorting-associated_protein	KOG2115	298	L		0.003	1	1	1	2	1	1	1	1	1		1	1			1	1			1			1		1	2		1			1	1	1		1	1		1					1
		2C124	298	S		8.08e-13			1				3	1			1			1		2		1	1										2	1		5				2
	integral_membrane_protein	COG0762	297	D			3	2		3			2		3	2	3	3		1				1												2		1	1			2						1
	pilus_organization	COG3204	297	L		8.72e-10					2				2		1						1				1												1	1						1		1	7
	protein_deneddylation	KOG0686	297	O		1.72e-06	1	1	1	1	1	1	1	1	1	1	1	1	1	1		1	1	1	1	1		1		1	1	1						1	1	1	1				1			1	3
	rRNA_processing	KOG0310	297	J		0.000675	1	1	1	1	1		1	1	1	1	1	1				1	1		1	1		1	1		1			1	1		2	1		1	1						1		1
		2DVCF	297	S		4.79e-06					2		2	1						3					1							1
		2BSKD	297	S																			1			1									1											1		1	1
		COG3012	297	S			2	2	2	1						1		1		1		1		1												1		3										1
	2',3'-cyclic-nucleotide_3'-phosphodiesterase_activity	KOG2401	296	O		2.04e-05	2	1	2	2	4			1		1	1	1			1				2				1		2	1	1			2		1			2	2		1	1	1
	Catalyzes_the_reductive_methylation_of_2'-deoxyuridine-_5'-monophosphate_(dUMP)_to_2'-deoxythymidine-5'-monophosphate_(dTMP)_while_utilizing_5,10-methylenetetrahydrofolate_(mTHF)_as_the_methyl_donor_and_reductant_in_the_reaction,_yielding_dihydrofolate_(DHF)_as_a_by-product._This_enzymatic_reaction_provides_an_intracellular_de_novo_source_of_dTMP,_an_essential_precursor_for_DNA_biosynthesis	COG0207	296	F		0.156	1	1	1	1	1	1	2	1	1	1		2			1	1					1	1		1	2		1	1		1	1	1		1						1			1
	DNA-directed_DNA_polymerase_activity	KOG1926	296	S		1.67e-08	1	1	1	1	1	1	1	1		2	1	1	1	1		1		2	1	1			1				1	1		1	1	2		1	1	1	2	1		2	1	1
	translation_release_factor_activity	COG1186	296	J		0.017	1	1		1	2		1		2	1		1	2							1						2	1			1	2	1	1		1	1			2			1
	cilium_movement_involved_in_cell_motility	28NU0	295	S		0.004	1		1	2	1	1		1			1		1		1	2	1	1							1		3			1	1	1		1		2		1		1		1
	polynucleotide_5'-hydroxyl-kinase_activity	COG1341	295	S		0.021	1	1	1		1	1	1	1	1	1	1	1	1	2		1	1	2	2			1	1					1			1	2
	ribosomal_large_subunit_export_from_nucleus	KOG2229	295	S		2.75e-08	1	1	1	1	1	1	1	1	1	1	1		1	1					1		2			1	1	2	1			1	1	2			1	3	1					1
	RNA_N6-methyladenosine_dioxygenase_activity	28IRR	295	S		0.145	1	1	1	2	2	1	2	1					1				1	1								1	1				2	1					1
		2E3MB	295	S		4.52e-16					3	2		3					1	1	1	5			2	1					1					1	2			2						1		2	2
		2EQX0	295	S		7.96e-16					1				7		3	6					1			1									1	3												3
	DREV_methyltransferase	KOG3987	294	S		2.63e-16	1	1	1	1	3	2		1	1			1	1	1	2				1	2		1		1	1				2		2	1				1				2			1
	electron_transfer_activity	COG3474	294	C		0.000587				1	1				1	1	1		1	2	2	1	1			1	1			1	1	1		1					1		1				1	1		2	3
	Golgi_organization	KOG2307	294	S		1.71e-10	1	1	1	2	1	2	1	1	1	1	1	1	2	1				1	1											1	1	1			1	1		1		1		1	1
	MAP_kinase_kinase_kinase_kinase_activity	KOG0201	294	T		1.47e-08	1	1	1	1	1	1		2	1		1	1	1	1	1		1		3		2						1		1		2										1		1
	Mpv17_/_PMP22_family	29R50	294	S		3.21e-12	1	1	1	1	1								2				2			4					3	1														1		1	1
	Nucleotide-diphospho-sugar_transferase	2CPXH	294	S		1.31e-14							2							1				3
	prostaglandin-E_synthase_activity	KOG3158	294	K		1.23e-09	1		1	1	1		1	1	1								1		1		1		1	1							1	1			2					1		1
	protein_serine/threonine_kinase_activity	KOG1151	294	H		0.052	1	1	1	1	1	1	1	1		2		1	1	1	1			2	1	2	1	1			1	1	1	1			1	3		1	2	1	1	1			1		1
	rRNA_processing	KOG0650	294	J		0.173	2	1	1		1	1	1	1	1	1	1	1	1	1	1				1		1			1						1	1					3	1	1					1
	translation_release_factor_activity	COG1503	294	J		0.032	1	1	1	1	1		2	1	1	1	1	2	1					1		1	2	1			1		1					1				1	1					1	2
		2F23Z	294	S		1.94e-10					1		1	2						2		1	1		2	1				1		1			1		1	1	2	1				1			1	1	2
	endopeptidase_inhibitor_activity	COG5644	293	H		0.001	1	1	1	1	2	1	1	1	1	1	1	1	1				1		1				1		1	1				1	1											1	1
	FHA_domain_binding	KOG2043	293	DO		7.69e-05	2	2	2	3	1		1	1	2	1	1	1						3	1			1	1	3		1						4	1	1	2	1	1				2	1	1
	histone_H2A_acetylation	KOG3001	293	K		6.59e-11	1	1	1	1	2	1	2		2		1	2					1			1		2	1		2	1	1	2	1		1	3			2			1	1				1
	maturation_of_SSU-rRNA_from_tricistronic_rRNA_transcript_(SSU-rRNA,_5.8S_rRNA,_LSU-rRNA)	KOG1272	293	S		0.01	1	1	1	2	1	1	1	1	1	1			1	1	2		1		1	1						1	1	1		1		1		1	1	1		1				2	1
	carbohydrate_binding	KOG4729	292	O		1.13e-08		1	1		3			1			1					1	1		1			2	2	4		1		11			2	1	2		9	1		1	2	1			8
	Complex_I_intermediate-associated_protein_30_(CIA30)	2D26H	292	S		6.49e-19					1			1							1		1		2	1											1	1				1						2
	diguanylate_cyclase_activity	COG3448	292	T		0.000234					3	1							1				2		2	1											1	5				4						5
	phospholipase_activity	KOG2308	292	S		3.25e-10					1	1	2		1	1										1		1		1	1			1				3			1	3	1				2	2
	process_utilizing_autophagic_mechanism	KOG2173	292	U		7.74e-06	1	1	1	1	2	1	1	1	1		1	1	1				1	1	1	1		1	1	1			3			1	1				1		1	1			1	1
	Protein_kinase_domain	2E8TA	292	A		0.014																	1	1								1								1								1
	translation_initiation_factor_activity	KOG0122	292	J		0.014		1	1	1	1	2	1			1	1	1	2	2		1	1	2	1	1			1		2	1	1				2	1		1		1	1	1				1	1
	tRNA_re-export_from_nucleus	KOG2021	292	K		0.023	1	1	1	1	2	1	1	1		1		1	1		1			1	1	1					1		1		1					1								1	2
		28UP7	292	S		2.58e-06					2		1	1					1			1	2		1	3					2						1	1	1							1		1	1
	endonucleolytic_cleavage_in_ITS1_to_separate_SSU-rRNA_from_5.8S_rRNA_and_LSU-rRNA_from_tricistronic_rRNA_transcript_(SSU-rRNA,_5.8S_rRNA,_LSU-rRNA)	KOG2409	291	T		0.003	1	1	1	1	1	1	1	1	1	1	1	1							1										1	1	1			1	1							1	1
	FG-GAP_repeat	28JEB	291	S		1.53e-20						2		2				2	1	2	1	1		1	2						1	2					3	1	2			4
	nuclear_export_signal_receptor_activity	KOG4541	291	S		3.32e-05	1	1	1	1	1	1	2			1	1	1	1		1	1		1	1	1		1	1		1		1				1	1			3	1						1	2
[truncated: 26,440 more rows]
[truncated: 670 more columns]

## Sheet: Functions diff, occurring
	Differentially occuring functions (EggNOG annotation) between the four functional groups
													Group_A	Group_A	Group_A	Group_A	Group_A	Group_A	Group_A	Group_A	Group_A	Group_A	Group_A	Group_A	Group_A	Group_A	Group_A	Group_A	Group_A	Group_A	Group_A	Group_A	Group_A	Group_A	Group_A	Group_A	Group_A	Group_A	Group_A	Group_A	Group_A	Group_A	Group_A	Group_A	Group_A	Group_A	Group_A	Group_A	Group_A
	Functional_name	Function_ID	COG_categories	NOTES	P_value	Function_ID	Median_Group_C	Median_Other_Groups	Diff	Median_Group_D	Median_Other_Groups	Diff	TARA_AON_82_MAG_00278	TARA_AON_82_MAG_00283	TARA_AON_82_MAG_00299	TARA_AON_82_MAG_00315	TARA_AON_82_MAG_00318	TARA_AON_82_MAG_00337	TARA_AON_82_MAG_00341	TARA_AON_82_MAG_00351	TARA_AON_82_MAG_00354	TARA_AON_82_MAG_00356	TARA_AOS_82_MAG_00132	TARA_AOS_82_MAG_00140	TARA_AOS_82_MAG_00142	TARA_AOS_82_MAG_00144	TARA_AOS_82_MAG_00145	TARA_AOS_82_MAG_00149	TARA_AOS_82_MAG_00154	TARA_AOS_82_MAG_00158	TARA_AOS_82_MAG_00161	TARA_AOS_82_MAG_00182	TARA_AOS_82_MAG_00183	TARA_AOS_82_MAG_00184	TARA_ARC_108_MAG_00246	TARA_ARC_108_MAG_00248	TARA_ARC_108_MAG_00259	TARA_ARC_108_MAG_00268	TARA_ARC_108_MAG_00275	TARA_ARC_108_MAG_00289	TARA_ARC_108_MAG_00303	TARA_ARC_108_MAG_00314	TARA_ARC_108_MAG_00315	TARA_ARC_108_MAG_00319	TARA_ARC_108_MAG_00320	TARA_ARC_108_MAG_00323	TARA_ARC_108_MAG_00324	TARA_ARC_108_MAG_00326	TARA_ASW_MAG_00036
	polysaccharide_catabolic_process	COG273	G	A	3.94e-29	ID_COG2730	0	4	-4	6	2	4	12	20	7	28	14	33	33	22	23	43	6	6	13	15	9	13	6	9	26	5	26	39	10	39	9	16	8	55	50	7	28	26	22	36	46	57	17
	negative_regulation_of_brassinosteroid_mediated_signaling_pathway	KOG2641	S	A	7.35e-46	ID_KOG2641	3	1	2	4	2	2	0	0	0	0	0	0	0	2	0	0	0	0	0	0	0	0	0	0	2	0	0	0	0	0	0	0	1	0	0	0	0	0	0	0	0	0	0
	Exostosin_family	2FR	S	A	2.01e-24	ID_2F00R	0	0	0	0	0	0	1	2	0	2	2	5	3	3	4	5	1	1	2	2	1	1	0	0	2	0	4	4	0	7	0	1	1	6	3	0	3	5	4	5	9	4	1
	hydroxyproline_O-arabinosyltransferase_activity	28IC2	S	A	2.42e-36	ID_28IC2	0	0	0	0	0	0	2	5	3	3	2	9	8	5	6	8	7	5	4	6	0	1	3	1	4	1	10	6	1	4	2	2	0	8	6	1	8	8	7	8	9	10	2
	Nucleotide-diphospho-sugar_transferase	2E824	S	A	1.03e-28	ID_2E824	0	0	0	0	0	0	2	1	1	2	2	3	6	2	5	4	1	1	2	3	0	2	0	1	3	0	4	3	1	2	1	1	2	4	4	1	3	5	3	4	4	8	2
	Nucleotide-diphospho-sugar_transferase	28K4P	S	A	5.78e-47	ID_28K4P	1	0	1	0	0	0	11	15	9	23	12	26	34	27	30	37	16	21	14	17	5	16	3	7	33	6	29	33	11	29	7	7	13	41	35	4	27	35	33	34	32	45	8
	macromolecule_glycosylation	KOG121	S	A	1.3e-34	ID_KOG1021	3	8	-5	2	6	-4	25	43	23	71	22	75	74	50	51	71	9	37	36	41	11	26	9	13	54	14	47	76	15	78	17	33	18	69	85	8	55	61	55	85	75	86	29
	1,3-beta-D-glucan_synthase_activity	KOG916	S	A good	1.89e-22	ID_KOG0916	1	2	-1	1	1	0	3	14	20	13	2	12	8	1	12	13	3	8	17	15	1	13	3	14	4	6	9	16	3	8	10	13	0	28	6	2	9	10	12	11	26	14	6
	Transient_receptor_potential_cation_channel,_subfamily_M,_member_2	KOG4195	KLT	AD	1.29e-26	ID_KOG4195	0	1	-1	8	0	8	6	17	5	23	5	16	27	6	28	42	1	11	3	15	2	15	4	13	7	6	9	31	0	18	20	9	2	32	30	3	27	18	22	23	27	38	9
	modulation_by_host_of_viral_RNA_genome_replication	KOG4341	KLT	B	2.41e-28	ID_KOG4341	0	2	-2	2	1	1	1	1	0	0	0	1	0	2	1	0	1	1	0	1	0	0	0	0	1	0	1	2	0	2	0	0	0	0	0	0	1	1	1	1	0	0	0
	negative_regulation_of_SNARE_complex_assembly	KOG4367	G	B	8.56e-29	ID_KOG4367	0	1	-1	1	0	1	0	0	0	0	0	1	0	0	0	0	0	0	0	0	0	0	1	0	0	0	0	0	0	2	0	1	0	1	0	1	0	0	0	1	1	0	0
	Mitogen-activated_protein	KOG148	S	B	5.48e-23	ID_KOG1408	0	0	0	1	0	1	0	0	0	0	1	0	0	0	0	0	0	0	0	0	0	0	0	0	0	0	1	0	0	1	0	0	0	0	0	0	0	0	0	0	0	0	0
	alpha-tubulin_binding	KOG43	S	B	8.08e-26	ID_KOG0043	1	2	-1	1	1	0	0	2	0	1	0	1	0	1	1	1	0	0	0	0	0	0	0	0	1	0	0	2	0	1	1	0	1	0	2	1	2	1	1	0	1	0	0
	cytoskeletal_anchoring_at_nuclear_membrane	KOG2687	S	BC	3.15e-39	ID_KOG2687	1	0	1	0	1	-1	0	0	0	1	0	0	0	0	0	0	0	0	0	0	0	0	0	0	0	0	0	1	0	0	0	0	0	0	0	0	0	0	0	0	0	0	0
	Tudor_domain	2CMGM	S	BD	3.09e-28	ID_2CMGM	0	2	-2	1	1	0	0	1	1	3	0	1	1	1	2	4	0	1	0	1	4	0	0	0	0	1	3	2	1	3	0	0	0	1	1	0	2	3	1	3	3	2	0
	response_to_abiotic_stimulus	COG666	G	C low	8.52e-32	ID_COG0666	29	82	-53	100	56	44	51	108	41	122	59	149	158	132	174	216	41	124	73	63	33	57	33	44	150	42	112	193	36	145	80	53	43	226	200	33	151	139	193	220	215	222	50
	Ca2_-binding_protein_(EF-Hand_superfamily	COG5126	DTZ	C low	9.78e-35	ID_COG5126	12	48	-36	72	28	44	32	75	18	126	26	72	108	28	96	154	12	89	31	47	13	32	17	17	35	9	53	184	14	68	31	11	8	130	54	5	128	59	113	129	128	145	20
	voltage-gated_potassium_channel_activity	KOG498	U	C low	2.97e-22	ID_KOG0498	7	26	-19	44	13	31	42	139	22	192	15	64	91	11	102	173	5	104	18	73	21	62	5	13	11	12	29	283	6	53	78	19	6	164	40	2	202	27	180	200	197	176	21
	cyclic_nucleotide_binding	COG664	T	C low	1.91e-23	ID_COG0664	10	25	-15	44	17	27	26	53	17	73	13	44	65	11	61	88	6	63	26	35	18	44	5	15	11	17	23	96	5	58	37	13	5	92	34	1	104	32	89	103	109	101	7
	carbohydrate_binding	KOG4297	S	C low	1.01e-28	ID_KOG4297	1	7	-6	30	3	27	2	8	5	9	7	9	10	4	8	16	6	6	6	2	12	6	4	5	7	11	3	17	2	20	7	5	4	20	18	1	13	8	7	17	20	20	4
	microtubule_motor_activity	COG559	Z	C low	6.89e-25	ID_COG5059	28	52	-24	62	36	26	38	58	20	93	29	78	105	40	85	119	20	77	54	45	24	28	12	22	36	13	72	110	16	78	20	11	15	100	78	18	89	80	95	120	109	108	16
	translation_initiation_factor_activity	COG522	Z	C low	8.99e-43	ID_COG5022	9	29	-20	42	17	25	26	57	16	61	19	70	68	38	67	80	18	46	30	37	20	31	11	18	34	22	40	52	18	94	35	24	15	78	96	9	68	36	73	99	79	93	14
	dynein_light_chain_binding	COG5245	Z	C low	8.74e-37	ID_COG5245	10	35	-25	47	23	24	20	36	26	24	15	63	35	27	28	40	7	34	17	37	26	8	9	10	19	5	17	22	21	36	21	18	26	31	38	16	58	41	60	44	30	26	14
	ubiquitin_protein_ligase_activity	COG521	O	C low	3.76e-29	ID_COG5021	9	20	-11	32	13	19	9	14	10	26	11	35	28	19	19	39	11	17	15	13	9	14	5	3	16	7	33	34	3	38	12	6	5	44	26	8	24	26	36	40	33	43	9
	amine_dehydrogenase_activity	COG3391	CO	C low	1.26e-24	ID_COG3391	1	4	-3	16	2	14	3	4	3	10	3	9	9	3	8	19	5	11	3	3	4	3	3	1	2	1	5	17	1	10	3	3	1	16	9	3	18	6	10	37	12	15	2
	intracellular_chloride_channel_activity	KOG2514	U	C low	4.48e-33	ID_KOG2514	0	3	-3	10	1	9	1	5	0	6	0	5	3	3	2	4	2	4	0	3	6	3	1	1	3	0	0	6	1	5	2	0	2	9	3	0	8	2	7	8	8	8	1
	TBC1_domain_family_member	COG521	S	C low	5.34e-22	ID_COG5210	4	9	-5	14	6	8	5	9	2	14	6	15	20	7	21	22	5	10	14	2	5	6	2	6	4	4	16	18	7	20	6	3	0	17	13	3	14	15	21	22	24	24	6
	protein_serine/threonine_kinase_activity	KOG32	T	C low	5.47e-24	ID_KOG0032	16	31	-15	32	24	8	23	58	18	68	8	44	73	29	68	93	17	47	38	41	13	26	13	13	19	14	42	88	5	47	21	8	3	109	37	3	83	41	70	97	95	115	19
	collagen_metabolic_process	COG4934	O	C low	1.62e-27	ID_COG4934	0	4	-4	9	1	8	0	1	4	3	1	5	3	0	5	8	2	3	1	5	6	6	1	1	1	0	0	6	4	12	3	3	0	3	16	1	8	1	4	18	16	24	0
	GTPase_activator_activity	KOG13	DTZ	C low	8.51e-34	ID_KOG1030	1	5	-4	11	3	8	1	10	3	15	3	15	10	1	10	14	0	15	5	9	3	4	3	9	1	5	6	21	1	12	7	3	1	16	12	0	22	9	13	15	18	19	4
	Cupin-like_domain	KOG2131	T	C low	6.63e-25	ID_KOG2131	1	4	-3	10	2	8	3	4	2	7	2	14	5	5	8	13	1	3	3	4	1	4	1	2	5	0	8	13	2	11	4	1	1	8	30	1	10	5	1	2	9	10	3
	formyl-CoA_transferase_activity	COG184	C	C low	6.8e-29	ID_COG1804	0	3	-3	8	1	7	1	4	2	5	1	4	4	2	4	5	0	4	2	5	2	3	1	0	5	1	2	5	2	3	0	0	1	6	5	2	8	5	8	5	3	6	0
	phosphatase	COG2453	T	C low	1.42e-32	ID_COG2453	7	17	-10	18	11	7	10	18	7	27	4	27	34	7	34	46	11	17	16	12	4	13	6	9	11	5	21	32	6	28	7	7	2	44	25	5	30	18	31	32	39	42	5
	zinc_ion_binding	KOG2177	O	C low	1.13e-31	ID_KOG2177	2	9	-7	12	5	7	15	18	4	22	9	18	17	24	17	43	4	14	9	15	10	6	5	5	22	14	12	40	2	27	11	7	6	47	27	3	32	18	27	55	35	35	6
	plasma_membrane_repair	KOG1326	S	C low	1.19e-30	ID_KOG1326	0	3	-3	9	2	7	1	5	1	4	3	11	4	4	4	9	1	2	4	1	3	3	2	4	4	1	4	6	0	10	4	4	2	9	11	0	4	5	4	11	8	15	0
	Domain_found_in_Dishevelled,_Egl-1,_and_Pleckstrin_(DEP)	COG5422	T	C low	1.65e-34	ID_COG5422	0	4	-4	8	2	6	4	7	1	9	1	11	8	1	7	8	3	3	6	2	1	5	0	4	0	0	8	7	2	6	2	3	0	13	10	1	5	4	8	9	10	14	4
	phosphatidylinositol_dephosphorylation	COG5411	T	C low	9.51e-25	ID_COG5411	4	7	-3	10	5	5	3	7	6	13	3	13	15	5	11	16	7	16	8	3	1	4	1	1	6	1	7	16	2	12	9	1	1	14	6	1	12	9	14	13	17	17	1
	SCF_complex_assembly	KOG1824	S	C low	5.49e-27	ID_KOG1824	1	3	-2	6	2	4	2	6	0	9	3	6	6	11	7	12	2	5	1	10	4	4	1	2	11	3	4	9	5	6	11	2	7	16	6	1	12	1	10	11	6	17	2
	MAP_kinase_activity	KOG66	H	C low	6.81e-28	ID_KOG0660	3	8	-5	8	5	3	13	10	2	10	3	16	22	7	28	28	4	10	11	7	4	3	0	1	5	1	7	25	3	9	5	0	2	17	15	3	24	8	24	31	25	29	3
	magnesium_ion_transmembrane_transporter_activity	KOG2922	U	C low	5.7e-33	ID_KOG2922	1	6	-5	6	3	3	13	20	6	24	4	19	29	9	25	32	11	18	9	10	6	7	3	11	9	5	18	39	3	17	11	4	2	33	21	2	25	17	30	20	29	37	4
	2OG-Fe(II)_oxygenase_superfamily	COG3751	O	C low	4.26e-26	ID_COG3751	1	4	-3	5	2	3	9	14	3	18	4	15	19	8	14	27	5	15	4	5	2	6	2	2	4	1	10	14	5	17	3	2	3	12	17	2	27	9	25	18	19	30	6
	actin_filament_capping	KOG443	S	C low	3.84e-27	ID_KOG0443	0	3	-3	5	2	3	2	8	2	11	3	10	10	5	14	14	0	11	6	6	5	5	1	2	3	4	8	17	2	6	3	1	0	9	9	1	7	8	9	11	9	16	2
	phosphatidylinositol-3,5-bisphosphate_3-phosphatase_activity	KOG4471	E	C low	4.44e-31	ID_KOG4471	0	3	-3	4	1	3	2	1	1	2	0	3	3	0	1	2	1	3	2	0	2	0	0	0	1	0	1	3	0	1	1	0	1	3	1	1	2	1	1	1	3	4	0
	protein_serine/threonine_kinase_activity	KOG598	H	C low	4.95e-35	ID_KOG0598	1	7	-6	6	4	2	6	15	5	17	1	11	16	9	14	30	2	12	9	9	2	10	4	1	8	4	8	23	3	17	4	5	4	19	11	1	18	5	24	15	32	21	5
	MAP_kinase_kinase_activity	KOG581	G	C low	4.06e-26	ID_KOG0581	1	4	-3	3	2	1	5	4	0	7	2	6	12	4	7	11	2	4	3	1	5	1	2	2	4	2	5	8	2	6	1	0	0	11	6	1	8	10	7	10	8	10	0
	Glycosyl_transferase,_family_2	COG1216	V	C low	3.81e-30	ID_COG1216	1	4	-3	2	3	-1	3	7	3	11	7	10	15	8	10	18	4	6	8	6	2	3	3	2	7	5	10	23	1	15	4	3	3	8	19	1	19	17	16	15	11	15	5
	ion_channel_activity	KOG3614	S	C low ion channel	1.15e-29	ID_KOG3614	0	3	-3	7	1	6	6	19	5	33	6	36	27	8	35	45	1	17	5	18	5	13	5	15	9	13	9	35	2	33	23	20	4	50	44	1	30	18	29	31	28	40	5
	cyclic_nucleotide-gated_ion_channel_activity	KOG5	U	C low ion channel	4.84e-24	ID_KOG0500	1	4	-3	6	2	4	2	13	7	9	1	10	4	1	8	7	1	7	4	2	2	9	3	1	1	3	4	10	2	7	8	5	1	14	4	0	10	4	10	14	23	20	4
	extracellular_ligand-gated_ion_channel_activity	KOG3644	U	C low ion channel	4.11e-27	ID_KOG3644	0	3	-3	5	1	4	0	2	0	11	3	10	6	7	5	18	1	3	3	11	2	4	3	5	9	4	10	23	2	15	8	8	3	16	16	2	12	11	7	30	10	13	5
	positive_regulation_of_caveolin-mediated_endocytosis	KOG129	U	C endocytosis	8.55e-38	ID_KOG1029	0	3	-3	9	1	8	3	2	4	3	2	10	5	0	1	5	1	4	3	3	2	3	0	0	0	1	6	4	2	5	1	1	0	8	4	1	6	6	2	11	5	6	3
	helicase_activity	KOG344	L	C high	3.72e-23	ID_KOG0344	2	1	1	1	1	0	0	0	0	0	0	1	1	1	0	2	1	1	1	0	0	0	0	0	0	0	2	0	1	1	1	0	0	1	1	0	1	0	2	1	1	1	0
	endonuclease_activity	KOG4197	S	C high	8.19e-30	ID_KOG4197	17	7	10	4	10	-6	5	16	7	10	6	15	23	18	22	26	12	17	11	8	10	9	3	1	19	1	12	15	6	20	4	3	3	20	15	6	18	29	21	18	19	23	3
	membrane_depolarization_during_action_potential	KOG231	U	C low calcium	4.24e-25	ID_KOG2301	5	21	-16	46	12	34	37	61	19	109	14	38	55	12	59	74	4	65	14	46	18	34	8	21	16	8	26	127	2	39	49	11	6	89	45	5	113	25	97	145	106	113	17
	detection_of_mechanical_stimulus	KOG3599	E	C low calcium	5.63e-33	ID_KOG3599	1	18	-17	30	10	20	6	21	15	36	10	30	23	2	24	42	2	20	13	20	4	11	3	7	5	10	27	56	4	42	18	16	3	43	26	13	44	24	37	42	38	33	14
	inositol_1,4,5-trisphosphate-sensitive_calcium-release_channel_activity	KOG3533	S	C low calcium	3.82e-33	ID_KOG3533	0	7	-7	19	2	17	1	3	3	16	1	6	2	6	3	11	0	5	9	7	8	7	1	6	6	0	1	8	0	8	14	8	3	23	13	7	11	5	10	10	7	26	0
	ryanodine-sensitive_calcium-release_channel_activity	KOG2243	S	C low calcium	9.7e-26	ID_KOG2243	0	3	-3	12	1	11	0	3	0	5	0	11	0	1	0	5	0	0	2	5	1	6	0	0	1	0	2	3	0	1	14	4	0	2	8	0	8	1	3	3	4	15	0
	calcium_ion_transmembrane_transport	KOG3676	U	C low calcium	1.55e-28	ID_KOG3676	0	3	-3	6	1	5	5	15	9	20	4	15	9	0	10	27	0	13	6	10	6	7	1	11	0	3	8	27	1	10	7	7	0	16	19	2	34	9	17	35	17	19	2
	calcium-dependent_cysteine-type_endopeptidase_activity	KOG45	O	C low calcium	3.99e-41	ID_KOG0045	2	12	-10	12	8	4	14	21	6	25	5	23	23	18	24	31	3	20	15	12	9	8	7	8	18	7	15	30	6	30	11	3	6	32	28	4	26	15	27	25	18	30	6
	calcium:sodium_antiporter_activity	KOG136	P	C low calcium	6.96e-30	ID_KOG1306	0	3	-3	5	2	3	6	10	2	9	0	7	9	2	8	12	2	5	4	5	3	2	0	2	2	1	5	9	0	8	7	2	0	12	7	0	9	4	9	15	12	11	2
	SNAP_receptor_activity	28JTR	S	C membrane fusion	5.58e-31	ID_28JTR	1	0	1	0	0	0	0	0	0	0	0	0	0	0	0	0	0	0	0	0	0	0	0	0	0	0	0	0	0	0	0	0	0	0	0	0	0	0	0	0	0	0	0
	SNARE_complex_assembly	KOG2896	OU	C membrane fusion	2.34e-38	ID_KOG2896	1	0	1	0	0	0	0	0	0	0	0	0	0	0	0	0	0	0	0	0	0	0	0	0	0	0	0	0	0	0	0	0	0	0	1	0	0	0	0	0	0	0	0
	Phytanoyl-CoA_dioxygenase_(PhyH)	28SGF	S	C missing	1.73e-22	ID_28SGF	0	1	-1	2	0	2	0	2	1	2	0	2	4	1	3	4	1	1	1	1	1	0	0	0	0	0	0	6	1	3	0	0	0	4	2	0	3	1	6	1	6	3	0
	protein_tyrosine_phosphatase_activity	COG2365	T	C missing	8.61e-32	ID_COG2365	0	1	-1	2	0	2	1	2	0	1	0	2	3	2	2	6	3	3	1	0	1	1	0	1	2	0	2	2	0	0	0	1	2	2	4	3	4	3	3	2	3	6	1
	L-ascorbic_acid_binding	28IRD	S	C missing	5.66e-31	ID_28IRD	0	1	-1	1	0	1	2	7	1	4	0	5	6	3	9	9	4	6	0	2	0	3	0	0	1	0	6	6	1	8	0	0	0	8	8	1	6	5	6	10	8	7	1
	arylsulfatase_activity	COG3119	P	D	3.23e-31	ID_COG3119	2	32	-30	151	12	139	12	14	38	36	31	115	32	90	41	55	1	10	44	24	15	17	12	17	97	11	57	50	9	114	37	64	33	82	82	13	39	68	45	113	77	87	28
	Belongs_to_the_glycosyl_hydrolase_3_family	COG1472	G	D	2.5e-28	ID_COG1472	1	9	-8	68	3	65	4	11	7	18	4	21	17	9	12	23	4	11	8	12	9	12	3	11	12	1	13	20	5	19	13	14	4	32	47	6	15	13	17	33	24	28	1
	alpha-galactosidase	KOG2366	G	D	3.31e-31	ID_KOG2366	0	6	-6	55	2	53	1	11	6	6	5	16	11	13	11	17	1	4	7	7	6	9	7	2	14	2	15	10	3	18	2	11	5	19	25	2	6	13	8	22	18	19	5
	beta-galactosidase_activity	COG325	G	D	9.76e-33	ID_COG3250	2	8	-6	53	4	49	6	11	14	13	6	29	16	12	16	26	7	5	19	4	10	15	1	6	10	6	26	16	2	22	11	8	4	25	36	4	19	22	16	34	21	33	8
	polygalacturonase_activity	COG5434	M	D	2.2e-20	ID_COG5434	1	5	-4	44	2	42	0	8	3	2	4	5	2	9	2	7	0	2	2	7	3	3	1	5	7	1	4	2	2	13	4	14	1	6	19	1	2	4	0	19	11	18	1
	Belongs_to_the_glycosyl_hydrolase_32_family	COG1621	G	D	4.57e-23	ID_COG1621	1	4	-3	37	1	36	3	7	4	11	2	14	12	2	13	13	0	4	7	5	4	5	2	8	3	0	8	12	0	14	8	11	1	13	26	2	8	4	11	17	11	20	1
	Glycogen_debranching_enzyme	COG348	G	D	4.15e-23	ID_COG3408	0	2	-2	37	1	36	0	2	4	6	2	5	2	1	1	2	0	0	0	1	0	5	1	4	0	3	2	5	0	2	8	10	0	5	11	1	6	2	6	11	6	11	1
	hydrolase,_family_65,_central_catalytic	COG1554	G	D	5.21e-24	ID_COG1554	0	1	-1	30	0	30	2	3	2	3	0	4	3	1	4	6	0	1	1	0	4	2	0	5	0	0	1	3	0	2	4	2	0	3	7	1	2	0	3	6	6	5	0
	Belongs_to_the_glycosyl_hydrolase_31_family	COG151	G	D	5.57e-26	ID_COG1501	2	6	-4	32	4	28	2	5	5	8	3	17	11	9	12	14	3	8	5	6	4	3	3	4	9	6	8	11	2	14	5	7	2	18	22	2	12	10	12	22	19	15	3
	Belongs_to_the_peptidase_S8_family	COG144	O	D	3.86e-15	ID_COG1404	9	12	-3	37	9	28	6	12	6	21	6	12	17	21	16	19	9	12	6	7	8	7	1	4	21	15	14	22	6	13	8	8	8	36	21	6	18	20	17	47	39	25	5
	beta-N-acetylhexosaminidase_activity	COG3525	G	D	5.38e-28	ID_COG3525	0	5	-5	28	2	26	3	7	2	5	0	7	2	2	2	7	1	2	0	2	4	3	1	0	1	0	4	7	0	7	3	5	1	7	11	1	4	3	7	7	6	8	1
	pectin_acetylesterase_activity	KOG4287	M	D	4.23e-27	ID_KOG4287	0	5	-5	27	2	25	3	4	4	7	3	13	8	7	8	17	1	4	5	11	4	4	4	6	7	1	12	5	3	24	6	8	4	20	24	6	14	9	15	18	21	24	1
	exo-alpha-(2->6)-sialidase_activity	COG449	G	D	2.87e-24	ID_COG4409	0	4	-4	26	1	25	1	7	2	4	3	11	8	4	7	16	1	0	5	4	7	6	1	3	2	0	6	11	2	5	4	6	0	7	17	4	4	6	7	25	11	22	2
	beta-galactosidase_activity	COG1874	G	D	4.57e-20	ID_COG1874	0	2	-2	26	1	25	3	2	3	2	0	6	1	3	2	7	0	0	2	4	4	1	3	0	2	0	1	7	2	5	1	4	0	6	6	1	4	2	5	12	9	11	0
	acid_phosphatase_activity	COG149	S	D	4.7e-15	ID_COG1409	8	13	-5	34	10	24	3	10	10	17	4	33	23	16	26	32	16	15	15	20	13	9	1	4	14	4	14	33	6	31	10	12	2	25	18	10	24	10	33	35	37	40	8
	dioxygenase_activity	COG5285	Q	D	2.46e-20	ID_COG5285	2	6	-4	26	3	23	5	11	2	12	2	11	10	10	10	21	8	4	5	1	1	3	3	2	9	2	6	14	1	7	7	1	3	13	25	4	15	6	17	11	16	17	4
	sialate_O-acetylesterase_activity	28N1F	S	D	3.58e-20	ID_28N1F	0	1	-1	19	0	19	1	0	2	2	0	4	2	4	1	3	0	3	2	0	3	2	0	0	5	0	1	5	0	7	2	6	0	5	8	0	5	4	2	14	5	6	0
	lipolytic_protein_G-D-S-L_family	COG2755	E	D	2.39e-26	ID_COG2755	1	6	-5	21	3	18	1	6	8	8	8	17	14	7	11	15	3	6	6	6	1	4	2	4	5	3	10	11	3	24	1	14	1	25	18	4	15	12	7	14	17	23	6
	carboxylic_ester_hydrolase_activity	COG2272	I	D	3.7e-14	ID_COG2272	3	7	-4	22	4	18	3	11	4	15	1	11	7	20	10	20	3	6	6	4	6	3	1	2	17	1	4	17	8	15	13	2	3	20	19	2	21	4	17	25	22	30	0
	Alpha-L-fucosidase	COG3669	G	D	1.57e-16	ID_COG3669	0	1	-1	18	0	18	0	1	2	1	0	2	0	3	0	2	0	1	0	2	3	1	1	2	3	0	0	1	0	0	1	5	0	3	4	1	1	1	1	1	0	2	0
	PFAM_glycoside_hydrolase_family_39	COG3664	G	D	7.16e-25	ID_COG3664	0	2	-2	16	0	16	0	2	1	3	0	4	2	2	4	8	0	2	1	1	0	2	0	2	2	2	2	4	0	2	3	3	0	2	9	0	2	0	4	3	5	6	1
	Epidermal_growth_factor-like_domain.	2CGEG	S	D	2.12e-16	ID_2CGEG	0	0	0	15	0	15	0	0	2	0	1	1	0	1	0	1	0	0	0	0	0	0	0	1	1	0	2	1	0	2	0	2	0	1	4	0	0	1	0	2	0	2	1
	Belongs_to_the_glycosyl_hydrolase_43_family	COG357	G	D	1.13e-20	ID_COG3507	0	2	-2	15	1	14	1	4	3	1	3	8	5	0	1	3	0	3	6	1	4	2	1	1	0	1	7	4	3	8	2	6	0	9	16	1	4	3	7	11	4	9	1
	alpha-galactosidase	COG3345	G	D	1.21e-09	ID_COG3345	0	1	-1	15	1	14	1	0	1	0	1	1	0	1	0	1	1	0	0	1	1	0	0	0	1	1	2	1	0	2	0	1	0	2	7	0	0	2	1	2	4	2	1
	heparanase_activity	28IFX	S	D	4.03e-29	ID_28IFX	0	2	-2	13	0	13	0	1	3	3	2	7	3	5	2	4	1	3	2	1	1	0	0	0	3	1	3	4	0	8	0	4	0	6	8	0	5	5	5	7	3	9	2
	galactosylceramide_catabolic_process	2C8FE	S	D	2.32e-20	ID_2C8FE	0	1	-1	12	0	12	0	1	1	0	0	1	0	0	0	0	0	0	0	0	1	1	0	1	0	0	0	0	0	0	2	1	0	1	7	0	2	0	1	1	3	5	0
	domain,_Protein	COG5492	N	D	7.48e-21	ID_COG5492	0	2	-2	12	1	11	3	2	1	1	3	2	0	2	3	3	1	3	2	0	3	1	0	1	1	0	3	1	1	3	0	3	0	6	2	0	0	3	1	1	2	3	0
	peptidase_activity	COG168	V	D	6.49e-15	ID_COG1680	1	4	-3	12	2	10	1	5	6	6	3	6	8	4	8	14	0	3	3	3	5	4	1	5	2	1	5	5	2	3	2	4	0	6	4	0	4	3	4	5	11	12	2
	mannose_metabolic_process	KOG1959	G	D	6.66e-19	ID_KOG1959	1	2	-1	12	2	10	0	4	3	4	2	5	3	1	2	4	1	4	3	1	1	1	0	0	1	2	6	3	0	4	2	1	0	5	3	0	2	4	2	6	4	5	2
	bacterial-type_flagellum-dependent_cell_motility	COG1572	NU	D	5.3e-18	ID_COG1572	0	2	-2	10	1	9	0	2	1	0	2	0	2	2	1	1	0	1	2	1	0	0	1	1	1	0	3	1	0	0	1	1	1	2	5	1	1	2	1	3	4	1	0
	PFAM_Formylglycine-generating_sulfatase_enzyme	COG1262	T	D	1.75e-22	ID_COG1262	0	2	-2	10	1	9	5	7	1	3	1	5	4	5	3	5	4	1	1	3	2	0	0	2	3	1	3	4	1	6	1	2	0	3	8	1	2	2	3	8	5	7	1
	Beta-L-arabinofuranosidase,_GH127	COG3533	S	D	2.98e-31	ID_COG3533	0	2	-2	8	1	7	4	2	1	6	1	10	5	5	6	9	2	4	1	4	2	1	0	2	6	1	6	4	0	8	1	4	1	10	11	1	6	4	6	12	9	8	4
	protein_kinase_activity	COG515	KLT		4.84e-16	ID_COG0515	25	45	-20	114	33	81	37	60	27	87	17	87	75	61	75	120	20	52	42	42	29	29	19	16	68	39	67	126	13	103	42	23	13	140	112	32	102	61	119	147	125	147	26
	calcium_ion_binding	KOG1217	O		1.14e-23	ID_KOG1217	4	11	-7	45	6	39	0	7	5	10	3	11	7	14	9	13	0	2	4	1	8	7	2	3	15	4	7	13	2	14	2	3	2	19	10	2	9	3	10	21	17	24	1
	guanyl-nucleotide_exchange_factor_activity	COG5184	DZ		9.7e-17	ID_COG5184	13	36	-23	50	23	27	15	38	16	41	13	45	52	142	41	63	35	39	27	30	24	23	10	17	141	7	41	57	16	55	24	15	27	66	55	9	45	41	48	74	67	72	15
	peptidyl-tyrosine_sulfation	COG457	S		7.95e-17	ID_COG0457	30	51	-21	64	38	26	35	60	15	75	41	80	97	60	89	117	32	49	40	53	28	22	23	18	50	37	100	99	23	110	29	21	21	100	86	11	104	93	99	125	118	123	32
		294VB	S		5.7e-21	ID_294VB	0	1	-1	25	0	25	1	1	1	2	1	3	2	2	2	4	0	2	1	1	2	3	1	1	3	0	0	3	0	1	5	5	0	6	10	1	1	2	2	12	5	4	0
		2CNF1	S		4.59e-17	ID_2CNF1	0	1	-1	21	0	21	1	2	2	2	0	4	0	1	0	0	0	0	0	0	4	2	1	0	1	0	1	1	0	4	3	2	0	5	12	1	5	0	5	4	1	4	1
		2CIPH	S		6.13e-23	ID_2CIPH	0	3	-3	21	1	20	1	4	2	5	1	16	4	7	8	11	0	3	4	1	4	4	0	0	4	0	3	8	1	12	4	2	1	11	18	4	5	1	6	12	13	21	2
	(ABC)_transporter	COG1132	V		8.67e-15	ID_COG1132	13	23	-10	37	18	19	20	33	10	35	8	36	37	27	37	45	19	35	16	19	11	17	8	5	37	7	31	49	14	28	22	9	9	38	27	8	52	32	58	54	50	49	14
	calcium-_and_calmodulin-responsive_adenylate_cyclase_activity	COG2931	Q		9.4e-13	ID_COG2931	3	9	-6	25	6	19	3	8	7	18	6	12	11	9	15	16	2	7	5	4	7	4	3	4	9	2	10	30	6	13	5	17	0	20	44	0	11	15	10	44	14	31	6
		2BFIX	S		3.74e-22	ID_2BFIX	1	8	-7	20	2	18	2	15	9	33	9	15	2	0	11	20	0	16	6	18	6	8	6	11	0	7	8	49	1	13	26	9	0	24	26	0	34	6	31	71	25	32	9
	helicase_activity	COG553	L		3.19e-09	ID_COG0553	29	35	-6	49	31	18	17	54	8	66	34	90	58	76	78	99	31	61	37	43	26	23	19	13	75	17	64	87	22	78	42	20	27	92	72	27	87	61	98	118	108	88	14
	metallopeptidase_activity	COG3291	S		8.44e-09	ID_COG3291	3	5	-2	22	4	18	0	7	5	10	3	6	3	4	8	17	1	8	3	5	3	7	4	2	3	3	7	8	1	5	6	4	3	21	16	6	12	6	12	20	13	15	2
	anaphase-promoting_complex_binding	COG2319	S		3.3e-17	ID_COG2319	14	26	-12	35	19	16	12	23	6	29	17	31	49	17	33	38	10	27	26	12	14	16	12	13	13	4	37	34	4	41	17	10	6	63	33	4	39	38	40	52	42	56	10
		2CMQK	S		2.28e-28	ID_2CMQK	0	2	-2	16	1	15	1	3	1	5	1	3	2	1	5	5	0	2	0	2	1	6	0	1	1	0	2	6	0	4	3	3	0	7	9	0	1	1	3	5	6	10	3
	cellulase_activity	COG4733	S		6.75e-22	ID_COG4733	1	3	-2	14	1	13	0	2	6	2	2	7	6	1	5	8	0	3	5	2	8	4	2	3	1	3	5	6	2	14	3	3	0	5	19	2	4	8	9	9	5	11	0
		2C6QX	S		2.31e-16	ID_2C6QX	0	0	0	13	0	13	0	1	0	0	0	2	0	1	0	1	0	0	1	1	1	0	0	1	0	0	0	0	0	2	1	4	0	0	4	0	1	1	1	2	3	2	0
	transferase_activity,_transferring_glycosyl_groups	COG487	O		2.19e-17	ID_COG4870	7	13	-6	21	9	12	3	9	3	15	6	14	17	11	24	30	6	9	10	10	2	8	1	0	6	1	12	17	3	26	8	7	2	35	26	8	18	8	25	39	26	42	6
	ATPase_activity	COG1131	V		2.69e-09	ID_COG1131	16	21	-5	30	18	12	10	24	12	27	9	32	38	27	38	35	11	18	13	15	14	14	5	14	25	11	23	35	7	32	21	7	8	36	27	6	41	17	43	55	73	41	12
		2BXAX	S		3.39e-32	ID_2BXAX	0	3	-3	12	0	12	0	4	2	1	1	5	5	4	3	7	0	2	2	0	3	2	0	0	4	1	1	3	0	3	2	1	1	4	2	0	4	1	3	10	5	7	1
	Domain_of_unknown_function_(DUF554)	28PB8	S		3.69e-25	ID_28PB8	0	1	-1	12	0	12	0	1	0	2	0	1	1	0	0	4	0	0	2	2	2	3	0	0	0	0	1	2	0	1	0	3	0	0	4	0	0	1	1	2	4	3	0
	acetylesterase_activity	COG657	I		1.83e-20	ID_COG0657	2	6	-4	14	3	11	3	6	4	15	1	13	15	17	16	22	3	6	8	4	2	2	7	0	19	2	13	21	2	15	3	3	5	19	15	0	12	10	9	18	12	20	6
	peptidyl-lysine_hydroxylation_to_5-hydroxy-L-lysine	KOG213	S		6.96e-20	ID_KOG2130	3	6	-3	15	4	11	4	5	6	4	4	7	9	8	9	11	3	6	10	1	1	2	2	3	8	2	9	12	1	10	5	1	3	9	21	0	10	9	9	12	10	17	2
	aldo-keto_reductase_(NADP)_activity	COG656	S		9.74e-20	ID_COG0656	5	11	-6	19	9	10	12	29	8	26	9	22	36	23	43	61	14	20	15	20	11	22	9	11	16	10	17	47	10	34	7	7	3	30	38	6	46	21	40	50	43	61	6
	chitin_binding	COG3325	G		1.04e-08	ID_COG3325	1	3	-2	12	2	10	0	0	4	1	8	21	2	8	4	1	7	2	3	3	1	1	3	2	8	4	18	1	1	5	2	11	4	7	6	1	2	24	1	6	3	2	10
	homophilic_cell_adhesion_via_plasma_membrane_adhesion_molecules	KOG3594	S		3.28e-14	ID_KOG3594	0	2	-2	10	0	10	0	1	3	3	1	4	1	1	1	0	1	0	1	1	4	0	1	2	1	4	2	5	0	7	0	2	0	4	19	34	0	3	2	5	5	1	3
	alginic_acid_biosynthetic_process	COG342	P		1.53e-09	ID_COG3420	0	1	-1	10	0	10	2	0	3	4	2	1	1	2	6	6	0	1	2	1	0	1	0	0	1	1	1	3	2	4	2	4	0	5	11	1	3	1	8	8	3	3	0
	sensory_perception_of_sound	KOG1216	S		1.43e-09	ID_KOG1216	0	1	-1	10	0	10	0	0	2	1	0	2	1	1	2	1	2	1	0	0	2	0	0	0	1	1	0	2	0	3	0	0	2	4	6	1	0	1	1	0	1	2	0
	chromatin_organization	COG576	BK		4.41e-06	ID_COG5076	11	11	0	21	11	10	5	11	4	17	6	15	16	6	19	20	11	17	13	7	8	1	3	2	13	5	13	19	2	17	3	2	3	20	12	4	9	20	16	16	11	23	5
	Major_facilitator_Superfamily	COG477	EGP		4.4e-12	ID_COG0477	9	17	-8	21	12	9	15	25	6	36	7	43	35	30	36	39	17	23	16	11	10	10	7	6	30	10	33	37	7	36	11	7	6	38	35	2	30	28	39	38	48	40	17
	PFAM_Peptidase_S1,_serine_carboxypeptidase	COG2939	E		3.17e-19	ID_COG2939	3	7	-4	14	5	9	2	9	3	10	1	12	8	13	9	13	6	5	5	9	3	6	0	3	12	0	10	8	2	23	7	6	7	21	18	2	15	5	11	16	11	30	7
	oxidoreductase_activity	COG234	IU		3.74e-20	ID_COG2304	1	4	-3	12	3	9	1	2	1	8	4	7	4	9	9	8	1	2	2	1	4	4	5	1	8	2	6	10	0	5	2	1	0	12	9	1	6	5	9	14	14	13	2
	Converts_alpha-N-acetylneuranimic_acid_(Neu5Ac)_to_the_beta-anomer,_accelerating_the_equilibrium_between_the_alpha-_and_beta-anomers._Probably_facilitates_sialidase-negative_bacteria_to_compete_sucessfully_for_limited_amounts_of_extracellular_Neu5Ac,_which_is_likely_taken_up_in_the_beta-anomer._In_addition,_the_rapid_removal_of_sialic_acid_from_solution_might_be_advantageous_to_the_bacterium_to_d…	COG355	G		6.01e-11	ID_COG3055	0	2	-2	10	1	9	0	2	2	0	1	6	0	6	2	2	1	3	3	0	0	2	1	1	1	2	6	1	1	8	1	1	0	5	4	1	3	1	1	4	7	4	0
	Repeat_domain_in_Vibrio,_Colwellia,_Bradyrhizobium_and_Shewanella	29QRV	S		1.87e-23	ID_29QRV	0	1	-1	9	0	9	1	1	0	1	1	0	2	0	3	1	0	1	1	1	0	1	0	2	2	1	2	1	1	3	1	2	1	3	8	1	2	0	2	3	4	3	0
	interleukin-8_biosynthetic_process	KOG438	S		1.43e-13	ID_KOG4308	6	21	-15	22	14	8	31	74	10	82	29	53	77	60	96	134	12	55	16	63	19	46	16	16	47	7	39	125	9	74	49	26	19	173	96	21	115	27	103	184	135	142	10
	actin_binding	COG569	Z		1.45e-25	ID_COG5069	3	11	-8	15	7	8	19	64	16	78	15	47	61	22	67	78	6	71	11	39	9	30	10	13	16	16	39	102	8	54	24	24	8	129	69	52	98	31	75	123	109	98	10
	structural_constituent_of_cuticle	KOG3544	D		1.81e-20	ID_KOG3544	1	5	-4	10	2	8	1	3	3	6	5	12	4	14	4	13	0	0	2	1	10	5	3	2	18	8	8	11	2	8	0	4	2	11	8	1	6	6	9	13	12	20	2
		2CMPP	S		1.18e-24	ID_2CMPP	0	3	-3	8	0	8	3	7	4	40	6	9	2	5	4	7	0	6	1	11	10	9	4	3	4	11	10	32	2	12	14	11	4	8	21	7	10	7	13	32	27	14	7
	coreceptor_activity_involved_in_Wnt_signaling_pathway,_planar_cell_polarity_pathway	KOG4475	U		1.38e-20	ID_KOG4475	0	2	-2	9	1	8	0	1	0	0	2	2	3	2	1	7	2	0	0	2	14	1	1	0	0	0	2	3	0	11	2	4	1	7	4	0	2	4	3	2	6	3	0
	N,N-dimethylaniline_monooxygenase_activity	COG272	P		1.33e-07	ID_COG2072	3	5	-2	12	4	8	2	9	3	6	5	10	12	13	11	14	7	8	4	5	3	3	3	4	15	2	6	12	3	8	3	0	3	18	10	4	10	10	14	21	19	19	5
	xylan_catabolic_process	COG359	Q		6.13e-17	ID_COG3509	1	3	-2	10	2	8	3	5	3	4	2	8	13	7	8	13	5	1	5	1	5	2	2	3	5	2	3	7	1	14	4	2	1	15	13	3	9	6	3	14	10	24	2
	alpha-N-acetylglucosaminidase_activity	KOG2233	J		5.42e-21	ID_KOG2233	0	1	-1	8	0	8	0	0	2	0	0	2	0	1	2	1	0	1	0	1	2	1	0	0	0	0	0	1	0	1	1	3	0	3	3	0	1	0	1	2	2	4	0
	Hypothetical_glycosyl_hydrolase_family_15	2DZPN	S		2.66e-14	ID_2DZPN	0	0	0	8	0	8	0	0	0	0	0	0	0	0	0	0	0	0	0	0	1	0	0	0	0	0	0	0	0	2	1	0	0	0	2	0	0	0	0	0	0	0	0
	D-alanine_[D-alanyl_carrier_protein]_ligase_activity	COG12	Q		1.13e-23	ID_COG1020	3	10	-7	14	7	7	14	28	4	21	4	21	22	8	23	28	6	14	7	19	7	11	7	7	11	8	16	21	9	18	23	9	6	33	23	10	36	11	33	38	44	43	5
	intracellular_chloride_channel_activity	KOG2513	S		1.73e-27	ID_KOG2513	1	3	-2	9	2	7	2	5	3	5	2	6	4	4	2	7	3	3	3	7	4	1	0	2	8	0	3	8	2	7	2	2	3	9	6	0	6	5	5	7	6	6	1
	negative_regulation_of_canonical_Wnt_signaling_pathway_involved_in_cardiac_muscle_cell_fate_commitment	KOG1218	S		2.89e-21	ID_KOG1218	0	2	-2	8	1	7	0	3	1	0	1	2	0	0	4	3	2	1	1	2	1	0	0	1	0	2	1	0	0	3	0	1	0	9	1	0	3	2	3	4	4	4	2
	Beta-L-arabinofuranosidase,_GH127	28P	S		3.31e-24	ID_28P00	0	1	-1	7	0	7	0	2	1	3	1	5	2	2	4	6	1	1	0	1	0	1	0	0	1	0	2	3	0	1	4	0	0	4	12	0	2	0	2	4	8	6	1
	A_disintegrin_and_metalloproteinase_with_thrombospondin_motifs	KOG3538	O		3.18e-06	ID_KOG3538	0	0	0	7	0	7	0	0	0	0	0	0	0	0	0	2	0	0	0	0	41	0	0	0	0	0	1	0	0	0	0	0	0	1	0	0	0	1	0	2	1	1	0
	serine-type_endopeptidase_activity	COG564	O		4.5e-24	ID_COG5640	6	5	1	12	5	7	8	11	6	14	6	29	30	55	24	28	8	7	11	11	1	7	5	5	61	16	18	19	6	22	14	12	28	55	39	6	18	21	14	55	44	39	6
	tRNAPhe_(7-(3-amino-3-carboxypropyl)wyosine37-C2)-hydroxylase_activity	KOG2132	IQ		3.35e-18	ID_KOG2132	5	10	-5	13	7	6	16	27	7	37	10	25	46	13	44	55	6	38	12	14	14	14	4	14	13	2	11	51	11	24	15	6	2	46	32	4	51	13	52	49	61	51	6
	ATPase_activity	COG5271	S		3.71e-19	ID_COG5271	2	6	-4	10	4	6	4	11	5	16	4	8	18	8	16	16	4	15	6	7	1	9	3	0	12	1	4	13	1	5	7	2	4	11	16	5	13	7	17	11	14	11	0
	gluconolactonase_activity	COG3386	G		1.78e-19	ID_COG3386	1	4	-3	8	2	6	1	1	4	5	3	7	3	5	7	3	0	1	2	1	2	0	1	4	3	2	1	8	2	8	0	2	0	6	10	0	3	4	5	7	8	4	0
	metallocarboxypeptidase_activity	COG2866	E		1.84e-20	ID_COG2866	4	7	-3	11	5	6	9	9	5	15	2	16	13	10	10	17	3	9	8	7	5	4	2	1	12	3	9	13	5	11	1	1	7	14	10	1	15	15	13	14	13	14	4
	xyloglucan:xyloglucosyl_transferase_activity	COG2273	G		3.22e-15	ID_COG2273	1	4	-3	9	3	6	2	5	4	10	2	9	9	17	10	14	3	5	3	3	1	4	0	3	16	7	3	13	3	14	7	3	6	22	14	3	10	4	10	22	14	20	3
	6-phosphogluconolactonase_activity	COG276	G		1.24e-17	ID_COG2706	0	2	-2	7	1	6	1	3	1	2	3	2	2	0	2	3	3	2	1	1	3	0	0	0	1	0	3	4	1	6	3	2	0	5	4	0	2	3	4	12	5	8	1
	acyl-CoA_dehydrogenase_activity	COG196	I		3.44e-13	ID_COG1960	5	7	-2	12	6	6	4	7	1	9	4	8	12	7	8	11	9	6	7	2	5	4	2	2	3	1	3	10	8	5	6	2	0	10	10	1	9	9	9	9	5	10	1
	Belongs_to_the_glycosyl_hydrolase_3_family	COG552	M		1.12e-27	ID_COG5520	0	2	-2	7	1	6	3	4	1	5	0	7	4	5	5	8	1	5	1	4	0	2	0	1	4	0	5	6	0	6	3	3	2	5	9	2	3	3	6	15	5	6	1
	oxidoreductase_activity,_acting_on_paired_donors,_with_incorporation_or_reduction_of_molecular_oxygen,_2-oxoglutarate_as_one_donor,_and_incorporation_of_one_atom_each_of_oxygen_into_both_donors	COG2175	Q		7.15e-18	ID_COG2175	1	3	-2	8	2	6	2	9	2	7	1	12	9	12	13	11	2	4	6	0	1	3	1	2	7	4	1	10	0	7	1	4	6	11	11	1	9	3	10	10	20	9	2
	ubiquitin	COG5272	O		4.16e-07	ID_COG5272	5	7	-2	12	6	6	4	5	0	2	6	13	8	7	10	17	7	3	2	1	1	1	2	4	8	4	7	16	2	10	2	3	3	12	15	4	7	11	11	15	10	15	5
	Catalyzes_the_specific_phosphorylation_of_arginine_residues_in	COG3869	E		1.24e-21	ID_COG3869	0	1	-1	7	1	6	0	0	0	1	1	1	4	1	2	0	0	1	1	1	0	1	0	0	1	0	2	0	1	0	0	0	0	0	2	1	1	4	2	0	0	0	0
	choline_transmembrane_transporter_activity	KOG1362	H		5.23e-09	ID_KOG1362	4	5	-1	11	5	6	1	10	1	7	4	11	12	9	10	16	4	10	7	7	3	8	4	3	9	3	4	9	3	17	5	1	4	18	10	0	14	11	13	11	12	18	4
	self_proteolysis	COG329	M		3.17e-14	ID_COG3209	1	2	-1	7	1	6	1	1	2	2	0	0	1	1	0	3	0	1	0	0	1	0	1	1	4	2	5	4	0	1	2	0	0	5	3	1	1	2	1	5	7	3	0
	Trehalase	2CZWA	S		4.76e-27	ID_2CZWA	0	1	-1	6	0	6	0	2	0	2	0	2	1	2	1	3	0	1	2	3	1	2	0	1	2	1	1	3	0	4	1	1	0	3	3	0	2	1	2	2	5	3	1
		COG2374	S		2.3e-11	ID_COG2374	0	1	-1	7	1	6	3	2	1	3	1	3	3	3	4	6	1	0	0	0	1	2	1	0	1	2	1	4	0	3	1	0	0	7	4	0	4	5	5	4	2	8	2
	cell_adhesion_involved_in_biofilm_formation	COG147	S		1.95e-08	ID_COG1470	0	0	0	6	0	6	0	1	1	2	0	2	0	0	1	0	0	0	1	0	0	0	0	0	0	2	1	1	0	3	0	0	1	0	7	0	0	0	0	2	2	0	0
		28IXK	S		1.2e-21	ID_28IXK	0	0	0	6	0	6	1	1	0	2	0	3	2	0	1	2	0	2	1	2	0	3	0	0	0	0	0	3	0	1	2	3	0	4	4	0	2	0	2	1	3	4	0
		2D2SQ	S		2.97e-16	ID_2D2SQ	0	0	0	6	0	6	0	0	0	1	0	2	0	0	2	1	0	0	0	1	2	0	0	0	0	0	0	2	0	3	1	0	0	0	4	0	0	0	1	4	1	3	0
	SET_domain	COG294	K		5.1e-14	ID_COG2940	16	28	-12	28	23	5	39	48	13	72	16	52	70	25	79	101	34	69	28	35	23	24	11	15	28	12	39	107	20	56	31	9	8	92	69	10	108	55	121	126	91	111	16
	WD_repeat-containing_protein	KOG266	B		5.98e-16	ID_KOG0266	4	12	-8	15	10	5	8	12	9	13	5	20	19	18	15	21	5	15	12	11	5	7	8	5	12	5	10	22	1	13	7	8	5	20	18	2	22	14	21	23	21	20	7
	protein_N-acetylglucosaminyltransferase_activity	COG3914	O		1.71e-28	ID_COG3914	4	11	-7	12	7	5	6	18	6	18	10	19	23	7	20	19	10	13	9	8	10	5	0	5	6	4	17	23	6	18	2	4	4	22	22	3	23	17	25	17	22	20	5
	regulation_of_canonical_Wnt_signaling_pathway_involved_in_osteoblast_differentiation	KOG1225	L		2.02e-25	ID_KOG1225	3	10	-7	11	6	5	3	6	2	6	3	6	10	0	9	12	2	5	4	3	11	2	0	3	1	2	5	8	1	9	2	7	1	18	8	3	9	11	8	15	19	13	1
	synthase	COG3321	Q		1.1e-13	ID_COG3321	2	9	-7	11	6	5	20	56	8	37	13	24	61	77	75	39	7	40	19	22	35	29	5	57	68	1	19	32	8	32	107	6	52	72	70	14	56	21	87	93	291	67	16
	Translation_initiation_factor_IF-2,_N-terminal_region	COG5253	T		5.02e-28	ID_COG5253	4	10	-6	11	6	5	5	12	8	18	4	22	18	13	20	22	7	8	11	5	7	7	2	3	14	3	10	28	2	24	4	4	3	24	19	2	18	8	16	23	22	25	2
	Aspartyl_Asparaginyl_beta-hydroxylase	COG3555	O		1.9e-21	ID_COG3555	2	7	-5	9	4	5	10	14	1	14	3	16	19	4	17	24	9	11	6	4	7	8	1	1	6	0	11	17	4	14	0	2	1	30	22	2	19	12	19	16	25	26	7
	voltage-gated_potassium_channel_activity	COG2126	J		3.03e-23	ID_COG2126	4	8	-4	10	5	5	12	15	6	22	4	21	16	8	16	21	3	16	12	15	3	8	4	2	5	8	17	34	1	23	9	4	1	21	12	3	28	21	27	27	28	27	9
	ADP-glyceromanno-heptose_6-epimerase_activity	COG451	GM		4.15e-12	ID_COG0451	6	9	-3	12	7	5	7	15	4	18	4	27	20	15	19	28	11	13	11	6	5	4	3	7	11	5	10	22	8	10	2	4	3	15	16	2	20	6	18	25	19	25	7
	iron_ion_binding	COG3	I		1.34e-20	ID_COG3000	3	6	-3	9	4	5	2	6	1	13	2	3	10	5	7	20	4	16	4	3	1	2	0	2	3	1	5	14	4	2	2	1	1	12	12	2	14	4	18	17	14	19	1
	calcium,_potassium:sodium_antiporter_activity	COG53	P		3.48e-13	ID_COG0530	4	6	-2	10	5	5	2	9	2	7	2	11	10	7	6	12	4	3	11	6	3	4	2	1	6	0	7	11	0	7	5	2	1	18	7	4	5	8	8	15	10	14	4
	dipeptidyl-peptidase_activity	KOG2183	S		8.03e-23	ID_KOG2183	1	3	-2	7	2	5	2	6	0	10	1	7	7	6	9	8	3	6	2	4	4	1	0	2	6	0	6	7	2	6	3	3	3	12	9	0	8	6	7	7	8	10	2
	domain,_Protein	COG321	U		3.49e-11	ID_COG3210	1	3	-2	7	2	5	0	2	2	4	0	3	3	5	5	6	0	4	2	2	4	2	1	1	4	1	1	9	1	4	2	2	0	12	5	0	3	5	3	9	7	7	1
	amino_acid	COG531	E		3.44e-06	ID_COG0531	4	5	-1	9	4	5	2	6	7	7	2	10	11	5	10	12	6	5	5	4	2	3	1	1	9	3	8	10	4	9	3	3	4	9	7	4	8	12	9	9	18	18	4
	amino_acid_activation_for_nonribosomal_peptide_biosynthetic_process	COG152	S		1.42e-11	ID_COG1520	2	3	-1	7	2	5	2	7	1	10	3	6	1	6	14	14	0	7	3	2	3	3	1	3	4	2	1	11	0	8	3	6	1	10	13	2	8	1	11	23	15	17	0
	Belongs_to_the_glycosyl_hydrolase_5_(cellulase_A)_family	COG3934	G		6.35e-22	ID_COG3934	0	1	-1	6	1	5	2	3	2	4	1	7	6	2	5	10	1	0	6	3	3	3	2	1	2	3	3	3	1	7	3	2	1	9	7	3	5	3	6	6	8	9	1
	Belongs_to_the_glycosyl_hydrolase_family_6	COG5297	G		7.84e-26	ID_COG5297	0	1	-1	5	0	5	5	3	4	9	2	8	5	0	4	7	2	0	2	1	2	3	0	1	0	0	5	7	4	13	4	4	0	9	10	4	13	4	9	6	15	12	2
	cytoskeleton_organization	COG5277	Z		8.31e-12	ID_COG5277	5	6	-1	10	5	5	1	5	2	7	4	8	7	6	8	10	4	7	4	3	4	2	0	2	4	0	4	8	3	8	1	1	0	10	14	3	4	6	10	11	17	13	3
	EF-hand,_calcium_binding_motif	2BEHQ	S		3.82e-17	ID_2BEHQ	0	1	-1	5	0	5	1	8	1	8	0	2	12	2	6	20	0	5	2	2	3	6	0	2	1	0	0	12	1	1	2	0	0	16	9	0	14	1	9	15	21	16	0
	extracellular_matrix_structural_constituent	COG1361	M		1.5e-17	ID_COG1361	0	1	-1	5	0	5	0	1	1	0	1	2	0	5	0	1	0	1	1	1	1	1	0	0	5	0	0	0	0	2	0	0	3	2	16	0	1	0	0	6	5	2	0
	Right_handed_beta_helix_region	2A755	S		6.93e-17	ID_2A755	0	1	-1	5	0	5	0	1	1	1	0	1	0	0	0	0	0	0	0	2	1	1	0	1	1	0	0	1	0	1	0	0	0	1	3	0	1	0	1	3	5	3	0
	sodium:proton_antiporter_activity	COG25	P		8.05e-10	ID_COG0025	6	7	-1	11	6	5	9	12	5	16	2	10	21	14	19	28	3	16	8	10	5	5	3	4	10	2	2	24	1	15	11	3	3	25	16	1	20	5	17	12	19	27	5
	pyrroloquinoline_quinone_binding	COG2133	G		2.44e-08	ID_COG2133	1	1	0	6	1	5	2	6	1	0	1	2	1	1	2	3	0	2	2	0	1	0	0	2	1	0	2	3	0	2	1	0	0	2	1	0	2	1	3	1	5	0	0
	COG2335,_Secreted_and_surface_protein_containing_fasciclin-like_repeats	COG2335	M		9.56e-22	ID_COG2335	3	1	2	6	1	5	0	1	0	0	0	0	1	0	0	0	1	0	0	0	0	1	0	0	1	0	0	1	0	0	0	0	0	1	1	1	0	0	2	1	1	2	0
	protein_serine/threonine_kinase_activity	KOG589	T		6.01e-27	ID_KOG0589	1	9	-8	10	6	4	15	14	5	24	10	33	35	16	35	43	6	21	14	10	5	12	7	6	14	5	15	35	5	32	7	13	3	37	24	5	26	19	34	43	33	42	9
	potassium_channel_activity	KOG1418	U		8.77e-21	ID_KOG1418	2	7	-5	8	4	4	9	27	1	35	5	11	19	3	31	55	5	20	7	15	11	7	5	4	5	5	20	61	3	25	5	5	3	42	12	2	50	18	36	46	35	46	5
	ubiquitinyl_hydrolase_activity	COG577	O		2.34e-24	ID_COG5077	4	9	-5	10	6	4	3	5	3	6	7	17	14	18	14	13	5	11	6	4	4	6	6	1	18	6	15	15	4	13	4	9	9	13	12	4	13	14	14	17	19	15	3
	belongs_to_the_aldehyde_dehydrogenase_family	COG112	C		7.3e-08	ID_COG1012	5	8	-3	10	6	4	5	9	1	15	2	11	10	8	11	17	3	10	5	7	6	5	1	1	8	3	6	12	4	10	3	2	1	10	11	2	10	5	14	16	12	13	2
	carboxylic_ester_hydrolase_activity	COG2267	I		3.35e-18	ID_COG2267	3	6	-3	8	4	4	0	10	0	7	2	7	13	3	12	12	1	4	7	5	4	2	2	2	4	1	4	14	4	6	5	0	1	17	11	3	9	6	12	13	13	15	2
	choline_dehydrogenase_activity	COG233	E		1.86e-08	ID_COG2303	1	4	-3	6	2	4	3	5	0	6	0	4	6	10	8	12	2	6	2	2	4	1	0	2	7	5	4	10	5	11	1	0	4	8	8	1	10	7	7	8	10	11	1
	domain_protein	COG4932	M		2.61e-13	ID_COG4932	0	3	-3	5	1	4	4	3	5	6	3	2	4	5	7	6	1	6	5	6	3	6	0	0	3	1	4	5	3	4	1	4	2	13	9	2	4	2	2	4	6	11	0
	GTP_binding	COG11	S		2.45e-12	ID_COG1100	9	12	-3	15	11	4	5	11	5	9	4	16	19	10	18	26	8	18	10	12	3	4	1	3	11	1	15	12	3	20	4	2	2	22	23	3	11	16	19	24	23	18	9
	MAP_kinase_kinase_kinase_activity	KOG198	S		7.78e-22	ID_KOG0198	2	5	-3	7	3	4	0	7	1	3	2	4	6	4	10	13	2	2	5	2	0	2	1	2	5	2	1	9	2	4	1	0	3	6	10	0	6	5	5	12	14	9	0
	methyltransferase_activity	KOG2352	S		1.32e-23	ID_KOG2352	2	5	-3	7	3	4	0	5	1	8	2	7	8	3	5	11	3	5	6	4	3	3	1	2	4	2	7	10	1	6	1	0	1	7	6	2	7	7	7	10	7	11	2
	oxidoreductase_activity,_acting_on_NAD(P)H,_oxygen_as_acceptor	KOG39	C		4.65e-10	ID_KOG0039	2	5	-3	8	4	4	2	5	3	11	6	7	7	15	11	12	2	8	5	7	4	2	1	2	11	4	8	15	2	9	9	5	4	17	10	3	6	6	9	15	13	13	0
	patched_ligand_maturation	KOG3664	S		2.98e-18	ID_KOG3664	3	6	-3	8	4	4	4	8	8	14	4	17	9	16	11	19	5	11	8	11	4	12	2	2	16	9	8	17	5	12	9	6	5	21	20	2	10	9	14	20	16	16	1
	phosphatidylinositol_kinase_activity	COG532	BDLTU		9.64e-12	ID_COG5032	10	13	-3	15	11	4	10	15	14	16	4	19	21	21	16	18	10	15	14	15	5	9	4	9	20	5	21	15	8	25	7	3	5	17	15	2	16	17	18	27	19	15	4
	cellular_oxidant_detoxification	KOG251	O		9.4e-11	ID_KOG2501	2	4	-2	7	3	4	6	3	1	4	1	4	3	3	7	6	1	7	3	3	1	2	3	0	4	1	6	8	1	2	3	0	1	5	6	0	4	6	6	7	6	7	3
	GTPase_activator_activity	COG5347	U		1.24e-06	ID_COG5347	6	8	-2	11	7	4	3	11	7	13	4	14	13	9	12	18	14	16	7	3	2	4	3	2	6	3	13	18	3	18	5	3	1	23	13	6	10	8	16	16	13	18	4
	inositol_2-dehydrogenase_activity	COG673	S		3.6e-11	ID_COG0673	2	4	-2	7	3	4	6	8	2	5	2	8	9	5	7	9	10	7	2	4	4	3	0	1	3	1	5	8	2	11	8	1	1	10	7	2	11	7	8	15	13	9	3
	lipid_binding	KOG1729	S		7.96e-26	ID_KOG1729	1	3	-2	6	2	4	2	1	0	3	1	4	6	3	5	5	3	3	2	0	2	2	3	1	2	3	1	5	0	5	0	2	1	5	2	2	3	1	4	5	6	8	2
	Major_facilitator_Superfamily	COG2211	G		3.53e-18	ID_COG2211	0	2	-2	5	1	4	0	3	0	2	1	3	4	1	4	5	0	2	5	1	2	2	1	2	1	1	4	3	1	2	1	0	1	4	0	0	4	3	4	3	5	6	0
	microtubule_binding	COG5244	D		3.02e-23	ID_COG5244	0	2	-2	5	1	4	1	2	0	3	3	3	5	3	4	3	3	2	0	1	0	2	2	0	1	1	5	3	0	3	0	2	0	3	2	0	0	4	2	11	5	4	0
	Pas_domain	COG222	T		6.76e-15	ID_COG2202	2	4	-2	7	3	4	5	18	4	32	3	6	17	7	17	28	4	17	4	6	3	12	1	5	7	1	0	33	0	4	14	0	5	26	13	0	27	2	23	30	43	21	1
	phosphatase_homologous_to_the_C-terminal_domain_of_histone_macroH2A1	COG211	P		3.86e-21	ID_COG2110	1	3	-2	6	2	4	3	3	1	7	2	7	12	3	8	14	1	7	3	4	4	3	1	2	2	1	8	13	3	4	2	1	2	19	8	3	11	10	12	13	9	14	2
	positive_regulation_of_cilium_movement	KOG2158	KT		1.08e-23	ID_KOG2158	1	3	-2	5	1	4	5	4	1	5	2	4	10	1	6	9	1	6	2	5	1	0	1	0	1	0	6	11	0	3	1	0	0	14	3	0	9	3	10	13	14	9	2
	protein_xylosyltransferase_activity	KOG4157	U		1.23e-08	ID_KOG4157	0	2	-2	5	1	4	0	3	0	3	1	8	4	2	4	4	1	1	1	3	2	0	0	0	3	0	1	5	1	3	1	2	0	6	2	0	1	3	6	6	5	5	0
	RNA_localization_to_chromatin	KOG2242	L		3.89e-23	ID_KOG2242	1	3	-2	6	2	4	0	3	0	4	1	5	1	0	0	3	0	0	0	5	0	4	3	0	0	0	0	3	0	4	10	4	0	2	7	1	3	0	1	0	2	11	0
	alpha-glucuronidase_activity	COG3661	G		1.11e-23	ID_COG3661	0	1	-1	4	0	4	0	2	0	2	0	1	0	0	1	0	0	2	0	2	3	2	0	0	0	0	0	1	0	1	0	1	0	2	1	0	1	0	1	4	2	2	0
	alpha-L-arabinofuranosidase	COG3534	G		6.91e-24	ID_COG3534	0	1	-1	4	0	4	3	3	1	2	0	7	3	4	2	6	0	2	1	1	3	1	0	3	4	1	1	3	1	6	2	3	0	5	10	1	3	4	4	4	7	7	3
	carboxylic_acid_catabolic_process	COG4948	M		2.31e-12	ID_COG4948	0	1	-1	5	1	4	1	0	1	1	0	2	1	1	1	2	0	0	0	0	1	0	0	0	0	1	0	1	0	0	0	1	1	1	1	0	1	1	2	2	2	1	0
	Cytochrome_c	COG21	C		6.26e-11	ID_COG2010	0	1	-1	4	0	4	2	1	1	2	0	2	2	0	1	3	2	0	2	1	1	1	0	1	1	0	2	5	1	1	0	0	0	0	1	0	1	1	1	3	0	3	1
	DNA-templated_transcription,_initiation	COG1595	K		4.65e-07	ID_COG1595	0	1	-1	4	0	4	0	0	0	1	1	0	1	1	1	2	0	1	0	0	0	0	0	0	0	1	0	1	0	1	3	1	1	1	4	1	1	0	0	4	2	1	0
	intracellular_protein_transport	COG4354	G		1.87e-10	ID_COG4354	4	5	-1	8	4	4	3	5	4	10	2	9	12	6	12	10	4	6	9	3	7	4	0	4	4	2	11	10	3	12	4	0	2	7	8	2	8	9	9	13	10	10	4
	metalloendopeptidase_activity	KOG3714	O		3.84e-16	ID_KOG3714	0	1	-1	4	0	4	1	3	0	3	2	5	1	8	4	6	0	4	3	0	3	1	1	2	11	7	3	4	0	9	2	3	5	7	6	1	6	2	5	4	1	6	4
	negative_regulation_of_response_to_water_deprivation	KOG1327	U		8.36e-13	ID_KOG1327	1	2	-1	5	1	4	0	2	0	3	2	5	2	2	3	2	1	1	1	1	2	1	2	0	2	0	2	5	2	1	0	0	0	4	4	0	2	2	1	1	1	2	0
	protein_secretion	COG2911	S		3.87e-19	ID_COG2911	0	1	-1	5	1	4	0	0	4	1	0	7	1	5	4	2	0	1	2	0	1	1	1	0	1	1	1	3	0	8	1	0	1	3	5	0	1	0	4	2	2	2	0
	regulation_of_axon_guidance	KOG1428	S		1.57e-19	ID_KOG1428	0	1	-1	4	0	4	0	1	0	0	0	0	0	1	0	0	0	0	1	0	0	0	0	0	1	0	0	0	0	0	0	0	0	2	0	0	0	0	0	0	0	0	0
	serine-type_peptidase_activity	COG156	E		1.76e-08	ID_COG1506	3	4	-1	8	4	4	3	6	2	5	4	12	7	5	6	10	1	10	5	5	0	4	1	2	8	1	6	10	0	12	2	5	1	12	9	0	8	9	6	10	10	12	3
	ubiquitinyl_hydrolase_activity	COG556	O		1.9e-12	ID_COG5560	3	4	-1	7	3	4	3	3	0	2	0	5	6	2	5	7	1	7	3	2	0	1	1	2	3	0	4	5	1	7	0	1	0	6	1	1	2	2	1	5	5	6	1
	cellulose_binding	COG4447	S		1.98e-12	ID_COG4447	0	0	0	4	0	4	0	1	0	2	1	2	0	2	1	0	0	1	0	0	1	2	0	0	2	0	1	3	0	0	1	0	1	3	2	0	0	1	2	4	2	3	0
	cornified_envelope_assembly	2CMEW	S		4.54e-08	ID_2CMEW	0	0	0	4	0	4	0	1	0	3	0	3	0	1	0	1	0	1	0	0	1	1	1	1	1	0	0	5	0	3	3	0	1	3	5	3	0	0	3	4	0	0	0
	unsaturated_chondroitin_disaccharide_hydrolase_activity	COG4225	S		9.13e-16	ID_COG4225	0	0	0	4	0	4	0	0	0	0	0	0	0	1	0	0	0	0	0	0	1	0	0	0	1	0	1	0	0	0	0	2	0	0	2	0	0	0	0	0	1	0	0
		28QNI	S		1.41e-14	ID_28QNI	0	0	0	4	0	4	0	0	0	0	1	1	0	0	0	0	0	0	0	0	0	0	1	0	0	0	0	0	0	0	0	1	0	0	1	0	0	0	0	0	1	1	0
	transmembrane_transport	KOG2532	L		1.23e-07	ID_KOG2532	3	2	1	6	2	4	1	4	0	4	1	6	6	2	4	7	3	3	1	4	0	2	0	0	1	1	2	8	0	4	2	1	0	5	6	2	4	3	5	10	10	5	1
		297V5	S		1.8e-28	ID_297V5	1	0	1	4	0	4	0	0	0	0	0	0	0	0	0	0	0	0	0	0	0	0	0	0	0	0	0	0	0	0	0	0	0	0	0	0	0	0	0	1	0	0	0
	protein_polyglycylation	KOG2157	S		1.18e-23	ID_KOG2157	3	9	-6	10	7	3	7	12	5	17	8	11	24	7	18	30	5	22	13	9	3	5	3	1	8	6	10	24	2	14	1	2	2	24	18	2	28	12	22	19	22	22	4
	Enoyl-CoA_hydratase	COG124	I		1.06e-14	ID_COG1024	5	10	-5	10	7	3	10	27	3	22	7	16	31	19	53	30	12	20	15	10	20	10	4	22	17	2	14	22	6	19	48	2	12	39	40	6	25	16	34	38	139	32	13
	ubiquitin_conjugating_enzyme_binding	KOG1815	O		4.69e-23	ID_KOG1815	1	5	-4	6	3	3	1	3	4	5	1	3	3	5	5	5	1	4	5	1	2	0	1	1	5	1	3	8	3	5	3	2	1	12	9	1	5	4	5	6	11	9	3
	Vacuolar_protein_sorting-associated_protein	COG543	U		8.55e-18	ID_COG5043	6	10	-4	11	8	3	13	16	6	22	15	21	18	18	21	20	14	12	15	12	3	16	4	20	20	1	34	19	9	32	10	3	11	27	26	6	22	23	28	31	25	32	3
	histone_demethylase_activity_(H3-K4_specific)	KOG376	S		3.82e-20	ID_KOG3706	1	4	-3	5	2	3	3	5	1	3	1	6	6	8	8	8	6	6	5	3	2	0	1	4	4	3	5	10	3	12	2	2	1	7	4	3	10	11	9	9	6	10	0
	protein_ubiquitination	KOG4441	KLT		8.21e-16	ID_KOG4441	2	5	-3	6	3	3	4	11	3	12	13	23	12	42	12	28	2	10	5	12	3	5	9	0	41	11	42	24	3	40	12	2	6	19	10	1	27	25	25	31	31	26	7
		28MX6	S		1.5e-18	ID_28MX6	1	4	-3	6	3	3	2	12	4	12	3	25	8	11	9	10	1	10	5	8	1	8	3	7	8	9	8	6	1	14	17	5	8	29	15	5	16	7	18	31	16	13	3
	actin_binding	COG5199	Z		5.83e-24	ID_COG5199	0	2	-2	3	0	3	1	5	3	3	0	3	5	2	4	6	0	5	3	4	2	5	1	2	2	2	2	9	2	2	1	3	1	15	10	0	3	5	5	7	6	10	1
	Alpha-1,2-mannosidase	COG3537	G		2.16e-28	ID_COG3537	0	2	-2	4	1	3	1	5	1	3	0	4	2	1	5	5	0	0	1	4	2	1	2	1	0	0	0	8	1	5	0	3	0	6	6	1	3	0	5	4	8	3	0
	chloride_channel	COG38	P		7.93e-11	ID_COG0038	5	7	-2	9	6	3	5	15	4	20	1	11	16	9	19	20	7	15	3	9	5	14	1	2	11	6	9	25	6	10	9	4	3	17	9	2	25	11	22	23	19	31	6
	F-box_LRR-repeat_protein	KOG1947	B		4.23e-18	ID_KOG1947	2	4	-2	6	3	3	4	2	1	6	2	2	7	3	5	7	1	3	1	1	2	0	0	2	4	0	3	8	1	4	2	3	1	14	1	2	6	2	8	9	6	10	0
	GTPase_activator_activity	KOG427	S		1.79e-32	ID_KOG4270	0	2	-2	3	0	3	2	5	1	6	2	8	8	0	7	8	0	3	4	1	1	4	1	0	1	1	3	7	1	8	2	1	1	6	2	3	4	3	4	3	6	8	2
	GTPase_activity	KOG237	S		1.26e-21	ID_KOG2037	1	3	-2	5	2	3	2	3	3	4	2	6	6	8	7	9	3	6	3	1	4	1	0	1	8	0	4	5	2	5	5	2	3	10	9	4	6	5	4	13	12	13	0
	NAD+_ADP-ribosyltransferase_activity	KOG137	H		4.88e-21	ID_KOG1037	0	2	-2	4	1	3	0	2	0	4	1	5	4	2	4	4	5	3	1	1	1	2	2	0	1	0	5	3	1	6	0	2	1	7	7	1	3	4	4	6	6	15	0
	transmembrane_transporter_activity	COG2271	G		2.53e-07	ID_COG2271	0	2	-2	4	1	3	0	1	0	3	0	2	5	1	6	5	1	5	2	0	0	3	2	1	1	1	2	5	0	3	1	1	1	5	4	1	5	2	4	3	10	6	2
	amidohydrolase	COG3618	H		1.91e-12	ID_COG3618	0	1	-1	4	1	3	1	2	0	1	2	2	1	1	3	2	2	1	0	0	2	0	1	2	0	0	0	2	0	3	2	0	0	2	3	0	3	2	1	3	2	1	1
	Beta-lactamase	2EMP	S		2.12e-17	ID_2E0MP	0	1	-1	3	0	3	1	0	0	0	1	3	2	1	3	1	2	0	1	1	1	2	0	0	2	0	1	0	0	3	2	2	1	9	5	1	1	1	1	4	1	7	1
	cobalamin_catabolic_process	KOG4292	O		1.6e-07	ID_KOG4292	0	1	-1	3	0	3	0	1	1	1	0	2	0	1	1	3	1	0	2	2	2	0	0	0	1	1	0	0	0	7	2	0	0	6	2	1	1	0	1	3	3	5	0
	COGs_COG4299_conserved	COG4299	G		4.52e-25	ID_COG4299	0	1	-1	3	0	3	0	1	1	0	0	0	0	0	1	1	0	1	0	0	1	0	0	0	0	0	0	0	0	1	0	0	0	1	2	0	1	0	1	5	1	2	0
	domain,_Protein	COG3266	GM		2.92e-06	ID_COG3266	0	1	-1	3	0	3	1	1	0	1	0	3	4	3	3	1	0	1	2	0	1	0	0	0	0	0	0	3	0	1	3	2	0	5	2	0	4	2	4	5	3	1	1
	histidinol_dehydrogenase_activity	COG141	E		6.16e-07	ID_COG0141	3	4	-1	6	3	3	4	4	0	9	2	7	7	13	7	10	4	9	1	1	3	2	1	1	11	1	5	12	3	8	2	2	5	5	10	1	14	3	13	9	11	11	0
	Involved_in_the_tonB-independent_uptake_of_proteins	COG823	U		2.61e-10	ID_COG0823	1	2	-1	4	1	3	1	0	1	0	1	4	2	1	0	2	1	1	2	0	1	3	0	1	1	1	1	0	0	2	1	2	1	22	2	2	2	1	4	4	1	3	0
	Large_extracellular_alpha-helical_protein	COG2373	U		1.18e-10	ID_COG2373	0	1	-1	4	1	3	1	4	1	1	1	1	1	4	1	0	0	0	0	1	1	1	1	1	3	0	1	0	1	2	0	0	1	3	4	0	0	0	0	1	0	1	0
	metallocarboxypeptidase_activity	KOG2649	S		1.27e-12	ID_KOG2649	0	1	-1	3	0	3	0	1	0	1	0	1	1	1	2	3	1	2	1	0	3	1	0	0	0	0	2	2	0	0	0	0	0	3	1	1	0	2	0	3	3	3	1
	metalloendopeptidase_activity	KOG1565	M		2.35e-21	ID_KOG1565	0	1	-1	3	0	3	0	0	0	1	1	4	1	4	0	1	1	0	1	0	1	0	0	1	4	1	1	0	1	2	2	0	1	12	2	0	1	2	2	7	9	3	2
	nitronate_monooxygenase_activity	COG27	S		7.55e-10	ID_COG2070	1	2	-1	4	1	3	2	1	1	0	1	3	4	1	4	4	0	2	0	0	2	0	1	1	0	0	2	3	0	1	1	0	2	1	3	1	3	2	4	1	1	3	1
	oxidoreductase_activity	COG4221	IQ		1.23e-12	ID_COG4221	1	2	-1	4	1	3	1	6	1	3	0	1	5	0	6	10	2	0	2	1	0	1	0	0	2	1	5	5	2	2	0	0	0	3	4	0	7	4	4	3	6	6	1
	phospholipase_C	COG3511	M		5.34e-22	ID_COG3511	0	1	-1	3	0	3	0	0	1	2	1	3	2	0	3	4	0	1	2	1	0	2	2	0	0	0	1	2	0	4	0	1	0	4	6	0	1	0	0	2	2	3	1
	poly(ADP-ribose)_glycohydrolase_activity	KOG264	S		1.07e-27	ID_KOG2064	0	1	-1	3	0	3	1	0	1	2	0	4	2	0	2	2	1	1	1	0	1	1	0	1	2	0	2	2	1	4	1	0	1	3	4	0	2	1	0	1	3	5	0
	positive_regulation_of_histone_H3-K79_methylation	KOG4155	K		1.24e-12	ID_KOG4155	2	3	-1	5	2	3	1	3	3	3	1	3	3	1	5	5	2	2	5	1	1	4	0	5	1	1	2	6	3	2	1	0	0	4	5	0	4	2	4	6	6	6	0
	Protein_kinase_c	KOG696	T		4.64e-17	ID_KOG0696	0	1	-1	3	0	3	2	1	0	2	1	0	1	0	2	1	0	0	0	1	1	0	0	0	0	0	1	2	0	2	1	0	0	3	0	0	3	1	3	0	0	2	0
	Protein_of_unknown_function_(DUF18)	COG5267	S		4.96e-13	ID_COG5267	0	1	-1	3	0	3	2	5	0	7	1	1	1	7	2	2	1	2	0	5	3	4	0	2	5	0	0	6	3	5	9	5	4	21	8	3	3	2	4	8	6	7	0
	transmembrane_transport	KOG2563	J		1.03e-10	ID_KOG2563	1	2	-1	4	1	3	0	2	1	1	0	2	3	1	3	4	1	2	2	0	1	1	0	1	1	0	2	2	0	4	0	0	0	1	2	2	3	2	4	6	3	4	1
	Uncharacterized_protein_conserved_in_bacteria_(DUF2263)	COG4295	S		2.51e-16	ID_COG4295	0	1	-1	3	0	3	0	0	0	4	1	4	1	2	1	2	0	0	1	1	0	1	2	1	1	2	0	4	0	2	1	1	0	4	3	1	4	0	2	15	3	2	0
	Xanthine_dehydrogenase	COG4631	F		9.68e-13	ID_COG4631	1	2	-1	4	1	3	0	1	0	3	0	2	1	3	5	4	0	2	0	2	0	0	0	0	1	0	0	3	1	2	2	2	0	3	3	1	2	0	3	6	4	3	0
		2CDRA	S		1.39e-32	ID_2CDRA	0	1	-1	3	0	3	1	4	2	4	4	4	4	2	3	6	1	2	3	2	1	1	1	2	3	1	5	4	1	3	3	0	2	4	3	0	4	3	2	6	6	4	0
		28SCF	S		1.52e-21	ID_28SCF	0	1	-1	3	0	3	0	0	2	0	0	2	1	0	0	0	0	0	0	1	1	0	0	0	0	0	0	1	0	0	0	0	0	0	0	0	2	0	0	0	0	0	0
		COG5276	S		7.85e-06	ID_COG5276	0	1	-1	3	0	3	0	0	0	1	0	2	0	1	1	1	0	1	0	1	0	1	0	0	0	1	0	2	0	10	0	0	0	2	0	0	1	1	2	4	2	2	0
	arabinan_catabolic_process	28JQD	M		8.06e-19	ID_28JQD	0	0	0	3	0	3	0	0	0	1	0	1	0	0	1	2	0	0	0	1	0	0	1	0	0	0	0	1	0	1	0	1	0	0	7	0	0	2	0	1	2	3	0
	Bacterial_alpha-L-rhamnosidase_6_hairpin_glycosidase_domain	2AMNY	S		9.74e-25	ID_2AMNY	0	0	0	3	0	3	0	1	0	0	0	0	1	2	1	1	0	2	0	0	1	0	0	0	1	0	0	0	0	1	0	1	1	1	3	0	0	0	2	0	1	2	0
	Belongs_to_the_peptidase_S8_family	COG4935	O		1.48e-08	ID_COG4935	0	0	0	3	0	3	1	1	0	1	0	1	1	0	1	0	0	1	0	0	0	0	0	0	0	0	0	2	0	2	0	0	1	1	0	0	1	1	0	4	1	1	0
	BNR_repeat-like_domain	COG4692	G		1.28e-13	ID_COG4692	0	0	0	3	0	3	0	0	0	0	0	0	0	0	0	0	0	0	0	1	1	0	0	0	0	0	0	0	0	0	0	1	0	0	1	0	0	0	0	5	0	1	0
	FAD_dependent_oxidoreductase	2B7P9	S		8.69e-16	ID_2B7P9	0	0	0	3	0	3	0	0	1	2	0	0	0	0	0	0	0	0	0	0	0	0	0	0	0	0	0	0	0	0	0	0	0	0	1	0	1	0	0	0	1	0	0
	hyalurononglucosaminidase_activity	28MBD	G		1.11e-13	ID_28MBD	0	0	0	3	0	3	0	1	1	1	0	0	0	0	0	2	0	0	0	0	0	0	0	0	0	0	0	0	0	1	1	0	0	0	2	0	1	0	0	2	1	5	0
	MlrC_C-terminus	COG5476	S		5.34e-09	ID_COG5476	0	0	0	3	0	3	0	0	0	0	0	0	0	0	0	0	0	0	0	0	0	0	0	0	0	0	0	1	0	0	0	0	0	0	0	0	0	0	0	1	1	0	0
	transferase_activity,_transferring_glycosyl_groups	COG2152	G		1.58e-15	ID_COG2152	0	0	0	3	0	3	1	0	0	2	0	1	0	1	1	0	0	0	1	0	0	0	0	1	3	0	3	2	0	1	0	0	1	1	3	0	1	1	2	3	1	3	0
	translation_initiation_factor_activity	COG317	NU		3.11e-08	ID_COG3170	0	0	0	3	0	3	0	0	1	2	0	0	0	2	0	0	0	0	0	0	0	0	0	0	1	1	0	1	0	0	1	0	1	1	0	0	1	1	2	2	2	1	0
		28N1Q	S		1.33e-22	ID_28N1Q	0	0	0	3	0	3	0	2	0	2	0	2	1	1	1	2	0	1	0	1	0	1	0	2	1	0	0	1	0	2	1	3	0	2	3	0	1	1	2	1	0	3	0
		2DZK8	S		1.23e-18	ID_2DZK8	0	0	0	3	0	3	0	1	0	2	1	0	1	0	1	1	0	1	1	1	0	0	0	1	0	0	0	1	0	0	2	2	0	2	3	0	1	0	1	3	1	2	0
		2BWWA	S		2.9e-18	ID_2BWWA	0	0	0	3	0	3	0	0	2	0	0	1	0	0	0	0	0	0	0	0	1	0	2	1	0	0	1	0	0	2	0	2	0	0	1	2	0	1	0	1	1	2	0
	serine-type_endopeptidase_activity	COG265	O		3.34e-06	ID_COG0265	7	5	2	9	6	3	3	8	2	12	6	9	14	5	12	15	7	6	9	7	3	7	1	0	10	2	11	17	1	13	5	3	3	18	18	4	11	8	10	22	20	15	4
	semaphorin-plexin_signaling_pathway	KOG361	BQ		4.21e-40	ID_KOG3610	2	11	-9	8	6	2	17	29	31	42	20	40	29	2	39	32	23	32	22	29	42	24	5	18	0	9	31	37	32	40	34	32	0	49	37	10	46	34	48	50	33	47	10
	(belongs_to_the_monovalent_cation_proton_antiporter_2_(CPA2)_transporter_(TC_2.A.37)_family)	COG1226	P		3.58e-24	ID_COG1226	3	8	-5	8	6	2	5	9	5	10	2	13	14	4	17	18	7	13	7	9	8	7	1	2	4	2	11	15	6	17	3	6	4	11	17	2	16	7	16	23	18	23	5
	protein_serine/threonine_kinase_activity	KOG583	G		9.86e-23	ID_KOG0583	6	11	-5	10	8	2	14	23	8	29	10	29	40	24	36	56	13	29	17	18	5	4	6	5	28	8	23	41	4	24	7	3	6	55	27	9	42	35	35	51	46	38	9
	lysine_N-methyltransferase_activity	KOG2793	S		3.67e-19	ID_KOG2793	4	8	-4	8	6	2	9	14	5	20	6	15	24	9	26	40	11	8	9	12	8	7	1	5	11	3	17	24	9	21	8	2	2	41	30	1	21	18	30	37	31	33	4
	G-protein_coupled_receptor_activity	KOG156	M		5.87e-24	ID_KOG1056	0	3	-3	3	1	2	5	6	4	17	18	17	9	24	30	47	0	11	1	18	4	9	5	17	18	2	11	23	1	13	61	3	8	61	30	0	19	16	22	60	48	40	5
	negative_regulation_of_inclusion_body_assembly	28IDA	S		1.76e-27	ID_28IDA	0	3	-3	4	2	2	0	6	4	8	2	9	4	8	3	7	4	7	0	6	0	4	2	5	9	2	5	9	1	6	5	3	7	7	8	5	7	4	16	6	9	10	1
	procollagen-lysine_5-dioxygenase_activity	KOG1971	M		1.97e-27	ID_KOG1971	2	5	-3	5	3	2	8	12	1	12	4	22	19	13	18	23	8	13	4	7	4	4	3	4	14	6	10	14	6	20	3	3	6	22	17	4	17	18	17	22	23	25	5
	protein_O-linked_glycosylation	KOG3765	A		7.12e-25	ID_KOG3765	1	4	-3	4	2	2	6	10	3	21	11	18	11	18	11	24	3	9	9	14	5	3	3	4	16	0	15	22	6	15	0	4	6	21	25	2	17	14	18	26	24	28	9
		28K1K	S		7.45e-19	ID_28K1K	0	3	-3	3	1	2	4	24	4	20	14	34	28	97	38	69	6	11	6	25	6	16	13	26	101	41	31	30	2	52	80	36	38	88	78	12	31	24	38	83	60	99	23
	Amp-dependent_synthetase_and_ligase	COG122	I		4.77e-07	ID_COG1022	3	5	-2	6	4	2	1	2	2	6	3	7	6	6	7	11	6	5	5	4	5	2	3	0	3	0	4	7	4	8	3	1	3	4	6	3	6	4	4	9	9	13	2
	cellular_response_to_interleukin-11	KOG1513	S		5.91e-18	ID_KOG1513	1	3	-2	4	2	2	5	5	2	6	6	10	5	10	6	5	2	3	3	5	3	1	1	2	9	4	7	5	2	6	3	3	3	5	8	2	7	10	5	7	10	6	1
	dipeptidase_activity	COG469	E		3.42e-21	ID_COG4690	1	3	-2	4	2	2	3	1	6	2	0	8	6	13	7	7	1	3	0	1	2	3	1	1	14	3	0	4	2	7	0	0	5	7	5	4	4	3	4	11	6	6	0
	GTPase_activity	KOG84	S		2.94e-17	ID_KOG0084	1	3	-2	4	2	2	2	4	5	5	1	5	6	5	9	9	2	5	2	2	2	0	1	1	3	1	3	7	2	4	1	0	1	13	8	2	3	4	6	9	9	14	1
	guanyl-nucleotide_exchange_factor_activity	KOG3417	O		1.87e-27	ID_KOG3417	0	2	-2	2	0	2	0	0	0	5	0	3	4	4	4	6	0	2	1	2	1	2	0	0	4	4	2	5	1	7	5	1	2	4	3	1	5	1	5	8	7	5	1
	intracellular_protein_transport	KOG1818	S		1.79e-25	ID_KOG1818	0	2	-2	3	1	2	0	1	1	2	0	1	3	0	4	3	1	1	1	0	0	1	1	0	1	0	2	2	0	2	0	0	0	3	1	0	3	6	1	4	2	2	0
	palmitoyl-(protein)_hydrolase_activity	COG4	S		5.02e-18	ID_COG0400	2	4	-2	4	2	2	5	7	1	9	2	12	19	5	16	15	7	9	3	4	4	1	1	0	6	1	8	14	3	7	2	1	0	18	12	1	13	9	14	16	20	15	0
	permease	COG628	D		1.55e-30	ID_COG0628	0	2	-2	3	1	2	1	2	4	6	5	4	9	7	5	8	0	5	3	2	2	1	2	2	7	0	5	8	2	3	1	0	2	8	7	0	8	7	4	5	6	7	2
	phosphatidylinositol-3,4-bisphosphate_4-phosphatase_activity	KOG4428	S		2.38e-22	ID_KOG4428	0	2	-2	3	1	2	1	0	2	3	0	2	3	0	2	3	0	2	2	1	0	1	0	0	0	0	1	2	0	1	2	0	0	3	3	0	2	0	1	4	3	5	1
	protein_polyglutamylation	KOG2156	S		3.19e-29	ID_KOG2156	1	3	-2	4	2	2	4	3	1	5	4	9	7	6	4	10	2	3	4	1	3	0	1	2	6	3	7	6	2	12	1	3	2	6	11	1	9	10	5	5	7	8	3
	protein_serine/threonine_kinase_activity	KOG586	T		4.19e-30	ID_KOG0586	0	2	-2	3	1	2	0	10	1	8	5	11	8	2	9	11	4	7	2	1	2	4	1	3	4	0	10	17	2	10	2	1	1	8	7	3	8	10	9	15	9	14	2
	signal-transduction_protein_containing_cAMP-binding_and_CBS_domains	COG295	T		2.97e-18	ID_COG2905	0	2	-2	3	1	2	2	7	8	10	0	6	8	1	5	13	2	5	5	3	1	3	0	0	0	5	1	15	1	8	3	2	0	16	7	0	7	4	6	10	16	16	2
		2CYJI	S		6.67e-27	ID_2CYJI	0	2	-2	3	1	2	3	5	0	8	1	5	8	5	5	11	2	2	1	1	3	6	0	2	4	2	5	8	0	3	2	1	1	6	7	1	8	8	10	8	6	10	2
	actin_binding	KOG1922	E		3.66e-11	ID_KOG1922	3	4	-1	5	3	2	1	3	0	5	1	10	15	5	6	15	0	2	4	1	0	2	2	3	7	2	6	8	2	11	5	2	2	10	9	1	4	9	8	8	13	11	1
	ADP-ribosylglycohydrolase	COG1397	O		1.13e-16	ID_COG1397	0	1	-1	2	0	2	0	1	0	0	1	4	0	1	1	1	0	0	0	0	0	0	1	0	0	0	0	2	0	0	1	1	0	4	3	0	0	0	1	5	5	2	0
	Belongs_to_the_LDH2_MDH2_oxidoreductase_family	COG255	C		1.24e-15	ID_COG2055	0	1	-1	3	1	2	3	2	0	1	1	4	3	1	2	2	0	2	0	3	2	1	1	1	0	1	3	4	1	2	0	0	0	3	4	0	2	2	2	4	7	2	0
	box_H/ACA_snoRNP_assembly	KOG2236	S		4.38e-15	ID_KOG2236	0	1	-1	2	0	2	0	2	1	3	0	0	1	9	0	1	0	2	0	0	5	0	0	1	7	2	2	1	0	2	0	9	5	0	1	0	3	3	3	4	5	5	1
	calcium-dependent_phospholipid_binding	KOG819	S		4.1e-14	ID_KOG0819	0	1	-1	2	0	2	1	5	1	4	2	2	1	0	2	6	1	4	0	3	5	1	3	1	0	1	2	7	2	1	3	0	0	3	1	1	3	3	6	3	5	6	0
	cellular_response_to_sterol_depletion	KOG1933	S		1.19e-08	ID_KOG1933	0	1	-1	3	1	2	2	3	2	3	0	3	4	2	1	4	0	2	2	1	0	2	1	0	2	1	1	3	1	3	1	0	0	3	1	0	4	4	2	2	2	3	0
	cilium_assembly	28IT	A		1.25e-06	ID_28IT0	0	1	-1	2	0	2	1	0	0	0	1	0	0	1	1	1	1	1	1	1	0	0	1	0	0	0	3	0	0	2	0	0	0	1	0	0	0	1	1	1	0	2	0
	CoA_carboxylase_activity	COG4799	I		1.99e-21	ID_COG4799	1	2	-1	4	2	2	3	3	1	2	0	1	4	3	3	2	1	2	1	1	1	0	0	0	1	0	2	5	0	2	0	0	1	2	4	0	2	3	3	2	6	3	1
	dipeptidyl-peptidase_activity	COG2936	V		3.86e-14	ID_COG2936	0	1	-1	2	0	2	0	0	1	0	1	1	3	7	1	2	2	1	1	1	0	1	1	0	6	1	1	0	1	1	0	0	2	1	3	0	1	1	1	2	1	1	0
	Drug_exporters_of_the_RND_superfamily	COG249	D		2.01e-27	ID_COG2409	0	1	-1	2	0	2	0	1	1	3	0	2	1	6	0	1	0	1	0	2	1	0	0	1	5	2	0	2	0	3	0	0	4	3	0	0	1	1	3	4	2	0	1
	endo-1,4-beta-xylanase_activity	COG3693	G		1.82e-13	ID_COG3693	0	1	-1	2	0	2	0	1	1	2	0	3	2	4	1	3	1	0	5	1	0	0	0	1	5	2	0	1	0	5	0	1	3	4	5	1	2	0	1	3	4	5	0
	glutaminase_activity	COG266	E		2.66e-26	ID_COG2066	0	1	-1	2	0	2	2	3	0	4	3	2	6	9	4	5	0	1	2	0	0	0	1	0	6	3	2	5	0	8	2	0	3	9	1	2	4	3	2	5	4	1	2
	glutathione_transferase_activity	COG625	O		9.14e-07	ID_COG0625	4	5	-1	7	5	2	2	5	1	11	2	7	7	5	4	14	4	1	4	5	5	2	4	1	2	4	5	13	6	11	3	1	1	11	9	2	6	8	9	12	7	11	2
	intracellular_sterol_transport	KOG132	S		1.72e-14	ID_KOG1032	1	2	-1	3	1	2	1	3	1	3	0	4	1	1	1	2	0	0	4	1	2	3	2	0	2	0	0	4	0	5	0	0	0	3	1	0	1	2	2	4	4	9	0
	mechanosensitive_ion_channel_activity	KOG1893	S		6.55e-09	ID_KOG1893	0	1	-1	2	0	2	1	1	1	1	2	5	1	5	0	0	1	0	0	0	0	1	0	1	4	3	1	1	0	3	2	1	1	3	2	0	2	1	0	0	2	1	1
	pathogenesis	COG4625	T		8.88e-07	ID_COG4625	0	1	-1	2	0	2	0	0	0	1	0	1	1	1	0	2	0	0	1	0	0	0	0	1	1	1	0	1	0	3	1	1	0	2	2	0	0	2	0	1	0	1	0
	peptidyl-arginine_hydroxylation	COG285	P		1.89e-17	ID_COG2850	1	2	-1	3	1	2	5	3	0	2	0	4	5	0	8	5	3	4	3	0	3	0	2	1	2	4	3	6	2	3	1	1	0	2	7	2	5	3	2	4	7	3	2
	phosphatidylinositol_catabolic_process	KOG3774	I		1.06e-27	ID_KOG3774	0	1	-1	2	0	2	1	1	0	0	0	3	1	2	2	3	0	0	0	0	0	1	0	1	2	0	1	0	0	2	1	0	1	3	4	0	0	1	2	3	3	4	1
	phospholipase_Carboxylesterase	COG499	F		1.86e-21	ID_COG4099	0	1	-1	2	0	2	1	0	0	2	0	0	1	0	3	5	0	1	2	1	0	3	0	0	0	2	1	3	0	2	0	1	0	3	1	0	4	4	2	4	4	4	0
	Phospholipid_methyltransferase	28Q2P	S		1.44e-10	ID_28Q2P	0	1	-1	3	1	2	1	1	0	1	1	1	2	1	2	2	0	1	0	0	2	0	0	1	0	1	0	1	1	1	0	1	0	3	2	1	2	1	3	1	1	1	0
	polysaccharide_deacetylase	COG726	G		4.61e-10	ID_COG0726	0	1	-1	3	1	2	0	2	0	2	2	1	1	6	2	2	1	7	1	0	1	0	1	2	2	1	2	2	0	2	1	1	1	2	3	0	3	2	3	12	2	1	1
	positive_regulation_of_acetylcholine_metabolic_process	COG1881	S		1.59e-14	ID_COG1881	0	1	-1	2	0	2	3	0	0	2	0	2	3	1	2	3	1	0	2	0	1	0	0	0	1	1	2	3	1	0	0	0	1	4	4	0	3	2	2	1	3	3	2
	protein_tag	COG1552	J		2.08e-10	ID_COG1552	0	1	-1	3	1	2	0	3	0	1	2	4	0	2	1	2	0	1	1	0	0	0	2	0	0	1	0	3	0	5	0	0	0	3	3	0	1	1	3	1	0	0	2
	Putative_2OG-Fe(II)_oxygenase	2E1IH	S		8.25e-15	ID_2E1IH	0	1	-1	2	0	2	1	4	0	1	1	2	2	1	2	3	0	2	1	0	0	0	0	0	0	0	3	4	0	0	1	0	0	4	2	0	2	2	3	2	1	2	1
	Ral_guanyl-nucleotide_exchange_factor_activity	KOG3629	KLT		1.11e-08	ID_KOG3629	0	1	-1	2	0	2	1	4	1	1	0	2	0	0	0	1	0	1	1	2	0	0	0	0	0	0	1	5	0	2	0	0	0	2	2	1	1	1	1	2	2	2	0
	ras_GTPase-activating_protein	KOG259	J		9.92e-20	ID_KOG2059	0	1	-1	2	0	2	0	0	0	0	0	0	0	0	0	1	0	1	0	0	1	0	0	2	0	0	0	2	0	0	0	1	0	0	1	0	1	0	0	1	2	0	0
	regulation_of_ARF_protein_signal_transduction	COG537	L		1.66e-07	ID_COG5307	4	5	-1	7	5	2	1	4	1	7	4	12	9	9	6	6	5	6	8	1	2	0	1	2	7	2	7	7	0	11	0	1	1	12	6	2	6	3	8	8	8	8	1
	serine-type_peptidase_activity	KOG2182	S		7.33e-20	ID_KOG2182	1	2	-1	3	1	2	1	1	0	1	2	7	2	4	3	3	1	0	3	1	2	2	1	0	3	1	3	1	1	3	1	2	2	6	3	0	2	4	1	2	3	3	1
	Sertoli_cell_development	2CMSZ	S		3.5e-27	ID_2CMSZ	0	1	-1	2	0	2	0	1	2	1	2	2	0	0	0	2	0	0	1	3	1	2	0	1	0	1	2	5	1	3	0	1	0	0	2	1	1	1	4	5	3	4	0
	The_glycine_cleavage_system_catalyzes_the_degradation_of_glycine	COG44	E		7.59e-13	ID_COG0404	1	2	-1	4	2	2	3	2	2	2	1	6	3	4	6	4	2	1	1	0	1	0	0	2	6	0	1	1	1	2	0	3	1	8	2	0	5	1	4	4	4	6	1
	thiosulfate_transmembrane_transporter_activity	KOG759	U		1.58e-09	ID_KOG0759	4	5	-1	6	4	2	2	10	0	10	4	10	11	4	15	18	8	6	4	4	6	9	2	1	6	0	7	16	3	8	3	2	3	15	8	1	14	8	12	16	15	18	0
	very-long-chain-acyl-CoA_dehydrogenase_activity	COG3173	S		2.42e-13	ID_COG3173	1	2	-1	3	1	2	3	1	0	4	0	3	6	2	3	5	2	2	2	2	0	1	0	1	4	2	3	2	0	2	1	0	1	4	2	1	4	2	5	4	3	4	0
		2EQTC	S		4.27e-31	ID_2EQTC	0	1	-1	2	0	2	5	8	3	13	3	12	16	8	9	16	1	9	5	11	2	2	1	1	6	2	8	11	6	10	2	3	3	16	14	3	13	14	14	21	14	15	4
		28ZWJ	S		6.85e-21	ID_28ZWJ	0	1	-1	3	1	2	0	2	0	0	0	1	3	0	3	6	0	2	0	1	1	3	0	2	0	0	0	2	0	2	0	0	0	3	0	0	1	1	1	4	2	3	0
		2E3MB	S		4.52e-16	ID_2E3MB	0	1	-1	2	0	2	0	1	0	2	0	0	0	1	1	2	0	0	0	1	0	1	0	0	0	0	0	1	1	0	3	1	0	7	4	0	2	0	2	1	1	2	0
		2D5S8	S		1.75e-14	ID_2D5S8	0	1	-1	2	0	2	0	1	2	0	4	4	1	5	5	3	0	0	0	2	2	2	1	7	4	2	1	2	0	6	8	1	0	6	13	0	1	2	1	6	7	2	1
	(ABC)_transporter	COG4178	P		4.29e-07	ID_COG4178	3	3	0	5	3	2	0	3	1	1	1	6	3	4	3	5	1	2	5	1	2	2	0	0	2	1	5	5	3	4	1	0	0	6	3	1	4	4	4	3	6	4	2
	[acyl-carrier-protein]_S-malonyltransferase_activity	COG331	I		9.98e-08	ID_COG0331	1	1	0	3	1	2	0	4	2	3	0	3	2	4	1	5	2	2	3	0	1	1	0	0	1	0	0	1	2	1	0	0	0	4	2	1	4	1	3	2	3	1	0
	ADP_binding	COG393	K		4.14e-15	ID_COG3903	0	0	0	2	0	2	1	0	0	1	1	1	1	0	1	2	0	0	0	0	0	1	0	1	0	1	2	1	0	2	0	0	0	6	2	1	0	2	0	1	3	5	1
	aggrephagy	KOG1786	T		6.79e-09	ID_KOG1786	2	2	0	4	2	2	2	1	0	2	1	2	3	1	2	2	1	1	2	2	1	0	1	0	1	0	3	4	1	1	0	1	1	6	1	0	1	2	4	4	2	2	1
	Alginate_lyase	2DB8U	S		3.69e-08	ID_2DB8U	0	0	0	2	0	2	0	0	1	0	0	1	0	0	0	0	0	0	0	0	0	0	0	0	0	0	1	0	0	2	0	2	0	0	1	0	0	1	0	0	0	0	1
	aminopeptidase_activity	COG2234	DZ		2.59e-06	ID_COG2234	1	1	0	3	1	2	1	1	0	1	0	1	2	1	1	2	0	1	1	0	0	1	1	0	1	2	1	1	0	2	0	1	0	0	3	0	2	2	1	3	2	0	2
	AP2_domain	2E2JS	K		4.74e-09	ID_2E2JS	0	0	0	2	0	2	0	0	0	0	0	0	0	0	0	0	0	0	0	0	0	0	0	0	0	0	0	0	0	0	0	0	0	0	0	0	0	0	0	0	0	0	0
	Bacterial_alpha-L-rhamnosidase_6_hairpin_glycosidase_domain	28PEQ	S		2.02e-16	ID_28PEQ	0	0	0	2	0	2	0	0	1	0	0	0	0	0	0	0	0	0	1	0	0	1	0	0	0	0	0	0	0	0	0	0	0	0	1	0	0	0	0	0	1	1	0
	Belongs_to_the_glycosyl_hydrolase_26_family	COG4124	G		5.5e-11	ID_COG4124	0	0	0	2	0	2	0	0	0	1	0	6	2	0	2	1	0	0	0	1	0	1	0	2	0	0	0	0	0	5	0	1	0	1	1	0	1	0	1	1	4	3	0
	Beta-lactamase	2EM7V	S		3.19e-08	ID_2EM7V	0	0	0	2	0	2	0	0	1	0	0	1	0	1	0	1	0	0	0	0	0	0	0	0	0	0	0	0	0	1	0	2	1	0	1	0	0	0	0	1	0	0	0
	biological_adhesion	KOG1836	O		2.22e-12	ID_KOG1836	1	1	0	3	1	2	1	0	0	0	0	0	0	1	0	1	1	0	0	0	0	0	0	0	1	0	4	1	0	2	0	0	0	1	0	0	0	0	1	1	0	1	1
	carbohydrate_binding	COG3459	G		1.84e-13	ID_COG3459	0	0	0	2	0	2	0	0	0	0	0	0	0	0	0	0	0	0	0	0	0	0	0	0	0	0	0	0	0	0	0	0	0	0	2	0	0	0	0	0	2	2	0
	carbohydrate_binding	KOG4729	O		1.13e-08	ID_KOG4729	0	0	0	2	0	2	1	0	0	0	0	1	0	0	1	2	0	0	0	0	2	0	1	0	0	0	1	2	0	1	0	0	1	0	0	0	2	1	0	1	1	3	0
	Catalyzes_the_phosphorylation_of_ribose_at_O-5_in_a_reaction_requiring_ATP_and_magnesium._The_resulting_D-ribose-5-_phosphate_can_then_be_used_either_for_sythesis_of_nucleotides,_histidine,_and_tryptophan,_or_as_a_component_of_the_pentose_phosphate_pathway	COG524	G		1.27e-08	ID_COG0524	4	4	0	6	4	2	4	9	0	9	6	14	9	7	10	8	5	5	5	5	4	5	2	1	5	0	5	7	2	7	5	4	1	9	8	0	6	5	9	11	16	13	2
	Cellulase_(glycosyl_hydrolase_family_5)	29IWV	G		2.75e-17	ID_29IWV	0	0	0	2	0	2	0	0	1	0	0	0	0	0	0	1	0	0	0	0	1	0	0	0	0	0	0	1	0	0	0	0	0	4	6	1	0	0	0	0	3	4	0
	chitin_catabolic_process	COG3979	S		1.63e-09	ID_COG3979	0	0	0	2	0	2	0	0	0	0	0	2	0	4	0	0	0	0	1	0	1	0	0	0	3	1	2	0	0	0	0	7	0	3	2	0	1	4	0	3	1	2	2
	chitinase_activity	COG3469	G		6.56e-16	ID_COG3469	0	0	0	2	0	2	0	1	0	0	0	4	0	0	0	0	0	0	0	0	2	0	0	0	0	1	3	0	0	1	2	3	0	1	1	0	0	5	0	0	1	2	2
	dehydratase	COG23	I		1.57e-08	ID_COG2030	1	1	0	3	1	2	1	0	0	0	0	1	1	0	1	0	1	1	2	0	0	0	0	0	0	0	3	2	0	2	0	1	0	0	1	0	1	2	2	1	0	1	2
	deoxyhypusine_monooxygenase_activity	COG1413	C		4.35e-10	ID_COG1413	1	1	0	3	1	2	1	3	1	1	0	3	4	2	2	1	0	1	1	1	1	0	1	1	2	0	1	3	1	1	1	0	2	1	5	0	3	3	3	5	0	1	1
	Domain_of_unknown_function_(DUF4838)	2EQQT	S		1.07e-12	ID_2EQQT	0	0	0	2	0	2	0	1	0	0	0	1	3	0	1	2	0	0	1	1	3	1	0	0	0	0	0	1	1	0	0	0	0	2	0	0	2	0	2	1	1	2	0
	Domain_of_unknown_function_(DUF517)	2CN3J	S		1.9e-19	ID_2CN3J	0	0	0	2	0	2	0	1	1	0	0	1	0	0	0	3	0	1	0	1	0	1	0	0	0	0	0	1	0	1	0	0	0	0	0	0	2	0	1	0	3	2	0
	enterobactin_catabolic_process	COG2382	P		9.73e-08	ID_COG2382	0	0	0	2	0	2	0	0	0	0	0	0	0	1	0	0	0	0	0	1	0	0	0	0	0	0	0	0	0	1	1	1	0	5	2	0	0	0	0	0	0	1	0
	exo-alpha-(2->8)-sialidase_activity	28K1D	S		1.04e-19	ID_28K1D	0	0	0	2	0	2	0	1	0	0	1	1	0	0	0	2	0	1	2	0	0	0	0	0	0	0	0	1	0	2	1	0	0	2	2	0	0	0	0	1	2	1	1
	fatty-acyl-CoA_reductase_(alcohol-forming)_activity	COG332	Q		2.08e-09	ID_COG3320	1	1	0	3	1	2	0	2	0	1	0	1	1	0	1	0	0	1	1	0	0	0	0	0	0	0	0	1	0	2	3	0	1	3	1	0	1	0	1	0	1	1	0
	Fibronectin_type_3_domain	2D2JX	S		1.75e-18	ID_2D2JX	0	0	0	2	0	2	0	0	1	0	0	0	0	0	0	2	0	0	2	0	0	0	1	0	0	0	1	0	0	1	0	0	0	3	1	0	1	1	0	2	2	1	1
	FMN_binding	COG134	C		3.84e-07	ID_COG1304	1	1	0	3	1	2	0	1	0	1	0	1	3	0	1	5	0	0	1	0	0	1	0	2	0	0	1	2	0	1	0	0	0	3	0	1	2	1	2	4	3	2	0
	glucan_1,4-alpha-glucosidase_activity	COG3387	G		2.54e-15	ID_COG3387	0	0	0	2	0	2	0	0	0	0	0	0	0	1	0	0	0	0	0	0	1	0	0	1	0	0	0	0	0	0	2	0	0	1	4	0	0	0	0	2	0	2	0
	glutamate-1-semialdehyde_2,1-aminomutase_activity	COG1	H		3.38e-13	ID_COG0001	0	0	0	2	0	2	1	1	0	0	0	0	1	0	0	0	1	1	0	1	2	0	1	1	0	0	0	0	1	1	1	1	0	5	1	0	0	0	3	4	1	0	0
	Hydrolase	COG4833	G		2.69e-14	ID_COG4833	0	0	0	2	0	2	0	0	1	1	0	1	0	0	0	1	0	0	0	0	0	0	0	0	0	0	0	1	0	0	1	1	0	3	1	0	0	0	0	2	0	1	0
	hydrolase_activity,_acting_on_glycosyl_bonds	2C2C5	S		9.58e-20	ID_2C2C5	0	0	0	2	0	2	0	0	1	0	0	0	0	0	0	1	0	0	0	0	0	0	0	0	0	0	0	0	0	1	0	1	0	0	1	0	0	0	0	1	1	1	0
	interspecies_interaction_between_organisms	COG5186	A		3.08e-06	ID_COG5186	1	1	0	3	1	2	1	1	2	2	1	2	3	2	2	6	1	0	1	1	0	0	1	0	0	0	0	2	0	2	2	0	0	4	2	1	1	1	3	3	1	2	2
	intracellular_distribution_of_mitochondria	KOG1839	S		1.59e-16	ID_KOG1839	1	1	0	3	1	2	0	0	0	0	0	0	2	0	2	0	0	0	0	1	0	0	0	0	0	0	0	0	0	0	1	0	0	0	0	0	0	0	0	1	1	0	0
	intracellular_signal_transduction	KOG3757	S		3.13e-10	ID_KOG3757	0	0	0	2	0	2	0	1	0	0	0	0	1	0	0	0	0	0	0	0	0	0	0	0	0	0	0	0	0	0	0	0	0	0	0	0	2	0	0	0	0	0	0
	methylated_histone_binding	KOG1911	K		1.76e-20	ID_KOG1911	0	0	0	2	0	2	0	2	1	3	3	9	4	4	2	2	5	3	0	6	1	0	2	0	6	0	8	3	1	5	0	3	0	5	14	2	5	9	5	11	5	3	3
	molting_cycle,_collagen_and_cuticulin-based_cuticle	KOG1934	G		5.59e-07	ID_KOG1934	1	1	0	3	1	2	1	0	1	3	0	1	1	1	1	1	0	1	1	1	0	0	0	0	1	0	0	3	0	1	0	4	0	2	1	0	2	0	2	3	1	0	0
	N-Acyl-D-aspartate_D-glutamate_deacylase	COG3653	Q		4.02e-08	ID_COG3653	0	0	0	2	0	2	0	0	0	0	0	0	0	0	0	0	0	0	0	0	1	0	0	0	0	0	0	0	0	0	0	0	0	0	0	0	0	0	0	0	0	0	0
	negative_regulation_of_epidermal_growth_factor-activated_receptor_activity	KOG1819	U		1.13e-16	ID_KOG1819	1	1	0	3	1	2	0	0	1	4	0	0	2	0	1	3	1	2	0	1	1	0	0	0	0	0	0	4	0	1	1	0	0	3	2	0	0	1	2	3	1	3	1
	negative_regulation_of_transforming_growth_factor_beta1_production	KOG4348	S		9.69e-17	ID_KOG4348	0	0	0	2	0	2	0	0	1	0	0	1	0	0	0	1	0	0	0	0	0	0	0	0	0	0	0	1	0	2	5	0	0	2	0	1	0	0	0	4	0	1	0
	Parallel_beta-helix_repeats	2E21X	S		4.19e-10	ID_2E21X	0	0	0	2	0	2	0	0	0	0	0	0	0	0	0	0	0	0	0	0	0	0	0	0	0	0	0	0	0	0	0	0	0	0	0	0	0	0	0	0	0	0	0
	Pectate_lyase_superfamily_protein	2CNC5	S		9.77e-08	ID_2CNC5	0	0	0	2	0	2	0	0	0	0	0	0	0	0	0	0	0	0	0	0	0	1	0	0	0	0	0	0	0	0	1	0	0	1	0	0	0	0	0	0	2	1	0
	pectinesterase_activity	COG4677	G		5.15e-08	ID_COG4677	0	0	0	2	0	2	0	0	0	0	0	0	0	0	0	0	0	0	0	0	0	0	0	0	0	2	0	0	0	0	0	0	0	0	0	0	0	0	0	0	0	0	0
	Protein_conserved_in_bacteria	COG4676	UW		9.45e-13	ID_COG4676	0	0	0	2	0	2	1	1	1	2	2	5	1	1	1	3	0	0	1	1	0	0	1	0	1	1	0	3	0	3	0	1	0	2	6	0	4	1	3	3	2	6	0
	protein_serine/threonine_kinase_activity	KOG595	T		1.23e-06	ID_KOG0595	1	1	0	3	1	2	5	3	1	4	0	3	5	2	2	5	0	4	1	0	0	0	0	0	1	0	3	5	0	3	1	0	1	4	1	0	1	1	4	5	4	3	0
	protein_serine/threonine_kinase_activity	KOG61	G		5.36e-06	ID_KOG0610	1	1	0	3	1	2	0	3	1	3	1	3	2	1	2	3	1	3	2	2	0	1	0	0	2	0	1	4	0	1	1	0	1	4	2	2	1	2	2	3	7	0	0
	proton-transporting_ATP_synthase_activity,_rotational_mechanism	COG55	C		4.71e-16	ID_COG0055	4	4	0	5	3	2	3	8	2	6	7	8	11	8	8	9	7	5	7	7	3	2	0	4	11	2	9	10	4	7	3	3	1	19	7	4	7	11	6	13	14	12	1
	regulation_of_choline_O-acetyltransferase_activity	KOG2556	O		6.62e-09	ID_KOG2556	2	2	0	4	2	2	3	6	1	6	1	8	8	6	7	8	0	3	2	2	2	2	1	2	5	1	5	9	1	8	1	2	2	6	3	0	6	2	6	6	12	4	4
	regulation_of_localization	KOG4381	S		1.27e-22	ID_KOG4381	0	0	0	2	0	2	0	0	0	0	0	1	1	0	1	2	1	0	0	0	0	0	0	0	0	0	1	0	1	1	1	0	0	0	0	0	1	1	1	1	1	1	0
	superoxide-generating_NADPH_oxidase_activator_activity	KOG4225	S		1.9e-17	ID_KOG4225	0	0	0	2	0	2	0	0	0	1	2	3	0	0	0	1	0	0	0	0	2	0	0	0	0	0	5	0	0	1	0	1	0	0	0	0	0	1	0	0	1	0	0
	symporter_activity	COG591	E		1.22e-13	ID_COG0591	1	1	0	3	1	2	2	2	0	6	2	6	2	6	4	2	5	1	2	1	1	0	1	1	9	1	3	6	1	3	0	3	2	2	4	1	3	4	3	5	5	4	1
	toll-like_receptor_7_signaling_pathway	KOG397	S		1.56e-14	ID_KOG3097	0	0	0	2	0	2	0	0	0	0	0	2	0	0	0	0	0	0	0	0	0	0	0	0	0	0	0	2	0	1	1	0	0	0	1	0	0	1	0	2	2	0	0
		2CN24	S		1.38e-23	ID_2CN24	0	0	0	2	0	2	0	0	0	1	0	1	1	0	0	1	0	2	0	1	0	1	0	0	0	0	0	2	0	1	0	1	0	0	3	0	2	0	2	2	4	3	0
		2A6TE	S		8.59e-22	ID_2A6TE	0	0	0	2	0	2	0	0	0	0	0	0	0	1	1	1	0	0	0	0	0	0	0	0	0	0	0	1	0	3	1	1	0	0	4	1	1	0	2	2	1	2	0
		2BBHN	S		6.93e-17	ID_2BBHN	0	0	0	2	0	2	1	2	0	3	0	3	1	1	1	4	0	0	0	1	1	2	0	0	3	0	0	3	0	0	2	4	0	0	7	0	5	0	5	5	8	7	0
		2DBKY	S		3.24e-16	ID_2DBKY	0	0	0	2	0	2	1	2	0	0	0	2	1	0	3	7	0	1	0	0	0	0	0	0	2	0	2	1	0	2	1	2	0	5	5	1	3	1	0	3	0	4	1
		2EBZG	S		1.53e-14	ID_2EBZG	0	0	0	2	0	2	1	1	0	2	0	1	1	0	1	0	0	0	1	0	0	1	0	0	0	0	0	2	0	2	0	2	0	2	3	0	1	0	1	2	1	4	0
		2E1UK	S		5.5e-14	ID_2E1UK	0	0	0	2	0	2	0	1	0	10	1	8	4	8	6	14	0	2	2	1	1	1	1	2	7	2	4	19	1	12	6	3	2	21	5	0	4	4	5	27	8	7	3
		2EA36	S		1.38e-13	ID_2EA36	0	0	0	2	0	2	0	0	0	0	0	0	0	1	0	0	0	0	0	0	0	0	0	0	1	0	0	0	0	0	1	0	0	0	2	0	0	0	0	0	1	0	0
		2CYES	S		5.51e-13	ID_2CYES	0	0	0	2	0	2	0	0	1	0	0	2	0	0	0	1	0	0	0	0	1	1	0	0	1	0	0	0	0	0	0	0	0	1	2	0	0	0	0	0	1	1	0
		2E3KA	S		1.1e-12	ID_2E3KA	0	0	0	2	0	2	0	0	0	0	0	0	0	0	0	1	0	0	0	0	0	0	0	0	0	0	0	1	0	0	0	0	0	0	2	0	1	0	1	0	0	0	0
		2CAEK	S		7.71e-09	ID_2CAEK	0	0	0	2	0	2	0	0	1	1	0	0	1	0	0	0	0	0	1	0	0	0	0	0	0	0	0	0	0	0	0	0	0	0	0	0	0	0	0	1	1	0	0
		2C6NF	S		1.31e-08	ID_2C6NF	0	0	0	2	0	2	0	1	0	0	0	1	0	0	1	0	1	0	0	0	0	0	0	0	0	0	1	1	0	0	0	0	0	2	1	0	0	1	0	0	0	0	0
		28NRQ	S		6.78e-08	ID_28NRQ	0	0	0	2	0	2	0	0	1	0	0	0	0	0	0	0	0	0	0	0	1	0	0	0	0	0	0	0	0	0	0	0	0	0	1	0	0	0	0	1	0	0	0
	Belongs_to_the_allantoicase_family	COG4266	F		3.55e-22	ID_COG4266	3	2	1	4	2	2	1	2	0	3	0	3	2	0	1	2	2	1	2	0	0	1	1	0	1	0	0	2	1	1	0	0	0	2	1	1	2	1	2	0	2	1	0
	DNA_binding,_bending	COG5648	B		1.22e-12	ID_COG5648	4	3	1	5	3	2	2	2	3	3	1	5	6	1	4	4	2	3	3	3	1	0	2	5	1	1	3	3	3	7	2	0	0	3	7	0	4	2	6	4	5	4	1
	hydrolase_activity,_hydrolyzing_O-glycosyl_compounds	COG366	G		2.05e-06	ID_COG0366	2	1	1	3	1	2	0	2	3	1	0	0	0	1	0	0	1	3	1	1	1	0	0	3	2	0	0	0	0	2	1	0	1	5	7	1	4	0	2	10	2	3	0
	NAD_binding	COG152	CH		1.36e-06	ID_COG1052	2	1	1	3	1	2	2	1	2	3	1	3	1	5	2	2	1	2	0	1	0	1	1	0	6	0	1	5	0	1	0	1	2	7	6	0	3	2	1	3	4	3	1
	structural_constituent_of_cell_wall	2CMDV	S		9.75e-12	ID_2CMDV	1	0	1	2	0	2	0	1	0	0	0	0	0	0	0	1	1	0	0	0	0	0	3	0	1	0	0	1	0	0	0	0	0	0	1	1	2	0	2	1	1	0	0
	calcium_activated_cation_channel_activity	COG5594	S		6.8e-19	ID_COG5594	4	2	2	4	2	2	1	3	0	2	0	3	3	1	2	6	0	0	2	1	1	0	0	0	1	0	1	0	1	6	0	0	0	2	2	0	2	2	4	3	3	2	2
	protein_serine/threonine_phosphatase_activity	COG631	T		8.75e-13	ID_COG0631	16	23	-7	21	20	1	25	39	9	45	19	36	64	26	62	83	18	37	29	28	17	20	10	5	26	7	29	60	9	51	16	8	5	60	40	7	65	37	60	82	82	85	13
	RNA_polymerase_II_transcription_regulator_recruiting_activity	COG5147	ADK		8.7e-16	ID_COG5147	8	14	-6	12	11	1	5	23	6	24	22	25	34	40	33	45	25	23	19	15	5	4	9	11	25	10	32	35	5	31	7	4	5	50	41	10	29	38	26	48	20	39	10
	ubiquitin-protein_transferase_activity	KOG167	G		1.55e-06	ID_KOG0167	3	8	-5	6	5	1	3	12	4	24	7	10	21	15	21	33	3	18	4	15	4	11	4	4	22	4	11	36	3	20	11	6	8	26	16	4	23	14	24	38	39	36	3
	ATPase,_P-type_transporting,_HAD_superfamily,_subfamily_IC	COG474	P		1.98e-13	ID_COG0474	10	14	-4	13	12	1	5	12	5	6	8	20	18	18	11	15	6	14	8	5	6	2	2	4	23	2	16	10	7	25	4	4	7	12	17	2	9	15	15	19	20	21	8
	cAMP-dependent_protein_kinase_activity	KOG616	F		1.04e-18	ID_KOG0616	2	5	-3	5	4	1	8	14	3	16	3	14	16	6	21	29	3	15	9	7	1	4	1	1	9	3	7	15	5	11	8	1	1	13	7	0	19	6	14	20	25	17	1
	cobalamin_synthesis_protein	COG523	P		1.61e-15	ID_COG0523	7	10	-3	9	8	1	12	14	6	23	10	26	27	15	25	52	13	21	11	11	9	7	7	7	20	8	25	45	10	18	6	2	7	44	27	9	21	22	17	28	20	32	12
	calcium_ion-regulated_exocytosis_of_neurotransmitter	KOG128	S		1.1e-24	ID_KOG1028	0	2	-2	2	1	1	2	4	3	3	3	8	7	0	7	11	0	4	1	1	4	3	0	2	0	2	1	7	1	2	5	4	0	11	4	4	7	0	11	10	8	8	2
	galactosyltransferase_activity	KOG2287	M		2.4e-20	ID_KOG2287	0	2	-2	2	1	1	1	2	6	10	2	8	8	5	9	13	4	3	4	5	1	3	0	4	5	4	4	7	1	13	9	7	4	9	11	1	10	7	6	16	12	14	7
	glucosyltransferase_activity	KOG2458	S		1.78e-24	ID_KOG2458	2	4	-2	4	3	1	8	10	6	11	8	41	21	14	27	25	4	14	16	11	8	6	5	3	16	8	22	15	8	28	5	9	4	27	34	1	19	28	18	30	23	35	13
	glutathione_transferase_activity	KOG1695	O		1.1e-14	ID_KOG1695	3	5	-2	5	4	1	4	7	0	6	3	13	14	8	12	20	3	6	4	6	2	4	1	3	4	3	11	7	1	11	1	1	1	9	12	3	14	8	12	18	21	11	5
	GTPase_activity	KOG78	S		9.55e-20	ID_KOG0078	1	3	-2	3	2	1	1	1	0	2	1	2	3	0	2	5	2	7	2	1	0	0	1	1	1	0	3	3	1	3	0	2	0	8	2	2	1	1	5	4	6	7	1
	major_facilitator_superfamily	KOG2615	I		9.9e-21	ID_KOG2615	2	4	-2	3	2	1	1	8	2	11	3	11	15	14	11	10	8	7	5	5	1	3	3	5	13	3	4	14	4	9	4	0	5	19	15	2	12	9	9	31	28	19	2
	mitochondrial_transport	KOG758	U		1.26e-07	ID_KOG0758	2	4	-2	4	3	1	5	4	1	4	0	3	6	5	6	7	3	3	0	4	5	1	1	0	4	0	3	7	4	6	1	2	1	5	8	3	8	3	9	5	4	6	2
	NAD+_binding	COG846	K		4.06e-09	ID_COG0846	4	6	-2	6	5	1	3	7	1	8	4	10	9	11	11	17	5	7	5	5	2	6	4	0	8	0	6	11	1	8	7	2	1	17	11	0	12	9	12	13	13	16	5
	peptidyl-proline_hydroxylation_to_4-hydroxy-L-proline	KOG371	Q		1.51e-14	ID_KOG3710	2	4	-2	4	3	1	8	17	1	14	1	15	19	4	32	42	3	10	4	5	7	8	3	2	8	4	8	27	7	10	4	1	2	29	12	2	29	9	41	24	48	37	3
	platelet-activating_factor_acetyltransferase_activity	KOG1388	O		1.37e-18	ID_KOG1388	0	2	-2	2	1	1	1	2	4	15	3	1	6	6	9	8	1	6	2	3	0	0	0	2	6	0	3	19	0	4	2	0	2	8	7	0	4	1	6	12	15	6	1
	protein_polyubiquitination	KOG1812	S		5.15e-10	ID_KOG1812	0	2	-2	3	2	1	1	5	0	4	1	7	5	2	4	5	0	6	0	3	1	2	1	2	1	1	2	11	3	6	5	2	1	10	7	1	4	8	8	10	10	9	0
	protein_serine/threonine_kinase_activity	KOG591	T		6.89e-19	ID_KOG0591	0	2	-2	2	1	1	0	2	0	1	1	2	5	5	2	5	1	3	2	1	0	1	2	0	4	1	1	3	0	3	0	0	0	3	1	2	1	2	2	5	4	4	1
	protein_tyrosine_phosphatase_activity	COG5599	T		1.45e-27	ID_COG5599	0	2	-2	2	1	1	3	4	6	8	1	3	5	5	4	5	1	5	3	2	1	2	0	2	3	1	2	6	1	3	3	2	5	4	3	6	3	1	7	10	4	5	1
	secondary_active_sulfate_transmembrane_transporter_activity	COG659	P		6.77e-09	ID_COG0659	4	6	-2	6	5	1	5	5	5	11	1	18	16	16	11	12	4	9	7	6	2	4	2	6	17	4	10	12	2	13	6	8	2	14	14	6	14	8	18	21	16	16	3
	thiolester_hydrolase_activity	COG173	S		4.07e-08	ID_COG1073	5	7	-2	7	6	1	3	9	0	11	3	9	12	7	9	18	4	6	4	4	3	2	3	1	9	2	10	15	1	8	1	2	6	18	13	2	11	11	12	13	12	12	5
	AAA_domain	28P3U	S		1.27e-17	ID_28P3U	0	1	-1	1	0	1	1	1	1	1	0	0	2	4	3	2	0	1	1	2	1	1	0	1	3	1	1	1	1	3	0	0	0	4	1	0	2	3	2	2	3	5	0
	actin_binding	KOG3655	Z		1.69e-16	ID_KOG3655	0	1	-1	1	0	1	1	2	0	1	0	1	2	1	1	3	0	2	1	0	0	0	1	1	0	0	1	0	0	2	1	0	0	3	1	0	0	1	0	2	1	3	0
	Alanine_racemase,_N-terminal_domain	COG3616	E		5.4e-13	ID_COG3616	0	1	-1	1	0	1	0	1	0	1	0	2	2	0	2	2	0	1	0	1	0	1	0	1	2	0	1	2	0	2	1	0	2	1	3	0	2	2	1	1	2	3	1
	alpha,alpha-trehalase_activity	COG1626	G		8.32e-13	ID_COG1626	0	1	-1	2	1	1	1	0	0	2	0	0	2	1	2	2	2	1	1	1	1	0	1	0	1	0	2	0	1	3	1	1	0	2	5	0	2	2	1	2	2	4	0
	amino_acid_transport	COG834	ET		3.54e-12	ID_COG0834	0	1	-1	1	0	1	2	2	1	7	0	1	0	1	4	9	0	3	1	0	0	1	0	1	1	0	2	10	0	0	0	0	1	3	0	0	7	1	1	11	4	7	0
	asparaginase	COG1446	E		6.94e-09	ID_COG1446	0	1	-1	1	0	1	0	1	0	0	1	0	2	1	0	1	1	0	1	0	0	0	0	0	0	1	2	1	0	0	0	0	0	3	0	1	0	1	2	2	1	1	1
	Belongs_to_the_class-III_pyridoxal-phosphate-dependent_aminotransferase_family	COG16	E		9.7e-06	ID_COG0160	1	2	-1	2	1	1	0	2	0	3	1	1	5	1	2	3	1	2	2	1	1	2	0	0	2	0	0	3	0	2	0	0	0	2	2	1	1	4	3	2	4	2	1
	Belongs_to_the_metallo-dependent_hydrolases_superfamily._NagA_family	COG182	G		5.96e-15	ID_COG1820	0	1	-1	1	0	1	0	0	1	1	0	2	1	0	2	3	0	0	3	1	1	0	0	0	0	0	0	3	0	2	0	1	0	2	2	1	3	0	3	2	3	4	0
	Belongs_to_the_short-chain_dehydrogenases_reductases_(SDR)_family	COG3	S		8.7e-07	ID_COG0300	2	3	-1	3	2	1	4	5	3	9	1	2	7	4	6	5	1	9	6	1	0	2	2	2	4	2	3	8	1	5	1	0	1	10	9	0	8	2	5	6	10	13	1
	Belongs_to_the_thiolase_family	COG183	I		4.83e-07	ID_COG0183	2	3	-1	3	2	1	1	3	0	2	1	2	6	0	6	5	2	3	2	3	3	2	0	0	3	0	2	3	1	3	3	1	1	4	6	0	5	6	0	3	3	5	1
	cellulose_1,4-beta-cellobiosidase_activity	2C38W	G		2.26e-14	ID_2C38W	0	1	-1	1	0	1	1	3	2	7	1	2	5	2	4	9	0	0	1	4	1	2	0	1	3	0	1	7	0	5	3	1	1	15	13	0	10	2	3	10	12	13	2
	chlorophyll_binding	COG2885	M		1.8e-10	ID_COG2885	0	1	-1	2	1	1	3	1	2	2	0	3	3	1	3	7	0	3	1	1	0	3	1	1	0	1	1	4	1	1	3	1	0	5	2	0	5	0	3	3	1	6	0
	chlorophyll_binding	COG5183	A		3.71e-06	ID_COG5183	2	3	-1	3	2	1	5	1	1	2	4	2	8	2	10	12	3	3	2	0	2	1	5	0	3	20	23	5	3	6	1	1	1	9	7	0	4	10	5	7	8	10	6
	cilium-dependent_cell_motility	2CMDT	S		3.63e-06	ID_2CMDT	0	1	-1	1	0	1	0	0	0	0	0	0	0	1	0	1	1	0	0	0	0	0	1	0	1	0	0	0	1	0	0	0	0	0	1	1	0	1	0	0	0	0	0
	Cold_shock_protein_domain	2CZ7J	S		2.99e-15	ID_2CZ7J	0	1	-1	1	0	1	1	0	0	1	1	5	2	3	1	5	1	4	1	3	0	1	3	0	2	2	6	3	0	2	0	0	0	3	2	2	2	9	1	8	4	3	3
	Complex_I_intermediate-associated_protein_3_(CIA3)	2D26H	S		6.49e-19	ID_2D26H	0	1	-1	1	0	1	1	1	0	2	0	2	1	1	1	2	0	1	1	1	0	1	0	0	2	0	1	1	1	3	0	3	0	2	4	1	2	1	0	4	3	2	0
	cytidine_deaminase_activity	COG295	F		2.49e-18	ID_COG0295	0	1	-1	1	0	1	0	0	0	0	0	1	0	0	0	1	0	0	0	0	0	0	0	1	0	0	1	0	0	0	0	0	0	0	0	0	0	1	0	1	1	0	0
	cytoskeletal_anchoring_at_plasma_membrane	KOG4261	O		1.07e-24	ID_KOG4261	0	1	-1	1	0	1	0	4	0	1	0	4	3	1	5	8	3	1	1	0	1	0	0	2	1	0	1	4	0	4	4	0	1	1	3	0	4	1	3	3	3	4	0
	DNA_polymerase_binding	KOG4553	S		2.75e-08	ID_KOG4553	0	1	-1	1	0	1	0	1	1	0	0	1	1	0	2	1	1	1	0	2	1	0	0	2	0	0	1	1	0	1	0	0	0	2	1	0	0	1	1	2	3	0	0
	DnaJ_molecular_chaperone_homology_domain	2AT4K	O		9.49e-24	ID_2AT4K	0	1	-1	1	0	1	3	1	1	3	0	2	3	1	2	2	1	2	1	1	0	0	0	0	1	0	2	4	0	2	0	0	0	2	1	0	2	3	3	4	2	4	1
	DREV_methyltransferase	KOG3987	S		2.63e-16	ID_KOG3987	0	1	-1	1	0	1	0	2	2	0	1	1	2	2	2	2	3	2	0	1	0	0	1	0	2	2	2	0	0	1	0	0	0	2	1	0	2	0	0	2	3	3	2
	Erv1_/_Alr_family	2B6FC	C		7.68e-19	ID_2B6FC	0	1	-1	1	0	1	5	2	2	5	0	3	10	14	7	15	0	2	2	8	1	3	0	1	11	1	0	9	0	0	2	1	5	5	0	0	5	1	8	4	5	8	1
	establishment_or_maintenance_of_actin_cytoskeleton_polarity	KOG3694	L		7.6e-20	ID_KOG3694	0	1	-1	1	0	1	0	1	0	0	0	1	0	0	0	0	0	1	1	0	0	0	0	1	0	2	0	1	0	2	0	0	0	1	2	0	1	0	0	1	2	1	0
	Exonuclease	COG518	L		3.7e-23	ID_COG5018	0	1	-1	1	0	1	1	1	0	2	0	2	2	2	3	3	1	1	1	1	0	4	0	0	1	1	3	4	1	4	1	0	0	6	7	0	1	3	3	4	5	5	3
	extracellular_ligand-gated_ion_channel_activity	KOG3645	U		9.65e-08	ID_KOG3645	0	1	-1	1	0	1	2	2	0	2	1	2	0	3	1	2	0	1	0	3	0	1	1	0	5	0	0	4	0	1	0	0	1	3	0	0	6	0	6	4	2	5	0
	ferredoxin-NADP+_reductase_activity	COG492	C		3.81e-07	ID_COG0492	1	2	-1	2	1	1	0	5	1	2	1	4	4	1	3	6	1	2	0	1	0	3	0	1	1	1	2	4	0	4	0	1	2	4	3	1	2	3	1	3	2	6	1
	Fumarylacetoacetate_(FAA)_hydrolase	COG179	Q		1.89e-07	ID_COG0179	1	2	-1	3	2	1	1	0	1	2	2	2	3	4	5	4	3	2	0	2	1	3	0	0	6	0	2	4	0	3	3	1	0	3	2	1	2	2	2	2	4	4	0
	Gaf_domain	COG223	T		1.3e-06	ID_COG2203	1	2	-1	2	1	1	1	4	3	8	2	8	6	0	2	8	1	5	4	2	1	3	0	1	0	0	3	6	1	8	1	0	0	2	3	0	6	6	5	3	5	8	1
	Glutathione_synthase_Ribosomal_protein_S6_modification_enzyme_(Glutaminyl_transferase)	COG189	HJ		8.14e-13	ID_COG0189	0	1	-1	1	0	1	0	1	2	1	1	4	1	2	2	1	1	0	1	1	0	2	0	0	2	1	0	0	0	1	0	0	0	3	4	0	2	2	2	2	4	3	0
	GO:15222	KOG3764	J		3.03e-22	ID_KOG3764	0	1	-1	2	1	1	2	4	2	8	2	5	9	5	10	8	5	5	3	3	3	2	0	0	10	1	6	11	0	5	9	1	1	12	9	1	8	3	6	7	8	10	1
	histone_H2A-K13_ubiquitination	COG282	S		4.53e-13	ID_COG2802	2	3	-1	3	2	1	3	3	2	3	1	7	6	6	10	8	3	5	2	1	0	0	2	0	8	1	7	6	1	10	2	1	0	12	10	1	2	7	8	10	10	12	3
	intracellular_signal_transduction	2BZ3U	S		8.29e-25	ID_2BZ3U	0	1	-1	1	0	1	2	4	1	6	0	1	4	5	5	4	3	3	1	2	2	1	0	2	1	0	2	5	2	5	3	1	1	5	3	2	6	1	3	3	3	9	1
	ion_transmembrane_transporter_activity	KOG3767	L		6.34e-21	ID_KOG3767	0	1	-1	2	1	1	3	4	0	1	0	3	6	3	6	6	2	1	4	1	1	1	0	1	2	0	1	6	1	1	1	1	0	4	4	0	4	2	2	8	5	9	1
	isomerase_activity	KOG4754	S		8.24e-11	ID_KOG4754	2	3	-1	3	2	1	3	2	2	8	2	8	7	6	8	13	5	5	4	2	1	1	5	2	4	4	5	7	6	8	3	1	0	13	5	1	5	9	6	11	6	11	2
	isopropylmalate_transmembrane_transporter_activity	KOG755	U		3.99e-12	ID_KOG0755	0	1	-1	1	0	1	1	2	1	1	1	2	3	1	2	3	2	1	0	1	0	0	0	0	0	0	0	3	0	2	0	0	0	2	0	1	2	1	2	4	0	3	0
	KIAA143_homologue	2ANFN	S		8.14e-16	ID_2ANFN	0	1	-1	1	0	1	0	1	0	1	1	1	2	0	2	2	0	0	1	1	0	1	1	1	0	0	1	1	0	2	0	0	0	0	1	0	0	1	1	2	2	0	0
	kynureninase_activity	COG3844	E		3.79e-17	ID_COG3844	0	1	-1	1	0	1	0	0	0	1	1	0	2	1	1	1	1	0	0	0	0	0	1	0	0	0	1	1	1	1	1	0	0	1	0	0	1	1	1	1	1	2	0
	lactoylglutathione_lyase_activity	COG346	E		4.69e-06	ID_COG0346	1	2	-1	3	2	1	3	4	0	3	0	1	5	0	4	6	5	0	0	5	1	1	1	1	2	0	2	5	1	3	0	0	0	8	5	2	3	2	9	9	5	10	1
	lyase_activity	COG4336	S		1.43e-06	ID_COG4336	0	1	-1	1	0	1	0	2	0	1	0	2	1	0	0	1	1	0	0	0	1	0	0	0	0	0	3	1	0	2	0	0	0	1	1	0	2	3	2	1	1	0	1
	Magnesium_transport_protein_CorA	COG598	P		4.65e-15	ID_COG0598	0	1	-1	1	0	1	0	0	0	1	1	0	0	1	0	0	0	0	0	0	0	0	1	0	1	0	0	1	0	1	0	0	0	0	0	0	0	1	0	0	2	1	0
	mannosyl-oligosaccharide_glucosidase_activity	KOG2161	E		4.83e-06	ID_KOG2161	0	1	-1	1	0	1	1	0	1	1	1	0	1	1	0	1	1	1	0	0	1	0	0	0	1	0	1	1	1	1	0	0	0	1	1	0	1	2	1	1	1	2	0
	metallopeptidase_activity	COG1913	S		4.22e-22	ID_COG1913	0	1	-1	1	0	1	1	2	0	4	0	2	1	0	2	3	0	2	0	1	0	0	0	1	0	0	0	3	0	1	1	0	0	8	3	0	2	0	1	2	2	2	1
	methyltransferase_activity	2C7H	S		8.89e-16	ID_2C7H0	0	1	-1	1	0	1	1	0	0	4	3	2	2	2	2	3	0	0	2	1	0	0	1	1	1	1	1	5	0	2	0	0	0	3	2	0	3	2	4	4	3	2	0
	microtubule-based_process	28KDA	S		2.21e-09	ID_28KDA	0	1	-1	1	0	1	1	1	0	1	0	0	2	2	2	2	0	0	0	1	1	0	0	0	1	0	2	2	0	0	0	0	0	1	0	1	1	2	2	2	2	2	1
	Modified_RING_finger_domain	2E6WK	S		3.66e-21	ID_2E6WK	0	1	-1	1	0	1	0	2	0	3	1	4	0	1	2	7	0	1	1	0	0	1	1	0	1	3	3	3	0	3	1	1	0	4	3	0	6	2	2	5	2	4	2
	multicellular_organismal_reproductive_process	28JA6	S		4.44e-12	ID_28JA6	0	1	-1	1	0	1	0	1	1	2	0	0	1	1	1	1	1	0	0	1	1	0	0	0	1	0	1	1	0	1	0	0	1	1	1	0	1	1	1	1	1	1	2
	myosin_light_chain_binding	2CGXK	S		1.41e-10	ID_2CGXK	0	1	-1	1	0	1	0	0	0	2	0	0	1	1	3	1	0	0	0	2	0	0	0	1	1	0	1	1	0	1	0	0	0	1	2	0	2	0	2	1	1	2	0
	N-acetylgalactosamine_4-sulfate_6-O-sulfotransferase_activity	2CN6N	S		7.43e-17	ID_2CN6N	0	1	-1	1	0	1	0	0	1	1	0	0	1	1	1	1	0	1	1	0	0	1	1	0	1	1	2	1	0	2	0	0	1	2	1	0	1	0	0	1	0	0	0
	N-acetyllactosamine_synthase_activity	KOG3916	S		1.81e-06	ID_KOG3916	0	1	-1	1	0	1	0	1	0	0	0	0	1	1	1	2	0	0	1	0	0	1	0	0	0	0	0	2	0	0	0	0	0	2	0	1	1	0	1	1	0	3	0
	N-acylsphingosine_amidohydrolase_activity	2CKW9	S		2.54e-19	ID_2CKW9	0	1	-1	2	1	1	1	2	0	3	0	0	2	0	2	3	1	1	2	2	1	2	0	1	0	0	0	5	1	0	0	0	1	2	2	0	2	0	3	3	4	5	0
	N-glycan_processing	KOG2397	S		8.23e-12	ID_KOG2397	1	2	-1	2	1	1	1	0	1	1	0	2	3	2	3	3	4	2	2	1	1	1	1	1	0	0	4	2	0	3	1	1	1	3	2	0	2	3	2	3	3	4	0
	N-glycan_processing_to_lysosome	2CMK5	S		1.5e-16	ID_2CMK5	0	1	-1	1	0	1	1	1	1	1	1	0	1	0	0	1	0	0	0	0	0	0	0	0	0	0	2	1	0	0	0	0	0	3	0	0	1	2	0	0	0	0	0
	negative_regulation_of_centriole-centriole_cohesion	KOG1826	J		7.08e-19	ID_KOG1826	0	1	-1	1	0	1	0	1	0	0	0	1	2	1	1	1	0	1	2	0	0	1	0	2	1	0	0	1	0	0	0	1	0	1	1	0	0	1	1	1	1	0	0
	negative_regulation_of_immature_T_cell_proliferation_in_thymus	KOG362	S		4.64e-10	ID_KOG3620	0	1	-1	1	0	1	0	1	1	1	1	1	1	1	2	1	0	1	1	0	0	1	0	0	1	0	1	1	1	1	1	0	1	1	0	1	1	1	1	1	2	1	1
	nucleotide_catabolic_process	COG737	F		2.1e-12	ID_COG0737	2	3	-1	4	3	1	5	7	2	11	4	12	10	21	21	25	3	7	3	14	2	6	4	11	11	1	2	19	4	12	17	2	5	35	28	2	14	9	15	28	35	19	3
	oxidation-reduction_process	COG251	J		1.13e-06	ID_COG0251	2	3	-1	4	3	1	1	6	2	2	0	6	8	3	7	8	6	3	4	1	0	3	0	1	3	2	4	3	0	4	2	1	0	5	5	1	5	4	7	6	5	12	1
	Oxidoreductase_domain_containing_protein	2BV78	S		7.07e-07	ID_2BV78	0	1	-1	1	0	1	0	1	0	1	0	0	1	0	2	3	0	1	0	0	0	0	1	1	0	0	0	1	0	1	1	0	0	4	1	0	2	0	0	2	2	1	0
	peptidase_activity,_acting_on_L-amino_acid_peptides	COG4412	S		4.93e-23	ID_COG4412	0	1	-1	1	0	1	1	2	0	2	0	2	1	1	1	2	1	1	1	2	2	2	1	1	3	0	2	2	2	3	1	1	1	5	3	0	4	1	3	2	3	3	2
	peptidyl-threonine_phosphorylation	KOG585	T		4.98e-18	ID_KOG0585	2	3	-1	3	2	1	1	4	2	5	3	6	7	1	6	12	0	5	3	1	2	4	3	0	1	1	3	10	5	10	2	1	0	7	2	2	8	4	6	9	11	8	3
	peptidyl-tyrosine_sulfation	COG5113	O		2.69e-11	ID_COG5113	1	2	-1	3	2	1	1	3	2	2	1	4	5	2	3	7	1	2	3	2	0	1	2	3	2	0	5	3	1	6	1	0	2	9	4	3	3	4	4	6	3	5	1
	PhoPQ-activated_pathogenicity-related_protein	COG4287	S		9.59e-10	ID_COG4287	0	1	-1	1	0	1	0	2	0	1	0	1	0	0	0	1	0	1	0	0	1	1	0	0	0	0	0	1	0	1	1	1	0	0	2	1	1	0	1	1	1	2	0
	phosphatidylinositol_phospholipase_C_activity	KOG169	S		3.44e-26	ID_KOG0169	1	2	-1	3	2	1	4	9	11	14	5	23	12	23	7	12	2	11	13	6	3	7	3	16	24	14	13	17	4	21	16	11	10	23	12	0	8	10	13	17	17	14	10
	phosphopantetheine_binding	COG3882	Q		7.12e-31	ID_COG3882	0	1	-1	1	0	1	1	3	1	2	2	4	6	3	2	3	1	5	3	0	0	2	3	1	3	0	4	4	2	3	0	3	0	6	2	1	3	3	4	4	5	4	1
	Phytanoyl-CoA_dioxygenase_(PhyH)	2DZZ8	S		3.36e-18	ID_2DZZ8	0	1	-1	1	0	1	1	2	0	0	4	5	3	2	2	3	1	1	1	0	2	2	1	0	0	1	4	2	1	4	1	0	0	3	2	2	4	5	4	4	4	3	2
	positive_regulation_of_actin_filament_polymerization	KOG1917	S		1.41e-11	ID_KOG1917	0	1	-1	1	0	1	1	1	0	1	0	1	1	0	2	1	0	1	0	0	0	0	0	0	0	0	0	1	0	0	0	1	0	1	1	0	1	0	0	1	1	2	0
	positive_regulation_of_MDA-5_signaling_pathway	KOG4369	S		1.95e-16	ID_KOG4369	0	1	-1	1	0	1	5	6	0	7	3	9	6	3	3	5	0	6	1	3	1	6	0	10	4	0	9	8	3	13	5	2	4	4	8	0	8	5	6	6	7	4	0
	positive_regulation_of_neurotrophin_TRK_receptor_signaling_pathway	KOG3534	E		6.83e-18	ID_KOG3534	0	1	-1	1	0	1	0	1	0	2	1	2	1	1	2	1	0	0	1	2	1	1	0	0	0	0	2	1	0	2	0	0	0	1	1	0	1	0	1	0	2	1	0
	positive_regulation_of_transcription,_DNA-templated	28M5G	S		1.32e-06	ID_28M5G	0	1	-1	1	0	1	0	0	0	2	2	3	2	2	2	1	0	2	3	1	0	0	0	0	2	0	3	1	1	2	1	0	0	1	0	1	2	3	3	1	3	1	0
	protein_diaphanous_homolog	KOG1924	D		1.18e-08	ID_KOG1924	0	1	-1	1	0	1	0	1	0	1	0	2	3	2	2	5	1	1	2	0	0	0	0	1	2	0	1	3	0	3	0	1	0	2	2	0	1	3	2	3	2	1	0
	Protein_involved_in_outer_membrane_biogenesis	COG2982	M		2.94e-10	ID_COG2982	0	1	-1	1	0	1	0	0	3	3	1	0	4	2	4	4	2	0	2	4	0	3	0	0	1	1	5	4	1	2	1	4	1	7	5	2	5	4	2	3	3	6	3
	protein_methyltransferase_activity	COG2242	H		1.75e-17	ID_COG2242	0	1	-1	1	0	1	2	1	1	1	0	1	2	1	3	1	0	3	2	1	1	2	1	0	1	0	1	3	0	3	1	1	0	3	1	1	5	1	6	4	2	4	0
	protein_transport_to_vacuole_involved_in_ubiquitin-dependent_protein_catabolic_process_via_the_multivesicular_body_sorting_pathway	KOG1477	F		1.96e-21	ID_KOG1477	1	2	-1	2	1	1	2	1	1	2	1	3	7	4	5	5	3	3	2	1	2	2	1	1	4	1	2	3	1	3	2	0	0	3	2	0	4	3	6	2	2	7	1
	protein_ubiquitination	KOG172	J		1.29e-15	ID_KOG1072	0	1	-1	1	0	1	1	1	1	1	0	2	1	1	1	4	1	1	0	0	1	0	0	0	1	1	8	2	0	3	0	0	1	1	1	0	1	3	2	6	2	2	1
	regulation_of_chromatin_silencing_by_small_RNA	KOG1862	E		1.12e-06	ID_KOG1862	0	1	-1	1	0	1	0	1	0	1	0	1	2	0	1	1	1	0	0	1	0	0	0	0	0	0	1	1	0	1	0	0	0	1	0	0	0	0	1	1	1	1	0
	regulation_of_translation	KOG2471	O		7.9e-30	ID_KOG2471	0	1	-1	1	0	1	0	1	1	1	1	0	1	1	1	1	1	1	1	0	0	0	0	0	1	0	1	0	0	1	0	1	0	1	1	1	0	1	0	1	0	1	0
	regulation_of_vesicle_fusion	KOG193	S		3.21e-14	ID_KOG1093	0	1	-1	1	0	1	0	1	0	1	0	1	1	1	0	1	0	1	0	0	0	1	0	1	2	0	0	1	0	1	0	0	0	1	1	1	1	1	1	1	1	1	0
	Response_regulator,_receiver	COG784	T		6.99e-16	ID_COG0784	0	1	-1	1	0	1	3	1	1	3	0	5	2	0	2	3	1	1	3	1	1	1	1	0	3	0	4	8	0	3	1	0	0	1	5	1	2	2	2	3	1	3	0
	response_to_pheromone	KOG429	S		3.07e-14	ID_KOG4290	0	1	-1	1	0	1	0	1	0	1	1	2	1	0	0	0	0	0	0	0	0	1	1	0	0	0	1	2	0	2	0	0	0	0	0	0	0	1	1	0	0	3	1
	retinol_dehydrogenase_activity	KOG161	Q		3.59e-07	ID_KOG1610	0	1	-1	1	0	1	0	0	0	0	1	0	0	2	1	2	0	1	0	0	0	0	2	0	3	0	0	1	0	0	0	0	0	4	1	0	1	0	1	3	3	4	0
	rhamnogalacturonan_alpha-L-rhamnopyranosyl-(1->4)-alpha-D-galactopyranosyluronide_lyase_activity	2BXAW	G		1.28e-19	ID_2BXAW	0	1	-1	1	0	1	0	1	0	2	2	2	1	1	2	1	0	1	1	0	0	1	1	1	2	0	2	3	0	2	1	1	0	0	3	0	2	1	2	3	1	1	1
	ribosomal_large_subunit_assembly	KOG271	S		4.23e-11	ID_KOG0271	1	2	-1	2	1	1	0	2	1	0	0	2	1	2	1	2	0	2	1	1	0	1	1	0	1	3	1	1	1	1	1	2	0	1	1	0	2	3	2	0	1	1	2
	RNA_binding	KOG228	A		3.93e-11	ID_KOG2208	0	1	-1	2	1	1	1	1	0	1	0	1	1	1	1	1	0	1	1	0	0	1	0	0	1	0	1	1	1	1	1	0	2	1	1	0	1	1	1	1	2	1	1
	RNA-directed_5'-3'_RNA_polymerase_activity	KOG988	J		1.09e-14	ID_KOG0988	0	1	-1	1	0	1	2	4	1	5	0	1	3	3	1	7	0	5	2	2	1	3	0	1	4	2	1	4	2	6	5	1	3	7	7	1	6	3	5	5	6	3	0
	sphingomyelin_catabolic_process	KOG377	P		4.47e-10	ID_KOG3770	0	1	-1	1	0	1	0	0	1	1	1	5	3	0	2	3	1	1	0	0	0	1	1	2	1	1	4	1	1	1	1	0	0	3	2	1	2	5	3	3	2	2	0
	store-operated_calcium_channel_activity	KOG369	U		1.47e-25	ID_KOG3609	0	1	-1	1	0	1	2	7	2	8	2	17	7	5	7	15	1	5	2	4	0	7	1	6	5	1	4	16	0	11	9	6	1	9	20	0	9	7	6	8	5	23	3
	system_process	KOG3776	T		7.67e-22	ID_KOG3776	0	1	-1	1	0	1	0	0	1	0	1	1	0	1	0	0	0	0	1	0	0	0	0	0	0	0	1	0	0	2	1	0	1	0	0	0	0	3	0	2	0	0	0
	transferase_activity,_transferring_glycosyl_groups	COG1215	M		3.62e-14	ID_COG1215	2	3	-1	3	2	1	2	13	3	13	3	8	11	9	12	17	7	6	2	4	4	1	1	5	7	2	9	14	5	20	2	1	2	19	7	1	11	7	10	12	8	16	3
	transmembrane_transporter_activity	28NB	S		1.2e-08	ID_28N0B	0	1	-1	2	1	1	1	1	1	1	1	2	1	0	1	0	0	0	0	0	0	0	1	2	0	0	2	1	0	4	0	1	1	5	3	0	1	2	1	2	2	3	0
	ubiquitin-protein_transferase_activity	2E1VG	S		4.74e-21	ID_2E1VG	0	1	-1	1	0	1	0	1	0	4	2	6	0	4	2	5	0	2	2	1	0	2	3	0	2	3	11	6	0	6	2	3	0	6	1	2	4	9	3	2	2	3	3
	ubiquitinyl_hydrolase_activity	KOG1864	O		1.29e-06	ID_KOG1864	0	1	-1	1	0	1	0	0	1	1	0	2	1	2	1	1	2	0	0	1	3	1	0	0	2	0	1	1	0	1	1	0	0	2	2	0	1	1	1	1	2	1	0
	Uncharacterized_ACR,_YdiU/UPF61_family	COG397	S		3.93e-19	ID_COG0397	1	2	-1	2	1	1	1	2	1	4	2	5	5	3	4	6	4	3	0	0	0	2	0	1	4	0	5	4	1	2	2	3	1	5	4	0	2	6	4	2	5	4	3
	zinc_ion_binding	KOG4582	V		2.99e-14	ID_KOG4582	0	1	-1	2	1	1	1	1	0	2	0	1	1	0	0	1	1	2	0	0	0	0	0	0	1	0	2	0	0	2	1	1	0	4	3	0	2	0	4	1	1	2	1
	zinc-finger_of_a_C2HC-type	KOG394	F		6.79e-20	ID_KOG3940	0	1	-1	2	1	1	0	1	0	3	1	2	3	1	3	5	1	1	1	0	0	1	1	0	1	0	2	5	0	4	0	1	0	4	1	1	4	5	2	7	2	0	2
		28JUK	S		3.06e-28	ID_28JUK	0	1	-1	1	0	1	0	2	0	2	1	1	2	3	3	2	0	0	3	3	0	1	1	0	3	1	0	3	1	1	1	1	2	1	5	0	3	0	4	4	1	3	0
		2BW3M	S		1.12e-27	ID_2BW3M	0	1	-1	1	0	1	0	0	2	4	1	4	1	3	2	1	0	2	2	2	0	1	2	0	3	2	1	3	1	3	1	0	2	2	0	0	2	2	4	2	3	1	1
		2BWDD	S		2.02e-25	ID_2BWDD	0	1	-1	1	0	1	0	1	1	1	0	2	2	0	0	2	0	0	1	1	0	1	0	0	0	0	0	2	1	2	0	0	1	0	0	0	2	0	1	2	2	2	0
		2CP3B	S		7.46e-24	ID_2CP3B	0	1	-1	1	0	1	0	0	1	1	0	1	1	1	0	1	0	1	2	1	1	1	0	0	1	0	0	1	0	0	0	0	0	1	0	0	0	0	2	1	0	1	0
		2B66X	S		1.16e-22	ID_2B66X	0	1	-1	1	0	1	1	2	0	2	1	0	2	1	0	2	1	1	1	1	0	1	0	0	0	1	1	4	0	0	1	0	0	2	1	0	3	1	1	1	2	3	0
		2CMJI	S		1.04e-21	ID_2CMJI	0	1	-1	1	0	1	1	3	1	3	1	2	1	3	2	1	0	3	0	2	0	3	0	0	2	0	3	3	0	4	4	3	2	4	4	3	2	2	8	7	9	3	0
		28JHH	S		4.69e-21	ID_28JHH	0	1	-1	1	0	1	1	1	0	0	0	0	0	3	0	2	0	1	2	0	1	0	0	0	2	1	1	0	0	1	1	2	2	1	0	0	1	0	1	1	2	2	1
		2E3UF	S		4.86e-21	ID_2E3UF	0	1	-1	1	0	1	2	2	1	2	1	5	3	1	3	6	0	1	0	1	1	2	0	1	1	1	2	5	2	5	2	1	0	6	3	0	2	2	3	4	4	4	1
		28KM	S		1.97e-18	ID_28K0M	0	1	-1	1	0	1	1	1	1	2	1	2	1	1	2	1	0	1	0	1	0	0	0	1	1	1	0	0	0	1	0	0	1	0	1	0	1	1	2	2	1	2	0
		2BZS4	S		5.51e-18	ID_2BZS4	0	1	-1	1	0	1	2	2	0	2	1	3	2	2	3	4	0	2	0	0	2	0	2	2	1	0	0	2	0	2	0	0	0	2	3	0	2	1	2	2	1	4	0
		2CXIM	S		5.93e-17	ID_2CXIM	0	1	-1	1	0	1	0	1	1	2	1	1	2	3	3	2	1	0	2	0	1	1	2	0	2	0	2	2	1	2	0	0	1	3	1	1	1	1	1	3	2	2	0
		2DTV	S		2.21e-16	ID_2DT0V	0	1	-1	1	0	1	0	0	1	0	1	1	1	2	2	1	1	2	3	1	3	0	1	1	4	0	2	1	0	3	0	0	0	2	1	0	2	0	1	0	3	2	2
		2E4CI	S		8.14e-16	ID_2E4CI	0	1	-1	1	0	1	0	2	0	1	2	1	0	2	1	1	0	1	2	2	0	2	0	0	2	0	1	2	0	1	2	0	1	2	1	0	3	0	3	3	2	5	1
		2CZTQ	S		2.1e-15	ID_2CZTQ	0	1	-1	1	0	1	1	1	0	8	2	6	0	1	0	1	0	0	0	2	1	1	1	1	1	3	4	11	0	3	0	1	1	6	1	1	5	11	3	3	7	1	3
		2CXRU	S		8.08e-15	ID_2CXRU	0	1	-1	1	0	1	1	4	0	3	0	3	2	4	5	9	1	0	0	2	0	4	1	0	2	1	0	7	0	2	3	1	1	7	0	1	3	0	3	3	5	9	1
		29BB7	S		8.58e-15	ID_29BB7	1	2	-1	2	1	1	1	2	2	5	2	4	8	0	7	5	1	5	2	1	0	0	0	3	1	0	4	5	0	0	6	1	0	5	5	3	10	1	7	6	4	10	4
		28ID6	S		3.21e-14	ID_28ID6	0	1	-1	1	0	1	1	1	1	0	0	0	1	0	1	1	0	2	0	0	0	0	0	0	0	0	3	1	0	2	0	1	0	3	0	0	1	2	2	0	1	5	0
		2CZ3A	S		4.08e-14	ID_2CZ3A	0	1	-1	1	0	1	1	2	0	4	2	3	6	3	3	6	2	5	0	1	0	3	2	0	0	0	3	6	0	3	2	0	0	3	5	1	2	3	3	5	7	9	1
		2CNG2	S		4.57e-14	ID_2CNG2	0	1	-1	2	1	1	0	3	0	4	0	2	0	0	1	2	0	2	0	0	1	1	0	0	0	0	0	3	0	1	1	2	0	2	1	0	3	0	2	1	4	2	0
		2F23Z	S		1.94e-10	ID_2F23Z	0	1	-1	1	0	1	1	1	1	1	3	2	2	1	2	1	0	1	3	2	2	0	3	2	1	1	0	0	3	1	0	0	1	3	1	1	2	0	1	0	1	1	0
		28R2N	S		2.22e-10	ID_28R2N	0	1	-1	1	0	1	1	2	0	2	0	1	1	0	1	1	1	1	1	0	0	0	1	0	0	1	2	1	0	1	0	0	0	1	0	1	1	0	1	1	0	1	0
		2DFF2	S		9.52e-10	ID_2DFF2	0	1	-1	1	0	1	0	4	0	3	1	1	3	0	2	3	0	1	0	0	0	0	0	1	0	0	0	1	0	1	0	0	0	3	1	1	3	0	3	2	0	2	0
		2C6EX	S		6.37e-09	ID_2C6EX	0	1	-1	1	0	1	1	2	0	1	1	4	0	1	1	4	0	2	1	1	0	2	0	0	0	0	1	1	0	0	0	0	0	2	3	0	3	1	5	4	4	5	0
		2CXVF	S		1.11e-08	ID_2CXVF	0	1	-1	1	0	1	0	1	0	0	1	2	1	1	2	1	0	0	1	0	1	0	0	1	0	1	3	3	0	3	0	0	1	2	3	0	2	4	2	1	2	2	0
		2CMU1	S		7.29e-08	ID_2CMU1	0	1	-1	1	0	1	2	1	0	4	0	0	2	3	2	2	0	0	0	2	0	0	0	0	5	0	1	3	1	1	0	0	3	1	5	0	2	1	2	2	2	1	0
		28NHD	S		3.48e-06	ID_28NHD	0	1	-1	1	0	1	0	1	1	0	0	0	2	0	1	1	0	1	0	2	0	0	0	0	1	0	2	1	1	1	0	0	1	0	0	0	1	1	2	1	1	1	1
	1-phosphatidylinositol_binding	KOG1841	S		3.74e-19	ID_KOG1841	0	0	0	1	0	1	0	0	0	0	0	0	0	1	0	1	0	0	1	1	0	1	0	0	0	0	0	0	0	0	1	0	0	1	0	0	1	0	0	0	0	1	0
	2-epimerase	COG2942	G		9.51e-22	ID_COG2942	0	0	0	1	0	1	0	0	0	1	0	1	0	0	1	2	1	0	2	0	0	2	0	0	0	0	0	1	0	0	0	0	0	0	1	0	1	0	1	1	1	2	0
	2-keto-3-deoxy-L-rhamnonate_aldolase_activity	COG3836	G		1.48e-06	ID_COG3836	1	1	0	2	1	1	2	1	0	1	0	2	1	2	3	0	1	2	1	3	0	0	0	0	0	1	1	1	0	4	0	1	0	2	1	1	1	1	0	3	1	1	2
	2-oxopent-4-enoate_hydratase_activity	COG3971	Q		3.86e-12	ID_COG3971	0	0	0	1	0	1	1	0	0	0	0	0	0	1	1	1	0	0	0	0	0	0	0	0	1	0	0	3	0	0	0	0	0	1	3	1	0	0	0	1	1	0	0
	2OG-Fe(II)_oxygenase_superfamily	2CD3I	S		3.97e-06	ID_2CD3I	0	0	0	1	0	1	0	1	0	2	0	0	0	0	0	1	0	0	1	1	0	0	0	0	0	0	0	1	0	1	0	0	0	0	0	0	1	1	0	0	2	2	1
	3'-5'-exoribonuclease_activity_involved_in_mature_miRNA_3'-end_processing	KOG227	S		1.39e-07	ID_KOG2207	2	2	0	3	2	1	1	3	1	5	3	4	5	2	5	4	2	7	2	2	0	5	0	1	4	0	4	4	2	4	1	0	0	5	6	2	5	6	5	10	6	11	1
	acid_phosphatase_activity	KOG372	K		8.07e-06	ID_KOG3720	1	1	0	2	1	1	0	0	2	1	0	1	2	1	1	3	2	3	1	1	0	0	1	0	2	1	2	1	1	2	0	1	0	3	1	0	1	4	2	8	1	3	1
	Acyl-coenzyme_A:6-aminopenicillanic_acid_acyl-transferase	COG4927	S		7.45e-08	ID_COG4927	0	0	0	1	0	1	0	0	0	0	0	0	0	0	0	0	0	0	0	0	0	0	0	0	0	0	0	0	0	0	0	0	0	0	0	0	0	0	1	0	0	0	0
	ADP-ribosylglycohydrolase	2CN9	S		4.31e-09	ID_2CN90	0	0	0	1	0	1	0	0	0	1	0	0	0	1	0	1	0	0	0	1	0	0	0	0	0	0	0	1	0	0	0	0	0	0	1	0	0	0	1	1	1	0	0
	alkaline_phosphatase_activity	COG1785	P		2.54e-09	ID_COG1785	0	0	0	1	0	1	0	1	0	0	0	1	0	1	2	1	2	0	0	0	1	0	1	0	1	1	1	1	0	1	0	0	0	0	3	0	1	2	0	1	0	1	0
	ammonium_transmembrane_transporter_activity	KOG3796	U		1.08e-12	ID_KOG3796	0	0	0	1	0	1	0	1	0	1	0	0	0	0	0	1	0	0	0	0	0	0	0	0	0	0	0	1	0	1	2	0	0	0	1	1	2	1	2	20	1	1	1
	Antibiotic_biosynthesis_monooxygenase	COG1359	S		9.73e-06	ID_COG1359	0	0	0	1	0	1	0	1	0	1	1	0	3	0	2	3	0	0	1	0	0	1	0	1	0	0	2	0	0	0	0	0	0	4	0	1	2	1	0	1	4	3	2
	antibiotic_biosynthetic_process	COG2366	D		4.13e-11	ID_COG2366	0	0	0	1	0	1	0	0	0	0	0	1	2	0	1	1	0	0	0	0	0	0	0	0	0	0	0	0	0	0	0	0	0	0	1	0	0	0	0	1	0	1	0
	arabinan_catabolic_process	COG394	G		1.43e-06	ID_COG3940	0	0	0	1	0	1	1	1	0	0	0	0	0	0	0	0	1	0	0	0	1	0	0	0	0	0	0	0	1	0	0	1	0	0	0	0	0	0	0	0	0	0	0
	aspartate_dehydrogenase_activity	COG1712	S		4.16e-11	ID_COG1712	0	0	0	1	0	1	0	0	0	0	0	0	0	0	1	0	0	0	0	0	0	0	0	0	0	0	0	1	0	1	0	0	0	1	0	0	1	0	1	0	1	0	0
	aspartate-tRNA(Asn)_ligase_activity	COG173	J		3.66e-25	ID_COG0173	0	0	0	1	0	1	0	0	0	0	0	0	0	0	0	0	0	0	0	0	0	0	0	0	0	0	0	0	0	0	0	0	0	0	0	0	0	0	0	0	0	0	0
	B-1_B_cell_differentiation	COG4249	S		4.25e-12	ID_COG4249	0	0	0	1	0	1	0	0	0	1	2	1	0	0	0	1	1	0	3	0	0	2	0	0	1	0	0	3	0	2	0	0	1	0	0	3	1	1	1	0	1	3	0
	Bacterial_protein_of_unknown_function_(DUF885)	COG485	S		2.15e-07	ID_COG4805	0	0	0	1	0	1	0	0	0	0	0	0	0	0	0	0	0	0	0	0	0	0	0	0	0	0	0	0	0	0	0	0	0	0	2	0	0	0	1	1	1	2	0
	Band_7_protein	COG2268	T		3.21e-12	ID_COG2268	0	0	0	1	0	1	0	0	0	0	0	0	0	0	0	1	0	0	0	0	0	0	0	0	0	0	0	0	0	0	0	0	0	0	0	0	0	0	0	0	0	0	0
	Belongs_to_the_glycosyl_hydrolase_8_(cellulase_D)_family	COG345	G		8.87e-18	ID_COG3405	0	0	0	1	0	1	0	1	0	3	0	3	2	0	5	2	0	0	0	0	1	0	0	0	1	0	2	6	2	4	3	2	0	6	4	2	1	2	1	4	5	6	2
	Belongs_to_the_iron_ascorbate-dependent_oxidoreductase_family	COG3491	C		1.1e-08	ID_COG3491	5	5	0	6	5	1	12	20	5	14	5	16	18	19	21	16	4	9	4	7	3	4	1	3	16	5	6	19	5	11	2	3	2	11	10	1	14	10	18	15	19	16	6
	Belongs_to_the_peptidase_S1B_family	COG3591	E		3.85e-07	ID_COG3591	0	0	0	1	0	1	0	0	1	1	0	2	1	1	0	1	0	0	3	0	0	0	0	0	3	2	3	2	0	3	0	1	1	2	0	0	0	1	0	1	0	2	1
	Belongs_to_the_peptidase_S51_family	COG4242	PQ		3.14e-09	ID_COG4242	0	0	0	1	0	1	0	0	0	1	0	2	1	0	1	1	0	1	0	0	0	0	0	0	0	0	0	1	0	0	0	0	0	0	1	0	0	0	0	0	0	1	0
	Belongs_to_the_UPF176_family	COG154	J		4.17e-12	ID_COG1054	2	2	0	3	2	1	1	2	0	2	0	3	1	0	2	4	2	3	0	1	3	1	1	1	2	0	1	3	0	1	0	0	0	2	0	0	3	1	6	2	5	3	0
	Beta-lactamase	2E2EC	S		1.08e-22	ID_2E2EC	0	0	0	1	0	1	1	1	1	1	1	4	3	2	3	3	0	0	0	1	0	0	2	1	2	0	2	0	0	0	0	2	0	2	2	0	3	1	2	2	0	3	0
	Biotin-protein_ligase,_N_terminal	COG4285	S		1.71e-14	ID_COG4285	0	0	0	1	0	1	0	0	0	1	0	0	0	0	1	0	0	0	0	0	0	0	0	0	0	0	0	0	0	1	0	0	0	1	2	0	0	0	0	0	0	0	0
	BLOC-2_complex_binding	KOG4423	E		2.11e-22	ID_KOG4423	0	0	0	1	0	1	0	0	0	0	0	0	0	0	0	0	0	0	0	0	0	0	0	0	0	0	0	0	0	1	0	1	0	0	1	0	0	0	0	0	0	0	0
	C-terminal_four_TMM_region_of_protein-O-mannosyltransferase	COG1928	O		2.44e-12	ID_COG1928	1	1	0	2	1	1	0	0	0	2	0	3	5	1	4	5	1	2	2	1	0	0	0	0	2	2	3	4	0	5	4	0	0	6	4	0	3	0	2	5	4	6	0
	calcium_ion_binding	KOG359	S		1.05e-11	ID_KOG3509	0	0	0	1	0	1	0	0	0	0	1	0	0	0	0	0	0	0	0	0	2	0	0	0	0	0	0	0	1	2	0	0	0	0	0	0	0	0	0	1	1	0	0
	carbohydrate_transport	COG1653	G		5.02e-08	ID_COG1653	0	0	0	1	0	1	0	0	0	0	0	0	0	0	0	0	0	0	0	0	0	0	0	1	0	0	0	0	0	0	0	0	0	0	0	0	0	0	0	2	0	0	1
	carbon-sulfur_lyase_activity	28I9G	S		1.44e-07	ID_28I9G	0	0	0	1	0	1	1	1	0	0	1	1	1	1	0	1	0	0	0	0	0	0	0	0	1	0	1	0	0	1	3	0	0	2	2	0	1	1	1	7	1	2	0
	Catalyzes_the_anaerobic_formation_of_alpha-ketobutyrate_and_ammonia_from_threonine_in_a_two-step_reaction._The_first_step_involved_a_dehydration_of_threonine_and_a_production_of_enamine_intermediates_(aminocrotonate),_which_tautomerizes_to_its_imine_form_(iminobutyrate)._Both_intermediates_are_unstable_and_short-_lived._The_second_step_is_the_nonenzymatic_hydrolysis_of_the_enamine_imine_intermedi…	COG1171	E		1.16e-06	ID_COG1171	3	3	0	4	3	1	2	2	3	5	3	7	5	7	7	6	2	5	6	4	1	4	5	3	7	2	9	6	2	11	0	4	2	7	3	1	8	7	5	7	7	7	3
	Catalyzes_the_condensation_of_(S)-aspartate-beta-_semialdehyde_(S)-ASA_and_pyruvate_to_4-hydroxy-_tetrahydrodipicolinate_(HTPA)	COG329	E		6.32e-07	ID_COG0329	1	1	0	2	1	1	0	0	0	1	1	2	2	1	2	6	2	1	2	1	1	0	1	0	0	3	0	0	1	4	0	1	0	0	1	1	1	2	2	3	2	3	2
	cation_diffusion_facilitator_family_transporter	COG123	P		3.07e-06	ID_COG1230	1	1	0	2	1	1	1	0	0	3	0	3	5	2	2	2	0	2	0	0	1	0	0	0	3	0	2	3	0	1	1	1	2	1	4	0	2	3	1	3	2	3	1
	cell_adhesion	KOG351	S		6.5e-14	ID_KOG3510	0	0	0	1	0	1	0	1	1	1	0	1	0	0	1	3	0	0	0	0	0	0	0	1	0	1	1	0	1	2	0	1	0	1	2	0	0	0	0	2	1	0	1
	cell_adhesion	KOG3539	S		5.41e-07	ID_KOG3539	0	0	0	1	0	1	0	0	0	0	0	0	0	0	0	0	1	0	0	0	4	0	0	0	0	0	0	0	0	0	0	0	0	0	0	0	0	2	0	0	1	0	0
	cell_differentiation	KOG326	S		2.38e-09	ID_KOG3206	1	1	0	2	1	1	3	2	0	7	0	0	6	0	4	5	1	4	1	4	0	4	0	0	0	0	0	8	0	2	0	0	0	7	2	0	7	0	4	10	5	10	0
	cell_division	KOG295	D		4.42e-17	ID_KOG0295	1	1	0	2	1	1	0	1	1	2	0	1	3	1	1	1	0	1	0	0	1	2	0	2	2	0	1	2	0	1	0	0	1	2	1	1	1	1	1	1	1	1	0
	cell_wall_organization	COG2247	M		1.14e-07	ID_COG2247	0	0	0	1	0	1	0	0	0	0	0	1	0	0	0	0	0	0	0	0	0	0	0	0	0	0	0	0	0	2	0	0	0	0	0	0	0	0	0	0	0	0	0
	cellular_process_regulating_host_cell_cycle_in_response_to_virus	KOG4692	O		6.21e-15	ID_KOG4692	0	0	0	1	0	1	0	0	0	0	0	0	0	0	0	0	0	0	0	0	0	0	0	0	0	0	0	0	0	1	1	0	0	0	0	0	0	0	0	0	0	0	0
	cellular_response_to_high_light_intensity	2CXS2	S		4.14e-16	ID_2CXS2	0	0	0	1	0	1	0	0	1	0	0	0	0	0	0	2	0	0	0	0	0	1	0	0	0	0	2	1	0	2	0	2	0	3	3	0	0	1	1	1	2	3	0
	centriole_elongation	2CMSF	S		3.54e-07	ID_2CMSF	0	0	0	1	0	1	0	1	0	0	0	0	0	1	1	1	0	1	0	0	0	0	0	0	0	0	1	0	1	0	0	0	0	0	1	0	0	0	0	0	0	1	0
	ceramidase_activity	KOG2232	T		1.37e-10	ID_KOG2232	0	0	0	1	0	1	0	0	0	0	0	0	0	0	0	0	0	0	0	0	0	0	0	0	0	0	0	0	0	1	1	0	0	1	0	0	0	0	0	1	0	1	0
	chitin_binding	COG3858	S		2.5e-09	ID_COG3858	0	0	0	1	0	1	0	0	0	0	0	0	0	0	0	1	0	0	0	0	0	1	0	1	0	0	0	0	1	0	0	0	0	0	1	0	1	0	0	1	0	1	0
	chromatin_organization	KOG1632	O		2.08e-08	ID_KOG1632	1	1	0	2	1	1	2	4	0	5	3	2	4	3	4	2	3	1	2	4	1	1	0	1	5	1	5	6	1	1	1	0	0	7	3	2	5	3	4	4	3	4	1
	chromosome_organization	KOG1844	K		1.38e-13	ID_KOG1844	0	0	0	1	0	1	0	0	0	0	1	0	0	1	0	1	0	0	0	0	0	0	0	0	0	0	0	0	0	0	0	1	0	1	1	0	0	0	0	3	0	0	0
	circadian_sleep/wake_cycle,_non-REM_sleep	KOG435	S		5.04e-07	ID_KOG4350	0	0	0	1	0	1	0	0	0	0	0	1	0	2	0	3	0	1	2	0	0	1	0	0	0	0	0	0	0	1	1	2	0	1	0	0	0	0	0	1	1	0	0
	cobalamin_binding	28HRH	S		1.5e-14	ID_28HRH	0	0	0	1	0	1	0	0	0	0	1	2	0	0	0	0	0	0	0	0	0	0	0	0	0	0	1	0	0	1	0	0	0	0	1	0	0	1	0	0	0	0	0
	converts_alpha-aldose_to_the_beta-anomer	COG217	G		1.97e-12	ID_COG2017	1	1	0	2	1	1	3	3	0	3	2	2	3	0	3	7	0	2	2	2	1	0	1	0	0	0	2	4	1	2	0	1	0	3	4	0	3	4	4	2	5	4	0
	Copper/zinc_superoxide_dismutase_(SODC)	28PIN	S		1.4e-08	ID_28PIN	0	0	0	1	0	1	0	0	0	0	0	1	0	0	0	0	0	0	1	0	0	0	0	0	0	0	1	0	0	0	0	1	0	0	0	0	0	1	0	0	0	0	1
	cullin_family_protein_binding	KOG1937	S		2.59e-06	ID_KOG1937	0	0	0	1	0	1	0	0	0	1	0	1	1	0	1	0	0	0	1	1	0	0	0	1	0	0	1	1	0	1	0	0	0	1	1	0	0	1	1	1	1	1	0
	cyclin-dependent_protein_serine/threonine_kinase_activity	KOG6	G		1.29e-14	ID_KOG0600	1	1	0	2	1	1	0	0	0	0	0	0	1	0	2	2	0	1	0	1	0	0	0	0	1	0	1	1	0	1	0	0	0	0	1	3	0	1	1	1	1	3	1
	deoxyribonuclease_II_activity	KOG3825	S		3.2e-09	ID_KOG3825	0	0	0	1	0	1	0	0	0	0	0	0	0	0	0	2	0	0	0	0	0	0	0	0	0	0	0	1	0	1	0	0	0	1	0	0	3	0	2	0	3	1	0
	dihydroxy-acid_dehydratase_activity	COG129	EG		1.79e-06	ID_COG0129	1	1	0	2	1	1	0	2	0	1	1	2	2	0	3	1	1	2	2	1	0	1	2	1	0	1	1	2	1	1	1	2	0	3	2	0	2	2	1	1	2	2	1
	DNA_(cytosine-5-)-methyltransferase_activity	COG27	L		1.84e-09	ID_COG0270	3	3	0	4	3	1	2	4	2	4	2	3	3	3	2	7	7	8	2	3	11	1	1	0	5	10	2	9	3	5	5	9	4	15	29	7	11	7	8	26	20	5	1
	DNA-directed_DNA_polymerase_activity	COG1796	L		4.38e-11	ID_COG1796	1	1	0	2	1	1	0	3	1	4	1	3	4	3	5	4	2	2	1	1	0	0	1	1	3	0	3	4	0	5	1	0	0	5	2	0	4	1	3	2	4	4	0
	Domain_of_unknown_function_(DUF389)	COG188	S		6.62e-09	ID_COG1808	0	0	0	1	0	1	0	1	0	0	0	0	0	0	0	0	0	1	0	0	0	0	0	0	0	0	0	0	0	0	0	0	0	0	1	0	1	0	1	0	0	1	0
	Domain_of_unknown_function_(DUF484)	28NET	S		7.4e-13	ID_28NET	0	0	0	1	0	1	1	1	1	0	0	1	0	1	0	0	1	0	0	0	1	0	0	0	0	0	0	1	0	0	0	0	0	1	2	0	1	0	0	0	1	1	0
	Domain_of_unknown_function_(DUF4874)	2DBEW	S		4.81e-09	ID_2DBEW	0	0	0	1	0	1	0	1	0	0	0	0	0	0	0	1	0	0	0	0	0	0	0	0	1	0	0	0	0	0	0	0	0	0	1	0	0	0	0	0	0	1	0
	Domain_of_unknown_function_(DUF5127)	2CM9S	S		8.37e-16	ID_2CM9S	0	0	0	1	0	1	0	1	1	0	0	0	1	0	1	1	0	0	0	0	0	1	0	0	0	0	0	0	0	0	0	0	0	1	1	0	1	0	0	1	2	1	0
	DUF174	28I6C	S		5.29e-10	ID_28I6C	0	0	0	1	0	1	0	0	0	0	0	0	0	0	0	1	0	1	0	0	0	0	0	0	0	0	0	1	0	0	0	0	0	1	0	0	1	0	1	0	0	1	0
	endocytosis	KOG1215	G		6.97e-10	ID_KOG1215	0	0	0	1	0	1	0	0	1	0	1	3	0	0	0	1	0	1	1	1	2	0	1	0	0	0	0	3	1	1	0	0	0	1	1	0	0	0	0	2	2	1	0
	F5/8_type_C_domain	2CMMP	S		2.02e-08	ID_2CMMP	0	0	0	1	0	1	0	2	1	1	1	1	1	0	2	2	0	1	0	1	2	0	0	1	0	1	0	2	1	1	0	0	1	5	4	0	1	1	4	5	5	2	0
	FAD_dependent_oxidoreductase	2CZXZ	S		4.35e-13	ID_2CZXZ	0	0	0	1	0	1	0	1	0	0	0	0	0	1	0	0	0	0	0	0	0	0	0	0	1	0	0	0	0	0	0	0	1	1	0	0	0	0	0	0	0	0	0
	FG-GAP_repeat_protein	COG341	Q		2e-09	ID_COG3401	0	0	0	1	0	1	0	0	0	1	0	0	1	0	0	0	0	0	0	0	0	0	0	0	0	3	0	0	0	1	0	1	0	2	1	1	0	0	0	0	1	0	1
	G-protein_coupled_receptor_activity	KOG4193	S		1.72e-06	ID_KOG4193	0	0	0	1	0	1	0	0	0	0	0	0	1	0	0	0	0	0	0	0	0	0	0	0	0	0	1	0	0	1	0	0	0	0	0	0	0	0	0	0	0	0	0
	GDP-fucose_protein_O-fucosyltransferase	2B2NM	G		1.37e-18	ID_2B2NM	0	0	0	1	0	1	0	0	0	0	0	2	0	0	0	1	0	0	0	0	0	0	0	0	0	0	1	0	0	0	0	1	0	0	1	0	0	1	2	0	0	0	0
	glucan_endo-1,4-beta-glucanase_activity,_C-3_substituted_reducing_group	2CN98	S		1.28e-12	ID_2CN98	0	0	0	1	0	1	0	1	1	0	0	1	0	3	0	1	0	0	0	0	0	0	0	1	0	0	0	0	0	0	1	0	2	2	2	0	1	0	2	2	1	3	0
	glucose_transmembrane_transporter_activity	28ZQ	S		1.21e-19	ID_28Z0Q	0	0	0	1	0	1	0	0	1	0	0	2	2	1	3	3	1	2	0	0	0	1	0	1	1	0	2	2	0	0	0	0	1	2	1	1	1	1	3	2	1	3	1
	Glycosyl_hydrolase_family_79_C-terminal_beta_domain	28PCU	S		6.72e-10	ID_28PCU	0	0	0	1	0	1	0	0	0	0	0	0	0	0	1	1	0	0	1	0	0	1	0	0	0	0	0	0	0	0	0	0	0	1	1	0	0	0	1	0	1	2	0
	Glycosyl_hydrolases_family_2,_TIM_barrel_domain	2CGNZ	S		6.51e-15	ID_2CGNZ	0	0	0	1	0	1	0	1	0	1	1	1	1	1	1	1	0	1	0	0	0	1	0	1	1	1	1	1	0	0	1	0	0	1	0	0	1	2	1	1	0	1	0
	Glycosyl_hydrolases_family_43	28PEG	G		8.13e-18	ID_28PEG	0	0	0	1	0	1	1	0	0	1	0	2	0	0	1	1	0	0	0	1	0	1	1	0	2	0	2	2	0	2	0	0	1	2	0	1	2	3	1	1	1	1	0
	Gram-negative-bacterium-type_cell_wall_biogenesis	COG1434	S		2.04e-21	ID_COG1434	0	0	0	1	0	1	0	1	0	0	0	1	1	0	1	2	0	1	1	1	0	3	0	0	1	0	1	1	0	3	0	2	0	1	4	0	3	0	2	2	2	4	1
	GTPase_activator_activity	KOG1453	Z		6.13e-18	ID_KOG1453	0	0	0	1	0	1	0	0	0	0	0	1	0	1	1	0	0	0	2	0	0	0	0	0	0	0	1	0	0	0	0	0	1	2	0	0	0	0	0	0	0	0	0
	GTPase_activator_activity	28IV8	S		1.81e-12	ID_28IV8	0	0	0	1	0	1	0	0	0	0	0	0	0	0	0	0	0	0	0	0	0	1	0	0	0	0	0	0	0	0	0	0	0	0	0	0	0	0	0	0	0	1	0
	GTPase_activator_activity	KOG3686	O		5.95e-12	ID_KOG3686	0	0	0	1	0	1	0	0	0	1	0	2	0	0	0	0	0	0	1	0	1	0	0	0	0	0	0	2	0	1	0	0	0	1	0	0	0	0	0	0	1	1	0
	GTPase_activator_activity	KOG145	A		6.01e-06	ID_KOG1450	0	0	0	1	0	1	0	0	0	2	0	0	0	0	1	2	0	0	0	0	0	0	0	1	0	0	0	2	0	1	0	0	0	0	0	0	1	1	0	0	3	1	0
	guanosine_tetraphosphate_metabolic_process	COG2357	S		1.24e-15	ID_COG2357	0	0	0	1	0	1	1	5	0	0	2	3	2	0	0	3	0	0	0	0	0	0	0	0	0	0	0	1	0	2	4	1	0	4	0	0	6	0	3	3	2	2	0
	GxGYxYP_putative_glycoside_hydrolase_C-terminal_domain	2E2WP	S		3.6e-15	ID_2E2WP	0	0	0	1	0	1	0	0	1	0	0	1	0	0	0	0	0	0	1	0	0	0	0	1	1	1	0	0	0	2	0	2	0	0	2	0	0	0	0	1	0	1	0
	hedgehog_receptor_activity	KOG1935	S		2.08e-06	ID_KOG1935	0	0	0	1	0	1	0	0	0	0	0	0	0	3	0	0	0	0	0	1	0	0	0	0	1	0	0	0	0	0	1	1	0	2	0	0	0	0	0	0	1	0	0
	Hep_Hag_repeat_protein	COG5295	UW		4.28e-08	ID_COG5295	0	0	0	1	0	1	0	0	1	0	0	0	0	1	0	1	0	2	0	0	0	0	0	0	1	1	0	1	0	1	0	0	0	0	1	0	0	0	0	1	1	2	1
	histone_deacetylation	COG562	B		5.93e-08	ID_COG5602	2	2	0	3	2	1	0	1	0	0	4	2	3	0	3	2	1	2	4	2	0	2	0	0	0	2	4	0	0	3	0	1	0	3	2	1	1	2	2	3	1	2	0
	Histone_methylation_protein_DOT1	2AVA3	S		6.97e-20	ID_2AVA3	0	0	0	1	0	1	0	0	0	0	0	0	0	0	0	0	0	0	0	0	1	0	0	0	0	0	0	0	0	0	0	0	0	0	0	0	0	0	0	0	0	0	0
	homocysteine	COG24	E		5.5e-15	ID_COG2040	0	0	0	1	0	1	0	2	0	1	0	2	0	0	2	3	0	1	0	0	0	0	0	0	0	0	1	1	0	0	0	0	0	1	0	0	1	1	2	0	2	0	0
	hydrolase_activity,_acting_on_carbon-nitrogen_(but_not_peptide)_bonds,_in_linear_amides	COG1335	Q		2.39e-10	ID_COG1335	3	3	0	4	3	1	4	7	2	10	0	11	10	3	14	9	1	11	5	5	1	3	3	2	3	3	6	14	2	6	4	2	1	9	9	1	10	4	12	14	10	12	6
	inactivation_of_X_chromosome_by_DNA_methylation	28J2Q	S		5.81e-08	ID_28J2Q	0	0	0	1	0	1	0	1	0	0	0	0	0	1	1	1	0	1	0	1	1	0	0	0	0	0	0	1	0	0	0	0	1	1	2	1	1	0	0	0	0	1	0
	indole-3-acetonitrile_nitrile_hydratase_activity	2BZR	S		2.57e-11	ID_2BZ0R	0	0	0	1	0	1	1	1	0	2	2	1	1	2	2	0	1	1	1	1	0	1	0	0	1	0	1	2	1	1	1	0	0	1	1	0	1	1	2	0	2	2	1
	integrin-mediated_signaling_pathway	KOG3637	M		2.45e-16	ID_KOG3637	0	0	0	1	0	1	0	0	2	0	1	1	0	1	2	2	1	0	1	0	0	1	0	0	0	0	1	1	1	0	1	0	0	2	1	0	0	1	0	1	1	1	0
	intein-mediated_protein_splicing	KOG3638	M		1.02e-07	ID_KOG3638	0	0	0	1	0	1	0	1	0	0	1	1	1	1	0	0	0	0	0	1	0	1	0	0	0	0	0	0	0	0	0	0	0	0	1	0	0	0	2	0	0	2	0
	L-allo-threonine_aldolase_activity	COG28	E		1.01e-06	ID_COG2008	1	1	0	2	1	1	2	1	1	2	0	2	3	2	2	4	1	2	3	1	0	1	1	0	1	0	1	3	1	4	0	1	1	4	1	1	1	2	2	1	0	3	0
	LICD_family	COG3475	M		8.3e-13	ID_COG3475	0	0	0	1	0	1	0	0	0	0	0	0	1	0	0	2	0	0	0	0	0	0	0	0	0	1	1	2	0	0	0	0	0	0	0	0	0	1	0	1	1	1	2
	Major_Facilitator_Superfamily	28PVV	S		1.85e-15	ID_28PVV	0	0	0	1	0	1	0	1	0	1	0	0	1	2	2	2	0	2	0	0	2	0	0	0	1	0	0	1	0	1	1	0	0	2	1	0	2	0	2	7	2	1	0
	Major_Facilitator_Superfamily	2BH8D	S		2.49e-14	ID_2BH8D	0	0	0	1	0	1	0	3	1	2	0	2	2	4	3	4	1	1	1	0	0	1	0	1	1	1	0	3	1	0	2	0	0	6	4	0	1	0	3	4	3	5	0
	Major_facilitator_superfamily	COG738	G		1.26e-08	ID_COG0738	0	0	0	1	0	1	0	0	2	1	0	1	1	1	2	2	1	1	2	0	1	0	0	0	1	0	1	1	1	0	0	1	1	2	1	0	1	0	1	0	3	2	0
	mannose_metabolic_process	COG383	G		1.76e-10	ID_COG0383	0	0	0	1	0	1	0	0	0	0	0	0	0	0	0	0	0	0	0	0	1	0	0	0	0	0	0	0	0	0	2	0	0	1	0	0	0	0	0	1	0	0	0
	mannose_trimming_involved_in_glycoprotein_ERAD_pathway	KOG243	G		7.61e-12	ID_KOG2430	0	0	0	1	0	1	0	0	0	0	0	1	0	0	0	0	0	0	0	0	0	0	0	0	0	0	0	0	0	0	0	0	0	0	0	0	1	0	0	0	0	0	0
	mannosyl-glycoprotein_endo-beta-N-acetylglucosaminidase_activity	COG4724	G		1.99e-20	ID_COG4724	0	0	0	1	0	1	0	0	0	1	1	0	4	1	2	2	0	1	0	1	0	1	1	0	3	1	3	2	0	2	0	0	1	3	0	0	2	2	3	2	3	3	1
	MAP_kinase_kinase_kinase_kinase_activity	KOG576	G		1.73e-09	ID_KOG0576	0	0	0	1	0	1	0	0	0	2	1	2	1	0	2	1	1	0	0	0	0	2	0	0	1	2	2	2	0	0	0	3	0	2	0	0	1	5	0	3	2	1	0
	Met-zincin	2CXMF	S		1.68e-16	ID_2CXMF	0	0	0	1	0	1	0	0	1	0	1	2	0	2	0	1	1	0	0	2	1	0	0	0	2	0	0	0	1	1	0	1	2	1	0	0	0	2	1	2	0	0	0
	Metal-independent_alpha-mannosidase_(GH125)	COG3538	G		1.01e-06	ID_COG3538	0	0	0	1	0	1	0	3	0	1	1	2	2	0	1	2	0	0	0	0	0	0	1	0	0	1	0	1	0	1	1	1	0	2	2	0	1	1	1	1	1	2	0
	metalloendopeptidase_activity	KOG367	L		1.68e-08	ID_KOG3607	0	0	0	1	0	1	0	0	0	0	0	0	0	0	0	0	1	0	0	0	1	0	0	0	0	2	0	0	0	0	1	2	0	1	0	0	0	1	0	0	2	0	0
	methylated_histone_binding	KOG1473	J		5.94e-10	ID_KOG1473	1	1	0	2	1	1	1	1	0	0	0	2	1	0	1	0	1	0	0	2	0	0	0	1	0	0	1	3	0	0	1	0	0	1	2	0	1	2	1	1	0	0	0
	microtubule_polymerization	KOG47	J		8.34e-15	ID_KOG4070	0	0	0	1	0	1	0	1	0	0	0	0	0	0	0	0	0	1	0	0	0	0	0	0	0	0	0	0	0	1	0	0	0	0	1	0	0	0	1	0	0	0	0
	Nacht_domain	COG5635	T		1.64e-14	ID_COG5635	0	0	0	1	0	1	3	2	0	1	0	1	6	0	1	0	0	2	0	3	0	0	0	1	0	1	0	3	1	0	4	0	0	1	4	0	6	0	7	6	6	1	1
	NAD+_ADP-ribosyltransferase_activity	28HD2	G		4.07e-13	ID_28HD2	0	0	0	1	0	1	0	0	0	0	0	1	0	0	0	0	0	0	0	0	0	0	1	0	0	1	0	0	0	0	0	0	0	1	0	0	0	1	0	0	0	0	0
	negative_chemotaxis	KOG3611	S		2.47e-08	ID_KOG3611	0	0	0	1	0	1	0	0	0	0	0	0	0	0	0	2	0	0	0	0	0	0	0	0	0	0	0	0	0	0	0	0	0	1	0	0	0	0	0	2	1	0	0
	negative_regulation_of_actin_filament_depolymerization	KOG248	S		4.21e-11	ID_KOG0248	0	0	0	1	0	1	0	0	0	0	0	0	1	0	0	0	0	0	0	0	0	0	0	0	0	0	0	1	0	1	0	0	0	0	2	0	0	0	0	0	1	1	0
	negative_regulation_of_low-density_lipoprotein_particle_clearance	KOG1676	S		1.01e-08	ID_KOG1676	2	2	0	3	2	1	2	1	0	2	1	4	3	0	2	3	3	2	0	0	0	0	0	0	0	0	1	3	0	6	0	1	0	2	4	2	3	3	2	5	3	2	0
	negative_regulation_of_phosphatase_activity	28P6D	A		7.37e-09	ID_28P6D	2	2	0	3	2	1	2	3	0	7	1	6	6	5	3	11	4	9	1	2	2	2	0	1	6	0	5	8	3	9	1	2	1	11	5	0	7	5	7	8	7	10	1
	nitrite_reductase_[NAD(P)H]_activity	COG2146	P		6.57e-10	ID_COG2146	0	0	0	1	0	1	2	1	0	1	0	1	2	2	2	2	1	0	0	1	0	0	0	0	0	0	1	1	0	1	1	0	0	0	1	0	2	0	1	4	1	2	1
	nuclear_histone_mRNA_catabolic_process	COG5193	JO		3.93e-14	ID_COG5193	1	1	0	2	1	1	2	4	1	1	0	2	5	2	7	5	4	1	4	3	0	3	1	1	3	0	2	7	3	2	1	1	1	5	6	2	5	4	2	4	1	5	1
	NUDIX_domain	2D3SP	S		2.94e-11	ID_2D3SP	0	0	0	1	0	1	0	0	0	0	0	0	0	0	0	0	0	0	0	0	0	0	0	0	0	0	0	0	0	0	0	0	0	0	0	0	0	0	0	0	0	0	0
	o-acetylhomoserine	COG2873	E		2.15e-16	ID_COG2873	0	0	0	1	0	1	0	1	0	0	0	0	0	0	1	0	0	0	0	0	0	0	0	0	0	0	0	0	0	0	0	0	0	0	0	0	0	0	0	0	0	0	0
	outer_dynein_arm_assembly	28K4A	S		1.49e-11	ID_28K4A	1	1	0	2	1	1	1	2	0	1	0	3	1	2	1	2	1	0	1	1	0	0	1	0	2	0	4	1	1	3	0	0	0	0	1	0	0	3	0	2	0	0	1
	Participates_in_the_control_of_copper_homeostasis	COG3142	P		1.91e-09	ID_COG3142	0	0	0	1	0	1	0	0	0	1	0	2	1	1	2	2	0	2	0	1	2	1	0	0	0	0	2	1	0	1	0	0	0	1	0	0	1	1	2	1	3	2	0
	Pectate_lyase_superfamily_protein	292VX	S		2.56e-12	ID_292VX	0	0	0	1	0	1	0	0	1	0	0	0	0	1	0	0	0	0	0	0	0	0	0	0	0	0	0	0	0	1	0	0	0	0	0	0	0	0	0	0	1	0	0
	Peptide-N-glycosidase_F,_C_terminal	28MF2	S		1.6e-08	ID_28MF2	0	0	0	1	0	1	0	0	0	0	0	0	0	0	0	1	0	0	0	0	0	1	0	0	0	0	0	0	0	0	1	1	0	1	2	0	1	0	0	2	0	2	0
	peptidoglycan_turnover	COG3178	S		8.01e-11	ID_COG3178	0	0	0	1	0	1	0	0	0	0	0	2	0	1	1	3	0	0	1	1	0	1	0	0	0	0	1	2	0	3	0	1	0	1	2	0	1	0	0	0	2	1	1
	peptidyl-tyrosine_autophosphorylation	KOG361	S		6.16e-17	ID_KOG3601	0	0	0	1	0	1	0	1	1	0	0	0	1	0	2	0	0	0	0	2	0	0	0	0	0	0	0	1	0	1	0	0	0	1	1	0	1	0	1	0	1	0	1
	phosphatidylethanolamine_binding	28NZI	S		3.33e-12	ID_28NZI	0	0	0	1	0	1	0	0	0	0	0	0	0	0	0	0	0	0	0	0	0	0	0	0	0	0	0	0	0	1	0	0	0	0	0	0	0	0	0	0	1	0	0
	phosphatidylinositol_binding	KOG211	I		3.23e-08	ID_KOG2101	1	1	0	2	1	1	0	1	0	0	1	1	2	0	3	0	0	0	0	0	0	1	0	1	1	0	1	0	0	1	0	0	0	1	1	0	2	1	4	2	1	1	1
	phosphatidylinositol-3-phosphate_binding	KOG1811	L		1.44e-11	ID_KOG1811	0	0	0	1	0	1	0	0	0	0	0	1	0	0	0	0	0	0	0	0	0	0	0	0	0	0	0	0	0	0	0	0	0	0	0	0	0	0	0	0	0	0	0
	Phytanoyl-CoA_dioxygenase_(PhyH)	2CRW6	S		2.58e-15	ID_2CRW6	0	0	0	1	0	1	0	1	0	3	0	1	0	1	0	2	0	0	0	0	0	0	0	0	1	0	1	1	0	0	0	0	1	2	2	0	1	1	2	1	1	1	0
	Phytanoyl-CoA_dioxygenase_(PhyH)	2CM7M	S		1.51e-14	ID_2CM7M	0	0	0	1	0	1	0	0	0	1	0	0	0	0	0	1	0	0	0	0	0	0	0	0	0	0	0	0	0	0	0	0	0	0	1	0	1	0	1	1	0	0	0
	pilus_organization	COG324	L		8.72e-10	ID_COG3204	0	0	0	1	0	1	1	0	0	1	2	4	1	4	3	3	0	1	2	1	0	0	0	1	1	0	2	2	0	0	0	0	0	5	1	0	2	1	1	0	0	1	1
	pkhd-type_hydroxylase	COG3128	O		8.99e-09	ID_COG3128	0	0	0	1	0	1	2	0	0	1	0	1	1	1	1	3	1	0	1	0	0	0	1	0	0	1	1	1	0	1	0	0	0	3	3	1	1	1	0	2	2	2	0
	positive_regulation_of_bicellular_tight_junction_assembly	2C46V	S		2.38e-07	ID_2C46V	0	0	0	1	0	1	0	1	1	0	0	1	2	1	1	2	0	2	0	0	0	1	1	1	1	0	1	0	1	1	0	0	1	1	1	0	0	1	2	2	2	2	0
	positive_regulation_of_cell_cycle_G2/M_phase_transition	COG515	D		3.19e-07	ID_COG5105	0	0	0	1	0	1	0	0	1	0	0	1	0	0	1	1	0	0	0	0	0	0	0	0	0	0	0	0	0	1	0	0	0	0	1	0	0	0	0	0	1	1	0
	positive_regulation_of_defense_response_to_oomycetes	KOG1845	L		5.87e-16	ID_KOG1845	0	0	0	1	0	1	2	3	0	5	2	7	3	3	2	5	0	4	0	4	0	2	0	1	3	2	6	6	2	4	0	5	2	8	9	0	3	11	5	9	10	6	2
	positive_regulation_of_DNA-templated_transcription,_elongation	KOG2216	E		9.52e-06	ID_KOG2216	0	0	0	1	0	1	1	1	0	1	2	1	1	0	1	2	1	0	1	0	0	0	0	0	0	1	1	0	1	1	0	0	0	2	0	0	1	0	1	1	3	2	0
	positive_regulation_of_translation	KOG2591	S		2.95e-10	ID_KOG2591	0	0	0	1	0	1	0	0	0	0	0	0	1	0	1	0	0	0	0	0	0	0	0	0	0	0	0	1	0	0	0	0	0	1	0	0	0	0	1	0	0	1	0
	process_utilizing_autophagic_mechanism	KOG2377	S		4.78e-06	ID_KOG2377	0	0	0	1	0	1	1	0	0	1	0	0	2	0	1	1	0	1	0	1	1	1	0	0	0	0	0	0	1	0	0	0	0	1	1	0	0	2	0	1	1	1	0
	Prolyl_4-hydroxylase_alpha_subunit_homologues.	29D75	S		1.69e-11	ID_29D75	0	0	0	1	0	1	0	1	0	3	0	0	1	0	5	4	0	4	0	0	0	0	0	1	0	0	3	4	1	2	1	0	0	6	4	0	7	2	6	4	4	5	0
	propanoyl-CoA_C-acyltransferase_activity	KOG146	I		6.84e-09	ID_KOG1406	0	0	0	1	0	1	0	1	0	0	0	0	0	0	0	1	0	0	0	1	1	0	0	0	0	0	1	1	0	0	0	0	0	1	1	0	0	1	1	0	2	1	0
	protein_deubiquitination_involved_in_ubiquitin-dependent_protein_catabolic_process	KOG4345	O		2.58e-19	ID_KOG4345	0	0	0	1	0	1	0	0	0	0	0	3	0	1	1	1	0	0	0	0	0	1	0	0	0	0	0	1	0	3	0	2	1	3	1	0	1	1	1	1	2	1	1
	protein_involved_in_cytokinesis,_contains_TGc_(transglutaminase_protease-like)_domain	COG5279	D		1.08e-07	ID_COG5279	0	0	0	1	0	1	0	0	0	1	0	0	0	0	0	1	0	0	0	0	1	0	0	0	0	0	0	1	0	0	0	0	0	0	0	0	0	1	0	0	0	0	0
	Protein_of_unknown_function_(DUF1336)	2CYY6	S		5.94e-12	ID_2CYY6	0	0	0	1	0	1	0	0	2	1	0	1	2	0	2	1	0	1	1	1	0	1	0	0	1	0	1	1	0	1	1	0	0	1	1	0	1	0	1	1	0	2	0
	Protein_of_unknown_function_(DUF3684)	28H8J	S		2.89e-14	ID_28H8J	0	0	0	1	0	1	0	0	0	0	1	3	0	0	1	1	0	0	0	1	1	1	0	1	0	0	1	1	0	1	0	0	0	1	3	0	1	2	0	2	3	1	1
	Protein_of_unknown_function_(DUF3754)	28NRX	S		1.03e-06	ID_28NRX	0	0	0	1	0	1	0	1	0	1	0	0	1	0	2	0	0	1	2	0	0	0	0	0	0	0	0	2	0	1	0	0	0	1	0	0	1	0	1	2	1	1	0
	protein_phosphatase_regulator_activity	KOG285	Z		2.56e-07	ID_KOG2085	1	1	0	2	1	1	1	2	0	0	1	1	2	2	0	2	3	2	0	0	0	0	1	0	1	0	4	2	0	2	0	1	0	2	2	1	1	4	0	0	3	4	0
	protein-glutamine_gamma-glutamyltransferase_activity	2CD5G	S		5.5e-14	ID_2CD5G	0	0	0	1	0	1	0	0	0	0	0	0	0	1	0	0	0	0	0	0	0	0	0	0	0	0	0	0	0	0	2	0	0	0	0	1	0	0	0	1	1	0	0
	purine-nucleoside_phosphorylase_activity	COG5	F		5.19e-08	ID_COG0005	0	0	0	1	0	1	0	1	0	1	0	0	0	0	0	1	0	1	0	0	0	0	0	0	0	0	0	0	0	0	0	0	0	0	0	0	1	0	1	0	3	0	0
	Rab_guanyl-nucleotide_exchange_factor_activity	KOG3569	A		1.7e-07	ID_KOG3569	1	1	0	2	1	1	0	1	0	1	1	1	0	2	1	3	1	1	1	1	0	0	0	0	1	0	1	2	0	3	1	0	0	3	1	1	1	1	2	1	3	2	0
	Rac_GTPase_binding	KOG578	F		2.22e-12	ID_KOG0578	0	0	0	1	0	1	0	0	0	0	0	0	0	0	0	0	0	0	0	0	0	0	0	0	0	0	0	0	0	1	0	0	0	0	0	0	0	0	0	1	0	0	0
	racemase_activity,_acting_on_amino_acids_and_derivatives	COG1794	M		2.27e-11	ID_COG1794	0	0	0	1	0	1	0	2	1	1	0	4	1	0	2	1	0	1	0	0	0	1	1	1	1	0	1	1	0	1	0	0	0	1	1	0	2	0	2	1	0	2	0
	regulation_of_centriole_replication	KOG575	T		1.86e-24	ID_KOG0575	1	1	0	2	1	1	0	0	0	1	0	0	0	0	0	1	0	0	0	0	0	0	0	0	2	0	0	1	0	2	0	0	0	1	0	0	0	0	0	4	0	0	0
	regulation_of_early_endosome_to_recycling_endosome_transport	KOG1789	O		1.9e-11	ID_KOG1789	1	1	0	2	1	1	0	2	0	1	0	0	3	0	1	2	0	4	0	2	3	1	0	1	0	0	0	1	1	0	2	0	0	4	2	2	2	0	0	1	4	5	0
	regulation_of_GTPase_activity	COG5261	DT		4.05e-09	ID_COG5261	0	0	0	1	0	1	0	0	1	0	0	0	2	0	1	1	0	0	2	1	1	1	0	0	0	0	0	0	0	0	0	0	0	2	0	0	0	0	0	1	0	1	0
	regulation_of_immunoglobulin_biosynthetic_process	2CT7P	S		4.96e-11	ID_2CT7P	0	0	0	1	0	1	0	0	0	0	0	0	0	0	0	0	0	0	0	0	0	0	0	0	0	0	0	0	1	0	0	0	0	0	0	0	0	0	0	0	0	0	0
	response_to_antibiotic	COG2312	S		1.34e-11	ID_COG2312	0	0	0	1	0	1	0	1	1	0	0	1	1	1	1	0	1	1	1	0	0	0	0	0	0	0	0	2	0	0	0	0	0	1	0	0	0	1	2	1	5	1	0
	Rhamnan_synthesis_protein_F	COG3754	M		3.14e-08	ID_COG3754	0	0	0	1	0	1	0	0	1	1	0	1	2	1	1	0	0	0	0	0	0	0	0	0	0	1	1	0	0	0	0	0	0	0	2	0	2	0	2	3	0	0	0
	rhamnose_metabolic_process	COG3254	S		5.96e-12	ID_COG3254	0	0	0	1	0	1	0	1	0	0	0	0	0	1	2	1	0	0	0	0	0	0	0	0	1	0	0	0	0	0	0	1	0	2	2	0	1	0	0	1	0	2	0
	Rho_guanyl-nucleotide_exchange_factor_activity	KOG3524	S		8.29e-10	ID_KOG3524	0	0	0	1	0	1	0	0	0	1	0	0	0	0	0	0	0	0	0	0	0	0	0	0	0	0	1	1	0	0	0	0	0	0	0	0	1	0	0	0	0	0	1
	ribulokinase_activity	COG169	G		3.17e-11	ID_COG1069	0	0	0	1	0	1	0	0	0	0	0	0	0	0	0	0	0	0	0	0	0	0	0	0	0	0	0	0	0	0	0	0	0	0	0	0	0	0	1	0	0	0	0
	serine_threonine_protein_kinase	COG2815	G		5.02e-07	ID_COG2815	0	0	0	1	0	1	0	2	0	2	0	0	0	0	1	1	0	0	0	0	0	0	0	0	1	0	0	1	0	1	0	0	0	0	0	0	1	0	0	0	1	0	0
	signaling_receptor_binding	KOG2579	M		6.92e-16	ID_KOG2579	0	0	0	1	0	1	0	0	1	2	0	1	0	0	0	4	0	0	0	0	0	0	0	0	0	0	0	0	0	0	0	1	0	0	2	0	1	1	0	2	2	1	0
	Specifically_catalyzes_the_cleavage_of_the_D-lactyl_ether_substituent_of_MurNAc_6-phosphate,_producing_GlcNAc_6-_phosphate_and_D-lactate	COG213	G		5.78e-07	ID_COG2103	0	0	0	1	0	1	0	1	1	0	0	1	1	0	0	1	0	1	1	1	0	0	0	0	0	0	0	1	0	0	0	0	0	0	1	1	0	0	1	1	1	1	0
	spermatogenesis	28MD5	S		1.15e-06	ID_28MD5	0	0	0	1	0	1	0	1	2	1	0	0	2	0	1	1	0	1	0	0	0	0	0	0	0	0	0	1	0	1	0	0	0	1	0	0	0	2	0	0	1	0	0
	spheroidene_biosynthetic_process	COG5621	S		5.66e-16	ID_COG5621	0	0	0	1	0	1	0	0	0	2	0	0	1	0	2	2	0	1	2	0	0	1	0	0	0	0	0	2	1	0	0	0	0	0	1	0	1	0	1	2	2	2	0
	Spore_coat_protein_CotH	COG5337	M		5.99e-07	ID_COG5337	0	0	0	1	0	1	0	1	1	0	0	0	0	0	0	1	0	0	0	0	0	0	0	0	1	0	0	1	0	0	0	0	0	1	0	0	0	2	0	0	1	0	0
	structural_constituent_of_nuclear_pore	KOG845	S		4.95e-07	ID_KOG0845	2	2	0	3	2	1	0	2	0	1	0	2	4	0	0	2	1	4	0	2	3	1	1	3	1	0	4	3	2	2	2	1	0	3	6	0	3	3	7	6	3	3	1
	succinylglutamate_desuccinylase_aspartoacylase	COG368	G		6.23e-12	ID_COG3608	0	0	0	1	0	1	0	0	0	0	1	0	0	1	1	1	0	0	1	1	0	0	0	0	0	0	1	0	0	0	0	0	0	2	0	0	0	0	0	0	1	3	0
	sulfolactate_sulfo-lyase_activity	COG2721	G		6.3e-20	ID_COG2721	0	0	0	1	0	1	1	0	0	1	0	1	1	1	1	1	2	1	1	1	0	0	0	0	1	0	0	1	0	1	0	0	1	1	0	0	1	0	0	1	2	1	0
	Sushi,_nidogen_and_EGF-like	KOG4291	KLT		1.94e-08	ID_KOG4291	0	0	0	1	0	1	0	0	0	0	0	0	0	0	0	0	0	0	0	0	0	0	0	0	0	0	0	0	0	0	0	0	0	0	1	0	0	0	0	0	1	0	0
	tail_collar_domain_protein	COG4675	M		3.94e-06	ID_COG4675	0	0	0	1	0	1	0	0	0	0	0	0	0	0	0	0	0	0	0	0	0	0	0	0	0	0	0	0	1	0	0	0	0	0	0	0	0	1	0	0	0	4	0
	thyroxine_5'-deiodinase_activity	2CDB	Q		1.55e-17	ID_2CDB0	0	0	0	1	0	1	0	1	0	2	0	0	0	1	0	2	0	1	0	0	0	1	1	0	0	0	0	1	0	1	0	0	0	0	2	1	2	1	2	2	2	1	0
	TIR_domain	2BN4M	S		4.48e-15	ID_2BN4M	0	0	0	1	0	1	0	5	1	2	1	0	2	1	1	4	0	2	0	2	0	1	1	5	3	1	1	1	0	3	4	1	0	3	3	0	4	2	4	6	3	5	2
	tissue_development	KOG1181	S		7.31e-14	ID_KOG1181	0	0	0	1	0	1	0	0	0	1	1	2	1	0	1	1	1	0	0	0	0	0	0	0	0	0	0	1	0	1	0	0	0	1	2	0	1	2	0	1	0	0	1
	Transglutaminase-like_superfamily	COG135	E		1.76e-14	ID_COG1305	0	0	0	1	0	1	1	1	0	2	0	1	1	0	1	2	1	0	1	0	1	0	0	1	0	2	1	3	0	0	0	0	0	2	0	0	2	2	1	0	1	2	0
	translation_elongation_factor_activity	COG292	J		7.06e-17	ID_COG2092	0	0	0	1	0	1	0	0	0	0	0	0	1	0	0	0	0	0	0	0	0	1	0	0	0	0	0	0	0	0	0	0	0	1	0	1	1	0	0	0	0	1	0
	translation_factor_activity,_non-nucleic_acid_binding	KOG4625	S		3.12e-12	ID_KOG4625	0	0	0	1	0	1	0	1	0	1	1	0	0	0	1	1	0	0	1	0	0	0	0	0	1	0	1	1	0	2	0	0	0	4	1	1	0	0	0	4	5	1	0
	transmembrane_transport	COG287	P		1.78e-11	ID_COG2807	0	0	0	1	0	1	0	0	1	0	0	0	0	1	1	1	0	0	0	0	0	0	0	0	0	1	0	0	0	0	0	0	0	1	0	0	1	0	1	0	3	2	0
	Trehalose_utilisation	COG3828	N		9.02e-09	ID_COG3828	0	0	0	1	0	1	0	0	1	0	0	1	0	0	0	1	0	1	1	0	0	0	0	0	0	0	0	2	0	0	0	0	0	3	0	0	1	0	0	2	0	1	0
	U-box_domain	2CZJ5	S		4.96e-18	ID_2CZJ5	0	0	0	1	0	1	0	0	0	0	1	0	2	1	2	1	0	0	0	0	0	1	2	0	2	3	0	0	0	2	0	1	1	2	2	0	0	1	1	2	3	4	1
	ubiquitin_binding	KOG4351	S		8.08e-18	ID_KOG4351	0	0	0	1	0	1	0	0	0	0	0	0	0	2	0	1	0	1	0	0	0	0	0	0	1	0	1	1	0	0	0	1	1	1	2	0	1	0	1	0	1	2	0
	ubiquitin_protein_ligase_binding	COG5647	O		1.69e-07	ID_COG5647	3	3	0	4	3	1	1	1	2	2	0	1	4	4	5	3	1	3	1	1	0	1	0	0	6	0	1	4	0	2	1	0	0	3	3	0	4	2	4	2	3	5	1
	ubiquitin_protein_ligase_binding	KOG275	K		6.22e-07	ID_KOG2075	0	0	0	1	0	1	0	0	0	0	0	0	0	0	0	0	0	0	0	0	0	0	0	0	0	0	0	1	0	1	0	1	0	0	0	0	0	0	2	1	1	0	0
	ubiquitin-dependent_endocytosis	KOG378	E		1.21e-09	ID_KOG3780	0	0	0	1	0	1	0	0	0	2	0	0	0	0	0	0	0	0	0	0	0	0	0	0	0	0	0	1	0	0	0	0	0	0	0	0	0	0	0	0	0	0	0
	UFM1_hydrolase_activity	KOG2433	S		8.75e-10	ID_KOG2433	0	0	0	1	0	1	0	0	0	0	0	0	2	1	2	2	2	1	0	0	0	1	0	0	0	0	1	1	0	2	0	0	1	2	1	0	1	0	2	2	2	1	0
	vesicle-mediated_transport	KOG2622	S		1.03e-07	ID_KOG2622	0	0	0	1	0	1	0	1	0	1	0	0	1	0	0	1	1	1	0	1	0	1	1	0	1	1	0	1	1	1	1	1	0	1	0	0	1	1	1	1	2	0	0
	voltage-gated_calcium_channel_activity	KOG2353	S		5.05e-07	ID_KOG2353	1	1	0	2	1	1	1	2	0	3	1	4	3	1	4	4	0	3	4	0	0	1	0	1	1	0	2	3	1	1	1	0	0	5	0	0	5	1	3	7	2	2	2
	WD4_repeats	KOG1188	S		2.67e-06	ID_KOG1188	1	1	0	2	1	1	0	1	0	1	1	1	2	0	1	3	0	0	1	0	0	0	0	0	1	0	0	0	0	2	0	0	0	1	1	0	1	0	2	2	1	2	0
	zinc-finger_of_a_C2HC-type	28PRY	S		4.72e-21	ID_28PRY	0	0	0	1	0	1	1	0	0	1	0	0	2	0	0	0	0	2	1	0	0	0	0	0	0	0	0	1	0	2	1	0	0	0	0	0	2	1	1	1	3	1	0
		28JPJ	S		6.98e-25	ID_28JPJ	0	0	0	1	0	1	0	0	0	0	0	0	0	0	0	0	0	0	0	0	0	0	0	0	0	0	0	0	0	0	0	0	0	0	0	0	0	0	0	0	0	0	0
		28IVJ	S		5.2e-22	ID_28IVJ	0	0	0	1	0	1	0	0	1	0	0	0	0	0	0	0	0	0	0	0	1	0	0	0	0	0	0	0	0	0	0	0	0	0	0	0	0	0	0	0	0	0	0
		2BWTY	S		5.39e-22	ID_2BWTY	0	0	0	1	0	1	0	0	0	0	0	0	0	0	0	0	0	0	0	0	0	0	0	0	0	0	0	0	0	0	0	0	0	0	0	0	0	0	0	0	0	1	0
		2C7VF	S		1.15e-21	ID_2C7VF	0	0	0	1	0	1	0	0	0	2	2	1	2	0	3	2	1	2	0	2	0	0	0	1	0	0	1	1	0	3	2	0	0	3	2	0	2	2	2	3	3	1	0
		2BCBV	S		2.07e-21	ID_2BCBV	0	0	0	1	0	1	1	0	4	0	0	4	2	3	2	1	0	1	2	2	2	1	0	1	2	3	2	1	0	0	1	0	1	2	0	1	1	1	1	3	1	2	0
		296UM	S		3.58e-21	ID_296UM	0	0	0	1	0	1	0	0	0	0	0	0	0	0	0	0	0	0	0	0	0	0	0	0	0	0	0	0	0	0	0	0	0	0	0	0	0	0	0	0	0	0	0
		COG4341	S		9.34e-20	ID_COG4341	0	0	0	1	0	1	0	1	0	0	1	2	0	0	0	1	0	0	0	0	0	0	0	0	0	0	2	0	0	0	0	1	0	1	2	0	1	1	0	0	4	0	0
		2C9EG	S		2.18e-18	ID_2C9EG	0	0	0	1	0	1	0	1	0	1	0	2	1	2	1	1	0	0	0	1	1	0	0	0	1	0	1	1	0	1	0	1	1	1	2	0	1	2	1	2	2	0	0
		2C6K2	S		3.64e-17	ID_2C6K2	0	0	0	1	0	1	0	0	0	0	0	1	0	0	0	1	0	0	1	0	1	0	0	0	0	0	0	0	0	0	0	0	0	2	0	0	1	0	1	1	0	1	0
		2CYBD	S		4.6e-17	ID_2CYBD	0	0	0	1	0	1	0	1	1	0	0	2	3	1	2	3	0	0	1	0	0	1	0	0	1	0	0	1	0	1	1	4	0	3	2	0	2	0	1	3	2	5	0
		2E6BE	S		4.88e-17	ID_2E6BE	0	0	0	1	0	1	0	2	0	1	0	1	2	1	2	2	1	0	1	0	0	1	1	0	2	2	1	2	0	2	0	0	1	3	2	0	2	1	1	1	0	1	1
		2EK7W	O		1.34e-15	ID_2EK7W	0	0	0	1	0	1	0	9	2	19	0	8	4	28	12	20	0	6	1	12	2	10	0	2	19	0	2	29	0	3	7	10	11	23	18	1	26	2	23	35	36	51	1
		2CXH6	O		4.33e-15	ID_2CXH6	0	0	0	1	0	1	0	1	0	1	0	1	0	0	1	1	0	0	0	1	0	1	0	0	1	0	0	1	0	0	0	0	0	0	1	0	0	0	1	1	1	1	0
		28JYS	S		3.68e-14	ID_28JYS	0	0	0	1	0	1	1	3	0	2	1	2	3	2	4	7	1	2	2	0	2	1	0	0	1	0	2	3	1	4	1	0	1	5	2	0	6	2	7	1	5	3	0
		2FD	S		3.72e-13	ID_2FD00	0	0	0	1	0	1	0	0	0	0	0	0	0	0	0	0	0	0	0	1	0	0	0	0	0	0	0	0	0	0	0	1	0	0	2	0	0	0	0	1	1	1	0
		2C31A	S		1.52e-12	ID_2C31A	0	0	0	1	0	1	0	3	1	3	0	1	1	1	2	0	0	0	0	0	1	0	0	0	0	0	0	3	0	0	1	0	0	1	0	0	5	0	3	2	3	3	0
		29P5B	S		1.78e-12	ID_29P5B	0	0	0	1	0	1	1	1	0	1	0	2	2	0	1	2	1	1	2	1	0	0	1	1	0	0	0	1	0	1	1	0	0	2	2	0	2	2	2	1	2	2	0
		2CJBZ	S		2.58e-12	ID_2CJBZ	0	0	0	1	0	1	0	0	0	0	0	0	0	0	0	0	0	0	1	0	0	0	0	0	0	0	0	0	0	0	0	0	0	0	1	0	0	0	0	0	1	0	0
		2CZU5	S		4.85e-12	ID_2CZU5	0	0	0	1	0	1	0	0	0	1	0	3	0	1	3	1	1	2	1	0	0	1	0	0	1	1	0	3	0	3	0	0	0	2	1	0	1	1	0	1	1	3	0
		2E68S	S		6.13e-12	ID_2E68S	0	0	0	1	0	1	0	0	1	0	0	0	0	0	0	0	0	0	0	0	0	0	0	0	0	1	1	1	0	0	1	0	0	4	1	0	0	0	2	2	2	0	0
		28JPA	S		7.97e-12	ID_28JPA	0	0	0	1	0	1	1	3	0	1	0	0	1	0	5	2	0	1	0	0	0	0	0	1	1	1	0	3	0	1	2	0	0	1	0	0	2	1	3	2	5	2	1
		2CZ61	S		5.99e-11	ID_2CZ61	0	0	0	1	0	1	0	0	0	0	1	1	1	1	2	1	0	0	1	0	0	0	2	0	8	0	0	3	0	0	0	1	3	2	1	0	1	0	2	0	7	3	0
		2AA8F	S		8.45e-11	ID_2AA8F	1	1	0	2	1	1	3	4	1	4	0	5	2	3	4	6	2	3	2	2	1	3	0	0	3	0	4	4	1	6	0	1	1	4	1	0	8	3	4	5	4	5	0
		2DC8A	S		1.34e-10	ID_2DC8A	0	0	0	1	0	1	0	0	0	0	0	0	0	0	0	0	0	0	0	0	0	0	0	0	0	0	1	0	0	1	0	0	0	1	1	0	0	0	0	0	1	1	0
		2DE9	S		9.1e-10	ID_2DE90	0	0	0	1	0	1	0	0	0	2	0	0	0	3	1	0	0	0	0	0	0	0	0	0	1	1	0	1	0	0	0	0	0	0	2	0	1	0	2	1	1	1	0
		2E674	S		8.32e-09	ID_2E674	0	0	0	1	0	1	0	0	0	1	0	0	0	0	0	0	0	0	0	0	0	0	0	0	0	0	0	1	0	0	0	0	0	0	0	0	0	0	0	0	0	0	0
		2D7IZ	S		2.1e-08	ID_2D7IZ	0	0	0	1	0	1	0	0	0	0	0	0	0	0	0	0	0	0	0	0	0	0	0	0	0	0	0	0	0	0	0	0	0	0	1	0	0	0	0	0	0	0	0
		28J7Y	S		1.03e-07	ID_28J7Y	0	0	0	1	0	1	0	0	0	1	0	0	0	0	1	1	1	0	1	1	0	1	0	0	0	0	0	1	0	0	0	0	0	0	0	0	0	0	0	0	1	1	1
		COG3292	T		2.18e-07	ID_COG3292	0	0	0	1	0	1	0	0	0	0	0	0	0	0	0	0	0	0	0	0	0	0	0	0	0	0	0	0	0	0	0	1	0	0	0	0	0	0	0	1	0	0	0
		2CMPK	S		3.13e-07	ID_2CMPK	0	0	0	1	0	1	0	0	0	0	2	1	0	0	1	0	0	0	0	1	1	0	1	0	0	0	1	0	2	0	0	0	1	1	0	1	1	0	0	1	1	0	0
		28MP5	S		1.14e-06	ID_28MP5	0	0	0	1	0	1	1	0	1	0	1	2	1	2	1	1	1	1	1	1	0	0	0	0	3	0	1	1	0	2	0	0	2	1	1	0	1	1	1	0	4	1	1
		2DBUK	S		1.24e-06	ID_2DBUK	0	0	0	1	0	1	0	0	1	0	0	0	1	0	0	2	0	0	0	0	0	0	0	1	0	0	0	0	0	1	0	0	0	0	1	0	0	0	0	1	0	1	0
		2CC1U	S		1.79e-06	ID_2CC1U	0	0	0	1	0	1	0	0	0	0	0	0	0	0	0	0	0	0	0	1	0	0	0	0	0	0	0	0	0	0	0	0	0	1	0	0	0	0	0	2	0	1	0
		2CZB3	S		1.86e-06	ID_2CZB3	0	0	0	1	0	1	0	0	1	0	0	0	0	1	0	0	0	0	0	0	1	0	0	0	2	1	0	0	0	0	0	1	0	2	0	0	0	1	0	0	0	0	0
		2CYNB	S		9.45e-06	ID_2CYNB	0	0	0	1	0	1	0	0	0	0	0	0	0	2	0	0	1	0	0	1	1	0	0	0	0	0	0	0	0	0	0	1	1	0	0	0	0	0	0	0	2	0	0
	ATPases_associated_with_a_variety_of_cellular_activities	COG3854	S		8.25e-08	ID_COG3854	1	0	1	1	0	1	0	0	0	0	1	1	1	1	3	1	0	1	0	0	1	1	0	0	1	0	0	0	1	1	0	1	1	2	2	0	0	0	0	3	1	1	0
	Belongs_to_the_GPAT_DAPAT_family	COG2937	I		1.43e-10	ID_COG2937	1	0	1	1	0	1	0	0	0	0	0	0	0	0	1	0	0	0	1	0	0	0	0	0	0	0	0	1	0	0	0	0	0	1	0	0	0	0	1	0	0	0	0
	cell_plate_assembly	KOG1953	S		1.37e-09	ID_KOG1953	1	0	1	1	0	1	0	0	0	0	0	0	0	0	0	0	0	1	0	0	0	0	0	0	0	0	0	1	0	0	0	0	0	0	0	1	0	0	1	1	1	1	0
	DNA_topoisomerase_binding	KOG443	S		1.69e-06	ID_KOG4430	1	0	1	1	0	1	0	0	0	1	0	0	1	0	0	1	1	0	0	0	0	1	0	1	0	0	1	1	0	0	0	0	0	1	2	0	0	1	2	1	2	1	0
	exonucleolytic_nuclear-transcribed_mRNA_catabolic_process_involved_in_deadenylation-dependent_decay	KOG1127	S		1.17e-31	ID_KOG1127	1	0	1	1	0	1	0	0	0	0	0	0	0	0	0	0	0	0	0	0	0	0	0	0	0	0	1	0	0	0	0	0	0	0	0	0	0	0	0	0	0	0	0
	FtsJ-like_methyltransferase	2E2U5	S		5.45e-06	ID_2E2U5	1	0	1	1	0	1	0	0	0	1	0	1	1	0	1	1	0	0	0	0	0	1	0	0	0	0	0	1	0	0	1	0	0	0	0	0	1	1	1	2	0	1	0
	Gamma-glutamyltransferase	COG45	E		1.13e-07	ID_COG0405	2	1	1	2	1	1	0	2	0	2	0	2	1	0	2	2	1	0	1	1	0	0	0	0	0	1	2	2	0	2	2	1	0	2	4	2	3	1	2	1	3	2	2
	glucose-6-phosphate_dehydrogenase_activity	COG364	G		7.78e-07	ID_COG0364	2	1	1	2	1	1	2	4	0	3	1	0	4	2	5	5	1	5	2	1	0	2	1	1	3	1	5	3	1	2	1	2	1	5	3	0	3	2	4	4	5	8	2
	GPI_anchor_biosynthetic_process	KOG4123	M		9.48e-10	ID_KOG4123	1	0	1	1	0	1	1	0	0	0	0	1	1	0	1	1	0	0	0	0	0	1	0	0	0	0	1	0	0	0	0	0	0	0	0	0	0	0	0	0	1	1	0
	histidine-tRNA_ligase_activity	COG124	J		1.1e-07	ID_COG0124	4	3	1	4	3	1	1	2	3	7	3	14	9	8	7	9	4	3	3	3	1	4	1	0	7	0	5	8	3	4	2	3	1	7	8	2	5	7	9	11	9	10	2
	interkinetic_nuclear_migration	2CMAG	S		2.16e-06	ID_2CMAG	1	0	1	1	0	1	0	1	0	1	0	1	0	0	0	0	0	0	0	1	1	0	0	0	0	0	1	1	0	1	0	0	0	0	0	0	0	1	0	1	1	0	0
	intracellular_protein_transport	COG596	U		4.96e-17	ID_COG5096	4	3	1	4	3	1	0	2	1	2	1	2	4	1	4	5	1	3	2	1	1	3	0	1	1	0	3	3	1	6	0	0	1	0	3	0	2	2	2	4	3	4	0
	major_facilitator_superfamily	KOG2325	O		3.4e-06	ID_KOG2325	2	1	1	2	1	1	1	1	0	1	1	1	2	1	1	3	1	1	0	1	0	1	1	1	2	0	0	2	0	3	1	2	0	2	3	1	1	2	1	4	3	0	0
	mitochondrial_translation	KOG4548	S		4.62e-07	ID_KOG4548	1	0	1	1	0	1	0	0	0	0	0	0	1	0	1	1	0	0	0	0	0	1	0	0	0	0	0	0	0	1	0	0	0	1	0	0	1	1	0	0	0	0	0
	nucleic_acid_phosphodiester_bond_hydrolysis	COG1236	J		1.4e-06	ID_COG1236	4	3	1	4	3	1	2	1	0	2	0	3	7	3	5	3	1	5	4	3	1	2	0	1	2	1	6	5	2	5	1	1	1	8	6	0	2	5	3	6	6	4	2
	Rab_guanyl-nucleotide_exchange_factor_activity	KOG26	S		7.45e-07	ID_KOG2006	1	0	1	1	0	1	1	1	0	0	0	0	1	0	1	1	1	1	0	0	0	0	0	0	0	0	1	1	0	0	0	0	0	0	0	0	1	0	1	0	0	0	0
	regulation_of_protein_monoubiquitination	KOG38	T		5.59e-06	ID_KOG0308	1	0	1	1	0	1	0	1	0	1	1	2	0	1	2	2	1	1	1	0	0	0	0	0	1	0	1	1	0	1	0	0	0	1	1	0	0	2	0	2	1	1	0
	ribonuclease_inhibitor_activity	COG684	H		9.2e-19	ID_COG0684	1	0	1	1	0	1	0	0	0	0	0	0	0	0	0	0	0	0	0	0	1	0	0	0	0	0	0	0	0	0	0	0	0	0	1	0	0	0	0	0	1	0	0
	ribosome_localization	KOG96	A		3.39e-14	ID_KOG0096	1	0	1	1	0	1	1	0	0	0	0	1	0	0	0	0	0	0	0	0	0	2	0	0	0	0	0	0	0	1	0	0	0	0	0	0	0	0	0	1	1	0	0
	serine-type_peptidase_activity	COG4946	M		2.22e-13	ID_COG4946	1	0	1	2	1	1	1	1	0	1	0	2	1	1	1	1	2	2	1	0	2	1	2	1	1	1	1	1	1	1	1	0	0	3	1	0	1	0	2	2	7	2	0
	spindle_assembly_checkpoint	KOG2163	S		8.13e-09	ID_KOG2163	1	0	1	1	0	1	0	0	0	0	0	0	1	0	0	1	1	1	0	0	0	0	0	0	0	0	1	0	0	0	1	0	0	0	1	0	1	0	1	1	1	1	0
	succinate_dehydrogenase	COG153	C		2.67e-24	ID_COG1053	3	2	1	3	2	1	1	1	1	1	0	1	2	3	2	2	1	1	2	0	2	1	1	0	1	0	3	1	0	1	0	0	1	2	3	0	1	0	1	1	1	4	0
	ubiquitin_modification-dependent_histone_binding	KOG724	K		3.66e-09	ID_KOG0724	4	3	1	4	3	1	1	2	0	2	1	2	2	2	6	8	2	3	2	1	3	2	0	0	2	0	2	5	2	3	0	0	0	6	6	0	4	3	5	4	9	6	1
	uroporphyrin-III_C-methyltransferase_activity	COG7	H		9.15e-15	ID_COG0007	1	0	1	1	0	1	0	1	0	0	0	0	2	1	1	0	1	0	0	0	0	0	0	0	1	0	0	0	0	1	0	0	0	0	0	0	0	0	1	1	1	1	0
	vesicle-mediated_transport	KOG937	U		7.55e-10	ID_KOG0937	2	1	1	2	1	1	0	0	0	0	0	0	1	1	1	1	2	1	0	1	0	0	0	0	1	0	0	1	1	2	1	0	0	1	1	0	0	1	1	2	1	3	1
	zinc_ion_binding	KOG194	S		1.89e-11	ID_KOG1940	2	1	1	2	1	1	1	0	0	0	0	1	3	1	1	2	1	2	1	0	1	0	0	0	1	0	0	1	3	2	2	0	0	1	1	0	2	0	1	1	1	1	0
		29H2K	S		1.44e-15	ID_29H2K	1	0	1	1	0	1	0	0	0	1	0	0	0	0	0	0	0	1	0	0	0	0	0	0	0	0	0	0	0	1	0	0	0	0	0	0	1	1	1	1	1	0	0
		2E2BJ	S		2.12e-07	ID_2E2BJ	1	0	1	1	0	1	0	1	0	1	0	1	1	3	1	1	1	1	0	1	0	1	1	0	3	1	0	0	0	1	1	0	2	1	3	2	1	0	3	1	3	1	0
	unsaturated_fatty_acid_biosynthetic_process	COG3239	I		7.27e-09	ID_COG3239	8	6	2	7	6	1	7	9	0	14	0	10	14	5	15	23	13	7	5	4	6	2	3	1	6	4	9	19	8	8	2	3	4	15	11	2	17	11	12	20	10	17	2
	Coenzyme_F42_hydrogenase/dehydrogenase,_beta_subunit_C_terminus	COG135	C		1.4e-23	ID_COG1035	1	0	1	0	0	0	0	0	0	0	0	0	1	0	1	1	1	1	0	1	1	0	0	1	0	1	0	1	0	1	1	0	0	1	1	0	0	1	0	1	0	1	0
	lipid_storage	KOG42	G		3.05e-37	ID_KOG4200	1	0	1	0	0	0	0	0	0	0	0	0	0	0	0	0	0	0	0	0	0	0	0	0	0	0	0	0	0	0	0	0	0	1	0	0	0	0	0	0	0	0	0
	phosphorylase_kinase_regulator_activity	COG529	K		9.46e-31	ID_COG5290	1	0	1	0	0	0	0	0	0	0	0	0	0	0	0	0	0	1	0	0	0	0	0	0	0	0	0	0	0	0	0	0	0	0	0	0	0	0	0	0	0	0	0
	positive_regulation_of_testosterone_secretion	KOG4673	S		3.77e-36	ID_KOG4673	1	0	1	0	0	0	0	0	0	0	0	0	0	0	0	0	0	0	0	0	0	0	0	0	0	0	1	0	0	0	0	0	0	0	0	0	0	1	0	0	0	0	0
	cytoskeletal_protein_binding	KOG613	S		4.69e-21	ID_KOG0613	2	9	-7	6	6	0	6	13	6	13	10	21	11	20	11	17	3	4	7	19	16	10	4	18	20	6	9	17	3	30	15	16	11	28	24	4	22	10	23	29	24	20	5
	O-methyltransferase_activity	COG4122	E		1.42e-19	ID_COG4122	2	6	-4	4	4	0	6	14	3	27	6	17	29	7	25	49	3	14	12	15	1	5	5	4	8	8	22	44	0	15	5	2	1	23	37	2	31	11	34	46	33	52	5
	alpha-ribazole_phosphatase_activity	COG46	G		9.31e-20	ID_COG0406	2	5	-3	4	4	0	2	7	2	14	0	16	14	11	18	22	7	13	6	6	4	4	5	3	14	2	8	14	2	11	4	2	3	19	15	4	16	12	19	26	19	26	3
	demethylase	KOG1633	O		1.75e-32	ID_KOG1633	0	3	-3	2	2	0	3	3	1	8	1	15	9	9	8	13	2	6	4	6	4	2	0	2	12	1	12	12	2	13	2	0	2	21	14	3	9	9	11	11	13	14	1
	PFAM_AMP-dependent_synthetase_and_ligase	COG318	IQ		2.51e-12	ID_COG0318	6	9	-3	8	8	0	12	39	8	28	11	24	38	30	32	34	4	25	12	9	18	16	2	26	31	7	15	33	5	22	34	20	16	39	35	9	46	14	50	54	69	52	9
	Acetyltransferase	COG454	K		1.1e-11	ID_COG0454	3	5	-2	4	4	0	5	8	0	10	1	8	14	6	9	14	7	9	7	5	3	0	1	5	5	1	4	16	2	7	4	2	1	12	14	0	17	7	20	11	11	12	3
[truncated: 2,468 more rows]
[truncated: 359 more columns]

## Sheet: General categories
	With unknown function category
[truncated: 53 more rows]

## Sheet: Group C selection
	Functional_name	Function_ID	COG_categories	NOTES	P_value	Function_ID	Median_Group_C	Median_Other_Groups	Diff	TARA_AON_82_MAG_00278	TARA_AON_82_MAG_00283	TARA_AON_82_MAG_00299	TARA_AON_82_MAG_00315	TARA_AON_82_MAG_00318	TARA_AON_82_MAG_00337	TARA_AON_82_MAG_00341	TARA_AON_82_MAG_00351	TARA_AON_82_MAG_00354	TARA_AON_82_MAG_00356	TARA_AOS_82_MAG_00132	TARA_AOS_82_MAG_00140	TARA_AOS_82_MAG_00142	TARA_AOS_82_MAG_00144	TARA_AOS_82_MAG_00145	TARA_AOS_82_MAG_00149	TARA_AOS_82_MAG_00154	TARA_AOS_82_MAG_00158	TARA_AOS_82_MAG_00161	TARA_AOS_82_MAG_00182	TARA_AOS_82_MAG_00183	TARA_AOS_82_MAG_00184	TARA_ARC_108_MAG_00246	TARA_ARC_108_MAG_00248	TARA_ARC_108_MAG_00259	TARA_ARC_108_MAG_00268	TARA_ARC_108_MAG_00275	TARA_ARC_108_MAG_00289	TARA_ARC_108_MAG_00303	TARA_ARC_108_MAG_00314	TARA_ARC_108_MAG_00315	TARA_ARC_108_MAG_00319	TARA_ARC_108_MAG_00320	TARA_ARC_108_MAG_00323	TARA_ARC_108_MAG_00324	TARA_ARC_108_MAG_00326	TARA_ASW_MAG_00036	TARA_ION_45_MAG_00152	TARA_ION_45_MAG_00154	TARA_ION_45_MAG_00168
[truncated: 49 more rows]
[truncated: 356 more columns]

[truncated: 1 more sheets: Group D selection]
