# Supplementary material for: Functional repertoire convergence of distantly related eukaryotic plankton lineages abundant in the sunlit ocean
Source: Cell Genom. 2022 Apr 28;2(5):100123. doi: 10.1016/j.xgen.2022.100123 (PMC9903769; doi:10.1016/j.xgen.2022.100123)
Supplement: Table S9. Niche partitioning and world map projection statistics for 374 MAGs and SAGs, related to Figure 4 [file mmc11.xlsx]

## Sheet: Variables
	Environmental variables
	GENOMES	vars	rel_inf_gam	rel_inf_nn	rel_inf_rf	rel_inf_bt	minis	maxes	means	medians	sds	mean_Inf.	sd_Inf
	TARA_AON_82_MAG_00012	Fe	12.7095	11.5569	13.4034	13.8956	0.000139198	0.00146022	0.000684207	0.000646303	0.000364586	12.8914	1.014
	TARA_AON_82_MAG_00012	NO3	14.5309	16.0415	11.7392	12.3774	0.0443774	24.0349	4.32826	3.25877	5.74579	13.6722	1.98022
	TARA_AON_82_MAG_00012	Phos	12.0703	13.6614	11.788	11.8457	0.0495677	1.60137	0.453456	0.380039	0.359514	12.3413	0.888395
	TARA_AON_82_MAG_00012	Sal	16.3691	13.4352	12.6416	13.2873	33.0854	37.7583	35.2143	35.1988	1.3101	13.9333	1.66005
	TARA_AON_82_MAG_00012	Si	11.8785	13.6595	11.0997	12.1392	0.392653	15.1136	3.32698	2.32753	3.0588	12.1942	1.07203
	TARA_AON_82_MAG_00012	SI_NO3	13.2648	14.4668	12.8475	13.073	0.0174957	0.969018	0.299035	0.301593	0.226621	13.413	0.722907
	TARA_AON_82_MAG_00012	T	19.1769	17.1788	26.4806	23.3818	5.3895	21.1609	15.6963	16.415	3.57379	21.5545	4.17955
	TARA_AON_82_MAG_00125	Fe	12.5472	12.4758	11.8838	12.6056	5.0438e-06	0.00270457	0.000822585	0.000800228	0.000573582	12.3781	0.33376
	TARA_AON_82_MAG_00125	NO3	14.0992	15.5335	12.3349	12.8574	0	24.0349	1.95605	0.363336	4.3049	13.7062	1.42528
	TARA_AON_82_MAG_00125	Phos	12.1264	13.4277	10.8372	11.8814	0	2.02459	0.299653	0.193628	0.363169	12.0682	1.0649
	TARA_AON_82_MAG_00125	Sal	13.3537	12.9182	15.5284	14.398	33.067	39.2663	36.2536	36.2344	1.43275	14.0496	1.16513
	TARA_AON_82_MAG_00125	Si	13.0298	12.7536	11.604	12.8788	0.0301078	17.3107	2.59441	1.80882	2.95435	12.5666	0.651581
	TARA_AON_82_MAG_00125	SI_NO3	12.1451	12.2817	10.4504	11.8771	0.0113045	1	0.157475	0.115277	0.178746	11.6886	0.842376
	TARA_AON_82_MAG_00125	T	22.6986	20.6094	27.3613	23.5018	10.3657	26.1531	19.7191	19.7194	3.56428	23.5428	2.82253
	TARA_AON_82_MAG_00137	Fe	12.5373	14.2404	12.7193	12.8771	6.05225e-05	0.00181338	0.000736659	0.000740325	0.000412087	13.0935	0.777089
	TARA_AON_82_MAG_00137	NO3	13.5556	14.0516	11.6259	13.0231	0	24.0349	4.24538	1.88693	5.7546	13.064	1.04673
	TARA_AON_82_MAG_00137	Phos	13.8632	12.9244	12.0521	13.5943	0	2.02459	0.445812	0.323698	0.475488	13.1085	0.80735
	TARA_AON_82_MAG_00137	Sal	14.9441	13.5607	13.0024	13.5263	32.5006	38.7856	35.3971	35.2875	1.5734	13.7584	0.830725
	TARA_AON_82_MAG_00137	Si	13.8032	14.186	11.4867	12.4008	0.385608	17.3107	3.44244	2.34388	3.37895	12.9692	1.25126
	TARA_AON_82_MAG_00137	SI_NO3	12.5014	13.6354	10.7406	11.901	0.0116394	1	0.267422	0.17104	0.254621	12.1946	1.20697
	TARA_AON_82_MAG_00137	T	18.7952	17.4014	28.373	22.6774	1.83622	26.7807	15.7236	16.5666	5.36106	21.8117	4.91087
	TARA_AON_82_MAG_00160	Fe	10.233	13.7063	13.0315	13.4605	5.0438e-06	0.00270457	0.000857863	0.000811717	0.000602627	12.6078	1.60759
	TARA_AON_82_MAG_00160	NO3	8.94849	15.1738	10.7658	12.7436	0	24.0349	2.0844	0.47574	4.15533	11.9079	2.67252
	TARA_AON_82_MAG_00160	Phos	15.8843	14.0978	12.378	13.2921	0	2.02459	0.278172	0.19364	0.355367	13.9131	1.4902
	TARA_AON_82_MAG_00160	Sal	15.6456	11.3003	14.1633	13.1889	33.067	39.2663	36.2145	36.2817	1.69458	13.5745	1.82181
	TARA_AON_82_MAG_00160	Si	15.7143	12.4097	10.1724	12.6545	0.0533298	17.3107	2.69949	1.93593	2.93673	12.7377	2.27707
	TARA_AON_82_MAG_00160	SI_NO3	7.55729	12.6876	9.7736	12.6556	0.0113045	1	0.194372	0.141815	0.212773	10.6685	2.48368
	TARA_AON_82_MAG_00160	T	26.017	20.6246	29.7153	22.0048	10.3657	24.8818	18.0206	17.8642	3.15054	24.5904	4.11146
	TARA_AON_82_MAG_00271	Fe	9.77497	14.9829	13.6139	11.8548	9.22409e-06	0.002126	0.000713035	0.000646303	0.000493771	12.5566	2.25351
	TARA_AON_82_MAG_00271	NO3	11.7525	14.274	9.82051	9.06386	0.0200829	24.0349	3.31171	1.95256	4.47213	11.2277	2.32507
	TARA_AON_82_MAG_00271	Phos	11.1065	12.7536	11.6909	11.2795	0	1.32516	0.37282	0.353522	0.285934	11.7076	0.739165
	TARA_AON_82_MAG_00271	Sal	17.6239	14.2773	11.9482	15.2036	27.8328	38.6703	35.125	35.2061	1.75737	14.7632	2.34791
	TARA_AON_82_MAG_00271	Si	10.9714	8.81273	9.20473	10.3516	0.0667451	7.25185	2.67907	2.26729	1.79845	9.83512	1.00009
	TARA_AON_82_MAG_00271	SI_NO3	13.7987	11.7543	8.32427	8.50747	0.0113045	0.969018	0.267581	0.161196	0.228991	10.5962	2.65341
	TARA_AON_82_MAG_00271	T	24.972	23.1451	35.3975	33.7392	1.83622	21.4807	13.9224	16.2319	5.58271	29.3135	6.15089
	TARA_AON_82_MAG_00272	Fe	13.2936	12.9245	12.5618	13.2506	5.00895e-06	0.00270457	0.000755219	0.00078227	0.000564607	13.0076	0.339841
	TARA_AON_82_MAG_00272	NO3	12.4457	12.5314	12.4908	13.2243	0	24.0349	2.30892	0.472375	4.4626	12.6731	0.369159
	TARA_AON_82_MAG_00272	Phos	14.1003	14.4924	12.3569	13.2952	0	2.02459	0.319695	0.197488	0.367056	13.5612	0.944973
	TARA_AON_82_MAG_00272	Sal	13.0684	13.1459	12.5958	13.0907	28.8657	40.304	35.9913	35.9501	1.61563	12.9752	0.255044
	TARA_AON_82_MAG_00272	Si	12.4194	11.7947	11.5898	12.8255	0.0301078	17.3107	2.75578	1.97756	2.8787	12.1573	0.568258
	TARA_AON_82_MAG_00272	SI_NO3	12.5952	13.6389	11.3533	12.6593	0.00209237	1	0.177196	0.136423	0.19273	12.5617	0.936524
	TARA_AON_82_MAG_00272	T	22.0774	21.4721	27.0515	21.6545	6.21315	27.7156	20.4014	20.7693	4.4314	23.0639	2.6705
	TARA_AON_82_MAG_00274	Fe	14.4126	15.3855	22.4164	20.0137	9.22409e-06	0.002126	0.000478169	0.000369156	0.000417857	18.0571	3.797
	TARA_AON_82_MAG_00274	NO3	11.8154	13.5075	11.3376	12.8402	0.0200829	17.3006	3.01716	1.62005	3.96386	12.3752	0.98123
	TARA_AON_82_MAG_00274	Phos	13.1444	14.2301	10.8901	11.6856	0.0495677	1.32516	0.474375	0.415935	0.295803	12.4876	1.49029
	TARA_AON_82_MAG_00274	Sal	14.7052	12.6441	10.5167	10.9139	27.8328	36.506	34.5355	34.9202	1.70911	12.195	1.91141
	TARA_AON_82_MAG_00274	Si	11.2724	9.49806	9.68825	11.2961	1.04086	7.25185	3.34829	2.63679	1.79886	10.4387	0.979483
	TARA_AON_82_MAG_00274	SI_NO3	12.4329	15.2007	9.43802	10.9844	0.0113045	0.647842	0.214688	0.139732	0.19591	12.014	2.4513
	TARA_AON_82_MAG_00274	T	22.217	19.5341	25.713	22.2661	3.9083	21.97	14.7984	16.5537	4.83597	22.4325	2.53221
	TARA_AON_82_MAG_00276	Fe	14.5693	13.0761	15.4331	14.5012	5.03502e-06	0.00270457	0.000722378	0.000682963	0.000521655	14.3949	0.97619
	TARA_AON_82_MAG_00276	NO3	12.6863	14.3435	11.0715	13.2162	0	24.0349	2.70767	0.668012	5.12147	12.8294	1.36047
	TARA_AON_82_MAG_00276	Phos	14.5374	12.3249	12.9387	13.5397	0	2.02459	0.358915	0.196512	0.454945	13.3352	0.942526
	TARA_AON_82_MAG_00276	Sal	12.7216	14.1384	12.0041	13.3145	33.067	38.7856	35.8541	35.7379	1.52916	13.0447	0.904848
	TARA_AON_82_MAG_00276	Si	12.8796	11.7537	11.7197	13.4073	0.0667451	17.3107	3.09639	2.01731	3.51896	12.4401	0.840379
	TARA_AON_82_MAG_00276	SI_NO3	13.3671	14.9373	12.0292	13.2375	0.0116394	1	0.191966	0.139763	0.215023	13.3928	1.19299
	TARA_AON_82_MAG_00276	T	19.2386	19.4261	24.8036	18.7835	10.3657	27.763	18.4604	17.7757	3.49935	20.563	2.83996
	TARA_AON_82_MAG_00281	Fe	13.7886	13.9188	10.4379	11.5953	0.000125313	0.00129902	0.000678982	0.000691042	0.000300666	12.4351	1.70561
	TARA_AON_82_MAG_00281	NO3	12.3394	15.5714	19.5506	18.5501	1.79034	30.7823	14.1874	9.57907	10.4627	16.5029	3.24969
	TARA_AON_82_MAG_00281	Phos	16.7842	18.8283	11.9438	8.37378	0.273794	2.0937	1.09189	1.15142	0.655518	13.9825	4.72391
	TARA_AON_82_MAG_00281	Sal	11.8743	5.90044	12.3508	9.02334	30.8093	35.8342	34.2727	34.1154	1.17328	9.78723	2.97874
	TARA_AON_82_MAG_00281	Si	16.216	17.3755	14.6001	12.456	1.44143	84.5307	33.2685	10.9535	35.0423	15.1619	2.13295
	TARA_AON_82_MAG_00281	SI_NO3	14.181	9.68683	11.9651	14.9017	0.117095	0.529503	0.312765	0.352452	0.137892	12.6837	2.3565
	TARA_AON_82_MAG_00281	T	14.8164	18.7188	19.1518	25.0997	-1.22021	15.9648	5.59928	3.99918	6.62867	19.4467	4.24317
	TARA_AON_82_MAG_00285	Fe	13.3812	13.4218	10.4815	13.2905	5.00895e-06	0.00270457	0.000849035	0.000823205	0.000620672	12.6437	1.44252
	TARA_AON_82_MAG_00285	NO3	14.2647	14.1443	10.1932	12.1295	0	18.5177	1.69374	0.405131	3.35456	12.6829	1.92723
	TARA_AON_82_MAG_00285	Phos	14.1255	14.4368	12.7457	12.2389	0	2.02459	0.271424	0.181055	0.33431	13.3867	1.06095
	TARA_AON_82_MAG_00285	Sal	12.6217	14.6031	20.1994	16.2095	33.0854	39.9228	36.4949	36.2344	1.45248	15.9084	3.21507
	TARA_AON_82_MAG_00285	Si	13.8867	12.1651	15.5041	15.488	0.0301078	14.8959	2.36961	1.83293	2.20175	14.261	1.58994
	TARA_AON_82_MAG_00285	SI_NO3	15.5446	16.36	12.6669	13.9959	0.00785612	0.548621	0.126058	0.100561	0.112964	14.6418	1.64159
	TARA_AON_82_MAG_00285	T	16.1757	14.8689	18.2091	16.6477	10.3657	27.763	20.3849	20.1835	4.07927	16.4754	1.37913
	TARA_AON_82_MAG_00286	Fe	13.6275	14.5547	11.7072	13.1914	5.0438e-06	0.00270457	0.00105853	0.000897093	0.000650403	13.2702	1.18699
	TARA_AON_82_MAG_00286	NO3	12.9733	12.0439	10.4708	12.1849	0	18.3832	1.27193	0.270414	2.78859	11.9182	1.04801
	TARA_AON_82_MAG_00286	Phos	13.0384	13.1409	13.0091	13.0308	0	2.02459	0.211383	0.156398	0.300559	13.0548	0.058758
	TARA_AON_82_MAG_00286	Sal	15.908	16.2104	20.9854	17.5938	34.5198	39.2663	36.8692	36.506	1.40024	17.6744	2.32613
	TARA_AON_82_MAG_00286	Si	12.9648	12.7976	11.4416	13.1483	0.0380752	14.8959	2.18829	1.69966	2.15908	12.5881	0.777616
	TARA_AON_82_MAG_00286	SI_NO3	13.1844	12.4017	12.4381	13.0993	0.0116394	0.67797	0.131248	0.105167	0.128061	12.7809	0.418515
	TARA_AON_82_MAG_00286	T	18.3036	18.8507	19.9478	17.7516	10.8975	25.4537	19.3361	19.5993	3.37409	18.7134	0.937307
	TARA_AON_82_MAG_00290	Fe	NA	12.9352	10.3358	12.0895	5.00895e-06	0.00170933	0.000607921	0.000516114	0.000538578	11.7868	1.32585
	TARA_AON_82_MAG_00290	NO3	NA	13.7037	12.7051	13.2073	0.00042962	19.7541	3.26154	0.687628	5.27591	13.2054	0.499337
	TARA_AON_82_MAG_00290	Phos	NA	14.1058	13.4997	13.0452	0.0139932	2.02459	0.451747	0.27035	0.488278	13.5502	0.532085
	TARA_AON_82_MAG_00290	Sal	NA	14.1987	13.0426	13.6598	33.8713	38.5793	35.4939	35.2495	0.927915	13.6337	0.578523
	TARA_AON_82_MAG_00290	Si	NA	12.7815	12.2135	13.0534	0.0530165	17.3107	3.60536	2.47075	3.81713	12.6828	0.428565
	TARA_AON_82_MAG_00290	SI_NO3	NA	12.7044	10.844	12.2404	0.00209237	1	0.170908	0.132909	0.193391	11.9296	0.968354
	TARA_AON_82_MAG_00290	T	NA	19.5706	27.3593	22.7044	13.5677	29.9352	24.6383	25.0103	3.22303	23.2115	3.91903
	TARA_AON_82_MAG_00297	Fe	13.3731	16.875	12.251	11.6036	9.22409e-06	0.002126	0.000707894	0.000623916	0.000525633	13.5256	2.3495
	TARA_AON_82_MAG_00297	NO3	15.1233	11.1116	10.0659	8.84013	0.0240466	17.3006	3.10988	1.98352	3.63002	11.2852	2.72191
	TARA_AON_82_MAG_00297	Phos	13.7061	11.3621	10.1118	9.721	0	1.32516	0.414407	0.395159	0.275795	11.2253	1.79592
	TARA_AON_82_MAG_00297	Sal	16.7425	13.0806	13.6558	14.5328	27.8328	37.7583	34.708	34.9195	2.00291	14.5029	1.60803
	TARA_AON_82_MAG_00297	Si	5.37637	9.65848	11.7311	11.1017	0.392653	7.25185	2.81973	2.27914	1.72504	9.4669	2.86171
	TARA_AON_82_MAG_00297	SI_NO3	14.2835	14.7534	9.65455	8.97436	0.0113045	0.908287	0.301554	0.285744	0.238801	11.9165	3.02343
	TARA_AON_82_MAG_00297	T	21.3951	23.1589	32.5299	35.2265	0.67649	21.1609	12.2651	14.2657	5.90473	28.0776	6.8259
	TARA_AON_82_MAG_00305	Fe	NA	13.7041	11.0965	12.5174	5.10898e-06	0.00203566	0.000851768	0.000837214	0.000510947	12.4393	1.30551
	TARA_AON_82_MAG_00305	NO3	NA	16.1611	11.3074	13.2152	0	19.7541	2.5493	0.720349	4.75468	13.5612	2.44527
	TARA_AON_82_MAG_00305	Phos	NA	13.6302	11.4994	12.979	0	2.02459	0.359427	0.188784	0.469427	12.7029	1.09194
	TARA_AON_82_MAG_00305	Sal	NA	15.7482	15.8523	15.0068	34.0337	39.9228	36.3763	36.2153	1.48145	15.5358	0.461019
	TARA_AON_82_MAG_00305	Si	NA	11.2978	11.9967	12.723	0.34301	14.8959	3.09	2.2648	3.29988	12.0058	0.712671
	TARA_AON_82_MAG_00305	SI_NO3	NA	12.9551	15.3472	15.0782	0.0116394	0.67797	0.163304	0.0894353	0.172482	14.4602	1.31033
	TARA_AON_82_MAG_00305	T	NA	16.5036	22.9005	18.4804	10.3657	24.3789	18.4792	18.7443	3.42807	19.2948	3.27532
	TARA_AON_82_MAG_00312	Fe	11.8263	13.283	11.3248	12.2029	5.00895e-06	0.00270457	0.000996816	0.000897093	0.000729748	12.1592	0.831044
	TARA_AON_82_MAG_00312	NO3	13.0686	12.855	12.6092	11.3455	0	7.95861	0.55067	0.242607	1.17716	12.4696	0.772507
	TARA_AON_82_MAG_00312	Phos	11.4433	14.7654	14.2036	12.3259	0	0.846884	0.150408	0.137548	0.139674	13.1845	1.56062
	TARA_AON_82_MAG_00312	Sal	16.791	17.5767	18.508	21.6341	34.7678	39.2663	37.0046	36.662	1.2195	18.6275	2.12374
	TARA_AON_82_MAG_00312	Si	13.6472	12.8452	11.7119	11.4109	0.0380752	4.67498	1.69018	1.53503	1.03977	12.4038	1.03368
	TARA_AON_82_MAG_00312	SI_NO3	14.6325	14.3511	15.1195	14.6998	0.0113045	0.444093	0.0944024	0.0860562	0.0768491	14.7007	0.317445
	TARA_AON_82_MAG_00312	T	18.5911	14.3237	16.523	16.3808	10.8975	24.9899	20.2207	20.1159	3.27276	16.4546	1.74316
	TARA_AON_82_MAG_00315	Fe	7.80104	15.4726	9.92447	10.4354	0.000139198	0.000769297	0.000417491	0.000363886	0.000214908	10.9084	3.24956
	TARA_AON_82_MAG_00315	NO3	20.5989	20.9696	18.5099	18.4971	3.25877	24.0349	8.76844	6.10757	6.331	19.6438	1.32546
	TARA_AON_82_MAG_00315	Phos	16.2689	18.5869	14.4718	13.0176	0.273794	1.32516	0.583501	0.483479	0.305285	15.5863	2.40207
	TARA_AON_82_MAG_00315	Sal	16.2009	1.12887	8.13225	10.139	33.9956	35.4519	34.6189	34.4541	0.597483	8.90026	6.21337
	TARA_AON_82_MAG_00315	Si	12.2086	3.99536	14.6465	12.446	1.44143	6.48817	3.05184	2.23352	1.65911	10.8241	4.68295
	TARA_AON_82_MAG_00315	SI_NO3	13.4095	21.7961	24.1296	20.5853	0.304134	0.969018	0.592091	0.539932	0.195312	19.9801	4.62079
	TARA_AON_82_MAG_00315	T	13.5123	18.0506	10.1854	14.8795	6.00099	17.3143	11.3462	11.1518	3.3713	14.157	3.25941
	TARA_AON_82_MAG_00316	Fe	15.5704	15.2033	16.0439	16.6372	5.03502e-06	0.00270457	0.000723241	0.00078227	0.000477754	15.8637	0.619948
	TARA_AON_82_MAG_00316	NO3	12.1422	14.2766	11.7904	11.7587	0	24.0349	2.48016	0.649503	4.65745	12.492	1.20241
	TARA_AON_82_MAG_00316	Phos	14.3858	13.4367	12.082	12.2587	0	2.02459	0.361913	0.224355	0.411088	13.0408	1.07963
	TARA_AON_82_MAG_00316	Sal	12.7441	14.8968	14.6868	13.1203	33.067	39.9228	36.0154	36.0091	1.48713	13.862	1.08796
	TARA_AON_82_MAG_00316	Si	13.577	10.9405	12.0339	13.0551	0.138894	17.3107	2.8896	1.97756	3.04939	12.4016	1.16603
	TARA_AON_82_MAG_00316	SI_NO3	15.2261	14.5141	13.7559	13.2628	0.0116394	1	0.162283	0.114832	0.185529	14.1897	0.861523
	TARA_AON_82_MAG_00316	T	16.3543	16.732	19.6071	19.9073	-0.52721	27.763	19.1634	18.9377	4.50792	18.1502	1.86604
	TARA_AON_82_MAG_00318	Fe	14.6755	14.6632	18.9603	17.0768	5.03466e-06	0.00146022	0.000522028	0.000561151	0.000403356	16.3439	2.08094
	TARA_AON_82_MAG_00318	NO3	16.2023	17.0378	16.9076	15.3584	0	24.0349	3.7441	1.86226	5.28175	16.3765	0.771651
	TARA_AON_82_MAG_00318	Phos	13.1346	14.4043	12.2386	12.9301	0.0314642	2.02459	0.470539	0.365775	0.415225	13.1769	0.903612
	TARA_AON_82_MAG_00318	Sal	12.5865	11.8952	11.3263	12.2446	33.067	39.9228	35.3869	35.3612	1.17239	12.0131	0.537894
	TARA_AON_82_MAG_00318	Si	12.8354	13.7495	10.9669	12.1957	0.0301078	17.3107	3.4856	2.37437	3.42759	12.4369	1.16916
	TARA_AON_82_MAG_00318	SI_NO3	13.607	13.2307	11.5415	12.6201	0.00785612	1	0.216695	0.152927	0.208036	12.7498	0.902374
	TARA_AON_82_MAG_00318	T	16.9587	15.0193	18.0587	17.5743	6.21315	28.3679	20.6669	20.5704	5.11887	16.9027	1.33391
	TARA_AON_82_MAG_00319	Fe	12.8898	12.7744	11.6286	13.8224	5.00895e-06	0.00270457	0.000893151	0.000828738	0.000680865	12.7788	0.898964
	TARA_AON_82_MAG_00319	NO3	14.8185	13.1315	11.1536	13.1577	0	12.2963	0.974486	0.255865	1.89128	13.0653	1.49903
	TARA_AON_82_MAG_00319	Phos	13.4397	14.115	13.1821	13.39	0	0.846884	0.201998	0.159769	0.1857	13.5317	0.404569
	TARA_AON_82_MAG_00319	Sal	13.5974	15.9373	19.3365	16.8048	34.0337	39.2663	36.6758	36.2826	1.32209	16.419	2.37026
	TARA_AON_82_MAG_00319	Si	12.8667	11.473	13.1375	13.5087	0.0301078	5.44646	1.93697	1.66941	1.23163	12.7465	0.888811
	TARA_AON_82_MAG_00319	SI_NO3	13.3439	14.5946	13.2574	13.5082	0.00916269	0.67797	0.112618	0.0869351	0.114573	13.676	0.621158
	TARA_AON_82_MAG_00319	T	19.0441	17.9741	18.3043	15.8082	10.3657	25.4537	20.3794	20.6417	3.60412	17.7827	1.39024
	TARA_AON_82_MAG_00324	Fe	12.6819	12.1604	10.9648	12.6878	5.00895e-06	0.00270457	0.00091768	0.00085076	0.000690372	12.1237	0.811188
	TARA_AON_82_MAG_00324	NO3	13.0316	15.669	10.8157	12.2848	0	12.2963	0.947748	0.249856	1.9194	12.9503	2.03284
	TARA_AON_82_MAG_00324	Phos	14.9157	13.4071	13.371	13.2867	0	0.846884	0.19486	0.156079	0.18568	13.7451	0.782033
	TARA_AON_82_MAG_00324	Sal	12.5741	15.4363	20.7286	17.1734	34.0337	39.2663	36.7098	36.2826	1.33954	16.4781	3.40962
	TARA_AON_82_MAG_00324	Si	12.6251	12.9061	12.4448	13.2033	0.0301078	5.44646	1.91944	1.61168	1.24325	12.7948	0.331921
	TARA_AON_82_MAG_00324	SI_NO3	16.1937	13.5816	13.1771	14.0608	0.00916269	0.463872	0.103673	0.0836058	0.0931719	14.2533	1.34306
	TARA_AON_82_MAG_00324	T	17.978	16.8395	18.4979	17.3033	10.3657	25.4537	20.3281	20.3609	3.55929	17.6547	0.731109
	TARA_AON_82_MAG_00325	Fe	12.2878	13.2385	11.2957	12.0387	5.00895e-06	0.00270457	0.00100429	0.000958736	0.000734814	12.2152	0.801858
	TARA_AON_82_MAG_00325	NO3	13.4863	12.7856	12.7704	11.43	0	2.82161	0.40821	0.236322	0.562267	12.6181	0.859569
	TARA_AON_82_MAG_00325	Phos	13.8342	14.7988	15.1897	12.7086	0	0.504669	0.137014	0.136923	0.10098	14.1328	1.10727
	TARA_AON_82_MAG_00325	Sal	17.5715	17.7173	18.7814	21.495	35.051	39.2663	37.0476	36.7355	1.19011	18.8913	1.81764
	TARA_AON_82_MAG_00325	Si	13.0654	12.7823	11.7865	11.6228	0.0380752	4.67498	1.66113	1.53169	1.02796	12.3142	0.716453
	TARA_AON_82_MAG_00325	SI_NO3	14.6793	14.3645	14.8049	15.017	0.0113045	0.220955	0.0876776	0.0836058	0.0598144	14.7164	0.272888
	TARA_AON_82_MAG_00325	T	15.0756	14.3131	15.3714	15.688	13.3219	24.9899	20.4	20.1497	3.03049	15.112	0.588427
	TARA_AON_82_MAG_00326	Fe	NA	14.2998	13.9687	13.7485	5.00895e-06	0.00270457	0.000882764	0.000893788	0.000663569	14.0057	0.277528
	TARA_AON_82_MAG_00326	NO3	NA	13.7117	13.2801	13.1468	0	19.7541	1.81899	0.416178	3.80459	13.3796	0.295318
	TARA_AON_82_MAG_00326	Phos	NA	14.1523	13.8145	13.3735	0	2.02459	0.292032	0.193746	0.369995	13.7801	0.390547
	TARA_AON_82_MAG_00326	Sal	NA	16.6072	15.8682	15.7769	33.067	40.304	36.2751	36.3376	1.5744	16.0841	0.455337
	TARA_AON_82_MAG_00326	Si	NA	11.0659	14.1179	13.1436	0.0380752	17.3107	2.56471	1.91613	2.94862	12.7758	1.55889
	TARA_AON_82_MAG_00326	SI_NO3	NA	15.1633	13.8744	13.0254	0.00209237	1	0.148356	0.137249	0.152149	14.021	1.07647
	TARA_AON_82_MAG_00326	T	NA	14.9997	15.0762	17.7854	13.3219	28.3679	22.2319	22.5237	3.95753	15.9538	1.58667
	TARA_AON_82_MAG_00327	Fe	13.5774	14.6059	11.1883	12.8855	5.00895e-06	0.00270457	0.00101904	0.00102038	0.0006874	13.0643	1.43657
	TARA_AON_82_MAG_00327	NO3	13.9264	11.7899	10.6525	13.2959	0	7.95861	0.908314	0.356013	1.3888	12.4162	1.47844
	TARA_AON_82_MAG_00327	Phos	13.8383	14.147	13.5952	13.5038	0	0.846884	0.198269	0.153836	0.188496	13.7711	0.287662
	TARA_AON_82_MAG_00327	Sal	14.4073	14.4154	19.7674	16.3036	33.3292	39.2663	36.729	36.4304	1.39251	16.2234	2.52542
	TARA_AON_82_MAG_00327	Si	10.7755	12.0629	11.1158	12.7485	0.0380752	4.72899	1.89257	1.58421	1.23506	11.6757	0.899018
	TARA_AON_82_MAG_00327	SI_NO3	16.2376	15.397	14.3525	15.0462	0.00209237	0.444093	0.106839	0.106767	0.0783134	15.2583	0.783953
	TARA_AON_82_MAG_00327	T	17.2374	17.5818	19.3284	16.2165	10.8975	27.1214	19.8339	19.5993	3.69126	17.591	1.29523
	TARA_AON_82_MAG_00332	Fe	12.2074	15.057	11.6146	12.8772	5.03466e-06	0.00203566	0.000855829	0.000837214	0.000498709	12.939	1.50322
	TARA_AON_82_MAG_00332	NO3	16.7817	14.0381	11.6152	13.3629	0	18.3832	1.5818	0.562002	3.09057	13.9494	2.14649
	TARA_AON_82_MAG_00332	Phos	13.0865	12.6027	13.1712	12.2568	0	2.02459	0.257114	0.174119	0.318462	12.7793	0.429012
	TARA_AON_82_MAG_00332	Sal	12.0537	14.535	18.8124	16.5889	34.5198	39.9228	36.591	36.2654	1.35063	15.4975	2.88476
	TARA_AON_82_MAG_00332	Si	13.8322	11.368	12.444	12.8119	0.34301	14.8959	2.28984	1.74136	2.12113	12.614	1.01731
	TARA_AON_82_MAG_00332	SI_NO3	14.366	15.4423	14.8413	15.1467	0.0116394	0.64692	0.126591	0.0872198	0.132484	14.949	0.45967
	TARA_AON_82_MAG_00332	T	17.6725	16.957	17.5013	16.9556	15.0156	27.5446	21.0737	20.5043	3.27912	17.2716	0.370716
	TARA_AON_82_MAG_00334	Fe	12.9229	12.364	11.6014	12.0388	5.0438e-06	0.00270457	0.000838355	0.000823205	0.000582512	12.2318	0.5567
	TARA_AON_82_MAG_00334	NO3	14.8452	15.262	13.0579	13.4455	0	18.5177	1.60604	0.363336	3.30892	14.1526	1.06596
	TARA_AON_82_MAG_00334	Phos	15.2545	13.6801	11.3866	12.1566	0	2.02459	0.287844	0.192584	0.357912	13.1195	1.71296
	TARA_AON_82_MAG_00334	Sal	11.4264	12.937	13.1068	12.9884	33.067	39.9228	36.2649	36.2344	1.50835	12.6147	0.795366
	TARA_AON_82_MAG_00334	Si	12.8409	12.0262	12.7678	13.1452	0.0301078	17.3107	2.48247	1.81507	2.70204	12.695	0.474858
	TARA_AON_82_MAG_00334	SI_NO3	10.1727	12.2399	9.67421	11.4908	0.00785612	1	0.152037	0.110896	0.165399	10.8944	1.1798
	TARA_AON_82_MAG_00334	T	22.5373	21.4907	28.4052	24.7347	10.3657	26.4548	19.7192	19.7194	3.76053	24.292	3.0573
	TARA_AON_82_MAG_00340	Fe	17.2051	17.0368	15.67	NA	9.22409e-06	0.00117993	0.000474632	0.000335331	0.00038912	16.6373	0.841925
	TARA_AON_82_MAG_00340	NO3	11.8759	16.7559	12.3905	NA	0.0240466	20.9806	5.36151	3.37231	6.0279	13.6741	2.68131
	TARA_AON_82_MAG_00340	Phos	14.1846	14.3756	13.636	NA	0.0495677	1.82711	0.634532	0.554423	0.46112	14.0654	0.383937
	TARA_AON_82_MAG_00340	Sal	13.2086	12.3608	12.389	NA	33.0854	36.5884	34.783	34.9469	1.07296	12.6528	0.481542
	TARA_AON_82_MAG_00340	Si	13.7835	9.36707	14.0987	NA	0.440575	17.3107	4.6664	2.54024	4.5026	12.4164	2.64551
	TARA_AON_82_MAG_00340	SI_NO3	11.9533	15.1755	13.6931	NA	0.0113045	1	0.346682	0.323966	0.272949	13.6073	1.61284
	TARA_AON_82_MAG_00340	T	17.7891	14.9284	18.1227	NA	5.3895	26.8257	15.9664	16.5227	5.2346	16.9467	1.75589
	TARA_AON_82_MAG_00341	Fe	12.6194	16.7523	12.6992	13.6368	9.22409e-06	0.00126247	0.000654682	0.000732951	0.000381191	13.9269	1.93939
	TARA_AON_82_MAG_00341	NO3	14.0866	11.7863	8.97551	10.4636	0.0464612	18.1099	2.39871	1.01681	4.19747	11.328	2.16805
	TARA_AON_82_MAG_00341	Phos	10.1281	14.7554	10.1865	10.4729	0	0.743314	0.262772	0.195022	0.216316	11.3857	2.25147
	TARA_AON_82_MAG_00341	Sal	18.5519	18.4777	25.0087	23.9467	35.1282	38.6441	36.4119	36.34	0.905621	21.4962	3.47001
	TARA_AON_82_MAG_00341	Si	16.2248	12.1292	14.6446	14.964	0.440575	6.29306	2.59407	2.65941	1.35824	14.4907	1.71574
	TARA_AON_82_MAG_00341	SI_NO3	14.7682	10.5723	11.5475	11.2129	0.0113045	0.855043	0.177123	0.0835091	0.215243	12.0252	1.8729
	TARA_AON_82_MAG_00341	T	13.621	15.5269	16.9379	15.3031	13.3219	26.6792	19.7382	18.7436	3.87009	15.3472	1.35945
	TARA_AON_82_MAG_00342	Fe	12.6765	14.7197	11.6241	13.0486	5.00895e-06	0.00270457	0.000847494	0.000834111	0.000632692	13.0172	1.28536
	TARA_AON_82_MAG_00342	NO3	15.8874	13.4671	11.4955	13.0585	0	19.7541	2.25125	0.46736	4.17372	13.4771	1.81764
	TARA_AON_82_MAG_00342	Phos	14.1503	15.0754	11.7356	12.8091	0	2.02459	0.320384	0.196512	0.407275	13.4426	1.46992
	TARA_AON_82_MAG_00342	Sal	13.795	15.4699	19.9121	17.0382	33.5393	39.9228	36.4336	36.2344	1.39143	16.5538	2.6012
	TARA_AON_82_MAG_00342	Si	12.8137	10.9161	14.598	14.5074	0.0301078	17.3107	2.85597	2.20524	3.06025	13.2088	1.73481
	TARA_AON_82_MAG_00342	SI_NO3	13.1859	14.2168	11.203	12.3468	0.00785612	1	0.159463	0.126639	0.173685	12.7381	1.27758
	TARA_AON_82_MAG_00342	T	17.4913	16.1349	19.4317	17.1913	10.8975	28.2503	21.6465	22.0612	3.82253	17.5623	1.37536
	TARA_AON_82_MAG_00344	Fe	NA	16.0213	22.976	20.3817	5.00895e-06	0.00190575	0.000477191	0.000376362	0.000510046	19.793	3.51454
	TARA_AON_82_MAG_00344	NO3	NA	13.4943	10.6276	12.0259	0.00103944	3.70307	0.982071	0.46736	1.15048	12.0493	1.43349
	TARA_AON_82_MAG_00344	Phos	NA	14.1262	11.2462	11.8632	0.00744274	0.605623	0.242164	0.210591	0.167727	12.4119	1.51638
	TARA_AON_82_MAG_00344	Sal	NA	14.1427	16.6059	16.1497	33.5393	39.9228	36.1463	36.0523	1.24202	15.6327	1.31046
	TARA_AON_82_MAG_00344	Si	NA	12.6974	11.0142	11.5914	0.0530165	5.41541	1.72663	1.49683	1.1287	11.7677	0.855335
	TARA_AON_82_MAG_00344	SI_NO3	NA	15.2082	13.5808	14.0715	0.0103023	0.265793	0.0929651	0.0712653	0.0702107	14.2869	0.834796
	TARA_AON_82_MAG_00344	T	NA	14.3099	13.9493	13.9165	16.5847	28.3679	23.1348	23.7705	3.36827	14.0586	0.21831
	TARA_AON_82_MAG_00345	Fe	12.7117	13.9331	11.1057	13.0146	5.00895e-06	0.00270457	0.000904065	0.000840317	0.000694127	12.6913	1.17775
	TARA_AON_82_MAG_00345	NO3	12.9624	12.0805	10.9828	12.4941	0	12.2963	0.933662	0.243847	1.90829	12.1299	0.84538
	TARA_AON_82_MAG_00345	Phos	14.7583	13.8868	13.3458	13.1812	0	0.846884	0.195429	0.156398	0.184327	13.793	0.710589
	TARA_AON_82_MAG_00345	Sal	12.7122	16.6776	20.404	17.1947	34.0337	39.2663	36.7013	36.253	1.3312	16.7471	3.15482
	TARA_AON_82_MAG_00345	Si	12.5873	11.2354	12.4101	13.2748	0.0301078	5.44646	1.89909	1.58421	1.24498	12.3769	0.847465
	TARA_AON_82_MAG_00345	SI_NO3	16.2425	16.2098	13.6707	13.9432	0.00916269	0.463872	0.102462	0.0811553	0.0929931	15.0165	1.40119
	TARA_AON_82_MAG_00345	T	18.0257	15.9769	18.0809	16.8973	10.3657	25.4537	20.3932	20.5382	3.57225	17.2452	1.00621
	TARA_AON_82_MAG_00346	Fe	13.041	13.3456	11.4038	12.7065	5.01165e-06	0.00190575	0.000724735	0.000656592	0.000578323	12.6242	0.85444
	TARA_AON_82_MAG_00346	NO3	14.2507	13.0957	11.2208	12.9423	0	20.9806	2.35168	0.47574	4.53134	12.8773	1.2493
	TARA_AON_82_MAG_00346	Phos	13.3838	13.5518	10.9379	12.6714	0.00744274	2.02459	0.364178	0.223594	0.414407	12.6362	1.19483
	TARA_AON_82_MAG_00346	Sal	12.047	15.5295	16.5619	14.2158	28.8657	40.304	35.7265	35.2844	1.57874	14.5886	1.94747
	TARA_AON_82_MAG_00346	Si	15.4791	13.6012	14.313	14.3928	0.0530165	17.3107	3.59066	2.56714	3.50464	14.4465	0.774881
	TARA_AON_82_MAG_00346	SI_NO3	13.2122	14.1018	10.376	12.0367	0.00209237	1	0.171575	0.139763	0.180846	12.4317	1.61042
	TARA_AON_82_MAG_00346	T	18.5863	16.7744	25.1867	21.0345	14.0011	29.9299	23.9343	25.0103	3.65555	20.3955	3.64003
	TARA_AON_82_MAG_00349	Fe	13.0758	15.3058	11.3408	12.9276	5.00895e-06	0.00270457	0.00101033	0.00104749	0.00069454	13.1625	1.63043
	TARA_AON_82_MAG_00349	NO3	14.6758	11.6798	12.382	13.5703	0	7.95861	0.952306	0.436245	1.41228	13.077	1.32094
	TARA_AON_82_MAG_00349	Phos	13.8164	13.6312	14.9142	13.8876	0	0.846884	0.202073	0.153704	0.191826	14.0623	0.5781
	TARA_AON_82_MAG_00349	Sal	13.874	15.3236	17.7805	16.2522	33.3292	39.2663	36.7509	36.4682	1.39251	15.8076	1.63942
	TARA_AON_82_MAG_00349	Si	11.4461	11.8039	12.034	13.2108	0.0380752	4.72899	1.91073	1.61168	1.24883	12.1237	0.764009
	TARA_AON_82_MAG_00349	SI_NO3	16.5204	15.181	15.045	14.8778	0.00209237	0.444093	0.10647	0.107312	0.0782511	15.406	0.753214
	TARA_AON_82_MAG_00349	T	16.5915	17.0747	16.5035	15.2738	10.8975	27.1214	19.8501	19.6519	3.76937	16.3609	0.767003
	TARA_AON_82_MAG_00350	Fe	NA	14.2753	14.0049	14.3193	5.01165e-06	0.00270457	0.000905478	0.000925254	0.000664419	14.1998	0.170206
	TARA_AON_82_MAG_00350	NO3	NA	12.8988	13.5657	13.6201	0	19.7541	1.94109	0.47574	3.92046	13.3615	0.401655
	TARA_AON_82_MAG_00350	Phos	NA	14.2829	13.6304	13.1618	0	2.02459	0.307499	0.200037	0.378981	13.6917	0.563041
	TARA_AON_82_MAG_00350	Sal	NA	15.4295	15.4181	14.6289	33.067	40.304	36.2532	36.3181	1.59378	15.1588	0.45898
	TARA_AON_82_MAG_00350	Si	NA	12.3345	14.212	13.2122	0.0380752	17.3107	2.64285	1.92697	3.02906	13.2529	0.939415
	TARA_AON_82_MAG_00350	SI_NO3	NA	15.0953	13.7193	13.0524	0.00209237	1	0.154185	0.138123	0.155675	13.9556	1.04173
	TARA_AON_82_MAG_00350	T	NA	15.6838	15.4495	18.0053	13.3219	28.3679	22.2789	23.209	3.98466	16.3795	1.41281
	TARA_AON_82_MAG_00352	Fe	12.9558	13.0244	11.7465	12.9982	5.00895e-06	0.00270457	0.000847877	0.000834111	0.000628004	12.6812	0.623814
	TARA_AON_82_MAG_00352	NO3	15.677	13.2611	11.9285	13.2788	0	19.7541	2.20522	0.405131	4.14112	13.5363	1.56095
	TARA_AON_82_MAG_00352	Phos	14.0065	14.0946	12.2727	12.8271	0	2.02459	0.316788	0.183357	0.403676	13.3002	0.89619
	TARA_AON_82_MAG_00352	Sal	14.3423	15.4236	19.8071	17.3399	33.5393	39.9228	36.4298	36.2344	1.38907	16.7282	2.3978
	TARA_AON_82_MAG_00352	Si	12.7546	11.7041	14.2383	14.5377	0.0301078	17.3107	2.8359	2.20524	3.0352	13.3087	1.32365
	TARA_AON_82_MAG_00352	SI_NO3	12.9537	15.208	11.1186	12.1084	0.00785612	1	0.157633	0.123903	0.172397	12.8472	1.74342
	TARA_AON_82_MAG_00352	T	17.3101	17.2841	18.8883	16.91	10.8975	28.2503	21.6637	22.0612	3.83325	17.5981	0.87934
	TARA_AON_82_MAG_00353	Fe	15.3727	13.6041	11.671	13.3204	9.22409e-06	0.00322083	0.000911511	0.000709569	0.000728373	13.4921	1.51604
	TARA_AON_82_MAG_00353	NO3	12.0745	13.2576	11.5064	12.4499	0.0240466	24.0349	3.56184	1.61236	5.3776	12.3221	0.734411
	TARA_AON_82_MAG_00353	Phos	10.2651	14.1025	12.5102	13.8311	0	1.71381	0.391927	0.353522	0.344871	12.6772	1.75203
	TARA_AON_82_MAG_00353	Sal	14.8134	13.4013	11.2564	12.307	16.9129	38.7856	34.7069	34.918	3.29433	12.9445	1.52291
	TARA_AON_82_MAG_00353	Si	13.2248	12.9664	13.2104	13.0162	0	42.973	4.02828	2.36022	7.03117	13.1045	0.13235
	TARA_AON_82_MAG_00353	SI_NO3	10.5871	13.3007	11.0373	12.2519	0.0113045	0.969018	0.279074	0.222054	0.224011	11.7942	1.22598
	TARA_AON_82_MAG_00353	T	23.6624	19.3675	28.8083	22.8236	-1.37181	20.1159	11.4033	13.4076	6.69497	23.6654	3.9
	TARA_AON_82_MAG_00354	Fe	19.8088	16.8792	21.9552	17.8584	9.22409e-06	0.00138942	0.000422418	0.000286002	0.000406644	19.1254	2.24538
	TARA_AON_82_MAG_00354	NO3	9.90484	10.1802	9.69375	11.219	0	5.25177	1.11741	0.551203	1.58765	10.2494	0.67635
	TARA_AON_82_MAG_00354	Phos	12.8572	14.715	8.91605	12.0824	0.0163392	0.557431	0.251588	0.26389	0.157783	12.1427	2.41815
	TARA_AON_82_MAG_00354	Sal	11.5775	12.7699	10.7568	12.463	33.067	38.7856	35.5782	35.8342	1.6158	11.8918	0.910017
	TARA_AON_82_MAG_00354	Si	13.6474	10.7036	8.48335	11.1774	0.385608	4.72899	2.43569	2.22709	1.28766	11.0029	2.11829
	TARA_AON_82_MAG_00354	SI_NO3	9.59884	14.7697	9.83573	11.481	0.0113045	0.304134	0.103287	0.0515774	0.1023	11.4213	2.38403
	TARA_AON_82_MAG_00354	T	22.6054	19.9823	30.3591	23.7187	13.4076	19.6279	17.0521	17.2321	1.397	24.1664	4.41564
	TARA_AON_82_MAG_00355	Fe	NA	15.4835	21.8238	19.2954	5.03466e-06	0.00117361	0.000458287	0.000358885	0.000384846	18.8676	3.19171
	TARA_AON_82_MAG_00355	NO3	NA	10.0308	18.4239	17.5486	0	18.5177	3.05469	1.94338	3.8658	15.3344	4.61393
	TARA_AON_82_MAG_00355	Phos	NA	17.4587	10.9525	12.1758	0.0314642	2.02459	0.439734	0.407183	0.365289	13.529	3.45773
	TARA_AON_82_MAG_00355	Sal	NA	12.7234	13.1426	13.1291	33.2112	38.5793	35.4672	35.4703	0.921106	12.9984	0.238208
	TARA_AON_82_MAG_00355	Si	NA	12.9667	10.8915	12.1527	0.34301	14.8959	3.28263	2.60475	2.77958	12.0036	1.0456
	TARA_AON_82_MAG_00355	SI_NO3	NA	15.7648	11.0847	11.5617	0.0113045	0.64692	0.205131	0.164972	0.162827	12.8037	2.57545
	TARA_AON_82_MAG_00355	T	NA	15.5721	13.681	14.1366	10.3657	28.3679	21.7763	21.7906	4.87567	14.4633	0.986953
	TARA_AON_82_MAG_00356	Fe	13.652	13.8153	14.3845	NA	9.22409e-06	0.00146022	0.000624519	0.000648801	0.000414494	13.9506	0.384554
	TARA_AON_82_MAG_00356	NO3	12.4309	14.3688	13.3925	NA	0.0443774	24.0349	2.57035	0.799413	4.78012	13.3974	0.968949
	TARA_AON_82_MAG_00356	Phos	17.2051	15.9922	12.6946	NA	0.0314642	0.65036	0.245476	0.188784	0.177868	15.2973	2.33419
	TARA_AON_82_MAG_00356	Sal	12.1334	15.1803	17.644	NA	33.2977	38.7856	35.9923	36.1433	1.21524	14.9859	2.76043
	TARA_AON_82_MAG_00356	Si	14.542	11.1477	10.8211	NA	0.392653	7.25185	2.59509	2.23031	1.79223	12.1703	2.06046
	TARA_AON_82_MAG_00356	SI_NO3	10.9266	13.2212	11.5978	NA	0.0113045	0.969018	0.18391	0.114535	0.227635	11.9152	1.17976
	TARA_AON_82_MAG_00356	T	19.11	16.2745	19.4655	NA	11.1518	21.97	17.3283	17.3547	2.8431	18.2834	1.74874
	TARA_AOS_82_MAG_00032	Fe	12.6036	14.5548	14.5455	14.6969	5.01165e-06	0.00170933	0.000586536	0.000607936	0.000482111	14.1002	1.00012
	TARA_AOS_82_MAG_00032	NO3	13.4052	12.652	12.7984	12.7463	0	20.9806	2.81726	0.879683	4.66677	12.9005	0.341913
	TARA_AOS_82_MAG_00032	Phos	12.5247	14.1917	13.3671	13.35	0.018387	2.02459	0.399552	0.282886	0.39138	13.3584	0.680601
	TARA_AOS_82_MAG_00032	Sal	13.9608	14.15	13.3055	12.7605	28.8657	40.304	35.5882	35.4261	1.56296	13.5442	0.635555
	TARA_AOS_82_MAG_00032	Si	13.6645	11.3665	12.5769	13.0601	0.0301078	17.3107	3.3715	2.47075	3.45991	12.667	0.9745
	TARA_AOS_82_MAG_00032	SI_NO3	13.9011	13.9296	12.1035	13.0552	0.00785612	1	0.193804	0.143868	0.202356	13.2473	0.86376
	TARA_AOS_82_MAG_00032	T	19.9401	19.1555	21.3031	20.3311	10.8975	29.9352	23.4096	24.8564	4.21898	20.1824	0.8928
	TARA_AOS_82_MAG_00045	Fe	20.2041	14.0176	13.5852	9.20942	0.000202244	0.000930575	0.000403405	0.000266592	0.000266374	14.2541	4.52233
	TARA_AOS_82_MAG_00045	NO3	20.7813	19.1594	18.0429	21.4519	8.45103	30.7823	17.9774	17.3006	8.4278	19.8589	1.54657
	TARA_AOS_82_MAG_00045	Phos	8.29082	13.6762	16.1181	17.5768	0.77357	2.0937	1.32499	1.32516	0.488803	13.9155	4.08047
	TARA_AOS_82_MAG_00045	Sal	0.00118399	11.8302	13.8519	13.63	33.6014	34.4156	33.9677	33.9956	0.247598	9.82832	6.61368
	TARA_AOS_82_MAG_00045	Si	13.2031	10.5488	12.1357	8.88448	1.54436	84.5307	27.1743	4.03765	34.7941	11.193	1.8862
	TARA_AOS_82_MAG_00045	SI_NO3	14.0644	10.1701	12.4253	11.0275	0.117095	0.860284	0.474141	0.432753	0.280194	11.9218	1.70417
	TARA_AOS_82_MAG_00045	T	23.4551	20.5977	13.8409	18.2198	-1.22021	10.5915	4.66855	6.00099	4.66031	19.0284	4.06703
	TARA_AOS_82_MAG_00050	Fe	9.55384	18.9496	18.654	15.6247	9.22409e-06	0.00152894	0.000582528	0.000463717	0.000448701	15.6955	4.36145
	TARA_AOS_82_MAG_00050	NO3	17.3181	11.4714	11.9526	12.5624	0.0200829	12.0518	2.58207	1.62005	2.86901	13.3261	2.69851
	TARA_AOS_82_MAG_00050	Phos	12.7506	13.4522	11.3783	12.234	0	1.04791	0.372492	0.364006	0.256134	12.4538	0.873655
	TARA_AOS_82_MAG_00050	Sal	19.087	14.0737	11.5778	13.4123	33.0449	36.5965	34.9439	35.2833	1.28065	14.5377	3.21137
	TARA_AOS_82_MAG_00050	Si	7.22271	6.40811	10.3137	10.5456	0.0667451	7.25185	2.77149	2.25633	1.79948	8.62252	2.11512
	TARA_AOS_82_MAG_00050	SI_NO3	14.1992	14.3359	9.59178	9.30032	0.0113045	0.698646	0.23288	0.143868	0.20109	11.8568	2.7868
	TARA_AOS_82_MAG_00050	T	19.8686	21.3091	26.5318	26.3207	1.83622	21.4807	14.6886	16.5537	4.92255	23.5076	3.42225
	TARA_AOS_82_MAG_00129	Fe	15.5496	15.7807	19.7202	18.3364	9.22409e-06	0.002126	0.000509294	0.000463717	0.000422004	17.3467	2.02447
	TARA_AOS_82_MAG_00129	NO3	14.979	14.1689	12.4647	13.3806	0.0200829	12.0518	2.5179	1.83078	2.7909	13.7483	1.07618
	TARA_AOS_82_MAG_00129	Phos	13.4097	14.1333	9.56421	11.1881	0.0950994	1.04791	0.445963	0.407249	0.238094	12.0738	2.09036
	TARA_AOS_82_MAG_00129	Sal	11.77	13.9609	11.2579	11.1529	27.8328	36.4304	34.5714	35.2024	1.69878	12.0354	1.31165
	TARA_AOS_82_MAG_00129	Si	11.2595	10.0076	11.5243	11.3889	1.04086	7.25185	3.45333	3.04728	1.78361	11.0451	0.700035
	TARA_AOS_82_MAG_00129	SI_NO3	13.413	13.335	9.43153	11.09	0.0113045	0.593655	0.199668	0.139732	0.176296	11.8174	1.92097
	TARA_AOS_82_MAG_00129	T	19.6193	18.6136	26.0372	23.463	3.9083	21.97	15.2532	16.5976	4.57638	21.9333	3.44274
	TARA_AOS_82_MAG_00135	Fe	17.1871	11.9304	11.4486	11.2688	0.000202244	0.00209165	0.000769912	0.000548891	0.000641086	12.9587	2.83273
	TARA_AOS_82_MAG_00135	NO3	14.9786	20.2052	13.7514	12.1122	0.282853	17.3006	6.73632	6.24117	5.31361	15.2619	3.49854
	TARA_AOS_82_MAG_00135	Phos	15.8202	13.3209	12.7628	11.9289	0	1.32516	0.638951	0.647004	0.383528	13.4582	1.67533
	TARA_AOS_82_MAG_00135	Sal	13.6913	11.2627	13.8282	14.336	27.968	35.4519	33.4061	34.0025	2.14583	13.2795	1.37285
	TARA_AOS_82_MAG_00135	Si	12.6519	17.1644	13.8272	15.1392	1.44143	4.70049	2.84905	2.38688	1.17976	14.6957	1.93413
	TARA_AOS_82_MAG_00135	SI_NO3	10.9148	11.8612	16.5496	16.7894	0.143868	0.908287	0.546217	0.510517	0.235937	14.0288	3.07521
	TARA_AOS_82_MAG_00135	T	14.7562	14.2551	17.8322	18.4255	-0.6748	11.5264	6.29584	6.10707	4.41367	16.3173	2.11576
	TARA_AOS_82_MAG_00137	Fe	10.371	13.1556	11.8167	12.424	9.22409e-06	0.002126	0.000720561	0.000664507	0.000528772	11.9418	1.18163
	TARA_AOS_82_MAG_00137	NO3	14.2361	12.2049	9.93442	10.8794	0.0240466	17.3006	3.43126	2.29202	3.83206	11.8137	1.86422
	TARA_AOS_82_MAG_00137	Phos	13.7378	14.6165	9.89154	10.991	0	1.32516	0.444372	0.399392	0.305916	12.3092	2.23214
	TARA_AOS_82_MAG_00137	Sal	18.5091	14.6352	13.9454	13.3249	27.8328	37.7583	34.6964	34.9187	1.99215	15.1037	2.33253
	TARA_AOS_82_MAG_00137	Si	5.03828	11.1582	12.0013	12.2971	0.392653	7.25185	2.91192	2.30334	1.78462	10.1237	3.42446
	TARA_AOS_82_MAG_00137	SI_NO3	13.5774	13.785	9.7553	11.2581	0.0113045	0.908287	0.309283	0.286565	0.236899	12.094	1.93462
	TARA_AOS_82_MAG_00137	T	24.5302	20.4446	32.6553	28.8256	0.67649	21.1609	12.1286	13.8542	5.90161	26.6139	5.28495
	TARA_AOS_82_MAG_00141	Fe	13.5085	8.14132	12.6629	7.98704	0.000139198	0.000769297	0.000406534	0.000358885	0.000208393	10.5749	2.92035
	TARA_AOS_82_MAG_00141	NO3	16.862	7.31242	13.0566	16.956	1.95256	24.0349	8.20045	5.74181	6.34894	13.5467	4.53582
	TARA_AOS_82_MAG_00141	Phos	16.7	17.4764	12.659	14.9325	0.273794	1.32516	0.566546	0.443552	0.296945	15.442	2.13899
	TARA_AOS_82_MAG_00141	Sal	15.3805	16.4164	9.9515	7.25796	33.7607	35.4519	34.5474	34.3297	0.621213	12.2516	4.37274
	TARA_AOS_82_MAG_00141	Si	11.2142	6.50324	13.721	9.23633	1.44143	6.48817	3.02216	2.25633	1.58523	10.1687	3.05595
	TARA_AOS_82_MAG_00141	SI_NO3	11.4198	23.558	27.2095	28.7428	0.303672	0.969018	0.568056	0.534718	0.203988	22.7325	7.84911
	TARA_AOS_82_MAG_00141	T	14.915	20.5922	10.7396	14.8873	6.00099	17.3143	11.7963	11.3391	3.57268	15.2835	4.04648
	TARA_AOS_82_MAG_00142	Fe	12.6025	15.9449	14.8874	13.7714	5.01165e-06	0.00170933	0.000706126	0.00079346	0.000456434	14.3015	1.43896
	TARA_AOS_82_MAG_00142	NO3	16.3774	15.0231	15.6029	15.2389	0	20.9806	2.3646	0.723956	4.25115	15.5606	0.594804
	TARA_AOS_82_MAG_00142	Phos	12.7021	13.7051	12.3644	11.5445	0	2.02459	0.365231	0.25943	0.37496	12.579	0.89432
	TARA_AOS_82_MAG_00142	Sal	14.3262	14.561	14.531	14.7059	28.8657	39.9228	35.6221	35.4793	1.46205	14.531	0.15646
	TARA_AOS_82_MAG_00142	Si	13.5359	10.3423	12.301	12.9207	0.0530165	17.3107	3.2034	2.46605	3.08931	12.275	1.38358
	TARA_AOS_82_MAG_00142	SI_NO3	11.6939	13.0385	11.7021	10.9338	0.00631084	1	0.174168	0.138616	0.175365	11.8421	0.875183
	TARA_AOS_82_MAG_00142	T	18.762	17.3852	18.6112	20.8847	10.8975	29.9352	21.7787	21.7179	4.49842	18.9108	1.45322
	TARA_AOS_82_MAG_00154	Fe	14.2571	13.9571	18.8771	17.7265	5.03466e-06	0.00146022	0.0005343	0.000571509	0.000400478	16.2044	2.46996
	TARA_AOS_82_MAG_00154	NO3	15.0307	15.2757	14.956	14.6395	0	24.0349	3.67899	1.79034	5.19179	14.9755	0.262337
	TARA_AOS_82_MAG_00154	Phos	14.2919	15.8462	13.0101	12.9043	0.0314642	2.02459	0.468128	0.367002	0.410215	14.0131	1.3752
	TARA_AOS_82_MAG_00154	Sal	12.6356	13.2489	11.351	11.8267	33.067	39.9228	35.3831	35.3604	1.15426	12.2656	0.843166
	TARA_AOS_82_MAG_00154	Si	12.8314	14.1514	10.7026	11.5729	0.0301078	17.3107	3.45313	2.36022	3.36596	12.3146	1.5044
	TARA_AOS_82_MAG_00154	SI_NO3	12.435	12.0222	11.4987	11.7622	0.00785612	1	0.219754	0.152934	0.209498	11.9295	0.399042
	TARA_AOS_82_MAG_00154	T	18.5182	15.4985	19.6045	19.5679	6.21315	28.3679	20.6232	20.7935	5.06784	18.2973	1.93264
	TARA_AOS_82_MAG_00162	Fe	0.0119214	15.5031	9.37259	11.3059	0.000139198	0.00113042	0.000453449	0.000352553	0.000334587	9.04838	6.54529
	TARA_AOS_82_MAG_00162	NO3	24.0685	12.2343	8.45101	11.9393	3.15813	17.3006	7.20761	6.23262	4.78478	14.1733	6.81688
	TARA_AOS_82_MAG_00162	Phos	21.839	12.5521	9.97101	12.5192	0.395159	1.32516	0.701293	0.642106	0.289632	14.2203	5.22105
	TARA_AOS_82_MAG_00162	Sal	0.000910381	12.1334	9.49002	11.7787	32.5006	35.4519	34.1398	34.0326	0.829798	8.35076	5.6885
	TARA_AOS_82_MAG_00162	Si	29.7356	13.0002	24.4833	16.5617	0.811052	2.54024	1.9375	2.13832	0.54599	20.9452	7.57468
	TARA_AOS_82_MAG_00162	SI_NO3	0.837629	17.621	28.4969	19.1283	0.348501	0.860284	0.565391	0.547097	0.170127	16.5209	11.5094
	TARA_AOS_82_MAG_00162	T	23.5064	16.956	9.73524	16.7669	2.87271	13.4427	8.95109	10.0745	3.77473	16.7411	5.62431
	TARA_AOS_82_MAG_00165	Fe	12.8557	13.3332	13.9693	13.378	5.00895e-06	0.00270457	0.000877355	0.000893788	0.000655299	13.384	0.456192
	TARA_AOS_82_MAG_00165	NO3	13.4229	12.1195	12.8761	13.1945	0	19.7541	1.88436	0.416178	3.8092	12.9032	0.568557
	TARA_AOS_82_MAG_00165	Phos	14.5359	15.0184	13.847	13.3548	0	2.02459	0.296975	0.196512	0.367614	14.189	0.735102
	TARA_AOS_82_MAG_00165	Sal	15.3192	14.4413	16.2302	15.2243	28.8657	40.304	36.1475	36.2987	1.73533	15.3038	0.732279
	TARA_AOS_82_MAG_00165	Si	12.0713	13.6981	13.6113	12.978	0.0380752	17.3107	2.66345	1.94336	2.96008	13.0897	0.750928
	TARA_AOS_82_MAG_00165	SI_NO3	13.4038	14.8476	13.5611	12.8488	0.00209237	1	0.151699	0.13763	0.152349	13.6653	0.845311
	TARA_AOS_82_MAG_00165	T	18.3912	16.5419	15.905	19.0216	13.3219	29.9908	22.3329	23.0023	4.0228	17.4649	1.47949
	TARA_AOS_82_MAG_00168	Fe	12.9654	14.2881	11.0675	13.176	5.00895e-06	0.00270457	0.000901047	0.000828738	0.000614663	12.8743	1.33702
	TARA_AOS_82_MAG_00168	NO3	14.2787	12.5733	10.4414	12.2974	0	18.5177	1.7556	0.468185	3.51035	12.3977	1.57123
	TARA_AOS_82_MAG_00168	Phos	13.4961	12.8553	11.6346	12.4622	0	2.02459	0.271048	0.17474	0.349593	12.612	0.778567
	TARA_AOS_82_MAG_00168	Sal	12.7959	13.7562	19.7567	16.7344	33.0854	39.9228	36.5515	36.2525	1.4825	15.7608	3.14771
	TARA_AOS_82_MAG_00168	Si	12.1858	12.5417	14.5889	14.5843	0.0301078	14.8959	2.42683	1.83127	2.29535	13.4752	1.29157
	TARA_AOS_82_MAG_00168	SI_NO3	16.4336	16.7452	12.392	13.5469	0.0116394	0.548621	0.128814	0.102267	0.115378	14.7794	2.14628
	TARA_AOS_82_MAG_00168	T	17.8444	17.2402	20.1189	17.1988	10.3657	27.5446	19.8276	19.7595	3.8662	18.1006	1.3775
	TARA_AOS_82_MAG_00169	Fe	13.0342	15.0157	12.694	13.4149	5.00895e-06	0.00270457	0.000838987	0.000834111	0.00063188	13.5397	1.02711
	TARA_AOS_82_MAG_00169	NO3	15.7337	13.3419	11.7168	13.2722	0	19.7541	2.21772	0.46736	4.13648	13.5161	1.65779
	TARA_AOS_82_MAG_00169	Phos	13.9043	12.6897	11.894	12.7236	0	2.02459	0.322923	0.196843	0.404009	12.8029	0.828339
	TARA_AOS_82_MAG_00169	Sal	13.3697	16.1863	19.2381	16.6742	33.5393	39.9228	36.4039	36.2134	1.3954	16.3671	2.40516
	TARA_AOS_82_MAG_00169	Si	12.5097	12.6321	13.0742	13.7493	0.0301078	17.3107	2.80001	2.01731	3.05179	12.9913	0.560497
	TARA_AOS_82_MAG_00169	SI_NO3	13.7054	12.6987	11.9936	12.7144	0.00785612	1	0.157087	0.123903	0.172641	12.778	0.703716
	TARA_AOS_82_MAG_00169	T	17.743	17.4357	19.3892	17.4514	10.8975	28.2503	21.7045	22.0612	3.83204	18.0048	0.933662
	TARA_AOS_82_MAG_00174	Fe	13.7889	13.8411	12.0539	13.0279	9.22409e-06	0.00322083	0.000991523	0.000811717	0.000773074	13.1779	0.836466
	TARA_AOS_82_MAG_00174	NO3	15.4364	11.6203	10.0876	10.7524	0.0240466	24.0349	4.11598	1.78246	5.87743	11.9742	2.39195
	TARA_AOS_82_MAG_00174	Phos	14.0396	12.4223	11.3718	12.7626	0	2.02459	0.496644	0.399392	0.461904	12.6491	1.09988
	TARA_AOS_82_MAG_00174	Sal	16.8408	12.336	12.3765	11.6464	16.9129	38.7856	33.9614	34.5478	3.69561	13.2999	2.38425
	TARA_AOS_82_MAG_00174	Si	2.77187	13.7751	11.4629	11.8696	0	42.973	4.80128	2.55909	7.17711	9.96989	4.90338
	TARA_AOS_82_MAG_00174	SI_NO3	12.3928	14.2413	11.4553	11.079	0.00857989	0.969018	0.302806	0.290175	0.229695	12.2921	1.41201
	TARA_AOS_82_MAG_00174	T	24.7296	21.7639	31.192	28.8619	-1.37181	20.1159	10.2055	11.3391	7.08341	26.6369	4.2065
	TARA_AOS_82_MAG_00175	Fe	NA	14.2711	13.3157	13.7326	5.01165e-06	0.00270457	0.000948863	0.00105477	0.000687636	13.7731	0.478978
	TARA_AOS_82_MAG_00175	NO3	NA	13.3588	11.5527	13.1233	0	19.7541	1.85194	0.255865	3.87422	12.6783	0.981874
	TARA_AOS_82_MAG_00175	Phos	NA	13.4148	12.1398	13.0215	0.00744274	2.02459	0.289707	0.184718	0.375798	12.8587	0.652906
	TARA_AOS_82_MAG_00175	Sal	NA	15.5228	17.372	15.1888	33.5393	40.304	36.3621	36.2327	1.61199	16.0279	1.17597
	TARA_AOS_82_MAG_00175	Si	NA	12.8439	11.3809	12.9106	0.0380752	17.3107	2.87024	2.34311	3.13196	12.3785	0.864578
	TARA_AOS_82_MAG_00175	SI_NO3	NA	13.6643	12.1571	13.4465	0.00209237	1	0.149129	0.122413	0.165355	13.0893	0.8146
	TARA_AOS_82_MAG_00175	T	NA	16.9243	22.0818	18.5767	13.3219	29.9908	23.3917	24.1861	3.8352	19.1943	2.63365
	TARA_AOS_82_MAG_00178	Fe	NA	13.5549	13.1511	13.957	5.00895e-06	0.00270457	0.000773726	0.000651299	0.000674072	13.5543	0.402941
	TARA_AOS_82_MAG_00178	NO3	NA	13.54	14.2602	13.826	0	18.3832	1.36931	0.230036	3.05638	13.8754	0.362635
	TARA_AOS_82_MAG_00178	Phos	NA	16.1632	15.3525	14.8706	0	2.02459	0.239672	0.181055	0.272393	15.4621	0.653222
	TARA_AOS_82_MAG_00178	Sal	NA	13.5416	13.2859	13.7571	33.067	39.9228	36.0051	35.745	1.63699	13.5282	0.235906
	TARA_AOS_82_MAG_00178	Si	NA	14.467	14.3587	14.4904	0.0530165	14.8959	2.53852	2.35942	1.91776	14.4387	0.0702857
	TARA_AOS_82_MAG_00178	SI_NO3	NA	13.9848	14.9274	14.5118	0.00209237	0.698646	0.121608	0.0616537	0.148762	14.4747	0.472382
	TARA_AOS_82_MAG_00178	T	NA	14.7485	14.6642	14.5871	10.3657	29.9908	22.5061	23.4996	4.93358	14.6666	0.0807122
	TARA_AOS_82_MAG_00180	Fe	13.8021	13.1813	11.4906	12.8773	9.22409e-06	0.00322083	0.000949544	0.000784763	0.000730335	12.8378	0.977124
	TARA_AOS_82_MAG_00180	NO3	13.627	12.8078	10.8308	11.9381	0.0240466	24.0349	3.71442	1.46668	5.65388	12.3009	1.19836
	TARA_AOS_82_MAG_00180	Phos	10.8975	14.0163	12.4958	13.6334	0	2.02459	0.424621	0.362957	0.403945	12.7607	1.39996
	TARA_AOS_82_MAG_00180	Sal	12.2629	13.3665	11.5622	12.0516	16.9129	38.7856	34.4908	34.8073	3.38506	12.3108	0.76253
	TARA_AOS_82_MAG_00180	Si	13.6803	13.6218	12.6836	12.764	0	42.973	4.23459	2.43525	7.00276	13.1874	0.536913
	TARA_AOS_82_MAG_00180	SI_NO3	11.2253	13.2582	11.6581	11.9113	0.0113045	0.969018	0.28115	0.253899	0.22186	12.0132	0.876993
	TARA_AOS_82_MAG_00180	T	24.5049	19.7481	29.2789	24.8243	-1.37181	20.1159	11.1846	13.3647	6.81807	24.589	3.89412
	TARA_AOS_82_MAG_00182	Fe	20.7402	22.3993	10.9876	15.7134	0.000139198	0.000930575	0.000472404	0.000438515	0.000257716	17.4601	5.16717
	TARA_AOS_82_MAG_00182	NO3	13.3117	5.1976	16.5823	16.2758	3.25877	30.7823	17.9315	23.0681	9.07987	12.8418	5.30529
	TARA_AOS_82_MAG_00182	Phos	16.9428	19.5018	14.258	16.7511	0.526745	2.0937	1.33696	1.5115	0.509136	16.8634	2.14228
	TARA_AOS_82_MAG_00182	Sal	10.9588	10.3317	9.12063	8.96204	33.6014	34.6416	34.0642	34.0343	0.299826	9.8433	0.962956
	TARA_AOS_82_MAG_00182	Si	7.76201	10.2049	18.7304	6.98568	1.54436	84.5307	38.429	29.6423	37.1951	10.9207	5.38407
	TARA_AOS_82_MAG_00182	SI_NO3	9.0676	11.7398	18.3892	9.78849	0.117095	0.860284	0.41634	0.418498	0.23996	12.2463	4.24799
	TARA_AOS_82_MAG_00182	T	21.2169	20.6248	11.9319	25.5235	-1.22021	13.4427	4.31034	1.78521	5.6518	19.8243	5.69653
	TARA_AOS_82_MAG_00183	Fe	15.2154	21.3058	11.2405	14.0124	0.000139198	0.000930575	0.000493611	0.000493342	0.000260009	15.4435	4.2478
	TARA_AOS_82_MAG_00183	NO3	19.1321	10.4877	18.9823	18.3154	3.25877	30.7823	17.087	20.1843	9.27838	16.7294	4.17622
	TARA_AOS_82_MAG_00183	Phos	16.856	15.1045	13.9971	14.104	0.483479	2.0937	1.276	1.41833	0.539732	15.0154	1.32458
	TARA_AOS_82_MAG_00183	Sal	11.8669	0.553312	10.3124	8.94218	33.6014	35.2039	34.1456	34.0445	0.419232	7.9187	5.05353
	TARA_AOS_82_MAG_00183	Si	10.2924	16.4474	14.4662	8.28582	1.54436	84.5307	36.0148	17.1362	36.8599	12.373	3.74238
	TARA_AOS_82_MAG_00183	SI_NO3	7.28008	13.4272	14.9021	10.7885	0.117095	0.860284	0.421409	0.425625	0.231325	11.5995	3.34479
	TARA_AOS_82_MAG_00183	T	19.3571	22.6741	16.0994	25.5517	-1.22021	13.4427	4.57856	3.8931	5.52204	20.9206	4.09108
	TARA_AOS_82_MAG_00184	Fe	7.80104	15.4726	9.92447	10.4354	0.000139198	0.000769297	0.000417491	0.000363886	0.000214908	10.9084	3.24956
	TARA_AOS_82_MAG_00184	NO3	20.5989	20.9696	18.5099	18.4971	3.25877	24.0349	8.76844	6.10757	6.331	19.6438	1.32546
	TARA_AOS_82_MAG_00184	Phos	16.2689	18.5869	14.4718	13.0176	0.273794	1.32516	0.583501	0.483479	0.305285	15.5863	2.40207
	TARA_AOS_82_MAG_00184	Sal	16.2009	1.12887	8.13225	10.139	33.9956	35.4519	34.6189	34.4541	0.597483	8.90026	6.21337
	TARA_AOS_82_MAG_00184	Si	12.2086	3.99536	14.6465	12.446	1.44143	6.48817	3.05184	2.23352	1.65911	10.8241	4.68295
	TARA_AOS_82_MAG_00184	SI_NO3	13.4095	21.7961	24.1296	20.5853	0.304134	0.969018	0.592091	0.539932	0.195312	19.9801	4.62079
	TARA_AOS_82_MAG_00184	T	13.5123	18.0506	10.1854	14.8795	6.00099	17.3143	11.3462	11.1518	3.3713	14.157	3.25941
	TARA_AOS_82_MAG_00185	Fe	13.1308	13.4541	13.6553	14.277	5.00895e-06	0.00270457	0.000811737	0.00078227	0.000647804	13.6293	0.482811
	TARA_AOS_82_MAG_00185	NO3	14.5163	15.0794	14.4802	14.1781	0	13.3313	0.968748	0.21657	1.91598	14.5635	0.37588
	TARA_AOS_82_MAG_00185	Phos	14.4729	15.5108	14.391	14.6636	0	1.46491	0.210407	0.168676	0.217803	14.7596	0.513687
	TARA_AOS_82_MAG_00185	Sal	12.9637	13.3619	14.3892	14.0176	33.067	40.304	36.4302	36.2888	1.622	13.6831	0.640643
	TARA_AOS_82_MAG_00185	Si	14.3275	12.6118	14.4441	13.8216	0.0533298	9.32996	1.96861	1.57096	1.56823	13.8012	0.837706
	TARA_AOS_82_MAG_00185	SI_NO3	13.5684	13.8564	13.8888	13.5976	0.00209237	0.67797	0.127958	0.103981	0.131415	13.7278	0.168139
	TARA_AOS_82_MAG_00185	T	17.0205	16.1256	14.7515	15.4446	12.602	26.7562	20.8479	21.2606	3.82501	15.8355	0.968872
	TARA_AOS_82_MAG_00186	Fe	16.0657	17.4682	22.1729	18.5272	9.22409e-06	0.00170933	0.000834832	0.000864439	0.000336837	18.5585	2.61203
	TARA_AOS_82_MAG_00186	NO3	13.4709	10.9598	10.7764	12.1227	0	20.9806	2.99705	0.748321	5.33637	11.8325	1.24442
	TARA_AOS_82_MAG_00186	Phos	14.5671	14.3368	12.3683	12.7854	0.018387	2.02459	0.408044	0.209427	0.471324	13.5144	1.0999
	TARA_AOS_82_MAG_00186	Sal	11.9202	14.5784	14.7562	14.2376	28.8657	40.304	35.9404	35.7108	1.6789	13.8731	1.31963
	TARA_AOS_82_MAG_00186	Si	14.9217	12.4829	11.4824	14.1139	0.0667451	17.3107	3.75291	2.55161	3.8315	13.2502	1.55494
	TARA_AOS_82_MAG_00186	SI_NO3	11.7707	13.3352	11.0165	12.4226	0.00785612	1	0.196302	0.139732	0.206338	12.1363	0.984353
	TARA_AOS_82_MAG_00186	T	17.2837	16.8387	17.4272	15.7906	10.3657	29.9352	20.4284	19.7595	4.41657	16.8351	0.739991
	TARA_AOS_82_MAG_00188	Fe	13.1783	14.094	12.4762	13.3199	5.00895e-06	0.00270457	0.000841539	0.000823365	0.000634593	13.2671	0.663338
	TARA_AOS_82_MAG_00188	NO3	15.7226	12.8337	11.9824	13.5226	0	19.7541	2.28681	0.491518	4.16767	13.5153	1.60067
	TARA_AOS_82_MAG_00188	Phos	13.9398	14.2756	12.5849	12.9871	0	2.02459	0.332988	0.201942	0.405849	13.4469	0.792474
	TARA_AOS_82_MAG_00188	Sal	13.2255	16.4028	18.1697	16.4759	33.5393	39.9228	36.3309	36.2081	1.37136	16.0685	2.06358
	TARA_AOS_82_MAG_00188	Si	12.6723	10.4318	13.9819	13.7485	0.0301078	17.3107	2.85525	2.2417	3.06957	12.7086	1.62148
	TARA_AOS_82_MAG_00188	SI_NO3	14.0799	14.7975	12.1096	13.1732	0.00785612	1	0.158134	0.126639	0.172114	13.54	1.16237
	TARA_AOS_82_MAG_00188	T	17.1816	17.1645	18.6953	16.7728	10.8975	28.2503	21.9203	22.5015	3.90811	17.4536	0.849109
	TARA_ARC_108_MAG_00063	Fe	10.9846	14.9955	9.71338	11.4905	0.000202244	0.002126	0.00102603	0.00113042	0.000649245	11.796	2.26021
	TARA_ARC_108_MAG_00063	NO3	16.3443	9.61006	10.5528	11.5178	0.190065	17.3006	4.96032	3.315	4.95662	12.0062	2.99506
	TARA_ARC_108_MAG_00063	Phos	5.98566	10.7412	10.1749	11.6091	0	1.32516	0.580179	0.564204	0.337677	9.62771	2.49864
	TARA_ARC_108_MAG_00063	Sal	13.0799	14.5671	11.5744	13.3712	27.5393	35.2039	32.7475	33.8171	2.67192	13.1481	1.2308
	TARA_ARC_108_MAG_00063	Si	17.5313	18.1388	11.9503	12.9314	0.811052	7.16868	3.53088	4.03765	1.82275	15.1379	3.14976
	TARA_ARC_108_MAG_00063	SI_NO3	14.686	14.1375	12.2228	13.8142	0.108447	0.908287	0.461879	0.452909	0.244305	13.7151	1.05795
	TARA_ARC_108_MAG_00063	T	21.3882	17.8099	33.8114	25.2659	-1.38681	10.5915	4.60272	3.9083	3.51884	24.5688	6.87291
	TARA_ARC_108_MAG_00100	Fe	8.49241	7.95565	9.1903	9.0617	0.000393368	0.00322083	0.00145329	0.00136047	0.000689278	8.67501	0.567416
	TARA_ARC_108_MAG_00100	NO3	10.6002	15.6951	8.95361	11.3316	0.046328	30.7823	4.71098	1.55243	8.3067	11.6451	2.87733
	TARA_ARC_108_MAG_00100	Phos	12.8275	13.9563	9.40816	9.66261	0	2.0937	0.64648	0.500937	0.513867	11.4636	2.27611
	TARA_ARC_108_MAG_00100	Sal	20.3803	16.2953	8.8376	9.33651	16.9129	34.9195	31.2306	32.6458	4.27556	13.7124	5.59896
	TARA_ARC_108_MAG_00100	Si	8.11126	8.89828	8.98817	8.99142	0	84.5307	14.1221	4.34913	24.7917	8.74728	0.426205
	TARA_ARC_108_MAG_00100	SI_NO3	8.68694	12.0722	8.23289	9.41519	0.00857989	0.908287	0.337144	0.343283	0.188324	9.60181	1.71743
	TARA_ARC_108_MAG_00100	T	30.9014	25.1271	46.3893	42.201	-1.38681	5.3895	0.884105	0.6142	1.76125	36.1547	9.84055
	TARA_ARC_108_MAG_00116	Fe	11.5178	12.9967	9.43702	10.0491	0.000651983	0.0030569	0.00149135	0.00128079	0.000603585	11.0001	1.59187
	TARA_ARC_108_MAG_00116	NO3	13.6853	6.89254	12.8163	10.6043	0.18056	6.75883	1.41813	0.552084	1.86663	10.9996	3.02972
	TARA_ARC_108_MAG_00116	Phos	17.1483	13.2209	9.3675	9.33582	0.0685149	1.25492	0.50505	0.469149	0.300327	12.2681	3.72987
	TARA_ARC_108_MAG_00116	Sal	10.4827	12.0002	14.0448	10.9467	20.7955	34.9195	31.3259	31.9993	3.60347	11.8686	1.58367
	TARA_ARC_108_MAG_00116	Si	13.5931	9.54368	12.4725	14.0261	0	14.6552	3.65632	2.8202	3.68119	12.4089	2.01918
	TARA_ARC_108_MAG_00116	SI_NO3	9.33568	13.0441	9.15946	10.0689	0.00857989	0.908287	0.331445	0.338066	0.194589	10.4021	1.80487
	TARA_ARC_108_MAG_00116	T	24.2372	32.3018	32.7024	34.9691	-1.38681	5.58309	1.03651	0.66489	1.90469	31.0526	4.69296
	TARA_ARC_108_MAG_00147	Fe	16.7472	12.5666	11.8358	12.3232	0.000266592	0.00209165	0.00109851	0.00124851	0.000511115	13.3682	2.27307
	TARA_ARC_108_MAG_00147	NO3	16.2921	15.2824	12.1292	10.9868	0.046328	24.2668	5.6488	3.54186	6.42941	13.6726	2.51985
	TARA_ARC_108_MAG_00147	Phos	15.351	14.19	12.0744	10.1307	0	1.73565	0.662902	0.575031	0.440186	12.9365	2.31065
	TARA_ARC_108_MAG_00147	Sal	19.2614	12.9253	14.47	14.3525	27.5393	35.4519	32.5066	33.2802	2.40484	15.2523	2.76342
	TARA_ARC_108_MAG_00147	Si	12.6362	12.522	11.3531	11.69	0.811052	79.9439	8.93184	4.0933	18.2274	12.0503	0.627613
	TARA_ARC_108_MAG_00147	SI_NO3	3.62121	12.5924	15.7429	15.2593	0.143868	0.908287	0.413856	0.391652	0.186031	11.8039	5.62832
	TARA_ARC_108_MAG_00147	T	16.0908	19.9213	22.3946	25.2575	-1.38681	11.5264	2.77198	1.69756	3.88676	20.916	3.88618
	TARA_ARC_108_MAG_00188	Fe	18.8769	15.3968	12.7941	12.8805	0.00048892	0.00322083	0.00160289	0.00143378	0.000735711	14.9871	2.86036
	TARA_ARC_108_MAG_00188	NO3	9.82555	16.4482	8.4008	10.9008	0.046328	7.28222	2.34248	1.88369	2.14369	11.3938	3.5217
	TARA_ARC_108_MAG_00188	Phos	15.3801	12.4919	16.2084	11.9843	0	1.25492	0.617428	0.593055	0.313308	14.0162	2.09109
	TARA_ARC_108_MAG_00188	Sal	11.5107	11.1234	17.7825	12.8916	16.9129	35.1988	29.883	31.4073	5.289	13.3271	3.06571
	TARA_ARC_108_MAG_00188	Si	11.2258	9.47642	8.05789	10.3803	0.811052	42.973	8.34069	4.5246	10.9909	9.78511	1.35505
	TARA_ARC_108_MAG_00188	SI_NO3	20.5266	13.6221	12.213	16.3895	0.00857989	0.908287	0.416707	0.386254	0.195386	15.6878	3.66279
	TARA_ARC_108_MAG_00188	T	12.6542	21.4412	24.5432	24.573	-1.38681	8.59281	1.40992	0.79615	2.51204	20.8029	5.62766
	TARA_ARC_108_MAG_00209	Fe	9.48457	13.0236	10.3631	NA	0.000374426	0.002126	0.00103609	0.00092192	0.00051933	10.9571	1.84276
	TARA_ARC_108_MAG_00209	NO3	13.5456	15.7507	10.4821	NA	0.190065	12.0518	3.14037	2.6047	3.09281	13.2595	2.64594
	TARA_ARC_108_MAG_00209	Phos	16.1849	15.8389	13.6107	NA	0	1.04791	0.444774	0.472086	0.273107	15.2115	1.39709
	TARA_ARC_108_MAG_00209	Sal	15.3405	11.7945	10.3467	NA	27.8328	37.7583	33.8481	34.3377	2.48971	12.4939	2.56929
	TARA_ARC_108_MAG_00209	Si	12.6368	11.8643	12.0075	NA	0.811052	6.4155	3.31159	4.06792	1.56634	12.1695	0.410977
	TARA_ARC_108_MAG_00209	SI_NO3	12.6867	13.3859	10.6205	NA	0.0515774	0.908287	0.329689	0.301049	0.208787	12.231	1.43792
	TARA_ARC_108_MAG_00209	T	20.1209	18.3421	32.5694	NA	-1.38681	18.8619	6.48336	4.74569	6.1002	23.6775	7.75183
	TARA_ARC_108_MAG_00220	Fe	17.6831	11.7584	9.05977	9.77105	0.000202244	0.00322083	0.00123264	0.00117034	0.000747735	12.0681	3.91369
	TARA_ARC_108_MAG_00220	NO3	17.619	14.7434	11.6546	10.2769	0.046328	17.3006	4.09849	3.34668	4.03705	13.5735	3.28047
	TARA_ARC_108_MAG_00220	Phos	15.9245	13.2395	12.018	12.5466	0	1.32516	0.597078	0.564204	0.313724	13.4321	1.73521
	TARA_ARC_108_MAG_00220	Sal	8.02262	10.7063	11.3799	11.0879	16.9129	35.4519	31.9049	33.6014	4.32978	10.2992	1.54256
	TARA_ARC_108_MAG_00220	Si	6.05286	12.3432	13.0113	10.1618	0	42.973	5.85517	4.21622	8.03817	10.3923	3.13841
	TARA_ARC_108_MAG_00220	SI_NO3	12.8123	15.9848	10.7436	13.9944	0.00857989	0.908287	0.410396	0.38213	0.202875	13.3838	2.19355
	TARA_ARC_108_MAG_00220	T	21.8856	21.2246	32.1329	32.1613	-1.38681	16.2319	4.41036	2.63811	4.98542	26.8511	6.12125
	TARA_ARC_108_MAG_00223	Fe	17.3098	13.8515	13.4353	13.704	0.000891451	0.00322083	0.00178372	0.0017449	0.000602928	14.5752	1.8312
	TARA_ARC_108_MAG_00223	NO3	22.4611	10.3393	10.2026	11.74	0.046328	7.28222	1.50683	0.38131	2.16985	13.6857	5.89133
	TARA_ARC_108_MAG_00223	Phos	14.2993	14.8264	11.3359	12.2746	0	0.826746	0.436162	0.470314	0.266523	13.184	1.65165
	TARA_ARC_108_MAG_00223	Sal	14.9095	19.5999	28.9108	21.364	16.9129	33.6836	29.9795	31.4833	4.56638	21.196	5.81994
	TARA_ARC_108_MAG_00223	Si	11.3091	10.6085	11.3585	12.6495	0	42.973	7.39022	4.41695	12.0514	11.4814	0.850699
	TARA_ARC_108_MAG_00223	SI_NO3	5.03552	13.3922	9.83119	11.889	0.0282503	0.908287	0.365521	0.336626	0.227145	10.037	3.63981
	TARA_ARC_108_MAG_00223	T	14.6758	17.3821	14.9256	16.379	-1.37181	3.9083	1.09535	0.66489	1.57718	15.8406	1.27279
	TARA_ARC_108_MAG_00229	Fe	10.943	11.9826	9.4886	10.6388	0.000156928	0.00322083	0.00127966	0.00126255	0.000765154	10.7633	1.02623
	TARA_ARC_108_MAG_00229	NO3	11.2261	9.38691	13.2429	11.3689	0.0240466	17.3006	2.77046	1.32099	3.66402	11.3062	1.5753
	TARA_ARC_108_MAG_00229	Phos	12.4065	13.8089	8.56564	10.6746	0	1.32516	0.494588	0.441954	0.323298	11.3639	2.2635
	TARA_ARC_108_MAG_00229	Sal	18.892	21.757	14.4004	14.5934	16.9129	36.5965	31.8789	33.3292	4.20907	17.4107	3.56293
	TARA_ARC_108_MAG_00229	Si	12.6642	7.96179	11.7044	11.5529	0	42.973	4.98365	2.32753	7.97864	10.9708	2.06549
	TARA_ARC_108_MAG_00229	SI_NO3	11.976	13.2467	9.63174	11.7136	0.00857989	0.908287	0.358896	0.362043	0.205398	11.642	1.49808
	TARA_ARC_108_MAG_00229	T	21.8922	21.8562	32.9663	29.4579	-1.38681	21.1609	4.47642	2.45601	5.94245	26.5431	5.57829
	TARA_ARC_108_MAG_00231	Fe	9.87751	12.9402	9.21459	11.8838	0.00085962	0.00322083	0.00172268	0.00148498	0.000767247	10.979	1.73122
	TARA_ARC_108_MAG_00231	NO3	21.7701	23.5732	9.40614	12.7332	0.046328	7.28222	1.52789	0.312371	2.2812	16.8707	6.87426
	TARA_ARC_108_MAG_00231	Phos	15.337	14.8726	10.2896	12.4748	0.248204	1.25492	0.64872	0.593055	0.301265	13.2435	2.33474
	TARA_ARC_108_MAG_00231	Sal	11.3412	11.767	26.5612	15.6391	16.9129	34.9195	28.98	29.7949	5.47376	16.3271	7.09137
	TARA_ARC_108_MAG_00231	Si	14.7087	13.631	8.0197	12.8877	1.50143	42.973	9.26396	5.84001	11.6939	12.3118	2.95744
	TARA_ARC_108_MAG_00231	SI_NO3	13.5407	11.4345	8.80693	12.1063	0.00857989	0.908287	0.368273	0.341565	0.230831	11.4721	1.98207
	TARA_ARC_108_MAG_00231	T	13.4249	11.7814	27.7019	22.2752	-1.37181	5.58309	1.32739	0.79615	2.04942	18.7958	7.51606
	TARA_ARC_108_MAG_00233	Fe	8.37447	13.4851	10.6536	11.4095	9.22409e-06	0.0030569	0.000777626	0.000664507	0.000624796	10.9807	2.10993
	TARA_ARC_108_MAG_00233	NO3	12.1728	12.2432	10.5327	11.7493	0.0240466	17.3006	3.16152	1.96804	3.7638	11.6745	0.791845
	TARA_ARC_108_MAG_00233	Phos	12.4525	16.5096	9.86329	11.3629	0	1.32516	0.453015	0.406483	0.314907	12.5471	2.84696
	TARA_ARC_108_MAG_00233	Sal	18.06	12.3891	15.0485	14.6023	20.7955	37.7583	34.2429	34.9168	2.99475	15.025	2.3337
	TARA_ARC_108_MAG_00233	Si	12.5316	9.71914	12.1109	12.5039	0.392653	7.25185	3.06685	2.43388	1.92768	11.7164	1.34529
	TARA_ARC_108_MAG_00233	SI_NO3	10.2458	15.8293	8.60343	11.1907	0.00857989	0.908287	0.295047	0.252807	0.23696	11.4673	3.09824
	TARA_ARC_108_MAG_00233	T	26.1628	19.8246	33.1876	27.1814	0.67649	21.1609	11.8946	13.8542	6.19431	26.5891	5.47209
	TARA_ARC_108_MAG_00244	Fe	9.54736	15.4536	9.93569	11.902	0.000651983	0.00322083	0.00152507	0.00140822	0.00064608	11.7096	2.70039
	TARA_ARC_108_MAG_00244	NO3	16.8634	11.9032	11.3513	12.0217	0.190065	6.75883	2.0358	1.65226	2.00407	13.0349	2.569
	TARA_ARC_108_MAG_00244	Phos	12.6685	13.4442	12.908	13.2285	0	1.25492	0.444833	0.435017	0.315391	13.0623	0.34274
	TARA_ARC_108_MAG_00244	Sal	9.80631	11.3256	11.21	12.6875	16.9129	34.9195	31.1756	32.7727	4.70896	11.2573	1.17723
	TARA_ARC_108_MAG_00244	Si	12.5531	14.0309	10.2558	11.884	0	42.973	6.83648	4.24925	11.0604	12.181	1.56579
	TARA_ARC_108_MAG_00244	SI_NO3	9.39729	11.7982	9.78492	12.011	0.0282503	0.522028	0.317505	0.343283	0.147855	10.7479	1.34785
	TARA_ARC_108_MAG_00244	T	29.1641	22.0443	34.5542	26.2653	-1.38681	3.9083	1.31199	1.69756	1.72847	28.007	5.25334
	TARA_ARC_108_MAG_00245	Fe	12.3997	12.7706	10.9918	10.8777	0.000202244	0.00322083	0.00126312	0.00128079	0.000830906	11.7599	0.965935
	TARA_ARC_108_MAG_00245	NO3	15.3369	12.6564	10.9214	8.36256	0.046328	30.7823	6.07656	4.03709	7.36777	11.8193	2.93427
	TARA_ARC_108_MAG_00245	Phos	16.0906	12.8653	10.6481	12.7811	0	2.0937	0.742044	0.668998	0.467137	13.0963	2.24441
	TARA_ARC_108_MAG_00245	Sal	14.694	13.6804	10.5601	11.7991	16.9129	35.2039	31.2082	33.2802	4.84224	12.6834	1.85537
	TARA_ARC_108_MAG_00245	Si	10.8757	12.8057	10.7652	8.20332	1.50143	84.5307	11.0812	4.34913	19.6217	10.6625	1.88829
	TARA_ARC_108_MAG_00245	SI_NO3	10.4972	14.0201	14.4445	13.9674	0.00857989	0.908287	0.439388	0.44547	0.234344	13.2323	1.83587
	TARA_ARC_108_MAG_00245	T	20.1059	21.2014	31.6689	34.0089	-1.38681	10.5915	2.91019	1.69756	3.85196	26.7463	7.11376
	TARA_ARC_108_MAG_00249	Fe	12.895	16.0779	11.8182	12.7196	9.22409e-06	0.0030569	0.00094759	0.000769297	0.000724863	13.3777	1.86093
	TARA_ARC_108_MAG_00249	NO3	13.606	10.2549	10.8029	10.7923	0.0240466	24.0349	3.54842	1.32099	5.29876	11.364	1.51639
	TARA_ARC_108_MAG_00249	Phos	12.745	12.9901	11.8096	13.2905	0	1.71381	0.449734	0.403625	0.354661	12.7088	0.639633
	TARA_ARC_108_MAG_00249	Sal	14.3457	12.0031	13.9597	11.9669	20.7955	38.7341	33.8476	34.0343	2.97036	13.0689	1.26149
	TARA_ARC_108_MAG_00249	Si	14.0022	11.7491	11.0921	10.9418	0	29.6423	3.98221	2.69564	4.7787	11.9463	1.41474
	TARA_ARC_108_MAG_00249	SI_NO3	9.30092	13.3446	12.5971	10.8248	0.00857989	0.969018	0.306475	0.303672	0.230662	11.5168	1.81628
	TARA_ARC_108_MAG_00249	T	23.1052	23.5804	27.9204	29.4641	-1.37181	20.1159	9.25598	10.3657	7.30718	26.0175	3.15811
	TARA_ARC_108_MAG_00250	Fe	14.3567	16.2153	12.6061	NA	0.00126255	0.00203223	0.00171121	0.00177503	0.000382192	14.3927	1.8049
	TARA_ARC_108_MAG_00250	NO3	14.646	7.71043	10.946	NA	0.216213	3.76873	1.17428	0.356092	1.73383	11.1008	3.47039
	TARA_ARC_108_MAG_00250	Phos	18.9502	16.0279	11.6678	NA	0.0685149	0.631139	0.353691	0.357556	0.295847	15.5487	3.66475
	TARA_ARC_108_MAG_00250	Sal	11.8249	17.5992	15.8785	NA	27.5393	33.8171	31.2749	31.8716	2.65576	15.1009	2.96467
	TARA_ARC_108_MAG_00250	Si	21.2817	12.3136	18.9288	NA	0	7.16868	2.36039	1.13645	3.37985	17.508	4.64981
	TARA_ARC_108_MAG_00250	SI_NO3	5.58319	15.5696	12.2953	NA	0.292202	0.452909	0.360299	0.348042	0.0697597	11.1494	5.09088
	TARA_ARC_108_MAG_00250	T	13.3573	14.5639	17.6775	NA	-1.38681	1.5589	0.276922	0.4678	1.22266	15.1996	2.22916
	TARA_ARC_108_MAG_00252	Fe	16.579	18.0592	13.5284	NA	0.00107018	0.002126	0.00159516	0.00150507	0.00041367	16.0555	2.3103
	TARA_ARC_108_MAG_00252	NO3	14.1056	6.82608	10.4222	NA	0.046328	7.28222	1.81208	0.596516	2.53485	10.4513	3.63983
	TARA_ARC_108_MAG_00252	Phos	9.13657	16.2089	12.8089	NA	0.0685149	0.826746	0.416323	0.425647	0.24709	12.7181	3.53704
	TARA_ARC_108_MAG_00252	Sal	10.4106	17.8063	16.8994	NA	27.8328	34.0005	31.8224	31.9993	1.9892	15.0388	4.03368
	TARA_ARC_108_MAG_00252	Si	20.1704	9.75293	11.7337	NA	0	16.4431	3.76742	1.88716	5.56478	13.8857	5.53209
	TARA_ARC_108_MAG_00252	SI_NO3	12.1706	17.5057	10.7243	NA	0.108447	0.53713	0.327765	0.331408	0.118295	13.4669	3.57171
	TARA_ARC_108_MAG_00252	T	17.4274	13.8409	23.883	NA	-1.38681	3.9083	0.214797	-0.03621	1.67192	18.3837	5.08888
	TARA_ARC_108_MAG_00256	Fe	13.5677	16.951	10.9299	12.0414	0.000891451	0.002126	0.00162304	0.00152432	0.0004383	13.3725	2.61928
	TARA_ARC_108_MAG_00256	NO3	22.638	22.3787	11.3971	12.0304	0.046328	4.30544	0.686031	0.258515	1.2171	17.1111	6.23854
	TARA_ARC_108_MAG_00256	Phos	12.5437	15.7824	9.95309	11.6685	0.0685149	1.25492	0.48945	0.441954	0.32101	12.4869	2.44631
	TARA_ARC_108_MAG_00256	Sal	9.93512	8.71938	27.4796	19.4012	27.5393	34.0005	30.5803	30.8093	2.25193	16.3838	8.80436
	TARA_ARC_108_MAG_00256	Si	15.9818	9.43413	11.3584	12.9649	0	14.6552	4.15615	4.34871	4.35151	12.4348	2.77037
	TARA_ARC_108_MAG_00256	SI_NO3	3.36356	8.51393	9.9994	11.6973	0.0282503	0.908287	0.339337	0.324751	0.225869	8.39355	3.5967
	TARA_ARC_108_MAG_00256	T	21.9701	18.2205	18.8825	20.1963	-1.37181	3.9083	0.62548	0.57511	1.3627	19.8173	1.65347
	TARA_ARC_108_MAG_00258	Fe	7.45506	15.356	14.2896	11.6914	0.000769297	0.00322083	0.00176437	0.00154672	0.000672137	12.198	3.51662
	TARA_ARC_108_MAG_00258	NO3	16.2868	10.2023	12.203	10.585	0.18056	7.28222	1.84515	0.552084	2.27884	12.3193	2.78351
	TARA_ARC_108_MAG_00258	Phos	15.3601	11.2783	9.05283	10.6687	0	1.25492	0.517873	0.491076	0.361351	11.59	2.68308
	TARA_ARC_108_MAG_00258	Sal	6.19382	6.01842	26.3113	22.8177	16.9129	35.2039	29.7664	31.4833	4.85731	15.3353	10.7522
	TARA_ARC_108_MAG_00258	Si	24.4158	12.9801	8.8725	11.0917	0	42.973	7.97098	4.66528	10.3325	14.34	6.92377
	TARA_ARC_108_MAG_00258	SI_NO3	6.07467	14.8328	8.97063	11.5822	0.00857989	0.908287	0.350343	0.36523	0.224777	10.3651	3.73247
	TARA_ARC_108_MAG_00258	T	24.2138	29.3321	20.3001	21.5633	-1.37181	8.06549	1.30283	0.79615	2.28725	23.8523	4.00068
	TARA_ARC_108_MAG_00262	Fe	NA	14.4218	11.604	12.7726	0.000202244	0.002126	0.00101496	0.000952388	0.000606723	12.9328	1.41572
	TARA_ARC_108_MAG_00262	NO3	NA	14.2303	11.527	12.9496	0.190065	24.227	5.77089	3.315	7.39061	12.9023	1.35226
	TARA_ARC_108_MAG_00262	Phos	NA	15.039	12.0306	13.314	0	1.71381	0.68606	0.564204	0.446113	13.4612	1.50962
	TARA_ARC_108_MAG_00262	Sal	NA	13.8125	12.0084	14.1919	27.5393	35.4519	32.726	33.8245	2.52938	13.3376	1.16664
	TARA_ARC_108_MAG_00262	Si	NA	11.4423	11.4741	12.908	0	66.1888	8.01438	4.0982	14.8056	11.9415	0.837205
	TARA_ARC_108_MAG_00262	SI_NO3	NA	13.4919	12.7328	13.7966	0.108447	0.908287	0.39914	0.38213	0.189735	13.3404	0.547871
	TARA_ARC_108_MAG_00262	T	NA	17.5622	28.6231	20.0671	-1.37181	15.5329	4.20181	2.63811	4.68042	22.0841	5.79977
	TARA_ARC_108_MAG_00263	Fe	0.0119214	15.5031	9.37259	11.3059	0.000139198	0.00113042	0.000453449	0.000352553	0.000334587	9.04838	6.54529
	TARA_ARC_108_MAG_00263	NO3	24.0685	12.2343	8.45101	11.9393	3.15813	17.3006	7.20761	6.23262	4.78478	14.1733	6.81688
	TARA_ARC_108_MAG_00263	Phos	21.839	12.5521	9.97101	12.5192	0.395159	1.32516	0.701293	0.642106	0.289632	14.2203	5.22105
	TARA_ARC_108_MAG_00263	Sal	0.000910381	12.1334	9.49002	11.7787	32.5006	35.4519	34.1398	34.0326	0.829798	8.35076	5.6885
	TARA_ARC_108_MAG_00263	Si	29.7356	13.0002	24.4833	16.5617	0.811052	2.54024	1.9375	2.13832	0.54599	20.9452	7.57468
	TARA_ARC_108_MAG_00263	SI_NO3	0.837629	17.621	28.4969	19.1283	0.348501	0.860284	0.565391	0.547097	0.170127	16.5209	11.5094
	TARA_ARC_108_MAG_00263	T	23.5064	16.956	9.73524	16.7669	2.87271	13.4427	8.95109	10.0745	3.77473	16.7411	5.62431
	TARA_ARC_108_MAG_00264	Fe	15.1499	12.6157	11.9574	11.6711	9.22409e-06	0.0030569	0.00083888	0.000677032	0.000627857	12.8485	1.58442
	TARA_ARC_108_MAG_00264	NO3	10.6584	11.8198	10.5686	10.7234	0.0200829	24.0349	3.07125	1.32099	4.33278	10.9425	0.588281
	TARA_ARC_108_MAG_00264	Phos	12.265	12.6816	12.1042	11.1557	0	1.32516	0.400776	0.36101	0.310882	12.0516	0.644945
	TARA_ARC_108_MAG_00264	Sal	16.5424	13.0302	13.5988	15.147	20.7955	38.6703	34.4758	34.9157	2.76537	14.5796	1.58506
	TARA_ARC_108_MAG_00264	Si	6.63549	14.0849	10.6334	12.4432	0	14.6552	2.98037	2.27914	2.47666	10.9492	3.20272
	TARA_ARC_108_MAG_00264	SI_NO3	14.9324	14.8853	10.7346	10.4763	0.00857989	0.969018	0.269139	0.219871	0.222006	12.7572	2.48687
	TARA_ARC_108_MAG_00264	T	23.8164	20.8825	30.4031	28.3834	-1.37181	21.4807	12.2697	15.9097	6.80175	25.8713	4.31891
	TARA_ARC_108_MAG_00265	Fe	15.9414	9.64946	10.1948	7.43287	0.00048892	0.00322083	0.00155249	0.00148153	0.000696378	10.8046	3.62682
	TARA_ARC_108_MAG_00265	NO3	20.007	18.6854	10.9104	15.0025	0.046328	7.28222	2.04631	1.24856	2.13952	16.1513	4.08553
	TARA_ARC_108_MAG_00265	Phos	10.9682	9.52216	9.71834	7.50169	0	1.25492	0.508005	0.491076	0.310147	9.42761	1.43482
	TARA_ARC_108_MAG_00265	Sal	14.1283	9.43781	22.2148	17.305	16.9129	35.2039	30.7363	31.9993	4.48862	15.7715	5.37535
	TARA_ARC_108_MAG_00265	Si	11.6196	9.19849	9.06829	7.39136	0	42.973	6.31893	4.28247	9.18565	9.31944	1.7403
	TARA_ARC_108_MAG_00265	SI_NO3	14.1563	11.2556	10.4325	12.7041	0.00857989	0.908287	0.362864	0.36523	0.196972	12.1371	1.64125
	TARA_ARC_108_MAG_00265	T	13.1792	32.251	27.4609	32.6625	-1.38681	8.59281	1.65279	0.79615	2.75336	26.3884	9.11715
	TARA_ARC_108_MAG_00266	Fe	15.3312	13.5191	12.7206	NA	0.00048892	0.00209165	0.00114373	0.00123468	0.000487133	13.857	1.33769
	TARA_ARC_108_MAG_00266	NO3	12.6814	12.1402	11.8765	NA	0.046328	27.0492	6.41619	3.14448	8.66676	12.2327	0.410316
	TARA_ARC_108_MAG_00266	Phos	13.1159	13.3864	12.3619	NA	0	1.87604	0.739459	0.593055	0.519381	12.9547	0.530907
	TARA_ARC_108_MAG_00266	Sal	16.9645	16.6693	14.8138	NA	27.5393	35.1988	32.4016	33.5585	2.69706	16.1492	1.16586
	TARA_ARC_108_MAG_00266	Si	11.6959	7.79499	11.9976	NA	1.50143	74.8844	15.3945	4.52502	24.6907	10.4962	2.34415
	TARA_ARC_108_MAG_00266	SI_NO3	7.50112	13.4835	15.4047	NA	0.143868	0.908287	0.420166	0.39495	0.17731	12.1298	4.12202
	TARA_ARC_108_MAG_00266	T	22.7101	23.0065	20.8248	NA	-1.21561	8.59281	2.01234	1.1177	2.9912	22.1805	1.18332
	TARA_ARC_108_MAG_00277	Fe	17.3797	22.8297	16.5788	NA	0.0015645	0.00322083	0.00237871	0.002126	0.000724824	18.9294	3.40139
	TARA_ARC_108_MAG_00277	NO3	11.903	13.3218	9.80284	NA	0.18056	7.28222	2.25161	0.258515	3.12322	11.6759	1.77046
	TARA_ARC_108_MAG_00277	Phos	12.251	8.56652	10.0343	NA	0.319345	1.11713	0.675884	0.706857	0.322716	10.2839	1.8549
	TARA_ARC_108_MAG_00277	Sal	11.2162	8.88871	26.7785	NA	16.9129	32.7909	25.9097	27.8328	6.82475	15.6278	9.72664
	TARA_ARC_108_MAG_00277	Si	18.3456	18.6113	11.6394	NA	4.48519	42.973	15.5024	7.19509	16.035	16.1987	3.95077
	TARA_ARC_108_MAG_00277	SI_NO3	15.2871	11.152	13.2569	NA	0.00857989	0.53713	0.240887	0.108447	0.266234	13.232	2.06766
	TARA_ARC_108_MAG_00277	T	13.6174	16.63	11.9094	NA	-1.11181	3.9083	1.43854	1.02441	1.87643	14.0523	2.39016
	TARA_ARC_108_MAG_00278	Fe	15.5397	11.1946	10.0087	11.6425	0.000202244	0.00322083	0.00119373	0.00128079	0.000765859	12.0964	2.3968
	TARA_ARC_108_MAG_00278	NO3	17.0952	15.4763	15.4981	12.8873	0.046328	17.3006	5.28827	3.55771	4.77382	15.2393	1.74161
	TARA_ARC_108_MAG_00278	Phos	14.9802	12.9529	10.2855	9.80696	0	1.32516	0.657172	0.608499	0.381404	12.0064	2.41789
	TARA_ARC_108_MAG_00278	Sal	12.3562	16.4896	15.4753	17.7536	16.9129	34.9157	31.5651	33.2802	4.63941	15.5187	2.30511
	TARA_ARC_108_MAG_00278	Si	4.89735	14.1715	9.88735	10.4536	0.811052	42.973	7.80596	4.0933	11.1844	9.85243	3.81093
	TARA_ARC_108_MAG_00278	SI_NO3	9.529	14.0739	13.8726	14.5286	0.143868	0.698646	0.426845	0.44547	0.162265	13.001	2.33089
	TARA_ARC_108_MAG_00278	T	25.6023	15.6412	24.9725	22.9275	-1.38681	10.5915	2.84998	2.49096	3.29314	22.2859	4.57456
	TARA_ARC_108_MAG_00279	Fe	8.92991	13.0812	12.979	11.8332	0.00117034	0.00322083	0.00187538	0.00152894	0.000760576	11.7058	1.93515
	TARA_ARC_108_MAG_00279	NO3	20.6596	11.9819	9.54664	10.9913	0.18056	7.28222	2.17143	1.32099	2.41248	13.2949	5.01062
	TARA_ARC_108_MAG_00279	Phos	8.33055	1.45699	11.5149	11.3969	0	1.25492	0.687386	0.706857	0.374628	8.17485	4.71493
	TARA_ARC_108_MAG_00279	Sal	15.6491	19.0521	19.6687	17.6717	16.9129	34.9195	28.2723	29.2001	5.96825	18.0104	1.78191
	TARA_ARC_108_MAG_00279	Si	18.1111	9.22736	10.541	12.3956	1.85174	42.973	11.6223	7.16868	12.7055	12.5687	3.9168
	TARA_ARC_108_MAG_00279	SI_NO3	11.4082	19.4913	14.0083	15.2822	0.00857989	0.908287	0.435994	0.438032	0.237573	15.0475	3.37277
	TARA_ARC_108_MAG_00279	T	16.9116	25.7092	21.7415	20.4291	-1.11181	2.63811	1.08443	0.91581	1.3455	21.1979	3.63368
	TARA_ARC_108_MAG_00280	Fe	16.9506	12.1803	10.9147	12.0482	9.22409e-06	0.00322083	0.0010313	0.00085962	0.000766317	13.0234	2.679
	TARA_ARC_108_MAG_00280	NO3	10.144	13.636	9.72175	9.37755	0.0240466	24.0349	3.92787	1.61236	5.7104	10.7198	1.96925
	TARA_ARC_108_MAG_00280	Phos	15.8194	14.1618	12.122	13.0302	0	2.02459	0.494033	0.409341	0.446843	13.7834	1.59333
	TARA_ARC_108_MAG_00280	Sal	16.8544	13.6244	12.192	10.6571	16.9129	38.7856	33.8142	34.4541	3.76709	13.332	2.64242
	TARA_ARC_108_MAG_00280	Si	9.0599	8.61098	10.9708	10.3196	0	42.973	4.75577	2.69564	6.89071	9.74032	1.09361
	TARA_ARC_108_MAG_00280	SI_NO3	4.42131	13.8489	11.2706	10.9465	0.00857989	0.969018	0.315098	0.303672	0.237507	10.1218	4.01609
	TARA_ARC_108_MAG_00280	T	26.7505	23.9375	32.8082	33.6209	-1.37181	20.1159	9.76396	10.8975	7.27189	29.2793	4.69867
	TARA_ARC_108_MAG_00282	Fe	13.2646	12.3329	10.4406	11.1971	9.22409e-06	0.00322083	0.00100437	0.000875536	0.000714666	11.8088	1.24368
	TARA_ARC_108_MAG_00282	NO3	9.93478	11.3429	9.91166	10.148	0.0240466	24.0349	3.86995	1.46668	5.68174	10.3343	0.680752
	TARA_ARC_108_MAG_00282	Phos	15.5029	14.6187	12.3099	13.9594	0	2.02459	0.468108	0.399392	0.444171	14.0977	1.34926
	TARA_ARC_108_MAG_00282	Sal	16.7184	11.8078	11.8346	11.1962	16.9129	38.7856	34.1786	34.6512	3.43454	12.8892	2.56972
	TARA_ARC_108_MAG_00282	Si	9.99237	12.3079	12.0063	11.6381	0	42.973	4.62322	2.55909	6.84562	11.4862	1.03284
	TARA_ARC_108_MAG_00282	SI_NO3	10.3867	13.6173	12.2072	11.9361	0.0113045	0.969018	0.312914	0.297937	0.235843	12.0368	1.32415
	TARA_ARC_108_MAG_00282	T	24.2003	23.9725	31.2899	29.9251	-1.37181	20.1159	10.116	11.3391	7.21019	27.3469	3.80707
	TARA_ARC_108_MAG_00284	Fe	13.4717	14.6911	11.505	13.4752	9.22409e-06	0.00322083	0.000994671	0.000823205	0.000733764	13.2858	1.31867
	TARA_ARC_108_MAG_00284	NO3	12.4755	10.9147	10.2727	11.2841	0.0240466	24.0349	3.67935	1.32099	5.55588	11.2367	0.925549
	TARA_ARC_108_MAG_00284	Phos	13.6616	12.9718	13.0909	13.6012	0	2.02459	0.447535	0.380039	0.413817	13.3314	0.350725
	TARA_ARC_108_MAG_00284	Sal	13.3789	11.6414	12.6301	11.7598	16.9129	38.7856	34.1484	34.6416	3.43219	12.3526	0.813962
	TARA_ARC_108_MAG_00284	Si	11.3181	13.0528	11.2437	11.9243	0	42.973	4.65646	2.54024	7.16453	11.8847	0.836268
	TARA_ARC_108_MAG_00284	SI_NO3	13.3123	12.5863	12.5769	11.6804	0.0113045	0.969018	0.29451	0.288147	0.218542	12.539	0.668008
	TARA_ARC_108_MAG_00284	T	22.3819	24.1419	28.6806	26.2749	-1.37181	20.1159	10.3387	11.5264	7.23113	25.3698	2.72128
	TARA_ARC_108_MAG_00285	Fe	17.282	17.1364	12.0705	10.765	0.000891451	0.00322083	0.00176204	0.00154441	0.000658542	14.3135	3.38642
	TARA_ARC_108_MAG_00285	NO3	24.211	24.1365	9.26626	9.51734	0.046328	7.28222	1.49427	0.38131	2.09625	16.7828	8.53504
	TARA_ARC_108_MAG_00285	Phos	20.0125	20.1861	9.0338	9.04484	0.0685149	1.25492	0.571464	0.542266	0.316026	14.5693	6.3859
	TARA_ARC_108_MAG_00285	Sal	5.00588	5.72678	27.4952	25.6026	16.9129	34.0005	29.544	31.0129	4.71498	15.9576	12.2577
	TARA_ARC_108_MAG_00285	Si	4.82225	4.3588	8.91115	9.10037	0	42.973	7.37309	4.41695	10.6298	6.79814	2.55732
	TARA_ARC_108_MAG_00285	SI_NO3	5.2671	5.8166	8.49057	8.40422	0.00857989	0.908287	0.345864	0.350055	0.21493	6.99462	1.69282
	TARA_ARC_108_MAG_00285	T	23.3993	22.6388	24.7325	27.5657	-1.38681	3.9083	0.442418	0.52796	1.41955	24.5841	2.16794
	TARA_ARC_108_MAG_00287	Fe	12.7346	12.8307	12.3417	13.6186	9.22409e-06	0.00322083	0.000965812	0.000784763	0.000751484	12.8814	0.535066
	TARA_ARC_108_MAG_00287	NO3	13.4878	12.7428	10.7101	10.9574	0.0240466	24.0349	3.34688	1.16807	5.24807	11.9745	1.35568
	TARA_ARC_108_MAG_00287	Phos	13.8361	14.1744	13.3479	14.2801	0	1.71381	0.392622	0.362957	0.333054	13.9096	0.419652
	TARA_ARC_108_MAG_00287	Sal	15.2095	13.4275	12.0145	11.5124	16.9129	38.7856	34.263	34.7047	3.38659	13.041	1.65754
	TARA_ARC_108_MAG_00287	Si	9.00721	13.5452	11.4033	11.6275	0	42.973	4.26703	2.4189	7.20781	11.3958	1.86
	TARA_ARC_108_MAG_00287	SI_NO3	12.9168	13.0264	11.5768	11.0536	0.0113045	0.969018	0.292034	0.287767	0.22109	12.1434	0.980925
	TARA_ARC_108_MAG_00287	T	22.8079	20.253	28.6057	26.9505	-1.37181	20.1159	10.469	12.0642	7.08545	24.6543	3.81517
	TARA_ARC_108_MAG_00288	Fe	10.716	14.1639	12.4186	13.3607	9.22409e-06	0.0030569	0.000927322	0.000739433	0.0006938	12.6648	1.48209
	TARA_ARC_108_MAG_00288	NO3	12.5586	11.8807	10.3961	11.3191	0.0240466	24.0349	3.54209	1.55243	5.35628	11.5386	0.914879
	TARA_ARC_108_MAG_00288	Phos	12.7899	12.2251	11.7629	13.3374	0	1.71381	0.45528	0.406483	0.356167	12.5288	0.683364
	TARA_ARC_108_MAG_00288	Sal	14.4201	12.4767	13.4149	12.557	20.7955	38.7341	33.693	34.034	2.95502	13.2172	0.907395
	TARA_ARC_108_MAG_00288	Si	14.4891	13.8025	10.6453	10.9649	0	29.6423	4.07892	2.81667	4.91152	12.4755	1.95338
	TARA_ARC_108_MAG_00288	SI_NO3	13.1465	11.5284	11.8914	11.3797	0.00857989	0.969018	0.301885	0.309192	0.221066	11.9865	0.802653
	TARA_ARC_108_MAG_00288	T	21.8797	23.9227	29.4709	27.0811	-1.37181	20.1159	8.92369	9.47925	7.35393	25.5886	3.3581
	TARA_ARC_108_MAG_00290	Fe	9.87492	11.8713	16.2909	11.6249	0.000891451	0.00322083	0.00178944	0.00154672	0.000639227	12.4155	2.7322
	TARA_ARC_108_MAG_00290	NO3	17.3916	13.7365	11.1296	10.2986	0.18056	7.28222	1.54599	0.552084	1.97604	13.1391	3.191
	TARA_ARC_108_MAG_00290	Phos	13.3598	12.6505	9.152	9.96448	0	1.25492	0.510462	0.488139	0.363314	11.2817	2.03822
	TARA_ARC_108_MAG_00290	Sal	6.25203	14.8815	19.4911	21.2696	16.9129	34.9195	29.7486	31.4833	4.83657	15.4736	6.71125
	TARA_ARC_108_MAG_00290	Si	25.2788	14.4627	10.0608	10.3873	0	42.973	7.79733	4.59284	10.4155	15.0474	7.10884
	TARA_ARC_108_MAG_00290	SI_NO3	0.215617	10.2927	9.46195	10.1308	0.00857989	0.908287	0.337847	0.343397	0.222197	7.52527	4.88635
	TARA_ARC_108_MAG_00290	T	27.6271	22.1048	24.4136	26.3242	-1.37181	3.9083	0.963614	0.79615	1.47606	25.1174	2.40323
	TARA_ARC_108_MAG_00291	Fe	19.9967	17.4545	10.6154	12.2382	0.000246344	0.00142191	0.000809949	0.000672515	0.000367166	15.0762	4.39013
	TARA_ARC_108_MAG_00291	NO3	15.5354	9.21873	16.0389	13.9086	0.624402	30.7823	18.2709	23.3166	11.1407	13.6754	3.10709
	TARA_ARC_108_MAG_00291	Phos	15.0175	14.2651	13.6037	13.4353	0.460693	2.0937	1.44247	1.71381	0.566874	14.0804	0.720093
	TARA_ARC_108_MAG_00291	Sal	13.2468	12.55	11.9626	12.0597	29.2001	34.9157	33.2367	34.0547	1.90912	12.4548	0.587252
	TARA_ARC_108_MAG_00291	Si	7.15253	19.8564	16.3585	14.2135	4.34955	84.5307	49.3005	70.4902	34.945	14.3952	5.35937
	TARA_ARC_108_MAG_00291	SI_NO3	10.8418	8.64166	12.6897	12.7687	0.117095	0.490822	0.310583	0.368418	0.139178	11.2355	1.94493
	TARA_ARC_108_MAG_00291	T	18.2093	18.0136	18.7311	21.3759	-1.22021	2.9311	0.100716	-0.289762	1.42982	19.0825	1.55865
	TARA_ARC_108_MAG_00292	Fe	17.1614	17.096	15.1354	13.5988	0.000891451	0.00322083	0.00185309	0.0017449	0.000657218	15.7479	1.71359
	TARA_ARC_108_MAG_00292	NO3	16.176	18.779	11.7437	10.173	0.18056	7.28222	1.52597	0.38131	2.11695	14.2179	3.96318
	TARA_ARC_108_MAG_00292	Phos	8.08416	15.6764	9.48867	10.3607	0	1.25492	0.551736	0.542266	0.366696	10.9025	3.3179
	TARA_ARC_108_MAG_00292	Sal	11.8576	12.3575	23.2484	26.8198	16.9129	33.6836	29.1438	31.0129	4.86874	18.5708	7.60698
	TARA_ARC_108_MAG_00292	Si	16.0373	11.4019	9.27141	10.1229	0	42.973	8.48262	4.9825	10.9965	11.7084	3.01586
	TARA_ARC_108_MAG_00292	SI_NO3	10.6412	11.6003	9.60976	10.5011	0.00857989	0.908287	0.355307	0.36523	0.231406	10.5881	0.8149
	TARA_ARC_108_MAG_00292	T	20.0423	13.0889	21.5027	18.4237	-1.37181	3.9083	0.781679	0.66489	1.4846	18.2644	3.67235
	TARA_ARC_108_MAG_00293	Fe	7.2953	9.86372	11.6553	9.15554	0.00048892	0.00322083	0.00164292	0.00152087	0.00066314	9.49247	1.8034
	TARA_ARC_108_MAG_00293	NO3	14.0667	10.8778	9.54379	11.2566	0.046328	7.28222	1.77981	0.668834	2.00794	11.4362	1.90132
	TARA_ARC_108_MAG_00293	Phos	16.3536	12.5708	9.57738	9.36746	0	1.25492	0.506422	0.488139	0.325754	11.9673	3.26978
	TARA_ARC_108_MAG_00293	Sal	15.5325	22.9741	25.7887	20.6982	16.9129	35.1988	30.3482	31.8716	4.52639	21.2484	4.34228
	TARA_ARC_108_MAG_00293	Si	17.3825	9.18529	8.57934	9.06274	0	42.973	6.5923	4.28247	9.60612	11.0525	4.22811
	TARA_ARC_108_MAG_00293	SI_NO3	5.64247	11.5866	10.0977	10.7682	0.00857989	0.908287	0.350208	0.355272	0.202551	9.52375	2.65818
	TARA_ARC_108_MAG_00293	T	23.7269	22.9417	24.7577	29.6912	-1.38681	8.59281	1.14532	0.66489	2.28224	25.2794	3.03378
	TARA_ARC_108_MAG_00295	Fe	13.9976	11.9272	10.6417	10.9325	0.00048892	0.0030569	0.00154398	0.00146967	0.000658301	11.8747	1.51847
	TARA_ARC_108_MAG_00295	NO3	13.3455	16.1918	10.9162	11.4092	0.18056	7.28222	2.28262	1.20413	2.45843	12.9657	2.39267
	TARA_ARC_108_MAG_00295	Phos	13.7612	11.8716	9.31499	12.2107	0.0685149	1.25492	0.521301	0.480542	0.354194	11.7896	1.84346
	TARA_ARC_108_MAG_00295	Sal	13.6386	12.5807	21.3058	18.1217	20.7955	35.2039	31.3816	31.9993	3.67775	16.4117	4.05149
	TARA_ARC_108_MAG_00295	Si	10.3725	11.9009	9.122	11.0562	0	16.4431	5.34527	4.3507	4.81874	10.6129	1.1742
	TARA_ARC_108_MAG_00295	SI_NO3	11.178	12.5338	13.9338	12.8895	0.00857989	0.539932	0.299678	0.343397	0.175265	12.6338	1.13797
	TARA_ARC_108_MAG_00295	T	23.7067	22.994	24.7653	23.3801	-1.38681	8.59281	1.48814	0.56705	3.22355	23.7115	0.760517
	TARA_ARC_108_MAG_00296	Fe	NA	12.8481	16.5337	16.6194	0.00113042	0.00322083	0.00201206	0.00202575	0.00064106	15.3337	2.15304
	TARA_ARC_108_MAG_00296	NO3	NA	14.3923	12.266	11.7847	0.190065	7.28222	2.1426	0.479766	2.66091	12.8143	1.38761
	TARA_ARC_108_MAG_00296	Phos	NA	13.4509	10.7837	11.4836	0.129253	0.826746	0.517792	0.5032	0.251153	11.9061	1.38285
	TARA_ARC_108_MAG_00296	Sal	NA	20.2124	27.3699	22.9748	16.9129	32.7909	28.745	31.2165	5.60606	23.519	3.60967
	TARA_ARC_108_MAG_00296	Si	NA	12.8482	10.7319	11.6995	0	42.973	10.7824	4.48519	15.1882	11.7599	1.05944
	TARA_ARC_108_MAG_00296	SI_NO3	NA	13.0376	10.7168	13.4235	0.0282503	0.908287	0.39677	0.348501	0.295379	12.3926	1.46412
	TARA_ARC_108_MAG_00296	T	NA	13.2105	11.598	12.0145	-1.11181	3.9083	1.47242	1.02441	1.70086	12.2744	0.83709
	TARA_ARC_108_MAG_00299	Fe	12.6726	15.423	9.06504	11.7731	0.000527062	0.002126	0.00122394	0.00115038	0.00060046	12.2335	2.62152
	TARA_ARC_108_MAG_00299	NO3	10.8206	13.5536	8.77146	11.5278	0.190065	6.75883	2.14395	1.55243	2.23711	11.1684	1.97355
	TARA_ARC_108_MAG_00299	Phos	18.4244	15.5608	9.67167	11.5862	0.248204	0.729804	0.469744	0.469149	0.142196	13.8108	3.93399
	TARA_ARC_108_MAG_00299	Sal	16.818	12.5296	11.8044	13.2074	27.8328	34.9195	32.3863	33.2657	2.98431	13.5898	2.22704
	TARA_ARC_108_MAG_00299	Si	8.69076	5.52597	9.98607	12.7616	0.811052	6.4155	3.16189	2.95387	1.83157	9.24109	3.00298
	TARA_ARC_108_MAG_00299	SI_NO3	13.2334	15.09	12.3967	13.3468	0.108447	0.908287	0.413966	0.355272	0.23375	13.5167	1.1312
	TARA_ARC_108_MAG_00299	T	19.3402	22.317	38.3047	25.7972	-0.6748	5.58309	2.91556	2.9019	2.14492	26.4398	8.33845
	TARA_ARC_108_MAG_00301	Fe	14.6926	14.5705	12.526	12.7052	0.00048892	0.00322083	0.00173345	0.00172481	0.000780074	13.6236	1.16725
	TARA_ARC_108_MAG_00301	NO3	21.1812	18.3796	11.8472	12.0294	0.046328	4.49485	1.11838	0.270684	1.61805	15.8593	4.67046
	TARA_ARC_108_MAG_00301	Phos	14.0384	11.4529	9.0442	11.8615	0.0685149	1.25492	0.525525	0.425647	0.336173	11.5993	2.04679
	TARA_ARC_108_MAG_00301	Sal	3.10685e-06	11.9048	21.4842	15.9049	16.9129	35.1988	29.5779	31.0129	5.19103	12.3235	9.10656
	TARA_ARC_108_MAG_00301	Si	13.228	12.1733	10.0006	12.2042	0	42.973	6.78403	4.28247	11.1754	11.9015	1.35874
	TARA_ARC_108_MAG_00301	SI_NO3	12.7467	11.141	10.2499	12.0375	0.00857989	0.908287	0.340921	0.331408	0.230769	11.5438	1.08429
	TARA_ARC_108_MAG_00301	T	24.1131	20.3779	24.8479	23.2573	-1.37181	8.59281	1.26174	0.6258	2.49836	23.1491	1.95843
	TARA_ARC_108_MAG_00304	Fe	17.8409	11.1441	10.516	10.4916	0.00048892	0.0030569	0.00154717	0.00151742	0.000620399	12.4982	3.57464
	TARA_ARC_108_MAG_00304	NO3	12.7975	16.7538	13.0005	10.7423	0.18056	7.28222	1.95112	0.624402	2.33765	13.3235	2.50402
	TARA_ARC_108_MAG_00304	Phos	6.81124	11.0992	9.28432	10.6145	0.0685149	1.25492	0.527053	0.483479	0.326792	9.4523	1.92061
	TARA_ARC_108_MAG_00304	Sal	9.79292	11.8772	18.6548	15.0147	20.7955	35.2039	31.1088	31.9932	3.60421	13.8349	3.86409
	TARA_ARC_108_MAG_00304	Si	14.959	11.2657	10.0248	13.1602	0	16.4431	5.08765	4.34871	4.55631	12.3524	2.16376
	TARA_ARC_108_MAG_00304	SI_NO3	10.4026	11.8978	9.46467	12.2841	0.00857989	0.908287	0.34675	0.362043	0.217517	11.0123	1.31255
	TARA_ARC_108_MAG_00304	T	27.3958	25.9623	29.0549	27.6926	-1.38681	8.59281	1.326	0.65329	2.95132	27.5264	1.26855
	TARA_ARC_108_MAG_00306	Fe	14.3277	15.5025	NA	6.67249	0.00129902	0.00322083	0.0021262	0.00182807	0.000827961	12.1676	4.79499
	TARA_ARC_108_MAG_00306	NO3	19.3235	16.027	NA	3.18915	0.18056	7.28222	2.60233	1.81477	2.90842	12.8465	8.5244
	TARA_ARC_108_MAG_00306	Phos	11.547	10.4713	NA	6.77135	0.585858	1.25492	0.870219	0.778275	0.260044	9.59654	2.5051
	TARA_ARC_108_MAG_00306	Sal	9.79473	15.1475	NA	36.3859	16.9129	32.7909	26.136	27.7537	6.08341	20.4427	14.0642
	TARA_ARC_108_MAG_00306	Si	18.1856	10.5327	NA	23.748	4.34871	42.973	15.464	10.9251	14.2765	17.4888	6.63513
	TARA_ARC_108_MAG_00306	SI_NO3	14.6422	16.2364	NA	16.2862	0.00857989	0.908287	0.471685	0.487469	0.28887	15.7216	0.935146
	TARA_ARC_108_MAG_00306	T	12.1793	16.0826	NA	6.94696	-1.11181	2.45601	0.6571	0.79615	1.31981	11.7363	4.58389
	TARA_ARC_108_MAG_00308	Fe	12.2556	12.938	12.1212	12.9997	9.22409e-06	0.00322083	0.0009817	0.000800228	0.000742062	12.5786	0.454638
	TARA_ARC_108_MAG_00308	NO3	14.392	13.0004	12.8271	12.9318	0.0990131	24.0349	3.12241	1.32099	4.5642	13.2878	0.739526
	TARA_ARC_108_MAG_00308	Phos	18.182	14.4781	14.123	15.2564	0	1.32516	0.360464	0.353522	0.286715	15.5099	1.84323
	TARA_ARC_108_MAG_00308	Sal	16.1867	13.6508	11.0969	12.4659	16.9129	38.7856	34.5181	34.918	3.37644	13.3501	2.15993
	TARA_ARC_108_MAG_00308	Si	12.7378	13.7581	12.0886	12.414	0	42.973	3.8231	2.51027	6.5178	12.7496	0.722658
	TARA_ARC_108_MAG_00308	SI_NO3	2.47586	12.847	10.4968	12.4759	0.0113045	0.969018	0.292133	0.287386	0.223322	9.57389	4.84315
	TARA_ARC_108_MAG_00308	T	23.7701	19.3277	27.2464	21.4563	-1.37181	20.1159	10.8113	12.602	7.04495	22.9501	3.39039
	TARA_ARC_108_MAG_00310	Fe	17.6153	13.8729	10.7935	11.8535	0.00048892	0.00209165	0.00128356	0.00142191	0.000479181	13.5338	3.00589
	TARA_ARC_108_MAG_00310	NO3	15.2113	13.986	11.9913	9.88966	0.046328	6.75883	2.345	1.98352	2.39753	12.7695	2.3339
	TARA_ARC_108_MAG_00310	Phos	13.0756	13.2685	11.4842	10.7467	0	1.25492	0.48923	0.483479	0.304642	12.1438	1.22748
	TARA_ARC_108_MAG_00310	Sal	12.9988	12.9167	16.8557	15.862	27.5393	35.2039	31.9374	32.5006	2.64638	14.6583	2.00537
	TARA_ARC_108_MAG_00310	Si	11.7844	6.24658	11.1766	12.301	0.811052	14.6552	4.77074	4.34955	3.42062	10.3771	2.79179
	TARA_ARC_108_MAG_00310	SI_NO3	0.0565024	14.1414	12.7352	14.3306	0.0282503	0.908287	0.39367	0.401175	0.213924	10.3159	6.87654
	TARA_ARC_108_MAG_00310	T	29.2581	25.5679	24.9635	25.0166	-1.37181	8.59281	2.2606	1.5589	2.97114	26.2015	2.05598
	TARA_ARC_108_MAG_00312	Fe	11.2104	9.69768	10.0344	12.5275	0.000139198	0.00322083	0.00100619	0.000823205	0.000756075	10.8675	1.28267
	TARA_ARC_108_MAG_00312	NO3	19.7179	14.0979	12.1122	13.6416	0.0443774	8.06233	3.21034	3.315	2.48633	14.8924	3.32723
	TARA_ARC_108_MAG_00312	Phos	12.1043	14.4355	14.0828	13.2835	0	0.987609	0.453365	0.460693	0.236088	13.4765	1.03397
	TARA_ARC_108_MAG_00312	Sal	12.2411	14.6636	13.0481	12.6798	16.9129	36.5965	33.2408	34.6416	4.21528	13.1581	1.05645
	TARA_ARC_108_MAG_00312	Si	13.4677	11.4977	11.3307	13.0275	0.392653	42.973	5.25019	4.21622	8.46038	12.3309	1.0758
	TARA_ARC_108_MAG_00312	SI_NO3	11.4411	14.1635	13.6051	14.2881	0.0282503	0.908287	0.367533	0.38213	0.210906	13.3744	1.32269
	TARA_ARC_108_MAG_00312	T	19.8175	21.4442	25.7868	20.552	0.67649	21.1609	9.21641	8.59281	6.40673	21.9001	2.67508
	TARA_ARC_108_MAG_00313	Fe	15.2923	15.1182	13.091	NA	0.00107018	0.00203223	0.00159767	0.00164415	0.000504198	14.5005	1.22375
	TARA_ARC_108_MAG_00313	NO3	12.1233	14.1074	11.726	NA	0.232418	3.76873	1.29854	0.596516	1.65845	12.6522	1.27579
	TARA_ARC_108_MAG_00313	Phos	5.91311	4.53406	12.1822	NA	0.0685149	0.631139	0.293735	0.237644	0.254529	7.54314	4.07633
	TARA_ARC_108_MAG_00313	Sal	18.3664	18.8616	13.0925	NA	31.7501	34.0005	32.8902	32.9052	1.18271	16.7735	3.19743
	TARA_ARC_108_MAG_00313	Si	19.9265	20.016	18.4532	NA	0	2.27289	0.602947	0.069447	1.11522	19.4652	0.877539
	TARA_ARC_108_MAG_00313	SI_NO3	6.34279	4.49237	12.353	NA	0.292202	0.371334	0.331588	0.331408	0.0327604	7.72939	4.10967
	TARA_ARC_108_MAG_00313	T	22.0357	22.8704	19.1019	NA	-1.38681	0.48081	-0.244605	-0.03621	0.894405	21.336	1.97925
	TARA_ARC_108_MAG_00316	Fe	21.4168	22.1036	9.79004	11.1194	0.000769297	0.00322083	0.00164075	0.00147312	0.000737611	16.1075	6.55575
	TARA_ARC_108_MAG_00316	NO3	9.08023	10.5545	10.0409	6.91534	0.216213	7.28222	2.99366	2.56527	2.72746	9.14776	1.60884
	TARA_ARC_108_MAG_00316	Phos	18.8696	12.2743	9.79395	7.06805	0.477605	1.25492	0.70819	0.653554	0.25177	12.0015	5.04837
	TARA_ARC_108_MAG_00316	Sal	11.8684	5.54524	24.789	19.8546	16.9129	35.2039	29.0537	30.0047	5.53532	15.5143	8.51535
	TARA_ARC_108_MAG_00316	Si	13.2749	14.3651	9.02744	8.3403	3.36751	42.973	12.3564	6.2166	13.3159	11.2519	3.01166
	TARA_ARC_108_MAG_00316	SI_NO3	16.4599	18.4262	20.5711	27.9458	0.362043	0.908287	0.504913	0.470111	0.176011	20.8508	5.01919
	TARA_ARC_108_MAG_00316	T	9.03018	16.731	15.9875	18.7565	-1.11181	8.06549	1.38385	0.66489	2.95382	15.1263	4.22918
	TARA_ARC_108_MAG_00317	Fe	13.5567	13.406	11.2751	13.2622	0.000139198	0.00209165	0.000807247	0.000650757	0.000550822	12.875	1.07338
	TARA_ARC_108_MAG_00317	NO3	14.1582	13.9311	12.3541	13.5993	0.0240466	17.3006	4.28759	3.28689	4.12556	13.5107	0.804477
	TARA_ARC_108_MAG_00317	Phos	13.0815	12.3985	11.003	13.1462	0	1.32516	0.527614	0.480542	0.305553	12.4073	0.995398
	TARA_ARC_108_MAG_00317	Sal	14.171	14.3803	15.0046	14.615	27.5393	36.8091	33.8033	34.0326	2.12412	14.5428	0.357358
	TARA_ARC_108_MAG_00317	Si	12.3815	13.6726	13.0791	13.8254	0.649241	16.4431	3.90284	2.75578	3.46252	13.2397	0.656477
	TARA_ARC_108_MAG_00317	SI_NO3	14.1553	15.1387	15.809	14.9286	0.0282503	0.908287	0.387224	0.391652	0.22072	15.0079	0.68123
	TARA_ARC_108_MAG_00317	T	18.4958	17.0727	21.475	16.6233	-1.11181	22.5015	9.44196	9.07515	7.25792	18.4167	2.18953
	TARA_ARC_108_MAG_00319	Fe	9.12195	10.9006	10.0446	7.8502	0.000246344	0.00322083	0.00118315	0.00107018	0.000653153	9.47934	1.30656
	TARA_ARC_108_MAG_00319	NO3	17.3342	8.14575	8.83992	9.65668	0.046328	30.7823	7.07888	3.34668	9.27469	10.9941	4.27157
	TARA_ARC_108_MAG_00319	Phos	14.8974	14.866	8.79442	12.3323	0	2.0937	0.714733	0.5032	0.559114	12.7225	2.88137
	TARA_ARC_108_MAG_00319	Sal	21.0012	16.8018	13.696	10.1205	16.9129	35.4519	32.3303	33.68	3.52063	15.4049	4.62297
	TARA_ARC_108_MAG_00319	Si	4.76723	9.80064	8.67388	8.60721	0	84.5307	16.7961	4.34955	26.6486	7.96224	2.19926
	TARA_ARC_108_MAG_00319	SI_NO3	9.3335	9.1183	10.8482	9.87976	0.0282503	0.908287	0.360344	0.368418	0.169969	9.79494	0.771856
	TARA_ARC_108_MAG_00319	T	23.5445	30.3669	39.1029	41.5533	-1.38681	11.5264	2.27342	0.67649	3.82076	33.6419	8.26835
	TARA_ARC_108_MAG_00321	Fe	15.8066	11.2896	10.3426	12.0995	0.000527062	0.0030569	0.00163087	0.00152318	0.00063459	12.3846	2.39165
	TARA_ARC_108_MAG_00321	NO3	19.9129	14.1832	10.8385	11.9407	0.046328	4.30544	1.31891	0.38131	1.44146	14.2188	4.04313
	TARA_ARC_108_MAG_00321	Phos	9.05439	15.5512	10.5743	12.1211	0	1.25492	0.470867	0.45978	0.371287	11.8253	2.78168
	TARA_ARC_108_MAG_00321	Sal	18.3055	18.7796	28.408	20.1398	20.7955	34.0308	30.824	31.8716	3.45394	21.4082	4.73081
	TARA_ARC_108_MAG_00321	Si	3.87394	9.79148	11.3262	12.851	0	14.6552	3.9935	3.75823	3.78761	9.46064	3.92832
	TARA_ARC_108_MAG_00321	SI_NO3	7.09765	10.5379	11.3718	12.0962	0.00857989	0.908287	0.311848	0.308476	0.226504	10.2759	2.21244
	TARA_ARC_108_MAG_00321	T	25.949	19.8669	17.1387	18.7517	-1.37181	5.3895	1.29005	0.79615	1.85605	20.4266	3.84818
	TARA_ARC_108_MAG_00325	Fe	11.7813	11.9232	8.35571	11.1303	0.000246344	0.00322083	0.00133569	0.00129902	0.000703645	10.7976	1.66415
	TARA_ARC_108_MAG_00325	NO3	14.3972	11.38	10.7328	11.2107	0.216213	23.3166	4.95491	1.98352	7.634	11.9302	1.66734
	TARA_ARC_108_MAG_00325	Phos	11.7425	16.5075	8.51773	11.2614	0	1.71381	0.673782	0.585858	0.487807	12.0073	3.31939
	TARA_ARC_108_MAG_00325	Sal	10.9454	15.3214	10.9756	13.637	16.9129	34.9195	31.2161	33.0449	4.5875	12.7199	2.14481
	TARA_ARC_108_MAG_00325	Si	15.437	9.88649	8.44931	11.1314	0.138894	70.4902	13.8582	4.70049	19.7434	11.2261	3.01364
	TARA_ARC_108_MAG_00325	SI_NO3	12.6375	14.1614	19.3483	17.6527	0.143868	0.908287	0.426411	0.401175	0.165417	15.95	3.08867
	TARA_ARC_108_MAG_00325	T	23.059	20.82	33.6206	23.9764	-1.11181	5.3895	1.01539	0.67649	1.81621	25.369	5.65854
	TARA_ARC_108_MAG_00326	Fe	15.638	17.3665	NA	14.6482	0.000139198	0.000769297	0.000436527	0.000438515	0.000204844	15.8842	1.37576
	TARA_ARC_108_MAG_00326	NO3	17.8207	14.6592	NA	14.4387	0.147307	23.3166	7.82163	6.10757	6.39067	15.6396	1.89215
	TARA_ARC_108_MAG_00326	Phos	16.0212	10.2359	NA	12.4363	0.273794	1.71381	0.686656	0.483479	0.430032	12.8978	2.92015
	TARA_ARC_108_MAG_00326	Sal	14.5814	12.4811	NA	13.0281	33.0854	35.4519	34.4331	34.4541	0.774435	13.3635	1.08956
	TARA_ARC_108_MAG_00326	Si	12.2485	10.5812	NA	12.2476	1.44143	29.6423	4.83498	2.27914	7.54062	11.6924	0.962363
	TARA_ARC_108_MAG_00326	SI_NO3	10.4067	15.148	NA	14.8516	0.0692165	0.698646	0.446587	0.490822	0.184209	13.4688	2.65598
	TARA_ARC_108_MAG_00326	T	13.2835	19.5282	NA	18.3494	1.78521	16.748	9.6974	10.5915	4.66934	17.0537	3.31784
	TARA_ASE_MAG_00032	Fe	10.6274	15.2894	11.8446	10.9852	9.22409e-06	0.002126	0.000727053	0.000651983	0.000526087	12.1866	2.13064
	TARA_ASE_MAG_00032	NO3	14.7771	13.306	10.1234	9.53113	0.0240466	17.3006	3.26886	1.98352	3.67874	11.9344	2.51779
	TARA_ASE_MAG_00032	Phos	13.982	11.8168	8.7905	10.2431	0	1.32516	0.419035	0.380039	0.285348	11.2081	2.2242
	TARA_ASE_MAG_00032	Sal	13.6719	14.2999	13.6448	14.329	27.8328	37.7583	34.7745	35.1988	1.99616	13.9864	0.37915
	TARA_ASE_MAG_00032	Si	6.87506	9.95065	12.8051	12.2048	0.0667451	7.25185	2.77724	2.27914	1.77092	10.4589	2.68672
	TARA_ASE_MAG_00032	SI_NO3	15.1402	13.5486	10.0027	10.0678	0.0113045	0.908287	0.302681	0.287386	0.229717	12.1898	2.57146
	TARA_ASE_MAG_00032	T	24.9264	21.7886	32.7889	32.6391	0.67649	21.4807	12.2815	13.4427	6.0115	28.0357	5.5521
	TARA_ASW_MAG_00036	Fe	20.7402	22.3993	10.9876	15.7134	0.000139198	0.000930575	0.000472404	0.000438515	0.000257716	17.4601	5.16717
	TARA_ASW_MAG_00036	NO3	13.3117	5.1976	16.5823	16.2758	3.25877	30.7823	17.9315	23.0681	9.07987	12.8418	5.30529
	TARA_ASW_MAG_00036	Phos	16.9428	19.5018	14.258	16.7511	0.526745	2.0937	1.33696	1.5115	0.509136	16.8634	2.14228
	TARA_ASW_MAG_00036	Sal	10.9588	10.3317	9.12063	8.96204	33.6014	34.6416	34.0642	34.0343	0.299826	9.8433	0.962956
	TARA_ASW_MAG_00036	Si	7.76201	10.2049	18.7304	6.98568	1.54436	84.5307	38.429	29.6423	37.1951	10.9207	5.38407
	TARA_ASW_MAG_00036	SI_NO3	9.0676	11.7398	18.3892	9.78849	0.117095	0.860284	0.41634	0.418498	0.23996	12.2463	4.24799
	TARA_ASW_MAG_00036	T	21.2169	20.6248	11.9319	25.5235	-1.22021	13.4427	4.31034	1.78521	5.6518	19.8243	5.69653
	TARA_ASW_MAG_00042	Fe	13.1937	14.7588	12.7993	13.6145	5.00895e-06	0.00270457	0.000880748	0.000844373	0.000686188	13.5916	0.846381
	TARA_ASW_MAG_00042	NO3	14.2661	14.1446	17.6041	15.4324	0	5.25177	0.543044	0.164543	1.00142	15.3618	1.60364
	TARA_ASW_MAG_00042	Phos	15.4922	16.0101	16.0601	15.2378	0	0.743314	0.162472	0.141222	0.133805	15.7	0.401122
	TARA_ASW_MAG_00042	Sal	13.0839	15.0703	15.7113	14.709	33.067	40.304	36.6197	36.4178	1.69221	14.6436	1.11935
	TARA_ASW_MAG_00042	Si	13.2351	13.2558	13.0929	13.4917	0.0533298	5.44646	1.69947	1.43631	1.18381	13.2689	0.165281
	TARA_ASW_MAG_00042	SI_NO3	13.9913	12.4681	11.3312	13.2915	0.00209237	0.67797	0.109586	0.100561	0.109892	12.7705	1.1438
	TARA_ASW_MAG_00042	T	16.7377	14.2923	13.4011	14.2232	14.2657	26.7562	21.3219	21.6956	3.57785	14.6636	1.44076
	TARA_ION_45_MAG_00010	Fe	NA	15.8194	14.6081	14.756	5.03466e-06	0.00170933	0.000725257	0.000827903	0.000457578	15.0612	0.660778
	TARA_ION_45_MAG_00010	NO3	NA	13.1608	13.2702	12.9152	0	20.9806	2.35214	0.67782	4.39984	13.1154	0.181827
	TARA_ION_45_MAG_00010	Phos	NA	13.8097	13.3983	13.8942	0.0314642	2.02459	0.348305	0.209427	0.379013	13.7007	0.265312
	TARA_ION_45_MAG_00010	Sal	NA	14.8828	17.8279	16.472	28.8657	39.9228	35.9125	36.087	1.42988	16.3942	1.47407
	TARA_ION_45_MAG_00010	Si	NA	13.4827	13.2041	13.8167	0.0301078	17.3107	3.22126	2.33994	3.43728	13.5012	0.306713
	TARA_ION_45_MAG_00010	SI_NO3	NA	13.7783	12.4613	13.3944	0.00737445	1	0.16937	0.131118	0.202952	13.2113	0.677295
	TARA_ION_45_MAG_00010	T	NA	15.0664	15.2301	14.7515	10.8975	29.9908	22.6279	23.7705	4.46006	15.016	0.243226
	TARA_ION_45_MAG_00030	Fe	15.8049	16.3016	18.1866	17.5118	9.22409e-06	0.00170933	0.000886054	0.000911998	0.000357728	16.9512	1.09185
	TARA_ION_45_MAG_00030	NO3	14.0223	11.9398	11.8915	11.8934	0.0192157	19.7541	2.42821	0.748321	4.40968	12.4367	1.05726
	TARA_ION_45_MAG_00030	Phos	13.6969	15.1607	11.4077	11.8237	0.0163392	2.02459	0.353365	0.212532	0.383366	13.0222	1.73891
	TARA_ION_45_MAG_00030	Sal	13.975	14.1388	18.2671	16.6121	28.8657	40.304	36.0951	36.2687	1.67285	15.7483	2.06765
	TARA_ION_45_MAG_00030	Si	16.0921	11.1903	14.0831	15.5784	0.0667451	17.3107	3.37005	2.55161	3.30677	14.236	2.20203
	TARA_ION_45_MAG_00030	SI_NO3	11.9303	16.0108	10.1275	11.5113	0.00562075	1	0.192574	0.143868	0.206725	12.395	2.53062
	TARA_ION_45_MAG_00030	T	14.4784	15.2581	16.0365	15.0692	10.3657	29.9352	20.9566	20.885	4.6085	15.2106	0.64301
	TARA_ION_45_MAG_00145	Fe	NA	14.9484	11.7782	12.6007	5.01165e-06	0.00169502	0.000685268	0.00068553	0.000550841	13.1091	1.64512
	TARA_ION_45_MAG_00145	NO3	NA	13.4499	12.524	13.0799	0	18.1099	1.7985	0.441769	3.46499	13.0179	0.46602
	TARA_ION_45_MAG_00145	Phos	NA	13.3077	10.7934	12.513	0.0139932	0.883214	0.300666	0.239109	0.19959	12.2047	1.28518
	TARA_ION_45_MAG_00145	Sal	NA	14.8307	11.6207	12.6617	28.8657	39.4282	35.4539	35.3071	1.63953	13.0377	1.63766
	TARA_ION_45_MAG_00145	Si	NA	10.8863	13.5652	13.7564	0.0301078	7.51456	2.96201	2.3952	2.15933	12.736	1.60476
	TARA_ION_45_MAG_00145	SI_NO3	NA	13.1433	12.5307	13.1703	0.00209237	0.855043	0.15216	0.128094	0.173276	12.9481	0.36171
	TARA_ION_45_MAG_00145	T	NA	19.4339	27.1877	22.2179	17.5799	29.9908	25.7747	26.13	2.49407	22.9465	3.92791
	TARA_ION_45_MAG_00146	Fe	14.2385	15.2181	12.1566	NA	5.32493e-06	0.00190575	0.000905819	0.00102886	0.000464318	13.8711	1.56351
	TARA_ION_45_MAG_00146	NO3	12.6793	10.6586	10.6509	NA	0	18.1099	1.39918	0.201755	3.53039	11.3296	1.16893
	TARA_ION_45_MAG_00146	Phos	15.6758	16.8288	14.1785	NA	0.00962952	0.743314	0.222903	0.188282	0.164275	15.561	1.32886
	TARA_ION_45_MAG_00146	Sal	12.8771	16.0895	14.4829	NA	28.8657	40.304	35.5729	35.2495	1.88521	14.4832	1.60621
	TARA_ION_45_MAG_00146	Si	14.1204	10.6155	11.432	NA	0.0667451	7.0546	3.06141	2.68714	1.75366	12.0559	1.83385
	TARA_ION_45_MAG_00146	SI_NO3	12.0336	11.1402	12.0951	NA	0.00562075	0.855043	0.120136	0.0378443	0.164966	11.7563	0.534441
	TARA_ION_45_MAG_00146	T	18.3752	19.4493	25.0041	NA	15.9097	29.9908	25.7221	26.6239	3.3812	20.9429	3.55789
	TARA_ION_45_MAG_00149	Fe	11.8573	14.2653	11.0543	12.4035	5.01165e-06	0.00203566	0.000644458	0.000593709	0.000522664	12.3951	1.36441
	TARA_ION_45_MAG_00149	NO3	13.4013	12.5896	9.85048	12.9359	0.00042962	20.9806	3.3445	0.979845	5.39059	12.1943	1.59755
	TARA_ION_45_MAG_00149	Phos	13.7791	13.958	10.9321	12.5615	0.0145493	2.02459	0.454821	0.262664	0.487308	12.8077	1.39589
	TARA_ION_45_MAG_00149	Sal	16.4794	15.26	19.4307	16.7655	33.5393	38.5505	35.3195	35.0854	0.917821	16.9839	1.75695
	TARA_ION_45_MAG_00149	Si	13.1448	12.7772	11.3965	13.0566	0.0530165	17.3107	4.19801	2.81221	4.0306	12.5938	0.813415
	TARA_ION_45_MAG_00149	SI_NO3	13.4234	13.3439	10.8137	12.6231	0.00631084	1	0.193447	0.126726	0.214186	12.551	1.21288
	TARA_ION_45_MAG_00149	T	17.9148	17.8058	26.5223	19.6539	14.0011	29.9908	24.2898	25.4011	3.61025	20.4742	4.11997
	TARA_ION_45_MAG_00152	Fe	12.5095	15.9028	14.9622	14.1977	5.01165e-06	0.00150797	0.000675195	0.00068553	0.000432557	14.3931	1.43634
	TARA_ION_45_MAG_00152	NO3	16.1747	12.4606	16.8638	15.4785	0	20.9806	2.62489	0.881913	4.45108	15.2444	1.94013
	TARA_ION_45_MAG_00152	Phos	14.2642	12.6988	11.8459	12.8354	0.0314642	2.02459	0.389487	0.272017	0.387255	12.9111	1.0027
	TARA_ION_45_MAG_00152	Sal	12.6587	14.7159	13.2614	13.8061	28.8657	39.9228	35.5232	35.4164	1.38096	13.6105	0.873284
	TARA_ION_45_MAG_00152	Si	14.1123	11.5937	11.9979	12.7233	0.0530165	17.3107	3.4012	2.51778	3.15848	12.6068	1.10712
	TARA_ION_45_MAG_00152	SI_NO3	12.2811	14.8282	11.3717	11.9191	0.00631084	1	0.181304	0.141815	0.180612	12.6	1.53178
	TARA_ION_45_MAG_00152	T	17.9995	17.7999	19.6971	19.04	10.8975	29.9352	22.0839	22.4409	4.48601	18.6342	0.893184
	TARA_ION_45_MAG_00154	Fe	13.1444	14.3636	12.5898	13.9924	5.01165e-06	0.00190575	0.000515988	0.000327457	0.000542124	13.5226	0.80439
	TARA_ION_45_MAG_00154	NO3	13.3969	14.7933	11.5145	13.3289	0	5.96704	0.967873	0.243839	1.40482	13.2584	1.34431
	TARA_ION_45_MAG_00154	Phos	12.5354	13.2386	12.2157	13.3626	0.00962952	0.743314	0.262836	0.222403	0.157176	12.8381	0.552109
	TARA_ION_45_MAG_00154	Sal	14.3941	13.4795	13.4013	13.464	28.8657	39.4282	35.4204	35.362	1.40334	13.6847	0.474128
	TARA_ION_45_MAG_00154	Si	14.7959	13.0438	13.7421	13.9633	0.0301078	7.0546	2.23465	2.28384	1.43427	13.8863	0.722017
	TARA_ION_45_MAG_00154	SI_NO3	13.2528	13.5224	13.5328	13.8716	0.00209237	0.67797	0.106579	0.0442773	0.120566	13.5449	0.253415
	TARA_ION_45_MAG_00154	T	18.4803	17.5588	23.0039	18.0172	14.2657	29.9908	25.0609	26.1324	3.44036	19.2651	2.52077
	TARA_ION_45_MAG_00155	Fe	11.2014	13.407	11.899	12.7501	5.01165e-06	0.00170933	0.000600234	0.000617825	0.000475077	12.3144	0.965245
	TARA_ION_45_MAG_00155	NO3	17.133	13.3726	13.1054	15.576	0.0136736	18.5177	2.18877	0.717959	3.89756	14.7968	1.91085
	TARA_ION_45_MAG_00155	Phos	13.719	16.1025	11.6418	12.4215	0.018387	2.02459	0.368628	0.245504	0.3688	13.4712	1.95225
	TARA_ION_45_MAG_00155	Sal	13.7399	15.2053	13.6096	13.6101	33.5393	40.304	35.7906	35.3891	1.43387	14.0412	0.77845
	TARA_ION_45_MAG_00155	Si	12.3792	12.1536	12.0969	12.8778	0.0530165	14.8959	2.92894	2.5518	2.59443	12.3769	0.355552
	TARA_ION_45_MAG_00155	SI_NO3	15.3523	12.3433	13.5177	14.7846	0.00785612	0.548621	0.126814	0.134082	0.115792	13.9995	1.34432
	TARA_ION_45_MAG_00155	T	16.4752	17.4157	24.1297	17.9797	13.5677	29.9908	24.8136	25.5978	3.37818	19.0001	3.47557
	TARA_ION_45_MAG_00159	Fe	9.8966	13.4275	10.5045	10.9129	5.01165e-06	0.00170933	0.000613732	0.000598293	0.000546062	11.1854	1.55198
	TARA_ION_45_MAG_00159	NO3	13.2557	12.2999	11.5089	11.7492	0	19.7541	2.798	0.351061	4.64248	12.2034	0.775734
	TARA_ION_45_MAG_00159	Phos	15.2984	14.8064	12.2636	11.6303	0.0139932	2.02459	0.39985	0.244132	0.401627	13.4997	1.82255
	TARA_ION_45_MAG_00159	Sal	15.0711	14.7281	13.6063	13.0811	33.2112	40.304	35.7787	35.2361	1.53381	14.1216	0.93405
	TARA_ION_45_MAG_00159	Si	12.4727	12.7315	12.4971	12.8606	0.0301078	14.8959	3.3244	2.49071	3.30969	12.6405	0.187491
	TARA_ION_45_MAG_00159	SI_NO3	11.4469	13.0919	12.0118	12.8419	0.00737445	0.64692	0.155387	0.116703	0.176695	12.3481	0.757668
	TARA_ION_45_MAG_00159	T	22.5587	18.9148	27.6077	26.9239	18.3579	29.9908	25.9582	26.4345	2.48962	24.0013	4.06208
	TARA_ION_45_MAG_00162	Fe	13.8705	12.3685	11.6073	12.9189	5.01165e-06	0.00167342	0.000619279	0.000598293	0.000552861	12.6913	0.952459
	TARA_ION_45_MAG_00162	NO3	13.7438	13.4648	12.6758	13.4216	0	18.1099	1.292	0.197581	2.92107	13.3265	0.456706
	TARA_ION_45_MAG_00162	Phos	10.7701	12.4377	11.9451	12.8753	0.0139932	0.743314	0.264547	0.222403	0.152844	12.0071	0.907977
	TARA_ION_45_MAG_00162	Sal	14.2488	14.8609	12.1567	12.9531	28.8657	39.4282	35.3562	35.2361	1.38	13.5549	1.22532
	TARA_ION_45_MAG_00162	Si	14.7544	12.9576	11.4415	12.9175	0.0301078	7.0546	2.49938	2.31308	1.59833	13.0178	1.35573
	TARA_ION_45_MAG_00162	SI_NO3	12.8945	13.3713	13.2556	13.1289	0.00209237	0.855043	0.104468	0.0422401	0.137401	13.1626	0.204275
	TARA_ION_45_MAG_00162	T	19.7178	20.5392	26.9179	21.7846	17.5799	29.9908	26.1519	26.4864	2.36876	22.2399	3.23234
	TARA_ION_45_MAG_00163	Fe	7.52174	10.9235	11.4535	NA	5.00895e-06	0.00190575	0.000627968	0.000519545	0.000586864	9.96628	2.13355
	TARA_ION_45_MAG_00163	NO3	15.8001	13.0131	12.1187	NA	0	18.3832	1.37025	0.130717	4.39781	13.644	1.9201
	TARA_ION_45_MAG_00163	Phos	16.8809	16.8535	15.1138	NA	0.00744274	2.02459	0.251328	0.16391	0.353877	16.2827	1.0124
	TARA_ION_45_MAG_00163	Sal	14.1921	15.0087	10.7687	NA	33.5393	39.4282	35.855	35.7894	1.24506	13.3232	2.24961
	TARA_ION_45_MAG_00163	Si	12.9761	11.7944	11.2565	NA	0.288636	14.8959	2.92468	2.2417	2.7567	12.009	0.879684
	TARA_ION_45_MAG_00163	SI_NO3	14.5781	14.4432	16.8385	NA	0.00209237	0.855043	0.101093	0.0298062	0.176637	15.2866	1.34568
	TARA_ION_45_MAG_00163	T	18.0509	17.9635	22.4502	NA	17.6951	29.9908	25.3342	24.6933	2.99398	19.4882	2.56553
	TARA_ION_45_MAG_00164	Fe	13.2494	13.5303	13.4179	13.6563	5.00895e-06	0.00270457	0.000849408	0.000861203	0.000639043	13.4635	0.172799
	TARA_ION_45_MAG_00164	NO3	13.8477	12.3888	12.7109	13.6036	0	19.7541	1.95155	0.47574	3.74727	13.1378	0.698637
	TARA_ION_45_MAG_00164	Phos	13.2504	14.4222	13.3011	12.797	0.00744274	2.02459	0.315526	0.210337	0.357724	13.4427	0.691229
	TARA_ION_45_MAG_00164	Sal	14.4371	14.7091	14.55	13.3182	28.8657	40.304	36.0208	36.0586	1.73121	14.2536	0.633466
	TARA_ION_45_MAG_00164	Si	12.7442	11.6074	12.5891	12.7867	0.0530165	17.3107	2.77483	2.22709	2.89203	12.4318	0.556149
	TARA_ION_45_MAG_00164	SI_NO3	13.3945	15.0752	13.1159	13.0591	0.00209237	1	0.150998	0.13763	0.150404	13.6612	0.954017
	TARA_ION_45_MAG_00164	T	19.0767	18.267	20.3153	20.779	13.3219	29.9908	22.7751	24.0573	4.01187	19.6095	1.14774
	TARA_ION_45_MAG_00166	Fe	11.6368	12.9076	10.9786	11.8137	5.01165e-06	0.00190575	0.000685807	0.000637555	0.000541754	11.8342	0.800736
	TARA_ION_45_MAG_00166	NO3	12.7446	13.2622	10.2039	12.214	0.00042962	20.9806	2.98186	0.553719	5.23691	12.1062	1.33842
	TARA_ION_45_MAG_00166	Phos	12.1786	12.986	11.9052	12.4777	0.00744274	2.02459	0.405771	0.258339	0.442421	12.3869	0.462797
	TARA_ION_45_MAG_00166	Sal	12.4597	13.0137	13.3738	13.4697	28.8657	40.304	35.4752	35.0905	1.66237	13.0792	0.457326
	TARA_ION_45_MAG_00166	Si	16.114	14.4826	14.1504	13.1005	0.0530165	17.3107	4.0461	2.76474	3.66876	14.4619	1.24904
	TARA_ION_45_MAG_00166	SI_NO3	13.511	14.0027	10.6607	11.8417	0.00209237	1	0.191148	0.143868	0.214121	12.504	1.53807
	TARA_ION_45_MAG_00166	T	21.3553	19.3452	28.7273	25.0827	14.0011	29.9908	25.0171	26.0396	3.35303	23.6276	4.14836
	TARA_ION_45_MAG_00168	Fe	17.3565	17.7331	13.665	14.5176	1.10127e-05	0.00169502	0.000966505	0.00104799	0.000513828	15.8181	2.02988
	TARA_ION_45_MAG_00168	NO3	11.7343	9.20316	13.3506	12.2381	0	11.3083	1.54611	0.313943	3.02661	11.6315	1.75411
	TARA_ION_45_MAG_00168	Phos	10.6022	15.927	13.7465	12.7417	0.0139932	1.31619	0.279717	0.212715	0.268334	13.2543	2.21223
	TARA_ION_45_MAG_00168	Sal	18.6937	17.7088	13.1615	13.557	28.8657	37.1829	34.9604	34.9925	1.65546	15.7803	2.8289
	TARA_ION_45_MAG_00168	Si	10.6928	9.21872	11.6597	13.0517	0.0533298	7.0546	3.17789	2.68714	1.871	11.1557	1.614
	TARA_ION_45_MAG_00168	SI_NO3	12.652	12.9131	9.91059	12.4223	0.00631084	0.299211	0.105751	0.110896	0.0918865	11.9745	1.39046
	TARA_ION_45_MAG_00168	T	18.2685	17.2962	24.5061	21.4716	15.9097	29.9908	25.7119	26.6838	4.26265	20.3856	3.27537
	TARA_ION_45_MAG_00169	Fe	14.7911	15.2767	15.7124	16.5075	5.03466e-06	0.00146022	0.000522976	0.000551582	0.000414436	15.5719	0.728407
	TARA_ION_45_MAG_00169	NO3	14.6377	13.3557	15.1008	14.9008	0	24.0349	3.60144	1.46189	5.23672	14.4988	0.785265
	TARA_ION_45_MAG_00169	Phos	14.5737	16.0092	13.9777	13.6642	0.0314642	2.02459	0.45997	0.361154	0.403549	14.5562	1.03952
	TARA_ION_45_MAG_00169	Sal	12.3531	12.0647	13.3492	12.3215	33.0854	39.9228	35.4266	35.3715	1.067	12.5221	0.56633
	TARA_ION_45_MAG_00169	Si	12.517	11.6864	12.2226	12.0505	0.0301078	17.3107	3.42539	2.38851	3.35645	12.1191	0.346873
	TARA_ION_45_MAG_00169	SI_NO3	13.0731	13.6217	13.2916	12.1498	0.00785612	1	0.212064	0.152919	0.20595	13.034	0.63116
	TARA_ION_45_MAG_00169	T	18.0543	17.9857	16.3457	18.4058	6.21315	28.3679	21.2339	21.7179	5.01036	17.6979	0.920073
	TARA_ION_45_MAG_00171	Fe	10.6665	13.7853	11.0865	12.8146	5.00895e-06	0.00170933	0.000611106	0.000671082	0.000535172	12.0882	1.4643
	TARA_ION_45_MAG_00171	NO3	11.9096	12.9112	9.75215	12.3152	0.00042962	19.7541	2.88653	0.966201	4.64074	11.722	1.37619
	TARA_ION_45_MAG_00171	Phos	16.1591	15.1019	12.7164	13.791	0.0139932	2.02459	0.444656	0.328549	0.439497	14.4421	1.5039
	TARA_ION_45_MAG_00171	Sal	15.323	11.6271	13.6368	13.1068	28.8657	40.304	35.4445	35.2717	1.40853	13.4234	1.52544
	TARA_ION_45_MAG_00171	Si	14.7738	12.6321	14.1385	12.9105	0.0530165	17.3107	3.37773	2.38328	3.54699	13.6137	1.01315
	TARA_ION_45_MAG_00171	SI_NO3	10.2443	13.0894	8.89882	12.1415	0.00209237	1	0.176525	0.143868	0.187477	11.0935	1.88146
	TARA_ION_45_MAG_00171	T	20.9238	20.853	29.7707	22.9203	13.5677	29.9908	24.9779	25.9121	3.37417	23.617	4.21294
	TARA_ION_45_MAG_00173	Fe	12.3244	11.9808	13.8806	13.8283	5.01165e-06	0.00170933	0.000528965	0.000318943	0.000547035	13.0035	0.992767
	TARA_ION_45_MAG_00173	NO3	13.0333	14.932	11.9472	12.8408	0.000338869	19.7541	2.01654	0.229726	3.73019	13.1883	1.25508
	TARA_ION_45_MAG_00173	Phos	14.7743	14.3162	11.7328	12.8454	0.018387	1.62005	0.344545	0.247614	0.295221	13.4172	1.39213
	TARA_ION_45_MAG_00173	Sal	14.8005	11.7165	13.9107	13.6397	28.8657	40.304	35.2336	35.0055	1.86099	13.5168	1.2986
	TARA_ION_45_MAG_00173	Si	10.3136	12.8813	11.5852	12.8808	0.0530165	14.8889	3.35465	2.5518	2.76608	11.9152	1.23015
	TARA_ION_45_MAG_00173	SI_NO3	14.7563	13.3793	11.9725	13.1346	0.00209237	0.47728	0.128452	0.135763	0.12508	13.3107	1.14254
	TARA_ION_45_MAG_00173	T	19.9976	20.7937	24.9711	20.8303	19.7285	29.9908	26.4901	26.7033	2.28936	21.6482	2.24832
	TARA_ION_45_MAG_00175	Fe	11.4264	12.2043	12.1166	12.8712	5.01165e-06	0.00190575	0.000674064	0.000635184	0.00053774	12.1546	0.590964
	TARA_ION_45_MAG_00175	NO3	14.8161	14.2303	11.2861	13.3251	0.00042962	19.7541	2.32348	0.48369	4.15167	13.4144	1.54578
	TARA_ION_45_MAG_00175	Phos	12.1466	14.1048	12.0385	12.8623	0.00962952	2.02459	0.380251	0.258339	0.400571	12.788	0.950908
	TARA_ION_45_MAG_00175	Sal	12.6256	13.6406	13.2948	13.1557	28.8657	40.304	35.4291	35.0666	1.70454	13.1792	0.421652
	TARA_ION_45_MAG_00175	Si	15.2619	13.5427	13.6695	13.2805	0.0530165	17.3107	3.79352	2.76474	3.43941	13.9386	0.896932
	TARA_ION_45_MAG_00175	SI_NO3	12.6671	11.9444	12.3582	12.9782	0.00209237	1	0.176003	0.140749	0.199567	12.487	0.441486
	TARA_ION_45_MAG_00175	T	21.0563	20.333	25.2363	21.5271	14.0011	29.9908	25.3721	26.3294	3.2222	22.0382	2.18794
	TARA_ION_45_MAG_00179	Fe	10.5519	11.2293	10.3949	11.4264	5.01165e-06	0.00170933	0.000597245	0.0005212	0.000531966	10.9006	0.503917
	TARA_ION_45_MAG_00179	NO3	12.2101	13.7611	11.4267	12.7234	0.00042962	20.9806	3.17299	0.787764	5.18874	12.5303	0.978534
	TARA_ION_45_MAG_00179	Phos	12.9691	11.7159	11.3987	10.3529	0.0139932	2.02459	0.424522	0.276342	0.437023	11.6091	1.07752
	TARA_ION_45_MAG_00179	Sal	17.3044	16.3702	15.9955	14.7338	28.8657	40.304	35.2534	35.0326	1.60579	16.101	1.06473
	TARA_ION_45_MAG_00179	Si	11.4932	10.3294	10.3512	10.2645	0.0530165	15.1136	3.88117	2.79928	3.48539	10.6096	0.590229
	TARA_ION_45_MAG_00179	SI_NO3	12.1048	12.2977	10.1581	11.678	0.00209237	0.64692	0.167484	0.145268	0.169183	11.5597	0.96962
	TARA_ION_45_MAG_00179	T	23.3664	24.2964	30.2749	28.8209	13.5677	29.9908	25.6388	26.5181	3.22952	26.6897	3.37483
	TARA_ION_45_MAG_00181	Fe	10.5019	11.3237	10.752	12.5891	5.01165e-06	0.00170933	0.000653037	0.000611167	0.000518677	11.2917	0.930845
	TARA_ION_45_MAG_00181	NO3	15.3707	14.8066	10.4887	12.7801	0.000338869	19.7541	2.4041	0.416178	4.33787	13.3615	2.2148
	TARA_ION_45_MAG_00181	Phos	14.1263	12.671	11.0553	12.6745	0.018387	2.02459	0.398931	0.27035	0.412927	12.6318	1.25463
	TARA_ION_45_MAG_00181	Sal	13.227	10.7801	12.6076	13.1472	33.2112	40.304	35.4287	35.0185	1.44983	12.4405	1.14062
	TARA_ION_45_MAG_00181	Si	13.0999	16.698	14.3167	13.1004	0.0530165	17.3107	3.85299	2.74089	3.50446	14.3037	1.69603
	TARA_ION_45_MAG_00181	SI_NO3	11.2322	11.6709	12.1578	12.8791	0.00631084	1	0.170448	0.126639	0.209117	11.985	0.705863
	TARA_ION_45_MAG_00181	T	22.4419	22.0498	28.6218	22.8295	14.0011	29.9908	26.0569	26.5259	2.86364	23.9857	3.10707
	TARA_ION_45_MAG_00182	Fe	11.8403	14.0863	13.3085	12.868	5.00895e-06	0.00190575	0.000712308	0.000682963	0.00055169	13.0258	0.937197
	TARA_ION_45_MAG_00182	NO3	14.8139	13.001	13.8737	13.355	0	19.7541	2.03208	0.556235	3.80264	13.7609	0.788195
	TARA_ION_45_MAG_00182	Phos	12.7335	16.1602	13.7852	12.9569	0.00744274	2.02459	0.334117	0.212532	0.369794	13.909	1.56753
	TARA_ION_45_MAG_00182	Sal	15.1413	16.1669	14.7943	15.9667	33.5393	38.5793	35.9629	36.0523	1.06014	15.5173	0.655237
	TARA_ION_45_MAG_00182	Si	15.1581	7.97499	13.9251	13.6877	0.0301078	17.3107	2.8522	2.3065	2.98415	12.6865	3.20643
	TARA_ION_45_MAG_00182	SI_NO3	12.6438	15.3493	14.2197	13.4908	0.00209237	1	0.150332	0.123903	0.1644	13.9259	1.14678
	TARA_ION_45_MAG_00182	T	17.6691	17.2614	16.0936	17.6748	14.0011	28.3679	22.9228	24.0624	3.60962	17.1747	0.746293
	TARA_ION_45_MAG_00184	Fe	13.7442	15.2837	13.6111	13.5025	5.00895e-06	0.00270457	0.000862233	0.000861203	0.000648122	14.0354	0.83806
	TARA_ION_45_MAG_00184	NO3	13.4021	11.7502	13.2194	13.3361	0	19.7541	1.92193	0.47574	3.71906	12.927	0.788145
	TARA_ION_45_MAG_00184	Phos	13.2274	14.987	13.9219	12.9966	0.00744274	2.02459	0.310176	0.208263	0.356572	13.7832	0.893692
	TARA_ION_45_MAG_00184	Sal	14.7828	15.4962	14.9866	13.5274	28.8657	40.304	36.0469	36.1962	1.72923	14.6982	0.836206
	TARA_ION_45_MAG_00184	Si	12.0543	11.2402	13.2144	12.8751	0.0380752	17.3107	2.73151	2.20524	2.8832	12.346	0.883537
	TARA_ION_45_MAG_00184	SI_NO3	13.4484	14.1875	14.1158	13.3497	0.00209237	1	0.149817	0.13763	0.149461	13.7754	0.437353
	TARA_ION_45_MAG_00184	T	19.3408	17.0553	16.9309	20.4125	13.3219	29.9908	22.7272	23.9615	3.99043	18.4349	1.72212
	TARA_ION_45_MAG_00185	Fe	11.5319	11.0522	11.0665	13.5584	5.01165e-06	0.00142996	0.000459457	0.000325485	0.000490852	11.8023	1.1918
	TARA_ION_45_MAG_00185	NO3	17.9877	11.8158	10.0423	12.381	0.000338869	18.3832	2.23453	0.787764	3.78754	13.0567	3.43499
	TARA_ION_45_MAG_00185	Phos	12.4437	15.0706	12.0019	12.326	0.0721837	2.02459	0.394372	0.276342	0.375972	12.9605	1.41904
	TARA_ION_45_MAG_00185	Sal	7.14726	14.6194	11.9434	13.0684	33.8713	35.8363	35.0884	35.0887	0.481889	11.6946	3.22399
	TARA_ION_45_MAG_00185	Si	13.3751	12.8489	11.0314	12.5065	0.0530165	14.8959	2.94321	2.47075	2.84512	12.4405	1.005
	TARA_ION_45_MAG_00185	SI_NO3	17.7274	14.065	13.3393	12.8365	0.00209237	0.548621	0.108383	0.0712653	0.118917	14.4921	2.21505
	TARA_ION_45_MAG_00185	T	19.787	20.5281	30.5752	23.3231	18.3579	29.9908	27.2351	27.2722	2.29887	23.5533	4.92267
	TARA_ION_45_MAG_00186	Fe	13.3366	14.5346	12.6368	13.3888	5.00895e-06	0.00270457	0.000864266	0.000834111	0.00063023	13.4742	0.785704
	TARA_ION_45_MAG_00186	NO3	16.1994	13.9266	11.6456	13.3945	0	19.7541	2.39089	0.499382	4.28051	13.7915	1.87785
	TARA_ION_45_MAG_00186	Phos	14.371	14.2505	11.4615	12.9641	0	2.02459	0.333433	0.196843	0.416138	13.2618	1.35861
	TARA_ION_45_MAG_00186	Sal	13.1063	15.0483	18.4953	16.4111	33.5393	39.9228	36.3548	36.2344	1.39272	15.7653	2.26966
	TARA_ION_45_MAG_00186	Si	12.6906	9.1184	15.141	14.3093	0.0301078	17.3107	2.93819	2.26231	3.13026	12.8148	2.66606
	TARA_ION_45_MAG_00186	SI_NO3	13.3218	15.5501	11.3976	13.0422	0.00785612	1	0.164093	0.129548	0.175787	13.3279	1.70745
	TARA_ION_45_MAG_00186	T	16.9742	17.5715	19.2223	16.49	10.8975	28.2503	21.859	22.5015	3.92194	17.5645	1.1904
	TARA_ION_45_MAG_00187	Fe	13.5753	14.1095	11.7693	13.5141	5.01165e-06	0.00270457	0.000740952	0.000688098	0.000618822	13.242	1.01761
	TARA_ION_45_MAG_00187	NO3	13.1368	13.1614	12.6872	13.6365	0	18.1099	1.72953	0.532373	3.3602	13.1555	0.387779
	TARA_ION_45_MAG_00187	Phos	14.415	13.5355	12.2867	13.5414	0.0139932	0.743314	0.309148	0.293381	0.169491	13.4446	0.875601
	TARA_ION_45_MAG_00187	Sal	13.8796	15.0624	13.0554	13.5283	28.8657	39.4282	35.2641	35.2578	1.68908	13.8814	0.856709
	TARA_ION_45_MAG_00187	Si	13.1375	12.657	12.483	13.5892	0.0530165	7.41469	3.02995	2.68714	1.93369	12.9667	0.49886
	TARA_ION_45_MAG_00187	SI_NO3	13.715	13.4375	12.7154	13.5714	0.00785612	0.855043	0.138908	0.13763	0.148225	13.3598	0.444292
	TARA_ION_45_MAG_00187	T	18.1407	18.0367	25.003	18.6191	17.3483	29.9908	25.757	26.6216	3.26088	19.9499	3.37829
	TARA_ION_45_MAG_00188	Fe	13.7716	14.7911	13.4168	13.3606	5.01165e-06	0.00229658	0.000767655	0.000682963	0.00057738	13.835	0.662866
	TARA_ION_45_MAG_00188	NO3	13.5354	13.1104	12.9299	13.1844	0.00042962	19.7541	1.96687	0.416178	3.8079	13.19	0.253869
	TARA_ION_45_MAG_00188	Phos	14.316	14.8638	11.9503	12.7631	0.0145493	2.02459	0.348589	0.242023	0.373517	13.4733	1.35
	TARA_ION_45_MAG_00188	Sal	14.276	13.5128	12.05	13.2816	33.5393	40.304	35.8458	35.2844	1.45559	13.2801	0.923589
	TARA_ION_45_MAG_00188	Si	12.8446	12.4114	11.9419	13.0323	0.0380752	17.3107	3.03578	2.31966	3.28392	12.5575	0.485851
	TARA_ION_45_MAG_00188	SI_NO3	12.1184	13.3151	11.7901	12.8868	0.00209237	1	0.149014	0.137249	0.167736	12.5276	0.697754
	TARA_ION_45_MAG_00188	T	19.138	17.9953	25.9209	21.4912	14.0011	29.9908	24.6666	25.4566	3.40986	21.1364	3.50606
	TARA_ION_45_MAG_00189	Fe	14.2671	13.4278	15.0171	13.9158	5.00895e-06	0.00170933	0.000543731	0.000516114	0.000488591	14.157	0.668793
	TARA_ION_45_MAG_00189	NO3	13.0866	13.3325	11.4281	13.4141	0.00103944	19.7541	2.29837	0.556235	3.98859	12.8153	0.935224
	TARA_ION_45_MAG_00189	Phos	15.1931	14.5813	12.0307	12.6391	0.018387	2.02459	0.383025	0.25943	0.371776	13.611	1.5151
	TARA_ION_45_MAG_00189	Sal	12.2517	11.8926	10.9475	11.672	33.2112	40.304	35.7266	35.3715	1.38052	11.691	0.550206
	TARA_ION_45_MAG_00189	Si	11.7634	12.9767	11.271	12.2342	0.0530165	17.3107	3.07689	2.43977	3.23234	12.0613	0.725954
	TARA_ION_45_MAG_00189	SI_NO3	10.7327	12.9048	11.1641	11.8917	0.00209237	1	0.156418	0.132909	0.179809	11.6734	0.950144
	TARA_ION_45_MAG_00189	T	22.7054	20.8842	28.1413	24.2332	14.0011	29.9908	25.2091	25.3485	2.6691	23.991	3.087
	TARA_ION_45_MAG_00191	Fe	11.1818	13.4681	14.2855	14.1024	5.03466e-06	0.00170933	0.000913885	0.0010319	0.000448124	13.2594	1.42872
	TARA_ION_45_MAG_00191	NO3	13.9377	15.0143	10.3614	12.3683	0.000338869	3.25554	0.900291	0.220734	1.14239	12.9204	2.02261
	TARA_ION_45_MAG_00191	Phos	14.7921	14.5673	10.0886	12.331	0.018387	0.465315	0.26881	0.247614	0.120382	12.9447	2.20451
	TARA_ION_45_MAG_00191	Sal	15.2379	13.4363	14.6718	13.537	28.8657	40.304	35.8762	35.4601	2.09037	14.2208	0.879572
	TARA_ION_45_MAG_00191	Si	14.6485	14.364	10.99	12.1175	0.660056	7.0546	2.92101	2.49071	1.58295	13.03	1.76947
	TARA_ION_45_MAG_00191	SI_NO3	9.13591	11.8204	9.96037	12.1128	0.00631084	0.64692	0.117114	0.0589506	0.137669	10.7574	1.44125
	TARA_ION_45_MAG_00191	T	21.0662	17.3295	29.6423	23.4309	19.7285	29.9908	26.724	26.5908	2.19864	22.8672	5.16812
	TARA_ION_45_MAG_00193	Fe	NA	13.6792	13.9954	13.6687	5.00895e-06	0.00270457	0.000836582	0.000881847	0.00064925	13.7811	0.185619
	TARA_ION_45_MAG_00193	NO3	NA	13.9626	13.3153	13.991	0	19.7541	1.99286	0.47574	3.88656	13.7563	0.382145
	TARA_ION_45_MAG_00193	Phos	NA	14.7644	13.5431	13.1831	0.00744274	2.02459	0.325903	0.212532	0.375754	13.8302	0.828802
	TARA_ION_45_MAG_00193	Sal	NA	15.7487	14.5861	14.0999	28.8657	40.304	36.0449	36.2134	1.79401	14.8116	0.847208
	TARA_ION_45_MAG_00193	Si	NA	11.666	13.8955	13.1594	0.0530165	17.3107	2.851	2.22709	3.06142	12.907	1.13597
	TARA_ION_45_MAG_00193	SI_NO3	NA	14.4871	14.315	13.137	0.00209237	1	0.158541	0.138616	0.157529	13.9797	0.734866
	TARA_ION_45_MAG_00193	T	NA	15.692	16.3497	18.7608	13.3219	29.9908	22.6518	24.0624	4.03591	16.9342	1.61575
	TARA_ION_45_MAG_00194	Fe	15.1977	14.238	11.696	NA	5.01165e-06	0.00170551	0.000946999	0.00114354	0.000575085	13.7106	1.80942
	TARA_ION_45_MAG_00194	NO3	12.5457	10.4507	11.8666	NA	0.000338869	3.55212	0.500656	0.113579	0.939318	11.621	1.06888
	TARA_ION_45_MAG_00194	Phos	14.4143	14.9593	14.531	NA	0.095899	0.353861	0.197071	0.175624	0.0652435	14.6349	0.28698
	TARA_ION_45_MAG_00194	Sal	18.6425	17.9056	12.5724	NA	33.5393	37.9419	35.3555	35.0055	1.15679	16.3735	3.31239
	TARA_ION_45_MAG_00194	Si	11.2291	12.6724	12.7961	NA	0.0530165	5.41541	2.38007	2.40456	1.52812	12.2325	0.871226
	TARA_ION_45_MAG_00194	SI_NO3	9.83042	13.1102	11.546	NA	0.00631084	0.265793	0.0697147	0.0321846	0.074631	11.4956	1.64047
	TARA_ION_45_MAG_00194	T	18.1403	16.6639	24.9917	NA	15.9097	29.9908	26.5722	27.0915	3.44226	19.932	4.44362
	TARA_ION_45_MAG_00196	Fe	NA	14.5084	13.9815	13.7655	5.01165e-06	0.00229658	0.000796462	0.000682963	0.000589707	14.0852	0.382145
	TARA_ION_45_MAG_00196	NO3	NA	13.7881	12.1729	13.2298	0.00042962	19.7541	1.90595	0.363336	3.87624	13.0636	0.820353
	TARA_ION_45_MAG_00196	Phos	NA	13.8368	11.6126	12.8969	0.0145493	2.02459	0.330503	0.216683	0.379683	12.7821	1.11653
	TARA_ION_45_MAG_00196	Sal	NA	12.7638	12.6675	13.5623	33.5393	40.304	35.9273	35.2844	1.50494	12.9979	0.491178
	TARA_ION_45_MAG_00196	Si	NA	12.8857	11.7667	13.027	0.0380752	17.3107	3.07146	2.31966	3.30416	12.5598	0.690443
	TARA_ION_45_MAG_00196	SI_NO3	NA	13.9132	12.507	13.2363	0.00209237	1	0.146642	0.126639	0.17102	13.2189	0.703271
	TARA_ION_45_MAG_00196	T	NA	18.3039	25.2917	20.2821	14.0011	29.9908	24.6913	25.2455	3.26872	21.2926	3.60184
	TARA_ION_45_MAG_00198	Fe	NA	17.1146	11.1306	13.0185	5.03466e-06	0.00150797	0.00070165	0.000821964	0.000496157	13.7546	3.05916
	TARA_ION_45_MAG_00198	NO3	NA	10.8253	10.8192	12.3285	0.000338869	4.43168	1.10848	0.227307	1.41155	11.3244	0.869661
	TARA_ION_45_MAG_00198	Phos	NA	14.9071	12.2996	12.8661	0.018387	0.607319	0.291063	0.232808	0.168099	13.3576	1.37148
	TARA_ION_45_MAG_00198	Sal	NA	11.1915	13.5979	13.0409	34.4679	40.304	35.8129	35.3988	1.44156	12.6101	1.2597
	TARA_ION_45_MAG_00198	Si	NA	14.6581	12.9513	13.6822	0.34301	5.18258	2.19114	2.24423	1.25659	13.7639	0.856338
	TARA_ION_45_MAG_00198	SI_NO3	NA	12.3467	16.1244	15.197	0.00209237	0.64692	0.101863	0.0599062	0.129043	14.556	1.96877
	TARA_ION_45_MAG_00198	T	NA	18.9567	23.0769	19.8667	21.1455	29.9352	26.315	26.567	2.44923	20.6334	2.1645
	TARA_ION_45_MAG_00201	Fe	17.5996	16.6306	15.0706	14.813	5.01165e-06	0.00167342	0.000858875	0.000977884	0.00047155	16.0285	1.31982
	TARA_ION_45_MAG_00201	NO3	8.14956	10.6987	10.0378	12.3065	0.000338869	18.1099	1.21248	0.143948	3.40175	10.2982	1.7203
	TARA_ION_45_MAG_00201	Phos	16.3803	14.7864	13.168	11.9799	0.0139932	0.743314	0.225289	0.176726	0.154191	14.0786	1.91768
	TARA_ION_45_MAG_00201	Sal	4.40787	14.7884	10.128	10.82	28.8657	40.304	35.5304	35.1278	1.86918	10.0361	4.27725
	TARA_ION_45_MAG_00201	Si	12.4548	10.166	10.5811	11.2229	0.0530165	7.0546	2.97979	2.66259	1.68152	11.1062	0.998674
	TARA_ION_45_MAG_00201	SI_NO3	17.2576	13.1498	13.4394	13.5073	0.00209237	0.855043	0.0983392	0.0300643	0.157885	14.3385	1.95219
	TARA_ION_45_MAG_00201	T	23.7503	19.7801	27.5752	25.3503	22.0612	29.9908	26.3703	26.4903	1.98351	24.114	3.28751
	TARA_IOS_50_MAG_00065	Fe	NA	18.3599	17.3774	16.2395	0.000205349	0.00170933	0.000921946	0.000885455	0.000381072	17.3256	1.06119
	TARA_IOS_50_MAG_00065	NO3	NA	13.116	11.1528	12.7342	0.000338869	12.2963	1.63101	0.67782	2.51624	12.3343	1.04088
	TARA_IOS_50_MAG_00065	Phos	NA	13.8397	10.5763	11.6972	0.0139932	0.846884	0.267388	0.199614	0.201935	12.0377	1.65814
	TARA_IOS_50_MAG_00065	Sal	NA	11.5507	17.8205	15.2563	28.8657	40.304	36.1197	36.3082	1.74394	14.8758	3.1522
	TARA_IOS_50_MAG_00065	Si	NA	13.0667	13.972	14.9094	0.0533298	7.25185	2.76108	2.55161	1.59336	13.9827	0.921375
	TARA_IOS_50_MAG_00065	SI_NO3	NA	12.1498	10.9411	13.0047	0.00737445	0.67797	0.154497	0.1174	0.160713	12.0319	1.03685
	TARA_IOS_50_MAG_00065	T	NA	17.9173	18.1599	16.1588	10.3657	29.9352	22.6377	24.012	4.52516	17.412	1.09209
	TARA_IOS_50_MAG_00098	Fe	14.3294	13.331	13.0703	13.11	5.01165e-06	0.00190575	0.000766432	0.000797223	0.000589696	13.4602	0.59074
	TARA_IOS_50_MAG_00098	NO3	12.1572	12.3459	11.2497	12.2398	0	20.9806	2.10955	0.47155	3.89916	11.9982	0.504901
	TARA_IOS_50_MAG_00098	Phos	12.2964	12.3482	11.9276	12.3292	0.00962952	1.60137	0.319752	0.222403	0.275125	12.2254	0.199667
	TARA_IOS_50_MAG_00098	Sal	13.4053	13.2778	12.6299	12.475	28.8657	39.4282	35.7199	35.4164	1.48205	12.947	0.462895
	TARA_IOS_50_MAG_00098	Si	13.2877	12.7043	11.4961	12.5621	0.0301078	15.1136	2.91835	2.49071	2.46603	12.5126	0.746812
	TARA_IOS_50_MAG_00098	SI_NO3	12.198	12.7832	11.6342	12.6182	0.00209237	0.855043	0.158027	0.141242	0.160954	12.3084	0.512554
	TARA_IOS_50_MAG_00098	T	22.326	23.2095	27.9922	24.6656	15.9097	29.9908	24.9227	25.7506	3.20257	24.5483	2.49033
	TARA_IOS_50_MAG_00114	Fe	17.1365	17.2115	19.3606	19.4231	5.00895e-06	0.00142996	0.000284121	6.05225e-05	0.000360098	18.2829	1.28112
	TARA_IOS_50_MAG_00114	NO3	13.7893	13.1842	12.3672	13.1243	0	18.1099	1.36243	0.201755	2.75046	13.1163	0.582728
	TARA_IOS_50_MAG_00114	Phos	14.3041	13.1671	12.6834	12.7158	0.0335485	0.631776	0.287652	0.242023	0.141084	13.2176	0.757223
	TARA_IOS_50_MAG_00114	Sal	12.7382	13.9524	13.323	12.417	33.067	37.0922	35.2191	35.3565	0.976501	13.1077	0.676597
	TARA_IOS_50_MAG_00114	Si	12.4476	13.4296	11.4422	12.3635	0.0301078	7.41469	2.31728	1.94336	1.73813	12.4207	0.812275
	TARA_IOS_50_MAG_00114	SI_NO3	13.8151	13.0562	12.4988	12.3452	0.0120377	0.855043	0.111142	0.087814	0.132097	12.9288	0.665182
	TARA_IOS_50_MAG_00114	T	15.7691	15.999	18.3247	17.611	16.5227	29.9908	24.6947	25.4537	3.44592	16.926	1.24143
	TARA_IOS_50_MAG_00124	Fe	17.8793	16.0697	21.0557	21.0026	5.07559e-06	0.000897093	0.000416601	0.000363886	0.000292999	19.0018	2.45485
	TARA_IOS_50_MAG_00124	NO3	14.2203	13.5058	9.95757	11.4681	0	24.0349	2.80291	1.49827	4.49635	12.288	1.9425
	TARA_IOS_50_MAG_00124	Phos	11.5909	13.477	10.4798	10.8271	0.0950994	0.987609	0.390192	0.361082	0.221983	11.5937	1.33854
	TARA_IOS_50_MAG_00124	Sal	12.1872	12.7641	10.9958	11.0275	33.067	36.8091	35.0487	35.3659	1.0933	11.7437	0.877539
	TARA_IOS_50_MAG_00124	Si	11.1305	10.7411	10.3121	10.8552	0.0301078	7.25185	2.99297	2.35802	1.95699	10.7597	0.340219
	TARA_IOS_50_MAG_00124	SI_NO3	11.7722	13.1679	9.39094	10.8649	0.0113045	0.969018	0.221517	0.146142	0.226499	11.299	1.58597
	TARA_IOS_50_MAG_00124	T	21.2196	20.2744	27.808	23.9546	10.8975	24.8564	17.5967	17.0221	3.23959	23.3142	3.37799
	TARA_IOS_50_MAG_00125	Fe	11.2383	14.9598	10.2664	NA	1.10127e-05	0.00150797	0.000744525	0.00066768	0.000474996	12.1548	2.47732
	TARA_IOS_50_MAG_00125	NO3	17.0468	13.1889	10.7301	NA	0.000338869	3.55212	1.02321	0.159652	1.37402	13.6553	3.18406
	TARA_IOS_50_MAG_00125	Phos	16.5568	14.4456	13.6973	NA	0.135392	0.484273	0.244307	0.208263	0.113007	14.8999	1.48292
	TARA_IOS_50_MAG_00125	Sal	16.4316	14.2653	12.5983	NA	33.5393	38.5793	35.1595	35.0326	0.952236	14.4317	1.92207
	TARA_IOS_50_MAG_00125	Si	7.90877	12.4789	14.5561	NA	1.94336	5.44646	3.26692	2.93587	1.02242	11.6479	3.4007
	TARA_IOS_50_MAG_00125	SI_NO3	15.2319	13.2145	14.0163	NA	0.00631084	0.286451	0.0891915	0.0303225	0.0967702	14.1542	1.01577
	TARA_IOS_50_MAG_00125	T	15.5858	17.447	24.1355	NA	21.7034	29.9908	26.7764	26.6591	2.00228	19.0561	4.49623
	TARA_IOS_50_MAG_00127	Fe	15.9289	15.336	20.9069	21.1848	9.22409e-06	0.000952388	0.000449416	0.000438515	0.000284051	18.3391	3.13685
	TARA_IOS_50_MAG_00127	NO3	16.8104	14.0605	12.6232	13.4175	0.0200829	12.0518	2.60412	1.95256	2.80581	14.2279	1.81925
	TARA_IOS_50_MAG_00127	Phos	13.2003	10.9907	9.8656	10.1041	0.0950994	1.04791	0.447319	0.405158	0.242519	11.0402	1.51928
	TARA_IOS_50_MAG_00127	Sal	10.5769	14.2487	10.6639	10.5416	33.067	36.4304	34.821	35.2061	1.08888	11.5078	1.82802
	TARA_IOS_50_MAG_00127	Si	12.0922	8.41408	10.8052	10.1264	1.04086	7.25185	3.34362	2.69564	1.71862	10.3595	1.53188
	TARA_IOS_50_MAG_00127	SI_NO3	12.9563	15.6669	9.03741	9.90527	0.0113045	0.593655	0.203047	0.143868	0.178728	11.8915	3.02648
	TARA_IOS_50_MAG_00127	T	18.435	21.2831	26.0978	24.7204	5.3895	21.97	15.6734	16.6105	4.07617	22.6341	3.45485
	TARA_IOS_50_MAG_00132	Fe	9.6563	13.4826	11.6787	12.5137	5.01165e-06	0.00170933	0.000651678	0.00061591	0.000544314	11.8328	1.62751
	TARA_IOS_50_MAG_00132	NO3	13.5646	11.8735	11.1924	12.7332	0	19.7541	2.62379	0.249968	4.71783	12.341	1.03099
	TARA_IOS_50_MAG_00132	Phos	15.5468	14.5687	12.9707	12.5091	0.0139932	2.02459	0.385033	0.223594	0.410264	13.8988	1.40916
	TARA_IOS_50_MAG_00132	Sal	16.1289	14.6393	13.2352	13.5051	33.2112	40.304	35.8118	35.2227	1.58106	14.3771	1.31682
	TARA_IOS_50_MAG_00132	Si	12.5801	13.5972	11.7087	12.7113	0.0301078	14.8959	3.29686	2.47204	3.33854	12.6493	0.772855
	TARA_IOS_50_MAG_00132	SI_NO3	10.7932	13.2235	12.2343	13.4962	0.00737445	0.64692	0.146704	0.105761	0.174257	12.4368	1.22254
	TARA_IOS_50_MAG_00132	T	21.73	18.6152	26.9801	22.5313	18.3579	29.9908	25.9461	26.4142	2.5242	22.4641	3.45211
	TARA_IOS_50_MAG_00134	Fe	12.0069	14.2318	14.0749	13.3084	5.01165e-06	0.00169502	0.000687889	0.000729589	0.000441021	13.4055	1.01591
	TARA_IOS_50_MAG_00134	NO3	16.4156	15.1322	16.2455	15.7832	0	20.9806	2.61204	0.881913	4.40722	15.8941	0.573973
	TARA_IOS_50_MAG_00134	Phos	14.0036	13.1947	12.5009	12.5996	0.0314642	2.02459	0.39012	0.272017	0.384548	13.0747	0.690944
	TARA_IOS_50_MAG_00134	Sal	12.8754	15.8511	14.3578	14.124	28.8657	39.9228	35.5396	35.4164	1.37674	14.3021	1.22059
	TARA_IOS_50_MAG_00134	Si	14.1436	9.19272	12.7	12.713	0.0530165	17.3107	3.40277	2.51778	3.16448	12.1873	2.10822
	TARA_IOS_50_MAG_00134	SI_NO3	12.1967	15.7363	12.115	11.5435	0.00631084	1	0.18209	0.141815	0.179391	12.8979	1.91447
	TARA_IOS_50_MAG_00134	T	18.3582	16.6613	18.0059	19.9283	10.8975	29.9352	22.0507	22.4409	4.48812	18.2384	1.34306
	TARA_IOS_50_MAG_00136	Fe	10.9662	14.2766	10.2458	11.5321	5.00895e-06	0.00170933	0.000619171	0.000671082	0.000529755	11.7552	1.76145
	TARA_IOS_50_MAG_00136	NO3	11.976	12.5538	10.0261	11.3915	0.00042962	19.7541	2.87351	0.920242	4.64762	11.4868	1.08327
	TARA_IOS_50_MAG_00136	Phos	15.5666	15.0049	12.723	12.9676	0.0139932	2.02459	0.440608	0.305394	0.441157	14.0655	1.43102
	TARA_IOS_50_MAG_00136	Sal	16.064	13.0701	14.5248	14.1169	28.8657	40.304	35.4334	35.2542	1.40819	14.4439	1.24174
	TARA_IOS_50_MAG_00136	Si	14.3289	13.2106	13.9826	12.8786	0.0530165	17.3107	3.40168	2.45526	3.53784	13.6002	0.670769
	TARA_IOS_50_MAG_00136	SI_NO3	10.4063	12.1984	9.00327	11.253	0.00209237	1	0.175846	0.143868	0.187942	10.7152	1.35588
	TARA_IOS_50_MAG_00136	T	20.692	19.6857	29.4945	25.8604	13.5677	29.9908	24.9318	25.822	3.35628	23.9331	4.58946
	TARA_IOS_50_MAG_00138	Fe	13.3873	14.744	12.5495	13.2504	5.01165e-06	0.00190575	0.000687041	0.000656592	0.000530368	13.4828	0.917376
	TARA_IOS_50_MAG_00138	NO3	15.0515	12.5447	12.7267	13.7127	0	19.7541	2.37635	0.556235	4.23862	13.5089	1.14929
	TARA_IOS_50_MAG_00138	Phos	12.7407	14.8508	12.3932	12.8828	0.00744274	2.02459	0.361245	0.236064	0.387983	13.2169	1.10852
	TARA_IOS_50_MAG_00138	Sal	14.4496	15.1679	14.6544	14.1096	33.5393	40.304	35.9603	35.4793	1.45119	14.5954	0.442896
	TARA_IOS_50_MAG_00138	Si	13.8248	12.0006	13.9879	13.7857	0.0530165	14.8959	3.09261	2.43977	2.82447	13.3998	0.936856
	TARA_IOS_50_MAG_00138	SI_NO3	13.5354	13.5968	12.5687	13.4196	0.00631084	0.64692	0.146251	0.129548	0.144688	13.2801	0.479949
	TARA_IOS_50_MAG_00138	T	17.0107	17.0952	21.1196	18.8391	13.5677	29.9908	23.7389	24.2262	3.81454	18.5162	1.92937
	TARA_IOS_50_MAG_00142	Fe	14.495	15.565	15.6894	16.1213	5.03466e-06	0.00146022	0.000525466	0.000551582	0.000420457	15.4677	0.69087
	TARA_IOS_50_MAG_00142	NO3	14.611	11.4342	15.0568	14.9342	0	24.0349	3.52565	1.28754	5.20916	14.0091	1.72683
	TARA_IOS_50_MAG_00142	Phos	14.057	13.6321	13.923	13.2792	0.0314642	2.02459	0.45216	0.353861	0.402286	13.7228	0.344857
	TARA_IOS_50_MAG_00142	Sal	12.9081	15.505	13.7159	12.6996	33.0854	39.9228	35.4284	35.3715	1.05798	13.7071	1.27619
	TARA_IOS_50_MAG_00142	Si	12.4523	12.2635	12.4104	12.1957	0.0301078	17.3107	3.4141	2.47075	3.32535	12.3305	0.12093
	TARA_IOS_50_MAG_00142	SI_NO3	13.1885	14.7452	13.1292	12.1719	0.00785612	1	0.20832	0.147326	0.205863	13.3087	1.06496
	TARA_IOS_50_MAG_00142	T	18.288	16.8551	16.0752	18.598	6.21315	28.3679	21.2978	21.97	4.98282	17.454	1.19218
	TARA_IOS_50_MAG_00143	Fe	11.137	12.1926	14.362	14.0201	5.03466e-06	0.00170933	0.000900168	0.00102886	0.000446206	12.9279	1.52726
	TARA_IOS_50_MAG_00143	NO3	14.1987	15.5337	10.5753	12.6014	0.000338869	3.25554	0.8705	0.204647	1.13322	13.2273	2.13607
	TARA_IOS_50_MAG_00143	Phos	14.7223	12.0173	10.0354	12.3092	0.018387	0.465315	0.264341	0.246242	0.120638	12.271	1.92114
	TARA_IOS_50_MAG_00143	Sal	14.8847	13.4397	14.414	13.4788	28.8657	40.304	35.8458	35.4261	2.05926	14.0543	0.713659
	TARA_IOS_50_MAG_00143	Si	13.0876	14.6019	10.9499	12.1317	0.660056	7.0546	2.92522	2.50937	1.5546	12.6928	1.54416
	TARA_IOS_50_MAG_00143	SI_NO3	10.6311	11.948	9.90264	12.2968	0.00631084	0.64692	0.114103	0.0466359	0.136157	11.1946	1.12089
	TARA_IOS_50_MAG_00143	T	21.3387	20.2668	29.7608	23.1619	19.7285	29.9908	26.7226	26.6558	2.15904	23.632	4.25705
	TARA_IOS_50_MAG_00146	Fe	13.5696	14.0847	12.7827	13.5173	5.00895e-06	0.00270457	0.000878033	0.000828738	0.00061545	13.4886	0.535739
	TARA_IOS_50_MAG_00146	NO3	14.1172	13.5551	12.1646	12.6365	0	18.3832	1.55412	0.468185	2.83802	13.1184	0.88136
	TARA_IOS_50_MAG_00146	Phos	13.772	13.9667	13.0444	12.5596	0	2.02459	0.264186	0.182206	0.291021	13.3357	0.652082
	TARA_IOS_50_MAG_00146	Sal	14.2202	15.0551	16.9741	16.7008	33.0854	39.9228	36.5424	36.2494	1.48254	15.7375	1.3197
	TARA_IOS_50_MAG_00146	Si	12.8251	10.916	13.9458	14.4967	0.0301078	14.8959	2.29773	1.83127	1.95855	13.0459	1.58112
	TARA_IOS_50_MAG_00146	SI_NO3	15.602	15.1131	14.4449	14.369	0.00785612	0.64692	0.128967	0.102267	0.123708	14.8822	0.584853
	TARA_IOS_50_MAG_00146	T	15.8938	17.3092	16.6435	15.7201	10.3657	27.763	20.5208	20.2236	4.00887	16.3916	0.731266
	TARA_IOS_50_MAG_00149	Fe	13.6251	13.5122	12.6763	13.0368	5.00895e-06	0.00167342	0.000633281	0.000611167	0.00055619	13.2126	0.439073
	TARA_IOS_50_MAG_00149	NO3	14.9949	12.1154	12	12.9477	0	18.1099	1.48182	0.193407	3.13985	13.0145	1.38613
	TARA_IOS_50_MAG_00149	Phos	11.3245	13.3029	12.0475	13.0149	0.0139932	0.743314	0.27101	0.222403	0.173272	12.4224	0.907786
	TARA_IOS_50_MAG_00149	Sal	13.2216	15.575	12.1207	13.2039	28.8657	39.4282	35.44	35.362	1.40201	13.5303	1.45711
	TARA_IOS_50_MAG_00149	Si	13.5243	13.8203	11.4551	12.9375	0.0301078	7.0546	2.53598	2.2417	1.62676	12.9343	1.05217
	TARA_IOS_50_MAG_00149	SI_NO3	15.385	14.1116	15.5115	14.4389	0.00209237	0.855043	0.101128	0.0312637	0.142934	14.8617	0.692214
	TARA_IOS_50_MAG_00149	T	17.9246	17.5626	24.1888	20.4203	18.6253	29.9908	26.045	26.4548	2.21136	20.0241	3.05335
	TARA_IOS_50_MAG_00152	Fe	13.208	15.3691	13.399	13.7175	5.00895e-06	0.00270457	0.000847206	0.000861203	0.000635146	13.9234	0.98642
	TARA_IOS_50_MAG_00152	NO3	13.9375	14.0686	13.5284	13.8765	0	19.7541	1.9881	0.47574	3.77358	13.8527	0.230613
	TARA_IOS_50_MAG_00152	Phos	13.5492	14.0128	13.8672	12.9417	0.00744274	2.02459	0.316914	0.210337	0.360805	13.5927	0.475253
	TARA_IOS_50_MAG_00152	Sal	14.6102	13.0085	14.5297	13.1539	28.8657	40.304	36.0268	36.0586	1.71499	13.8256	0.862201
	TARA_IOS_50_MAG_00152	Si	12.8303	11.297	13.4307	12.9521	0.0530165	17.3107	2.80264	2.2417	2.91127	12.6275	0.924083
	TARA_IOS_50_MAG_00152	SI_NO3	13.4165	13.939	14.2617	13.3156	0.00209237	1	0.152908	0.138616	0.151172	13.7332	0.445832
	TARA_IOS_50_MAG_00152	T	18.4482	18.305	16.9833	20.0426	13.3219	29.9908	22.8292	24.0624	4.01528	18.4448	1.25282
	TARA_IOS_50_MAG_00153	Fe	12.0878	16.1412	13.4765	13.3962	5.01165e-06	0.00170933	0.000617704	0.000640537	0.000470328	13.7754	1.70079
	TARA_IOS_50_MAG_00153	NO3	16.7339	12.4662	15.1044	15.4614	0.0136736	18.5177	2.04629	0.564518	3.72121	14.9415	1.79224
	TARA_IOS_50_MAG_00153	Phos	13.5692	10.9675	10.9082	12.3451	0.018387	2.02459	0.346514	0.231251	0.358435	11.9475	1.26866
	TARA_IOS_50_MAG_00153	Sal	12.2728	14.4093	11.3408	13.011	33.5393	40.304	35.849	35.4703	1.36819	12.7585	1.29548
	TARA_IOS_50_MAG_00153	Si	12.5073	12.1413	11.4442	12.7927	0.0530165	14.8959	2.82113	2.46905	2.48768	12.2213	0.582689
	TARA_IOS_50_MAG_00153	SI_NO3	15.1314	16.8886	13.7578	14.286	0.00785612	0.548621	0.124683	0.126726	0.115136	15.0159	1.37062
	TARA_IOS_50_MAG_00153	T	17.6976	16.9858	23.9682	18.7076	13.5677	29.9908	24.5679	25.0252	3.3307	19.3398	3.16541
	TARA_IOS_50_MAG_00154	Fe	14.1329	15.2031	12.198	13.0352	5.01165e-06	0.00170933	0.000645334	0.000750141	0.000550475	13.6423	1.30786
	TARA_IOS_50_MAG_00154	NO3	14.478	14.4581	13.1492	13.1592	0	11.3083	1.29971	0.204647	2.32595	13.8111	0.758622
	TARA_IOS_50_MAG_00154	Phos	11.4724	11.7661	12.0254	12.3098	0.00382722	1.31619	0.275693	0.222403	0.216244	11.8934	0.357894
	TARA_IOS_50_MAG_00154	Sal	13.5328	13.469	13.0726	13.2644	28.8657	40.304	35.5871	35.2495	1.80466	13.3347	0.208898
	TARA_IOS_50_MAG_00154	Si	11.4788	10.9496	12.9676	12.6733	0.0301078	7.41469	2.63165	2.3065	1.99541	12.0173	0.959742
	TARA_IOS_50_MAG_00154	SI_NO3	17.118	15.4194	15.006	14.7756	0.00209237	0.323966	0.0986186	0.0466359	0.0923302	15.5798	1.05951
	TARA_IOS_50_MAG_00154	T	17.787	18.7347	21.5812	20.7824	16.0233	29.9908	25.6574	26.4548	3.28827	19.7213	1.76071
	TARA_IOS_50_MAG_00159	Fe	7.58131	10.911	11.7588	NA	5.41654e-06	0.00150797	0.000675174	0.000598293	0.000554052	10.0837	2.20823
	TARA_IOS_50_MAG_00159	NO3	16.7885	15.3392	13.7955	NA	0	3.63382	0.38493	0.07923	1.02794	15.3077	1.49676
	TARA_IOS_50_MAG_00159	Phos	14.8338	12.075	12.3083	NA	0.157113	0.408915	0.221353	0.202482	0.0731739	13.0724	1.52987
	TARA_IOS_50_MAG_00159	Sal	17.4797	15.6573	11.3743	NA	28.8657	36.2081	34.704	34.9923	1.9221	14.8371	3.13427
	TARA_IOS_50_MAG_00159	Si	13.8355	14.2591	12.3215	NA	0.0301078	7.0546	2.65948	2.3618	2.01526	13.472	1.01869
	TARA_IOS_50_MAG_00159	SI_NO3	12.6403	14.8499	12.2608	NA	0.00631084	0.243649	0.0520076	0.0197541	0.0741586	13.2503	1.39824
	TARA_IOS_50_MAG_00159	T	16.8408	16.9083	26.1809	NA	24.8564	29.9908	27.8269	28.1602	1.74724	19.9767	5.37311
	TARA_IOS_50_MAG_00161	Fe	13.7268	16.166	16.3699	14.5112	5.00895e-06	0.00170933	0.00051459	0.000445876	0.000480875	15.1935	1.28405
	TARA_IOS_50_MAG_00161	NO3	9.32534	12.125	12.908	13.1024	0.00103944	19.7541	2.29318	0.523876	4.01675	11.8652	1.74511
	TARA_IOS_50_MAG_00161	Phos	17.2206	11.9219	10.6219	12.5277	0.018387	2.02459	0.380922	0.247852	0.375328	13.073	2.87709
	TARA_IOS_50_MAG_00161	Sal	13.1626	12.6389	9.09543	10.3784	33.2112	40.304	35.6943	35.3667	1.38454	11.3188	1.91224
	TARA_IOS_50_MAG_00161	Si	9.30776	11.8734	10.3183	11.2866	0.0530165	17.3107	3.05107	2.31665	3.26803	10.6965	1.1262
	TARA_IOS_50_MAG_00161	SI_NO3	14.6138	14.7961	11.1794	11.8707	0.00209237	1	0.146452	0.107312	0.17141	13.115	1.85895
	TARA_IOS_50_MAG_00161	T	22.643	20.4788	29.507	26.323	14.0011	29.9908	25.1418	25.1279	2.72288	24.7379	3.99108
	TARA_IOS_50_MAG_00162	Fe	12.1047	12.4901	12.9472	13.5539	5.01165e-06	0.00170933	0.000543857	0.000372054	0.000547568	12.774	0.623656
	TARA_IOS_50_MAG_00162	NO3	13.0551	14.6287	11.729	13.2548	0.000338869	19.7541	1.98955	0.222631	3.78108	13.1669	1.18666
	TARA_IOS_50_MAG_00162	Phos	14.3491	14.486	11.4688	13.2331	0.018387	1.62005	0.339599	0.246242	0.298014	13.3842	1.39482
	TARA_IOS_50_MAG_00162	Sal	15.034	11.4996	13.9436	13.5292	28.8657	40.304	35.2127	34.9925	1.88385	13.5016	1.4779
	TARA_IOS_50_MAG_00162	Si	10.389	13.6046	11.8456	13.2534	0.0530165	14.8889	3.42382	2.63156	2.77469	12.2731	1.46818
	TARA_IOS_50_MAG_00162	SI_NO3	14.7022	13.0505	10.8476	13.3301	0.00209237	0.47728	0.127214	0.132909	0.126682	12.9826	1.59591
	TARA_IOS_50_MAG_00162	T	20.3659	20.2406	27.2181	19.8455	19.7285	29.9908	26.5703	26.7228	2.2708	21.9175	3.54068
	TARA_IOS_50_MAG_00163	Fe	12.1088	12.1798	13.9655	13.3063	8.34118e-06	0.00142996	0.000445692	9.62851e-06	0.000569084	12.8901	0.902724
	TARA_IOS_50_MAG_00163	NO3	11.0611	15.0181	14.7224	17.3001	0	1.42879	0.168409	0.0136736	0.392847	14.5254	2.58078
	TARA_IOS_50_MAG_00163	Phos	15.8944	19.1622	13.9066	12.9264	0.16391	0.392679	0.215168	0.203294	0.063324	15.4724	2.75235
	TARA_IOS_50_MAG_00163	Sal	14.6637	11.9457	13.6421	12.3629	34.4679	36.4729	35.7282	36.061	0.680464	13.1536	1.23871
	TARA_IOS_50_MAG_00163	Si	14.2411	14.1005	13.8006	12.4613	0.0301078	4.08387	1.55088	1.38466	1.27257	13.6508	0.81406
	TARA_IOS_50_MAG_00163	SI_NO3	14.6546	14.5822	15.0998	16.3259	0.00737445	0.143868	0.0309142	0.0191436	0.0351262	15.1656	0.806645
	TARA_IOS_50_MAG_00163	T	17.3763	13.0115	14.8629	15.3172	23.7268	29.9352	26.2269	24.8564	2.31515	15.142	1.79259
	TARA_IOS_50_MAG_00164	Fe	14.0757	14.3377	13.7772	13.8295	5.01165e-06	0.00229658	0.000817772	0.000688098	0.000608168	14.005	0.257169
	TARA_IOS_50_MAG_00164	NO3	13.5004	14.1661	12.5899	13.1035	0	19.7541	1.85531	0.363336	3.77121	13.34	0.665028
	TARA_IOS_50_MAG_00164	Phos	14.0898	13.1369	12.2491	12.7592	0.0145493	2.02459	0.327114	0.216683	0.370405	13.0588	0.777693
	TARA_IOS_50_MAG_00164	Sal	14.736	12.6938	13.0564	13.6278	33.5393	40.304	35.9668	35.3715	1.52117	13.5285	0.892127
	TARA_IOS_50_MAG_00164	Si	12.3398	13.4107	11.6761	12.8789	0.0380752	17.3107	3.01184	2.3065	3.23184	12.5764	0.742557
	TARA_IOS_50_MAG_00164	SI_NO3	12.231	13.6868	12.6864	13.0612	0.00209237	1	0.145832	0.132909	0.166251	12.9164	0.615686
	TARA_IOS_50_MAG_00164	T	19.0273	18.568	23.965	20.7398	14.0011	29.9908	24.4939	25.0103	3.42278	20.575	2.44561
	TARA_IOS_50_MAG_00166	Fe	13.408	15.8287	13.7155	13.3034	5.00895e-06	0.00270457	0.000839044	0.000823365	0.000627163	14.0639	1.18948
	TARA_IOS_50_MAG_00166	NO3	15.7121	14.5401	13.8313	13.4101	0	19.7541	2.25567	0.46736	4.17241	14.3734	1.00691
	TARA_IOS_50_MAG_00166	Phos	13.8425	13.0459	13.5956	13.0521	0	2.02459	0.330886	0.196843	0.405314	13.384	0.399754
	TARA_IOS_50_MAG_00166	Sal	13.3012	15.7421	15.5447	16.3557	33.5393	39.9228	36.2871	36.1962	1.37913	15.2359	1.33524
	TARA_IOS_50_MAG_00166	Si	12.9786	10.4393	13.9414	14.2483	0.0301078	17.3107	2.90684	2.26231	3.04913	12.9019	1.72855
	TARA_IOS_50_MAG_00166	SI_NO3	13.9141	15.7435	13.9314	13.4715	0.00785612	1	0.155644	0.107857	0.173094	14.2651	1.00829
	TARA_IOS_50_MAG_00166	T	16.8436	14.6603	15.4401	16.1588	10.8975	29.9908	22.0153	22.5237	3.99917	15.7757	0.938761
	TARA_IOS_50_MAG_00167	Fe	12.9659	16.5065	11.0596	NA	5.03466e-06	0.00150797	0.000669405	0.00080361	0.000494515	13.5106	2.76402
	TARA_IOS_50_MAG_00167	NO3	13.4619	13.5776	10.9828	NA	0.000338869	4.43168	1.19398	0.249968	1.44126	12.6741	1.46583
	TARA_IOS_50_MAG_00167	Phos	12.2495	13.352	11.0041	NA	0.018387	0.607319	0.290132	0.242023	0.162997	12.2019	1.17467
	TARA_IOS_50_MAG_00167	Sal	16.2953	12.1861	15.3497	NA	33.5393	40.304	35.6993	35.3715	1.43574	14.6104	2.15203
	TARA_IOS_50_MAG_00167	Si	13.5539	13.3745	13.1448	NA	0.34301	5.41541	2.42002	2.31966	1.4083	13.3577	0.2051
	TARA_IOS_50_MAG_00167	SI_NO3	13.0259	14.0282	15.1278	NA	0.00209237	0.64692	0.109091	0.0733311	0.127961	14.0606	1.0513
	TARA_IOS_50_MAG_00167	T	18.4476	16.9751	23.3313	NA	19.7285	29.9352	26.1526	26.6792	2.62018	19.5847	3.32718
	TARA_IOS_MAG_00068	Fe	NA	12.9389	15.2106	14.1767	5.01165e-06	0.00190575	0.000637468	0.00066768	0.000480779	14.1087	1.13739
	TARA_IOS_MAG_00068	NO3	NA	15.2767	13.4778	14.569	0	20.9806	2.23563	0.668012	4.25716	14.4412	0.906232
	TARA_IOS_MAG_00068	Phos	NA	13.3945	11.674	13.2174	0	1.93409	0.30688	0.208263	0.317425	12.762	0.946367
	TARA_IOS_MAG_00068	Sal	NA	14.7879	16.6047	14.601	33.5393	39.9228	35.9118	35.572	1.18395	15.3312	1.1068
	TARA_IOS_MAG_00068	Si	NA	11.7087	13.0135	13.8016	0.0301078	15.1136	2.71098	2.38851	2.42451	12.8413	1.05706
	TARA_IOS_MAG_00068	SI_NO3	NA	14.6155	12.7606	13.8781	0.00785612	0.855043	0.132745	0.123903	0.135714	13.7514	0.933901
	TARA_IOS_MAG_00068	T	NA	17.2779	17.2588	15.756	13.5677	28.3679	22.5479	23.7268	4.06238	16.7643	0.873195
	TARA_MED_95_MAG_00198	Fe	11.1459	12.9298	12.7607	12.0094	9.22409e-06	0.0030569	0.000776114	0.000651983	0.000581135	12.2115	0.815276
	TARA_MED_95_MAG_00198	NO3	10.8282	11.9156	9.84649	11.2302	0.0200829	24.0349	3.11213	1.32099	4.37956	10.9551	0.86473
	TARA_MED_95_MAG_00198	Phos	11.3226	13.7621	10.7524	11.4162	0	1.32516	0.370258	0.329002	0.301003	11.8133	1.33188
	TARA_MED_95_MAG_00198	Sal	17.7849	12.6475	12.8902	14.9994	20.7955	38.6703	35.0012	35.3604	2.59167	14.5805	2.38309
	TARA_MED_95_MAG_00198	Si	11.2267	14.9417	11.0998	12.2787	0.0533298	7.25185	2.66724	2.23352	1.88501	12.3867	1.78339
	TARA_MED_95_MAG_00198	SI_NO3	12.7814	14.131	8.87327	10.9856	0.00857989	0.969018	0.254101	0.143868	0.227176	11.6928	2.27886
	TARA_MED_95_MAG_00198	T	24.9103	19.6724	33.7772	27.0805	0.91581	24.8818	14.0283	16.2319	5.8933	26.3601	5.8412
	TARA_MED_95_MAG_00308	Fe	10.8081	14.4309	12.036	11.5353	9.22409e-06	0.002126	0.000699161	0.000615926	0.000510573	12.2026	1.56878
	TARA_MED_95_MAG_00308	NO3	14.0268	12.1017	10.503	11.2883	0.0240466	17.3006	3.44007	2.29202	3.78221	11.9799	1.51266
	TARA_MED_95_MAG_00308	Phos	14.2954	16.019	9.64167	11.18	0	1.32516	0.442255	0.399392	0.304122	12.784	2.89808
	TARA_MED_95_MAG_00308	Sal	13.3188	12.6583	12.9166	14.3622	27.8328	37.7583	34.6916	34.9168	1.93696	13.314	0.749819
	TARA_MED_95_MAG_00308	Si	10.9267	9.07024	12.4917	13.2621	0.392653	7.25185	2.92517	2.43388	1.73165	11.4377	1.85339
	TARA_MED_95_MAG_00308	SI_NO3	15.4412	12.0804	9.8052	11.239	0.0113045	0.908287	0.301281	0.286565	0.23287	12.1414	2.39195
	TARA_MED_95_MAG_00308	T	21.183	23.6395	32.6059	27.1331	0.67649	21.1609	12.4541	14.8993	5.80274	26.1404	4.95373
	TARA_MED_95_MAG_00378	Fe	17.7682	16.9444	18.6769	15.9898	5.03502e-06	0.00270457	0.00116925	0.00126364	0.000616488	17.3448	1.1475
	TARA_MED_95_MAG_00378	NO3	11.2511	13.3371	11.5436	12.7502	0	9.86579	1.06242	0.270414	1.80392	12.2205	0.98748
	TARA_MED_95_MAG_00378	Phos	13.6204	16.0683	11.4849	13.0671	0.00382722	0.743314	0.220653	0.193628	0.167916	13.5602	1.90125
	TARA_MED_95_MAG_00378	Sal	11.8078	14.4971	17.2459	14.4924	28.8657	39.2663	36.3331	36.4523	1.98355	14.5108	2.22019
	TARA_MED_95_MAG_00378	Si	13.3476	9.55256	10.9688	13.429	0.0533298	7.41469	2.51891	2.28384	1.67573	11.8245	1.89634
	TARA_MED_95_MAG_00378	SI_NO3	16.3582	14.2772	11.3359	13.7117	0.00631084	0.304134	0.132342	0.143868	0.0807225	13.9208	2.06503
	TARA_MED_95_MAG_00378	T	15.8469	15.3234	18.7439	16.5598	15.0156	29.9299	23.532	24.8818	4.13021	16.6185	1.50485
	TARA_MED_95_MAG_00393	Fe	15.6616	21.0935	NA	16.0079	0.00121929	0.00169502	0.00147705	0.00151936	0.000207045	17.5876	3.04107
	TARA_MED_95_MAG_00393	NO3	21.9807	7.77216	NA	10.8649	0.182992	2.26676	0.76922	0.58563	0.765338	13.5392	7.47226
	TARA_MED_95_MAG_00393	Phos	11.9022	21.7858	NA	14.3477	0.095899	0.254317	0.185017	0.190031	0.0507898	16.0119	5.14765
	TARA_MED_95_MAG_00393	Sal	14.8791	14.5285	NA	21.3801	36.5965	37.7255	37.1628	37.2889	0.459675	16.9292	3.85857
	TARA_MED_95_MAG_00393	Si	13.6912	7.9827	NA	15.9669	0.0533298	2.26729	0.820825	0.708782	0.761883	12.5469	4.11324
	TARA_MED_95_MAG_00393	SI_NO3	8.88798	11.5425	NA	10.6813	0.102796	0.161196	0.133312	0.140559	0.0221343	10.3706	1.35426
	TARA_MED_95_MAG_00393	T	12.9973	15.2949	NA	10.7512	15.9097	24.9131	21.2684	22.8501	4.27543	13.0145	2.27186
	TARA_MED_95_MAG_00405	Fe	14.9158	14.8717	13.9751	14.3694	5.03466e-06	0.00270457	0.00098646	0.00103263	0.000703274	14.533	0.446954
	TARA_MED_95_MAG_00405	NO3	14.0102	13.6912	11.8181	13.0754	0	19.7541	2.49075	0.46736	4.54824	13.1488	0.968213
	TARA_MED_95_MAG_00405	Phos	14.5221	13.3271	13.9431	13.7211	0.00744274	2.02459	0.353074	0.193746	0.452773	13.8784	0.499047
	TARA_MED_95_MAG_00405	Sal	13.066	15.6673	13.8563	13.4604	28.8657	39.2663	36.218	36.1962	1.74046	14.0125	1.14941
	TARA_MED_95_MAG_00405	Si	12.7876	11.2761	13.7652	13.9292	0.0380752	17.3107	3.2609	2.20524	3.55239	12.9396	1.21808
	TARA_MED_95_MAG_00405	SI_NO3	12.316	13.6195	12.1298	13.1776	0.00209237	1	0.177254	0.143868	0.16744	12.8107	0.706423
	TARA_MED_95_MAG_00405	T	18.3823	17.547	20.5124	18.2669	13.5677	28.2503	22.4003	22.475	3.78211	18.6771	1.27809
	TARA_MED_95_MAG_00414	Fe	18.3699	14.0933	14.5195	12.4063	0.000823205	0.00270457	0.00163103	0.00168018	0.000477352	14.8473	2.51944
	TARA_MED_95_MAG_00414	NO3	12.28	11.9526	8.32763	11.9524	0	3.37231	0.544549	0.249852	0.84679	11.1282	1.87341
	TARA_MED_95_MAG_00414	Phos	9.83254	13.6321	9.25982	11.3368	0.00382722	0.651183	0.103788	0.0701408	0.132375	11.0153	1.95207
	TARA_MED_95_MAG_00414	Sal	22.8954	21.2846	32.6774	33.1816	35.3713	38.7856	37.9887	38.1697	0.755249	27.5097	6.29601
	TARA_MED_95_MAG_00414	Si	10.7877	13.016	11.3576	10.6992	0.0380752	6.89348	1.57716	1.32636	1.44991	11.4651	1.07428
	TARA_MED_95_MAG_00414	SI_NO3	12.0276	13.8241	10.0221	10.0809	0.0402043	0.341482	0.143187	0.143868	0.0721182	11.4887	1.81449
	TARA_MED_95_MAG_00414	T	13.8068	12.1973	13.836	10.3427	13.3219	24.9131	19.3529	19.3064	3.29092	12.5457	1.65627
	TARA_MED_95_MAG_00418	Fe	12.8097	14.6967	12.2311	13.328	5.00895e-06	0.00190575	0.000749232	0.000740779	0.000554386	13.2664	1.05355
	TARA_MED_95_MAG_00418	NO3	14.1448	13.4453	12.0184	13.8155	0	19.7541	1.88856	0.487561	3.79744	13.356	0.936414
	TARA_MED_95_MAG_00418	Phos	13.041	13.2351	12.8001	13.5595	0.00744274	2.02459	0.30925	0.195129	0.368873	13.1589	0.32091
	TARA_MED_95_MAG_00418	Sal	15.7556	15.5378	18.5717	16.135	33.8713	38.5018	36.0778	36.2108	1.04654	16.5	1.40297
	TARA_MED_95_MAG_00418	Si	14.4009	11.7949	12.5803	13.8168	0.0301078	17.3107	2.75204	2.07161	3.09288	13.1482	1.17899
	TARA_MED_95_MAG_00418	SI_NO3	12.9617	14.6417	12.4325	13.349	0.00785612	1	0.15351	0.11959	0.170561	13.3462	0.941821
	TARA_MED_95_MAG_00418	T	16.8863	16.6485	19.366	15.9962	14.0011	28.3679	22.3702	23.4577	3.52685	17.2242	1.47658
	TARA_MED_95_MAG_00421	Fe	16.3986	17.3094	19.135	17.698	9.22409e-06	0.00170933	0.000878974	0.000897093	0.000355575	17.6353	1.13855
	TARA_MED_95_MAG_00421	NO3	13.5746	13.4378	11.7297	12.5455	0.0246737	20.9806	2.71245	0.723956	4.96368	12.8219	0.85933
	TARA_MED_95_MAG_00421	Phos	12.6751	13.3597	11.1642	11.8828	0	2.02459	0.371185	0.212532	0.413617	12.2704	0.952929
	TARA_MED_95_MAG_00421	Sal	13.5454	12.6025	17.0978	15.3001	28.8657	40.304	36.0841	36.253	1.73128	14.6365	1.98544
	TARA_MED_95_MAG_00421	Si	15.31	11.1131	13.1153	14.5854	0.0667451	17.3107	3.50245	2.52528	3.60188	13.531	1.85255
	TARA_MED_95_MAG_00421	SI_NO3	12.6829	14.2795	10.6992	12.0825	0.00785612	1	0.195677	0.143868	0.207314	12.436	1.48337
	TARA_MED_95_MAG_00421	T	15.8134	17.898	17.0589	15.9056	10.3657	29.9352	20.6178	19.956	4.51749	16.669	0.996201
	TARA_MED_95_MAG_00422	Fe	15.0188	16.0341	14.0981	13.5018	5.01165e-06	0.00170551	0.00100149	0.00118996	0.00059519	14.6632	1.10663
	TARA_MED_95_MAG_00422	NO3	12.0711	9.92477	13.1642	13.0593	0.000338869	2.26676	0.311535	0.13056	0.535237	12.0548	1.50299
	TARA_MED_95_MAG_00422	Phos	13.3028	12.3915	14.5875	13.5357	0.0576743	0.353861	0.18311	0.16517	0.066124	13.4544	0.902418
	TARA_MED_95_MAG_00422	Sal	15.986	16.9287	12.7202	12.9982	34.3094	37.9419	35.6908	35.0274	1.23051	14.6582	2.1158
	TARA_MED_95_MAG_00422	Si	13.3863	12.9933	12.0322	12.0231	0.0530165	5.18258	1.98154	2.2417	1.33177	12.6087	0.689893
	TARA_MED_95_MAG_00422	SI_NO3	12.9352	11.349	12.0167	12.2091	0.00631084	0.161934	0.0660589	0.0340468	0.0573005	12.1275	0.652523
	TARA_MED_95_MAG_00422	T	17.2999	20.3786	21.3813	22.6728	15.9097	29.9908	26.2751	26.6838	3.41688	20.4331	2.2902
	TARA_MED_95_MAG_00425	Fe	13.1109	13.0227	13.7767	14.0114	5.00895e-06	0.00270457	0.000827238	0.000797223	0.000657182	13.4804	0.488459
	TARA_MED_95_MAG_00425	NO3	14.9136	14.767	14.5164	14.0016	0	13.3313	0.896396	0.214034	1.87957	14.5497	0.400526
	TARA_MED_95_MAG_00425	Phos	15.5378	15.5071	14.3158	15.193	0	1.46491	0.198117	0.159118	0.211657	15.1385	0.570114
	TARA_MED_95_MAG_00425	Sal	12.782	13.1642	14.6993	14.2957	33.067	40.304	36.4712	36.3054	1.65016	13.7353	0.908871
	TARA_MED_95_MAG_00425	Si	13.1361	14.1547	14.1983	13.5541	0.0533298	9.32996	1.97991	1.57096	1.60526	13.7608	0.509729
	TARA_MED_95_MAG_00425	SI_NO3	13.5492	12.7553	14.0021	13.3644	0.00209237	0.67797	0.12259	0.101678	0.127357	13.4177	0.51651
	TARA_MED_95_MAG_00425	T	16.9704	16.6289	14.4914	15.5798	13.3219	26.7562	20.8505	21.2606	3.74044	15.9176	1.11987
	TARA_MED_95_MAG_00432	Fe	NA	14.691	14.6111	15.0645	5.00895e-06	0.00190575	0.000754893	0.000823365	0.000502995	14.7889	0.242051
	TARA_MED_95_MAG_00432	NO3	NA	14.0981	13.5285	14.6594	0	19.7541	2.22631	0.980895	4.1269	14.0954	0.565429
	TARA_MED_95_MAG_00432	Phos	NA	16.5367	12.2835	13.5964	0.00744274	2.02459	0.340718	0.208263	0.412908	14.1389	2.17784
	TARA_MED_95_MAG_00432	Sal	NA	12.135	19.1354	15.0653	34.5198	39.9228	36.3374	36.061	1.31677	15.4452	3.51563
	TARA_MED_95_MAG_00432	Si	NA	11.6149	11.8018	13.2705	0.288636	17.3107	2.76415	1.99622	3.32959	12.2291	0.906731
	TARA_MED_95_MAG_00432	SI_NO3	NA	13.9791	12.5884	12.8254	0.0116394	1	0.162015	0.123903	0.180378	13.131	0.744035
	TARA_MED_95_MAG_00432	T	NA	16.9451	16.0512	15.5185	10.8975	27.7156	21.7827	21.6956	3.85177	16.1716	0.72091
	TARA_MED_95_MAG_00436	Fe	14.2474	13.584	11.4476	13.2466	5.00895e-06	0.00270457	0.00101205	0.00102038	0.00068597	13.1314	1.19703
	TARA_MED_95_MAG_00436	NO3	13.317	13.1802	10.3946	13.0509	0	19.7541	1.17444	0.356013	2.73584	12.4857	1.39828
	TARA_MED_95_MAG_00436	Phos	12.0242	14.6161	12.296	13.3375	0	1.62005	0.219618	0.155761	0.257049	13.0684	1.17683
	TARA_MED_95_MAG_00436	Sal	14.6982	15.2493	20.708	16.6734	33.3292	39.2663	36.7084	36.4178	1.38066	16.8322	2.71459
	TARA_MED_95_MAG_00436	Si	12.5906	11.9457	10.8942	13.1022	0.0380752	14.8889	2.08836	1.63915	2.0328	12.1332	0.951926
	TARA_MED_95_MAG_00436	SI_NO3	16.2915	14.0878	14.1591	14.3919	0.00209237	0.444093	0.110959	0.106767	0.0875352	14.7326	1.04734
	TARA_MED_95_MAG_00436	T	16.8313	17.337	20.1006	16.1975	10.8975	27.1214	19.9548	19.7044	3.62748	17.6166	1.72037
	TARA_MED_95_MAG_00439	Fe	11.8025	14.8343	13.8064	12.5765	5.01165e-06	0.00270457	0.000732396	0.00079346	0.000509701	13.2549	1.33769
	TARA_MED_95_MAG_00439	NO3	16.3681	13.9252	15.4815	15.1658	0	20.9806	2.41037	0.772686	4.24945	15.2351	1.01079
	TARA_MED_95_MAG_00439	Phos	12.6919	14.1151	12.6701	12.1647	0	2.02459	0.365333	0.26389	0.376095	12.9105	0.839209
	TARA_MED_95_MAG_00439	Sal	13.5649	13.2221	14.662	14.4197	28.8657	39.9228	35.6884	35.4942	1.50913	13.9672	0.684237
	TARA_MED_95_MAG_00439	Si	14.5487	13.0205	13.2593	14.3773	0.0530165	17.3107	3.23998	2.47204	3.0843	13.8014	0.773226
	TARA_MED_95_MAG_00439	SI_NO3	11.8393	13.9689	12.032	11.4978	0.00631084	1	0.182829	0.143868	0.17693	12.3345	1.11178
	TARA_MED_95_MAG_00439	T	19.1846	16.9139	18.0887	19.7983	8.59281	28.553	21.4238	21.6113	4.57073	18.4964	1.27005
	TARA_MED_95_MAG_00440	Fe	13.3697	14.0838	12.4941	13.2441	5.0438e-06	0.00270457	0.00101619	0.000887817	0.000663692	13.2979	0.651089
	TARA_MED_95_MAG_00440	NO3	14.1118	13.2947	11.8146	12.3051	0	18.3832	1.37524	0.354314	2.75237	12.8815	1.02547
	TARA_MED_95_MAG_00440	Phos	12.5632	13.3491	13.9592	12.6109	0	2.02459	0.226421	0.161537	0.298948	13.1206	0.664805
	TARA_MED_95_MAG_00440	Sal	15.5987	15.977	17.8461	18.2428	34.5198	39.2663	36.7714	36.4241	1.40481	16.9162	1.32192
	TARA_MED_95_MAG_00440	Si	13.1799	13.3281	12.701	12.908	0.0380752	14.8959	2.13102	1.66941	2.09677	13.0292	0.27954
	TARA_MED_95_MAG_00440	SI_NO3	13.708	12.4658	13.3683	13.4689	0.0116394	0.67797	0.136445	0.109376	0.132266	13.2527	0.5436
	TARA_MED_95_MAG_00440	T	17.4688	17.5015	17.8167	17.2202	10.8975	27.2325	19.6019	19.6661	3.66629	17.5018	0.244662
	TARA_MED_95_MAG_00443	Fe	13.4798	14.8091	13.2045	13.8973	5.01165e-06	0.00270457	0.000922185	0.000844373	0.000592246	13.8477	0.701354
	TARA_MED_95_MAG_00443	NO3	13.9399	14.6821	12.0199	13.5243	0	12.2963	1.02109	0.352616	1.82775	13.5415	1.12177
	TARA_MED_95_MAG_00443	Phos	13.9123	12.4715	13.1867	13.3965	0	0.743314	0.215993	0.16314	0.189096	13.2417	0.597197
	TARA_MED_95_MAG_00443	Sal	12.7938	13.9465	18.512	15.4042	33.067	39.2663	36.435	36.3559	1.58362	15.1641	2.47432
	TARA_MED_95_MAG_00443	Si	14.2445	13.0495	12.5453	13.8055	0.0530165	7.25185	2.09207	1.83293	1.32984	13.4112	0.759516
	TARA_MED_95_MAG_00443	SI_NO3	13.3632	13.3712	12.1972	13.6545	0.00785612	0.593655	0.129322	0.105167	0.118067	13.1465	0.647229
	TARA_MED_95_MAG_00443	T	18.2665	17.6702	18.3344	16.3177	10.3657	27.6575	19.9718	19.7904	3.81469	17.6472	0.935201
	TARA_MED_95_MAG_00446	Fe	11.6256	14.1093	10.8988	12.6281	5.10898e-06	0.00270457	0.000988489	0.000887817	0.000650737	12.3155	1.39026
	TARA_MED_95_MAG_00446	NO3	15.015	11.7869	9.97996	10.8645	0	19.7541	1.57577	0.354314	3.8446	11.9116	2.19655
	TARA_MED_95_MAG_00446	Phos	12.6269	13.2549	13.2171	11.7372	0	2.02459	0.249897	0.155117	0.375215	12.709	0.708826
	TARA_MED_95_MAG_00446	Sal	13.2857	15.7674	20.5658	17.6596	34.5198	39.9228	36.8522	36.4119	1.45074	16.8196	3.07329
	TARA_MED_95_MAG_00446	Si	14.6961	11.3523	13.3291	13.906	0.34301	14.8959	2.5365	1.7985	2.77657	13.3209	1.42701
	TARA_MED_95_MAG_00446	SI_NO3	15.1773	14.9741	13.8771	15.5768	0.0116394	0.548621	0.113196	0.0836058	0.110877	14.9013	0.727266
	TARA_MED_95_MAG_00446	T	17.5734	18.7551	18.1322	17.6278	10.8975	25.4537	19.919	19.7595	3.21814	18.0221	0.549646
	TARA_MED_95_MAG_00451	Fe	13.5556	13.918	13.592	13.9618	5.03502e-06	0.00270457	0.000942138	0.000881847	0.000554737	13.7568	0.212628
	TARA_MED_95_MAG_00451	NO3	15.0202	12.2013	12.2952	13.7203	0	18.3832	1.67087	0.469011	3.06714	13.3092	1.33569
	TARA_MED_95_MAG_00451	Phos	14.0742	14.3734	13.1565	13.0296	0	2.02459	0.256841	0.174026	0.291272	13.6584	0.666162
	TARA_MED_95_MAG_00451	Sal	14.4594	14.8721	19.0135	17.721	33.0854	40.304	36.6751	36.3376	1.56015	16.5165	2.20769
	TARA_MED_95_MAG_00451	Si	12.2077	11.4466	13.6211	13.9371	0.0301078	14.8959	2.28804	1.91613	1.89477	12.8031	1.17607
	TARA_MED_95_MAG_00451	SI_NO3	15.9522	16.5049	13.727	14.1226	0.00785612	0.64692	0.130413	0.105167	0.129781	15.0767	1.35872
	TARA_MED_95_MAG_00451	T	14.7307	16.6838	14.5948	13.5076	10.8975	28.2503	20.9544	20.7935	4.07976	14.8792	1.3217
	TARA_MED_95_MAG_00452	Fe	12.2446	12.4393	12.8653	13.7859	5.0438e-06	0.00270457	0.00114328	0.00109294	0.000670382	12.8338	0.685627
	TARA_MED_95_MAG_00452	NO3	12.5547	12.8029	9.80338	10.2759	0	7.95861	1.08045	0.352616	1.74876	11.3592	1.53924
	TARA_MED_95_MAG_00452	Phos	14.2361	13.7916	13.6876	13.3457	0	0.846884	0.168523	0.155761	0.174832	13.7652	0.367146
	TARA_MED_95_MAG_00452	Sal	18.1578	18.1717	23.0132	21.9869	34.7678	39.2663	37.1543	37.4472	1.3946	20.3324	2.5378
	TARA_MED_95_MAG_00452	Si	12.8309	12.429	11.1838	11.8754	0.0380752	6.89348	2.03497	1.76739	1.4045	12.0798	0.714291
	TARA_MED_95_MAG_00452	SI_NO3	12.5574	14.7224	10.2966	10.4632	0.0116394	0.67797	0.132651	0.110896	0.125426	12.0099	2.08045
	TARA_MED_95_MAG_00452	T	17.4184	15.6431	19.1501	18.267	10.8975	25.4537	18.8684	18.7692	3.54581	17.6197	1.49539
	TARA_MED_95_MAG_00454	Fe	12.6819	12.1604	10.9648	12.6878	5.00895e-06	0.00270457	0.00091768	0.00085076	0.000690372	12.1237	0.811188
	TARA_MED_95_MAG_00454	NO3	13.0316	15.669	10.8157	12.2848	0	12.2963	0.947748	0.249856	1.9194	12.9503	2.03284
	TARA_MED_95_MAG_00454	Phos	14.9157	13.4071	13.371	13.2867	0	0.846884	0.19486	0.156079	0.18568	13.7451	0.782033
	TARA_MED_95_MAG_00454	Sal	12.5741	15.4363	20.7286	17.1734	34.0337	39.2663	36.7098	36.2826	1.33954	16.4781	3.40962
	TARA_MED_95_MAG_00454	Si	12.6251	12.9061	12.4448	13.2033	0.0301078	5.44646	1.91944	1.61168	1.24325	12.7948	0.331921
	TARA_MED_95_MAG_00454	SI_NO3	16.1937	13.5816	13.1771	14.0608	0.00916269	0.463872	0.103673	0.0836058	0.0931719	14.2533	1.34306
	TARA_MED_95_MAG_00454	T	17.978	16.8395	18.4979	17.3033	10.3657	25.4537	20.3281	20.3609	3.55929	17.6547	0.731109
	TARA_MED_95_MAG_00458	Fe	NA	14.6925	14.8955	14.4409	5.01165e-06	0.00190575	0.000663476	0.000682963	0.000500874	14.6763	0.227706
	TARA_MED_95_MAG_00458	NO3	NA	13.7979	13.7008	14.2163	0	20.9806	2.12971	0.630994	4.16956	13.905	0.273932
	TARA_MED_95_MAG_00458	Phos	NA	13.8732	12.264	13.3636	0	1.93409	0.303764	0.203294	0.317867	13.1669	0.822454
	TARA_MED_95_MAG_00458	Sal	NA	14.5361	16.9803	15.1979	33.5393	39.9228	36.0721	35.7635	1.24729	15.5714	1.26421
	TARA_MED_95_MAG_00458	Si	NA	13.0234	13.1308	13.8812	0.0301078	15.1136	2.60731	2.3065	2.42471	13.3452	0.467318
	TARA_MED_95_MAG_00458	SI_NO3	NA	15.3381	13.4143	14.05	0.00785612	0.855043	0.132866	0.110896	0.136676	14.2675	0.98018
	TARA_MED_95_MAG_00458	T	NA	14.7387	15.6144	14.85	13.4076	28.3679	22.2175	22.5015	4.10598	15.0677	0.476705
	TARA_MED_95_MAG_00459	Fe	13.2002	15.3274	13.9434	NA	5.00895e-06	0.00270457	0.000866408	0.000785654	0.000757022	14.157	1.07959
	TARA_MED_95_MAG_00459	NO3	14.9652	12.7946	11.3613	NA	0	7.95861	1.14949	0.307556	1.85234	13.0404	1.81451
	TARA_MED_95_MAG_00459	Phos	15.013	14.0584	16.8005	NA	0	0.846884	0.200907	0.133519	0.202485	15.2906	1.39197
	TARA_MED_95_MAG_00459	Sal	12.3142	14.315	13.7716	NA	33.067	39.2663	36.4156	36.2955	1.61631	13.4669	1.03461
	TARA_MED_95_MAG_00459	Si	12.4951	11.3161	13.1969	NA	0.0301078	6.89348	1.68742	1.49957	1.33834	12.336	0.950469
	TARA_MED_95_MAG_00459	SI_NO3	12.7607	14.786	11.3355	NA	0.0116394	0.593655	0.143592	0.0918299	0.149625	12.9607	1.73396
	TARA_MED_95_MAG_00459	T	19.2516	17.4025	19.5908	NA	10.3657	24.9899	18.4343	18.3041	3.73119	18.7483	1.1778
	TARA_MED_95_MAG_00460	Fe	13.0905	13.3257	10.5595	13.2775	5.00895e-06	0.00270457	0.000868277	0.000823285	0.00062365	12.5633	1.33968
	TARA_MED_95_MAG_00460	NO3	14.3533	13.1802	10.5054	12.2613	0	18.5177	1.73734	0.468185	3.43191	12.575	1.62379
	TARA_MED_95_MAG_00460	Phos	13.4933	12.8733	11.9844	12.0991	0	2.02459	0.273409	0.178161	0.341648	12.6125	0.707552
	TARA_MED_95_MAG_00460	Sal	13.7271	15.8331	21.0388	17.4657	33.0854	39.9228	36.5531	36.2494	1.46848	17.0162	3.08766
	TARA_MED_95_MAG_00460	Si	11.9907	14.2368	14.8408	14.5463	0.0301078	14.8959	2.36503	1.81922	2.26273	13.9036	1.29892
	TARA_MED_95_MAG_00460	SI_NO3	16.3073	15.2622	12.4636	13.4664	0.0116394	0.548621	0.12832	0.102267	0.11516	14.3749	1.73203
	TARA_MED_95_MAG_00460	T	17.0378	15.2887	18.6075	16.8836	10.3657	27.5446	20.1322	20.0029	3.99324	16.9544	1.35635
	TARA_MED_95_MAG_00461	Fe	NA	13.7041	11.0965	12.5174	5.10898e-06	0.00203566	0.000851768	0.000837214	0.000510947	12.4393	1.30551
	TARA_MED_95_MAG_00461	NO3	NA	16.1611	11.3074	13.2152	0	19.7541	2.5493	0.720349	4.75468	13.5612	2.44527
	TARA_MED_95_MAG_00461	Phos	NA	13.6302	11.4994	12.979	0	2.02459	0.359427	0.188784	0.469427	12.7029	1.09194
	TARA_MED_95_MAG_00461	Sal	NA	15.7482	15.8523	15.0068	34.0337	39.9228	36.3763	36.2153	1.48145	15.5358	0.461019
	TARA_MED_95_MAG_00461	Si	NA	11.2978	11.9967	12.723	0.34301	14.8959	3.09	2.2648	3.29988	12.0058	0.712671
	TARA_MED_95_MAG_00461	SI_NO3	NA	12.9551	15.3472	15.0782	0.0116394	0.67797	0.163304	0.0894353	0.172482	14.4602	1.31033
	TARA_MED_95_MAG_00461	T	NA	16.5036	22.9005	18.4804	10.3657	24.3789	18.4792	18.7443	3.42807	19.2948	3.27532
	TARA_MED_95_MAG_00466	Fe	11.1426	12.053	11.8304	12.6347	9.22409e-06	0.00322083	0.00101389	0.000875536	0.000725535	11.9152	0.61666
	TARA_MED_95_MAG_00466	NO3	12.8126	12.7374	10.5851	10.5929	0.0240466	24.0349	3.55063	0.998018	5.44561	11.682	1.26245
	TARA_MED_95_MAG_00466	Phos	15.3893	14.2415	13.0423	14.314	0	2.02459	0.424315	0.362957	0.413847	14.2468	0.959278
	TARA_MED_95_MAG_00466	Sal	12.6375	12.9267	12.1658	11.0067	16.9129	38.7856	34.4402	34.7143	3.46656	12.1842	0.84532
	TARA_MED_95_MAG_00466	Si	12.9678	13.2019	11.7295	11.8528	0	42.973	4.41515	2.30334	6.90209	12.438	0.754684
	TARA_MED_95_MAG_00466	SI_NO3	13.6532	12.5664	12.0596	11.1717	0.0113045	0.969018	0.28972	0.286565	0.228704	12.3627	1.03557
	TARA_MED_95_MAG_00466	T	21.397	22.2732	28.5874	28.4271	-1.37181	20.1159	10.8202	13.0048	7.17851	25.1712	3.8693
	TARA_MED_95_MAG_00472	Fe	NA	15.1164	12.7233	13.3279	5.03466e-06	0.00190575	0.00070174	0.000656592	0.000540531	13.7225	1.2444
	TARA_MED_95_MAG_00472	NO3	NA	13.5151	13.7194	14.3604	0	19.7541	2.38206	0.556235	4.28314	13.865	0.441041
	TARA_MED_95_MAG_00472	Phos	NA	13.6213	12.3235	12.9624	0.00744274	2.02459	0.356772	0.236064	0.388098	12.9691	0.64891
	TARA_MED_95_MAG_00472	Sal	NA	13.8616	15.1978	14.523	33.5393	40.304	35.9418	35.4613	1.40713	14.5275	0.668071
	TARA_MED_95_MAG_00472	Si	NA	14.0259	12.6581	13.6529	0.34301	14.8959	3.10558	2.3268	2.8926	13.4457	0.707088
	TARA_MED_95_MAG_00472	SI_NO3	NA	14.6702	12.2834	13.5128	0.00631084	0.548621	0.143935	0.137249	0.132942	13.4888	1.19363
	TARA_MED_95_MAG_00472	T	NA	15.1894	21.0947	17.6605	13.5677	29.9908	23.6873	24.5392	3.88154	17.9815	2.9657
	TARA_MED_95_MAG_00474	Fe	NA	13.2783	13.1091	13.6083	5.00895e-06	0.00270457	0.000877551	0.000892482	0.000662263	13.3319	0.253872
	TARA_MED_95_MAG_00474	NO3	NA	12.3794	12.7004	13.3219	0	19.7541	1.93046	0.442594	3.85659	12.8006	0.47916
	TARA_MED_95_MAG_00474	Phos	NA	13.4431	13.2795	13.3484	0	2.02459	0.30106	0.197322	0.372043	13.357	0.082124
	TARA_MED_95_MAG_00474	Sal	NA	15.2888	16.7675	15.4099	33.067	40.304	36.2337	36.3054	1.59023	15.8221	0.82098
	TARA_MED_95_MAG_00474	Si	NA	13.639	13.1147	13.1037	0.0380752	17.3107	2.62759	1.92697	2.97089	13.2858	0.30591
	TARA_MED_95_MAG_00474	SI_NO3	NA	15.7001	12.9021	12.8482	0.00209237	1	0.153113	0.138123	0.153447	13.8168	1.63122
	TARA_MED_95_MAG_00474	T	NA	16.2713	18.1266	18.3597	13.3219	28.3679	22.2403	22.763	3.96117	17.5859	1.14438
	TARA_MED_95_MAG_00476	Fe	13.9449	14.1792	11.0004	13.9482	5.00895e-06	0.00270457	0.000845552	0.000823205	0.000626615	13.2682	1.51581
	TARA_MED_95_MAG_00476	NO3	14.0331	12.7867	10.6855	12.8942	0	18.5177	1.64635	0.405131	3.33588	12.5999	1.39532
	TARA_MED_95_MAG_00476	Phos	13.8141	14.1131	13.7557	12.994	0	2.02459	0.270603	0.175267	0.338212	13.6692	0.476622
	TARA_MED_95_MAG_00476	Sal	13.862	14.2219	18.0014	16.4914	33.0854	39.9228	36.5266	36.2468	1.45651	15.6442	1.95562
	TARA_MED_95_MAG_00476	Si	12.2929	13.3177	14.5983	14.7114	0.0301078	14.8959	2.35773	1.82962	2.2264	13.73	1.1478
	TARA_MED_95_MAG_00476	SI_NO3	15.9763	14.6981	13.564	14.0336	0.0116394	0.548621	0.124313	0.100561	0.109841	14.568	1.0478
	TARA_MED_95_MAG_00476	T	16.0767	16.6834	18.3947	14.9273	10.3657	27.763	20.4249	20.1835	3.93703	16.5205	1.44619
	TARA_MED_95_MAG_00480	Fe	7.55649	15.9659	10.9834	NA	0.000372481	0.00270457	0.00136712	0.0014889	0.000672101	11.502	4.22864
	TARA_MED_95_MAG_00480	NO3	11.5753	14.1758	11.105	NA	0	2.56245	0.428061	0.230924	0.665803	12.2854	1.65397
	TARA_MED_95_MAG_00480	Phos	14.3941	12.9693	11.6206	NA	0.00744274	0.743314	0.168693	0.11304	0.206652	12.9947	1.38694
	TARA_MED_95_MAG_00480	Sal	21.5089	16.413	26.1248	NA	36.2134	39.2663	37.814	38.1363	1.04169	21.3489	4.85785
	TARA_MED_95_MAG_00480	Si	22.4335	13.6379	17.9595	NA	1.36432	3.45948	2.22739	2.17782	0.629103	18.0103	4.39799
	TARA_MED_95_MAG_00480	SI_NO3	7.08814	9.4155	10.5826	NA	0.0155939	0.220955	0.126444	0.150278	0.0745564	9.02876	1.77906
	TARA_MED_95_MAG_00480	T	15.4436	17.4225	11.6241	NA	17.3483	24.5235	21.4585	21.6995	2.1228	14.8301	2.9475
	TARA_MED_95_MAG_00481	Fe	16.8865	17.8284	16.6512	NA	0.00109294	0.00270457	0.00165163	0.00166535	0.000381793	17.122	0.622947
	TARA_MED_95_MAG_00481	NO3	11.7945	12.3136	13.5402	NA	0.0047995	1.61236	0.305208	0.218008	0.37019	12.5494	0.896411
	TARA_MED_95_MAG_00481	Phos	14.5285	11.6657	11.0084	NA	0.00382722	0.193628	0.0803156	0.0701408	0.0716631	12.4009	1.87165
	TARA_MED_95_MAG_00481	Sal	17.9443	18.9695	26.0359	NA	37.1829	39.2663	38.2648	38.1789	0.5566	20.9832	4.40563
	TARA_MED_95_MAG_00481	Si	12.3375	13.437	11.0662	NA	0.0533298	2.9377	1.46438	1.58421	0.977366	12.2802	1.18644
	TARA_MED_95_MAG_00481	SI_NO3	14.7374	12.3927	10.6345	NA	0.0160079	0.220955	0.126858	0.143868	0.0579073	12.5882	2.05842
	TARA_MED_95_MAG_00481	T	11.7713	13.3931	11.0637	NA	15.0156	24.9131	20.6058	21.155	3.27549	12.0761	1.19421
	TARA_MED_95_MAG_00482	Fe	15.5734	13.7799	11.4704	12.4776	9.22409e-06	0.00322083	0.0010303	0.000894272	0.000726615	13.3253	1.77202
	TARA_MED_95_MAG_00482	NO3	10.6177	13.0715	10.3386	10.6546	0.0240466	24.0349	3.73933	0.998018	5.70031	11.1706	1.27508
	TARA_MED_95_MAG_00482	Phos	14.6852	13.6541	12.6116	13.8068	0	2.02459	0.453593	0.372472	0.451309	13.6894	0.850144
	TARA_MED_95_MAG_00482	Sal	10.0874	11.9352	12.2809	10.8386	16.9129	38.7856	34.342	34.7143	3.50746	11.2855	1.00801
	TARA_MED_95_MAG_00482	Si	13.83	12.4621	11.6792	11.6705	0	42.973	4.54602	2.4189	6.86708	12.4105	1.01653
	TARA_MED_95_MAG_00482	SI_NO3	7.344	13.7017	12.3795	11.7894	0.0113045	0.969018	0.301361	0.287767	0.238537	11.3036	2.75819
	TARA_MED_95_MAG_00482	T	27.8622	21.3955	29.2396	28.7625	-1.37181	20.1159	10.7009	13.0048	7.18592	26.815	3.65785
	TARA_MED_95_MAG_00483	Fe	13.2465	14.5016	11.6178	13.233	5.00895e-06	0.00270457	0.000913712	0.000852621	0.000652702	13.1497	1.18191
	TARA_MED_95_MAG_00483	NO3	13.9568	13.8516	10.9892	13.3797	0	19.7541	2.06391	0.320536	4.23666	13.0443	1.39289
	TARA_MED_95_MAG_00483	Phos	13.6989	13.4964	12.9981	13.8065	0	2.02459	0.299196	0.17088	0.415763	13.5	0.358416
	TARA_MED_95_MAG_00483	Sal	16.0663	16.1996	22.6992	17.6949	34.4374	39.9228	36.615	36.3054	1.38027	18.165	3.11165
	TARA_MED_95_MAG_00483	Si	13.1515	13.5567	13.6759	13.8161	0.0301078	17.3107	2.62768	1.7881	3.11339	13.5501	0.286089
	TARA_MED_95_MAG_00483	SI_NO3	13.3508	11.1614	11.4222	13.2301	0.00785612	1	0.150658	0.107312	0.172552	12.2911	1.15986
	TARA_MED_95_MAG_00483	T	16.5293	17.2327	16.5976	14.8396	10.8975	28.2503	21.1431	21.546	3.77843	16.2998	1.02367
	TARA_MED_95_MAG_00484	Fe	NA	14.319	15.1205	14.7449	5.00895e-06	0.00270457	0.000769594	0.00066768	0.000713445	14.7281	0.401046
	TARA_MED_95_MAG_00484	NO3	NA	12.1393	10.3369	11.7833	0	19.7541	2.00948	0.356013	3.82633	11.4198	0.954627
	TARA_MED_95_MAG_00484	Phos	NA	15.2132	11.5794	12.0759	0	2.02459	0.307336	0.212532	0.345513	12.9561	1.97034
	TARA_MED_95_MAG_00484	Sal	NA	14.5809	14.9846	14.2666	33.5393	39.2663	36.2798	35.9343	1.42462	14.6107	0.359946
	TARA_MED_95_MAG_00484	Si	NA	13.061	13.912	14.9549	0.0530165	14.8959	2.57274	1.80882	2.63039	13.976	0.948575
	TARA_MED_95_MAG_00484	SI_NO3	NA	13.1058	11.0183	13.1397	0.00785612	0.548621	0.142875	0.143868	0.125288	12.4212	1.21513
	TARA_MED_95_MAG_00484	T	NA	17.5809	23.0483	19.0348	15.0156	28.3679	22.8374	23.6804	3.59655	19.888	2.83182
	TARA_MED_95_MAG_00493	Fe	10.9221	13.7135	9.19746	12.0966	0.000125313	0.00270457	0.00150353	0.00138942	0.00073519	11.4824	1.90524
	TARA_MED_95_MAG_00493	NO3	18.252	17.3343	14.4701	12.5316	0.0634798	18.3832	2.79937	0.352616	5.17137	15.647	2.62828
	TARA_MED_95_MAG_00493	Phos	17.5239	15.5449	13.4893	13.4384	0	2.02459	0.249064	0.0701408	0.546975	14.9991	1.94832
	TARA_MED_95_MAG_00493	Sal	14.4792	15.2497	31.3923	23.1097	34.6608	38.7856	37.8286	38.5505	1.46051	21.0577	7.91676
	TARA_MED_95_MAG_00493	Si	13.7244	12.1274	8.01534	11.6069	1.30601	14.8959	3.17231	2.23352	3.5796	11.3685	2.41018
	TARA_MED_95_MAG_00493	SI_NO3	11.8571	13.0645	8.6939	12.0912	0.0444049	0.548621	0.174753	0.143868	0.147371	11.4267	1.89537
	TARA_MED_95_MAG_00493	T	13.2413	12.9658	14.7415	15.1256	11.1518	19.89	16.5838	17.3483	2.69931	14.0186	1.07402
	TARA_MED_95_MAG_00494	Fe	20.0622	20.2059	20.006	18.1733	0.000823365	0.00270457	0.00155357	0.00154912	0.000386438	19.6119	0.962708
	TARA_MED_95_MAG_00494	NO3	17.1182	13.5819	9.56594	11.9037	0	9.86579	0.891289	0.313213	1.98707	13.0424	3.17729
	TARA_MED_95_MAG_00494	Phos	14.5408	14.6657	13.2903	12.423	0.00954417	0.743314	0.142193	0.130285	0.145408	13.73	1.06994
	TARA_MED_95_MAG_00494	Sal	16.5061	17.506	25.6702	21.0907	35.2495	39.2663	37.5081	37.6225	0.997233	20.1933	4.14806
	TARA_MED_95_MAG_00494	Si	3.38616	7.80921	10.4306	12.3586	0.0533298	4.6419	1.38242	1.06378	1.17871	8.49615	3.8835
	TARA_MED_95_MAG_00494	SI_NO3	12.7124	10.8187	10.026	11.9603	0.0182917	0.341482	0.138101	0.143868	0.0659461	11.3793	1.1917
	TARA_MED_95_MAG_00494	T	15.6742	15.4126	11.0109	12.0903	15.0156	28.2503	20.8461	21.158	3.44318	13.547	2.34942
	TARA_MED_95_MAG_00496	Fe	12.2485	12.1488	9.5999	10.714	5.00895e-06	0.00270457	0.00110955	0.00109294	0.000673378	11.1778	1.26413
	TARA_MED_95_MAG_00496	NO3	9.65766	13.1138	11.5946	11.6704	0	12.2963	0.940495	0.259099	2.12215	11.5091	1.41848
	TARA_MED_95_MAG_00496	Phos	15.197	12.3771	9.35651	10.5377	0	0.846884	0.169737	0.137548	0.177254	11.8671	2.54419
	TARA_MED_95_MAG_00496	Sal	16.3626	19.8028	28.2883	25.8393	34.7678	39.2663	37.2134	37.0922	1.16899	22.5733	5.46431
	TARA_MED_95_MAG_00496	Si	15.6458	13.5294	12.9168	13.8264	0.0380752	3.45948	1.76678	1.69966	0.856068	13.9796	1.17359
	TARA_MED_95_MAG_00496	SI_NO3	12.8902	14.5893	10.5352	11.0077	0.0116394	0.67797	0.121808	0.105167	0.125838	12.2556	1.85885
	TARA_MED_95_MAG_00496	T	17.9982	14.4387	17.7087	16.4045	10.8975	24.9899	19.5445	19.5993	3.39258	16.6375	1.62153
	TARA_MED_95_MAG_00497	Fe	12.3887	13.1465	11.6725	12.9712	9.22409e-06	0.00270457	0.00105197	0.00108947	0.000653896	12.5448	0.665607
	TARA_MED_95_MAG_00497	NO3	11.7042	14.0502	10.1109	13.0232	0	19.7541	2.40389	0.499382	4.4419	12.2221	1.70381
	TARA_MED_95_MAG_00497	Phos	13.2471	15.1923	11.099	13.1034	0	2.02459	0.295583	0.156398	0.41911	13.1605	1.67222
	TARA_MED_95_MAG_00497	Sal	12.0525	13.0324	18.6578	16.3904	33.0854	39.1658	36.7288	36.5884	1.69816	15.0333	3.04785
	TARA_MED_95_MAG_00497	Si	15.1006	11.9235	11.058	13.1724	0.362054	14.8959	2.82513	2.01731	3.15268	12.8136	1.75441
	TARA_MED_95_MAG_00497	SI_NO3	13.9767	13.3331	11.1267	12.9445	0.0113045	0.548621	0.165485	0.135596	0.150556	12.8453	1.2222
	TARA_MED_95_MAG_00497	T	21.5302	19.322	26.275	18.3948	10.3657	24.6801	17.1668	17.3483	3.24061	21.3805	3.51807
	TARA_MED_95_MAG_00499	Fe	13.3151	12.2638	10.9711	12.1667	9.22409e-06	0.00322083	0.00103124	0.000897093	0.00072077	12.1792	0.958672
	TARA_MED_95_MAG_00499	NO3	10.823	12.922	9.97297	10.7098	0.0240466	24.0349	3.72476	1.01514	5.65534	11.107	1.26735
	TARA_MED_95_MAG_00499	Phos	14.6236	13.283	12.1179	13.4988	0	2.02459	0.449599	0.364904	0.448776	13.3808	1.02679
	TARA_MED_95_MAG_00499	Sal	11.5748	13.5167	11.2901	10.8557	16.9129	38.7856	34.4039	34.7678	3.51366	11.8093	1.17605
	TARA_MED_95_MAG_00499	Si	11.9431	14.9297	12.3212	11.8195	0	42.973	4.51133	2.36022	6.81704	12.7534	1.46651
	TARA_MED_95_MAG_00499	SI_NO3	11.4857	12.2603	11.3283	11.398	0.0113045	0.969018	0.298247	0.287386	0.237893	11.6181	0.432981
	TARA_MED_95_MAG_00499	T	26.2347	20.8244	31.9984	29.5515	-1.37181	20.1159	10.7425	13.3219	7.13538	27.1522	4.83477
	TARA_MED_95_MAG_00502	Fe	NA	14.1183	14.1114	14.1767	5.01165e-06	0.00270457	0.000888746	0.00089544	0.000667275	14.1355	0.03593
	TARA_MED_95_MAG_00502	NO3	NA	13.2221	13.5036	13.7478	0	19.7541	1.90113	0.472375	3.88764	13.4911	0.263081
	TARA_MED_95_MAG_00502	Phos	NA	13.3257	13.8844	13.2199	0	2.02459	0.304745	0.200037	0.375384	13.4767	0.357086
	TARA_MED_95_MAG_00502	Sal	NA	14.7513	15.3255	14.6769	33.067	40.304	36.2258	36.2888	1.58758	14.9179	0.35492
	TARA_MED_95_MAG_00502	Si	NA	13.4942	13.9799	13.3785	0.0380752	17.3107	2.63255	1.92697	3.00436	13.6175	0.319073
	TARA_MED_95_MAG_00502	SI_NO3	NA	14.3156	13.8443	13.2679	0.00209237	1	0.152385	0.13744	0.154517	13.8093	0.524749
	TARA_MED_95_MAG_00502	T	NA	16.7728	15.351	17.5323	13.3219	28.3679	22.3363	23.209	3.97723	16.552	1.10731
	TARA_MED_95_MAG_00503	Fe	12.7151	14.1079	10.9868	12.0402	9.22409e-06	0.00322083	0.00101413	0.000894272	0.000713649	12.4625	1.30731
	TARA_MED_95_MAG_00503	NO3	12.8302	11.675	10.0861	10.9659	0.0240466	24.0349	3.78028	1.16807	5.68417	11.3893	1.15978
	TARA_MED_95_MAG_00503	Phos	11.5981	12.3596	12.3	14.0759	0	2.02459	0.445079	0.362957	0.450992	12.5834	1.05337
	TARA_MED_95_MAG_00503	Sal	10.3626	12.437	11.3375	11.1842	16.9129	38.7856	34.5078	34.7949	3.44358	11.3303	0.852963
	TARA_MED_95_MAG_00503	Si	14.4493	13.3361	12.3538	11.8055	0	42.973	4.51395	2.34388	6.87266	12.9862	1.16291
	TARA_MED_95_MAG_00503	SI_NO3	10.2195	13.2138	11.425	11.2532	0.0113045	0.969018	0.288408	0.286565	0.226543	11.5279	1.24367
	TARA_MED_95_MAG_00503	T	27.8253	22.8706	31.5108	28.6752	-1.37181	20.1159	10.9048	13.3647	7.07534	27.7205	3.59674
	TARA_MED_95_MAG_00506	Fe	14.4307	14.9913	11.2697	NA	9.22409e-06	0.00270457	0.00105132	0.0010746	0.000699547	13.5639	2.00652
	TARA_MED_95_MAG_00506	NO3	12.4797	9.91071	10.5795	NA	0	19.7541	2.84943	0.499382	4.88504	10.99	1.3328
	TARA_MED_95_MAG_00506	Phos	14.3378	13.7279	11.6326	NA	0	2.02459	0.329744	0.174026	0.462364	13.2328	1.41895
	TARA_MED_95_MAG_00506	Sal	0.57237	15.0717	20.192	NA	33.0854	38.7856	36.6526	36.4178	1.82181	11.9453	10.1766
	TARA_MED_95_MAG_00506	Si	17.8587	13.1226	11.1494	NA	0.53013	14.8959	3.14756	2.23352	3.39038	14.0435	3.4482
	TARA_MED_95_MAG_00506	SI_NO3	16.057	12.4703	10.7814	NA	0.0113045	0.548621	0.180067	0.135596	0.16259	13.1029	2.69409
	TARA_MED_95_MAG_00506	T	24.2637	20.7055	24.3955	NA	10.3657	22.475	16.4707	16.7169	3.10433	23.1215	2.09343
	TARA_MED_95_MAG_00509	Fe	NA	16.2812	11.304	13.4316	5.01165e-06	0.00270457	0.000946258	0.00103494	0.000695948	13.6723	2.49736
	TARA_MED_95_MAG_00509	NO3	NA	13.2748	10.9663	13.1699	0	19.7541	1.91937	0.255865	3.94411	12.4704	1.30362
	TARA_MED_95_MAG_00509	Phos	NA	13.2264	11.3938	12.9359	0.00744274	2.02459	0.298193	0.186078	0.381267	12.5187	0.984972
	TARA_MED_95_MAG_00509	Sal	NA	14.6065	19.8737	15.6873	33.5393	40.304	36.3437	36.2134	1.63257	16.7225	2.78199
	TARA_MED_95_MAG_00509	Si	NA	11.5162	11.1273	12.7956	0.0380752	17.3107	2.90071	2.3268	3.19379	11.813	0.872895
	TARA_MED_95_MAG_00509	SI_NO3	NA	15.2082	12.0789	13.2817	0.00209237	1	0.153844	0.132909	0.167344	13.523	1.57853
	TARA_MED_95_MAG_00509	T	NA	15.8866	23.256	18.6979	13.3219	29.9908	23.4716	24.242	3.77433	19.2802	3.71909
	TARA_MED_95_MAG_00513	Fe	11.7733	13.137	11.5983	13.4692	9.22409e-06	0.00322083	0.00101228	0.000841413	0.000748402	12.4945	0.946273
	TARA_MED_95_MAG_00513	NO3	13.0001	12.5167	11.5253	11.5725	0.0240466	24.0349	3.19299	0.998018	5.09884	12.1536	0.725916
	TARA_MED_95_MAG_00513	Phos	14.6971	13.926	13.6055	14.3458	0	1.71381	0.388415	0.357266	0.352247	14.1436	0.477515
	TARA_MED_95_MAG_00513	Sal	14.7854	13.1126	11.7569	11.4258	16.9129	38.7856	34.4346	34.8073	3.43747	12.7702	1.5289
	TARA_MED_95_MAG_00513	Si	12.2853	13.4699	11.7046	11.8376	0	42.973	4.32161	2.30334	7.10059	12.3244	0.803064
	TARA_MED_95_MAG_00513	SI_NO3	12.0645	13.2202	11.619	11.4436	0.0113045	0.969018	0.282353	0.286565	0.218958	12.0868	0.799472
	TARA_MED_95_MAG_00513	T	21.3942	20.6176	28.1904	25.9054	-1.37181	20.1159	10.6879	13.0048	7.21584	24.0269	3.62479
	TARA_MED_95_MAG_00514	Fe	13.3968	14.9123	13.5934	13.4715	5.03466e-06	0.00270457	0.00104749	0.00113432	0.000698869	13.8435	0.71713
	TARA_MED_95_MAG_00514	NO3	14.3288	14.695	13.0902	13.072	0	12.2963	1.46487	0.222631	2.82292	13.7965	0.83953
	TARA_MED_95_MAG_00514	Phos	13.6492	14.3144	13.4934	13.8114	0	1.82711	0.225475	0.16314	0.287141	13.8171	0.356062
	TARA_MED_95_MAG_00514	Sal	15.4457	16.1345	19.3155	18.3801	33.2112	40.304	36.8498	36.3376	1.67083	17.319	1.82796
	TARA_MED_95_MAG_00514	Si	14.9025	12.0242	14.5271	14.0801	0.0301078	17.3107	2.44905	2.27914	2.49247	13.8835	1.28429
	TARA_MED_95_MAG_00514	SI_NO3	13.1815	13.4684	12.9141	13.5397	0.00785612	1	0.147164	0.123903	0.178232	13.2759	0.28664
	TARA_MED_95_MAG_00514	T	15.0956	14.4511	13.0663	13.6452	10.8975	29.9908	21.4713	21.9228	4.74042	14.0646	0.891578
	TARA_MED_95_MAG_00518	Fe	11.6249	12.0631	11.1544	11.8903	5.00895e-06	0.00270457	0.00100161	0.000897093	0.000718296	11.6832	0.395953
	TARA_MED_95_MAG_00518	NO3	13.1106	13.061	11.8414	11.2967	0	7.95861	0.56028	0.242607	1.16637	12.3274	0.903729
	TARA_MED_95_MAG_00518	Phos	11.3476	13.8136	15.6362	13.3097	0	0.846884	0.149813	0.137548	0.137629	13.5268	1.76331
	TARA_MED_95_MAG_00518	Sal	17.2716	17.2309	18.6813	20.3452	34.7678	39.2663	37.0116	36.662	1.23571	18.3822	1.47216
	TARA_MED_95_MAG_00518	Si	13.2755	11.3151	11.8991	11.7603	0.0380752	4.67498	1.68865	1.53503	1.03376	12.0625	0.846191
	TARA_MED_95_MAG_00518	SI_NO3	14.7966	15.6151	14.7174	14.9416	0.0113045	0.444093	0.0941742	0.0860562	0.076181	15.0177	0.408959
	TARA_MED_95_MAG_00518	T	18.5731	16.9012	16.0704	16.4562	10.8975	24.9899	20.1097	19.89	3.28914	17.0002	1.10218
	TARA_MED_95_MAG_00520	Fe	14.338	15.3266	13.1753	13.1639	7.73947e-06	0.00270457	0.001215	0.00108947	0.000574484	14.0009	1.04138
	TARA_MED_95_MAG_00520	NO3	13.8671	13.7138	10.8877	13.1963	0	19.7541	1.64878	0.491518	3.55577	12.9162	1.38246
	TARA_MED_95_MAG_00520	Phos	13.8014	12.9678	14.4471	12.9542	0	1.82711	0.260437	0.153749	0.384425	13.5426	0.721528
	TARA_MED_95_MAG_00520	Sal	17.7923	16.2319	25.9627	21.8277	34.5829	39.9228	37.1846	37.3948	1.33789	20.4537	4.36436
	TARA_MED_95_MAG_00520	Si	13.0394	13.1013	12.911	12.9703	0.0533298	17.3107	2.52719	1.80882	3.19425	13.0055	0.0826483
	TARA_MED_95_MAG_00520	SI_NO3	13.332	13.7699	11.9505	13.4255	0.0116394	1	0.160554	0.129548	0.179211	13.1195	0.801726
	TARA_MED_95_MAG_00520	T	13.8298	14.8886	10.6656	12.4623	10.8975	26.6792	20.1775	19.7904	3.74358	12.9616	1.82465
	TARA_MED_95_MAG_00521	Fe	NA	19.3658	15.9033	16.4557	0.000585419	0.00169502	0.00124295	0.00124391	0.000338679	17.2416	1.86022
	TARA_MED_95_MAG_00521	NO3	NA	10.7914	10.7744	11.2486	0.13056	2.26676	0.681935	0.47574	0.601062	10.9382	0.268983
	TARA_MED_95_MAG_00521	Phos	NA	16.2787	10.0469	8.19493	0.0759406	0.392679	0.193406	0.193628	0.083757	11.5068	4.23499
	TARA_MED_95_MAG_00521	Sal	NA	13.6983	19.7217	23.8236	34.4421	37.4472	36.2771	36.5884	0.950921	19.0812	5.09296
	TARA_MED_95_MAG_00521	Si	NA	12.3046	14.3826	11.8751	0.0533298	5.18258	1.61686	0.785809	1.60698	12.8541	1.34104
	TARA_MED_95_MAG_00521	SI_NO3	NA	14.9404	9.3459	11.4715	0.0125579	0.341482	0.116731	0.143868	0.0883388	11.9193	2.82398
	TARA_MED_95_MAG_00521	T	NA	12.6209	19.8251	16.9306	15.9097	29.9908	23.7619	24.8818	4.95903	16.4589	3.62518
	TARA_PON_109_MAG_00124	Fe	18.015	18.0292	24.014	19.9827	5.04345e-06	0.00111452	0.000410613	0.000353906	0.000323677	20.0102	2.82468
	TARA_PON_109_MAG_00124	NO3	17.0447	11.979	13.0499	13.7729	0	11.8373	1.63282	0.52136	2.45727	13.9616	2.18351
	TARA_PON_109_MAG_00124	Phos	11.3188	11.2397	11.0366	12.3557	0.0335485	1.82711	0.338175	0.247747	0.305821	11.4877	0.590766
	TARA_PON_109_MAG_00124	Sal	11.7895	15.7313	11.7187	12.7303	33.067	37.0922	35.3836	35.5308	1.08879	12.9924	1.88319
	TARA_PON_109_MAG_00124	Si	12.5147	11.0801	11.1287	12.4878	0.0667451	17.3107	2.90111	2.32716	2.82048	11.8028	0.806809
	TARA_PON_109_MAG_00124	SI_NO3	14.1463	14.6914	12.8731	12.8639	0.0113045	1	0.160808	0.0913998	0.193872	13.6437	0.922335
	TARA_PON_109_MAG_00124	T	15.171	17.2493	16.1791	15.8067	10.8975	27.7156	19.9683	18.4827	4.15331	16.1015	0.871071
	TARA_PON_109_MAG_00217	Fe	15.4105	13.0051	8.90108	10.2825	0.00019944	0.00117993	0.000842382	0.000963211	0.000352726	11.8998	2.89568
	TARA_PON_109_MAG_00217	NO3	13.12	7.94173	9.7237	11.1031	0.147307	20.9806	11.8235	12.5843	7.93744	10.4721	2.18879
	TARA_PON_109_MAG_00217	Phos	1.87159	16.5158	16.2356	14.7736	0.342453	2.02459	1.25838	1.53314	0.652858	12.3491	7.02668
	TARA_PON_109_MAG_00217	Sal	22.0089	13.2099	14.2187	13.6332	33.0854	35.0924	34.6207	34.8193	0.659773	15.7677	4.1813
	TARA_PON_109_MAG_00217	Si	14.4181	13.5949	23.167	20.1485	1.83293	17.3107	10.6675	12.1094	5.70704	17.8321	4.59842
	TARA_PON_109_MAG_00217	SI_NO3	9.45981	14.9167	9.76123	12.3673	0.0692165	1	0.443748	0.42728	0.277254	11.6263	2.55265
	TARA_PON_109_MAG_00217	T	23.7111	20.8159	17.9926	17.6918	14.0011	23.4157	18.5458	18.8668	3.05193	20.0529	2.81571
	TARA_PON_109_MAG_00219	Fe	12.5433	11.4347	11.2146	12.029	5.01165e-06	0.00170933	0.000607027	0.0005212	0.000556434	11.8054	0.600272
	TARA_PON_109_MAG_00219	NO3	12.4839	12.6639	10.9499	12.0062	0	20.9806	2.05027	0.532373	3.79048	12.026	0.769188
	TARA_PON_109_MAG_00219	Phos	12.1787	12.2668	10.7713	12.2937	0.0139932	1.60137	0.330013	0.246242	0.246161	11.8776	0.73919
	TARA_PON_109_MAG_00219	Sal	13.0841	12.1171	11.0617	12.0908	28.8657	40.304	35.486	35.2578	1.43854	12.0884	0.825887
	TARA_PON_109_MAG_00219	Si	11.8829	12.3858	10.7297	12.0851	0.0301078	15.1136	2.91	2.3268	2.43395	11.7709	0.724224
	TARA_PON_109_MAG_00219	SI_NO3	11.9274	13.1384	11.171	12.3606	0.00209237	0.855043	0.148664	0.129548	0.168392	12.1493	0.822461
	TARA_PON_109_MAG_00219	T	25.8998	25.9933	34.1018	27.1346	17.5799	29.9908	25.8787	26.2447	2.25482	28.2824	3.92
	TARA_PON_109_MAG_00221	Fe	17.5235	16.6298	21.6666	21.6688	9.22409e-06	0.000952388	0.000417138	0.000363886	0.000270214	19.3722	2.67563
	TARA_PON_109_MAG_00221	NO3	15.1709	15.1161	11.7548	12.8051	0.0200829	17.3006	3.12186	1.95256	3.99971	13.7117	1.70813
	TARA_PON_109_MAG_00221	Phos	13.1017	14.7048	11.4683	10.9233	0.0495677	1.32516	0.476784	0.422529	0.301158	12.5495	1.70918
	TARA_PON_109_MAG_00221	Sal	11.0525	13.3559	10.0936	10.3207	33.067	36.506	34.7837	35.1988	1.11422	11.2057	1.49073
	TARA_PON_109_MAG_00221	Si	11.6845	10.7652	9.69252	10.5102	1.04086	7.25185	3.23469	2.57794	1.72775	10.6631	0.820401
	TARA_PON_109_MAG_00221	SI_NO3	11.6093	10.3985	10.1985	10.4799	0.0113045	0.647842	0.218622	0.143868	0.198512	10.6716	0.636273
	TARA_PON_109_MAG_00221	T	19.8575	19.0296	25.1257	23.2921	5.3895	21.97	15.2018	16.5847	4.42219	21.8262	2.87124
	TARA_PON_109_MAG_00222	Fe	15.8599	16.1377	19.207	18.4042	5.03502e-06	0.00142996	0.000283359	6.05225e-05	0.000377693	17.4022	1.65722
	TARA_PON_109_MAG_00222	NO3	12.7573	13.4859	12.9185	13.4063	0.00398546	8.06233	1.13142	0.201755	1.83704	13.142	0.358737
	TARA_PON_109_MAG_00222	Phos	12.7839	13.1972	13.5017	13.9088	0.0335485	0.987609	0.292848	0.242023	0.174837	13.3479	0.47578
	TARA_PON_109_MAG_00222	Sal	15.1385	14.068	13.2833	13.569	33.067	37.0922	35.1311	35.362	1.08246	14.0147	0.816373
	TARA_PON_109_MAG_00222	Si	14.3497	14.2069	12.7643	13.2112	0.0667451	6.43296	2.09876	1.83293	1.42754	13.633	0.769301
	TARA_PON_109_MAG_00222	SI_NO3	13.1288	13.9974	13.3747	13.0706	0.0124206	0.341482	0.103798	0.0910565	0.0902259	13.3929	0.424008
	TARA_PON_109_MAG_00222	T	15.9819	14.907	14.9505	14.4298	16.415	29.9908	23.9407	24.3789	3.98597	15.0673	0.653764
	TARA_PON_109_MAG_00226	Fe	12.6482	16.6193	13.0403	13.7245	6.05225e-05	0.00132197	0.000516025	0.000457734	0.000350264	14.0081	1.79673
	TARA_PON_109_MAG_00226	NO3	4.54143	9.39302	12.4226	11.2916	0.0200829	24.0349	4.39834	1.87145	6.35053	9.41217	3.47944
	TARA_PON_109_MAG_00226	Phos	17.5316	11.7483	18.744	18.0619	0.0950994	1.82711	0.516052	0.361082	0.450852	16.5215	3.22055
	TARA_PON_109_MAG_00226	Sal	18.281	17.5777	15.041	13.0838	33.067	36.4571	34.6951	34.3812	1.29556	15.9959	2.38857
	TARA_PON_109_MAG_00226	Si	13.585	8.5081	9.59417	10.6313	0.440575	17.3107	4.00747	2.48154	4.02343	10.5796	2.18305
	TARA_PON_109_MAG_00226	SI_NO3	13.5713	16.2041	15.3004	13.3874	0.0124206	1	0.269339	0.194543	0.28504	14.6158	1.36517
	TARA_PON_109_MAG_00226	T	19.8415	19.9495	15.8576	19.8194	13.4076	26.1531	18.0028	17.2732	3.39097	18.867	2.00704
	TARA_PON_109_MAG_00229	Fe	15.9294	12.3577	12.0639	13.4667	5.01165e-06	0.00167342	0.00081246	0.000865746	0.000492934	13.4544	1.75711
	TARA_PON_109_MAG_00229	NO3	16.0331	14.2862	11.7872	13.8313	0.000338869	9.86579	0.77215	0.120614	1.9836	13.9845	1.74541
	TARA_PON_109_MAG_00229	Phos	15.6443	14.4553	13.787	13.4796	0.0139932	0.743314	0.209778	0.16454	0.143415	14.3416	0.959275
	TARA_PON_109_MAG_00229	Sal	15.2143	17.5755	12.7593	13.1162	28.8657	40.304	35.3463	35.1263	1.90121	14.6663	2.22137
	TARA_PON_109_MAG_00229	Si	9.1442	12.2729	12.6026	13.2726	0.0530165	7.0546	2.74495	2.51733	1.4849	11.8231	1.83373
	TARA_PON_109_MAG_00229	SI_NO3	11.7255	12.9411	14.1681	14.682	0.00209237	0.265793	0.073197	0.0300643	0.0837419	13.3792	1.32238
	TARA_PON_109_MAG_00229	T	16.3091	16.1112	22.832	18.1516	22.0612	29.9908	26.3886	26.4903	2.19225	18.351	3.12545
	TARA_PON_109_MAG_00231	Fe	13.1222	17.0497	14.7651	14.0669	5.01165e-06	0.00169502	0.000682079	0.000729589	0.000442476	14.751	1.67387
	TARA_PON_109_MAG_00231	NO3	15.2867	13.3687	15.0392	15.2333	0	20.9806	2.52788	0.806952	4.33629	14.732	0.915046
	TARA_PON_109_MAG_00231	Phos	12.7139	10.745	13.4342	12.1918	0.0163392	2.02459	0.386692	0.279614	0.378589	12.2712	1.13786
	TARA_PON_109_MAG_00231	Sal	13.9896	15.1703	13.8746	14.3371	28.8657	39.9228	35.5217	35.4164	1.41427	14.3429	0.585598
	TARA_PON_109_MAG_00231	Si	13.4682	11.7881	13.4879	12.302	0.0530165	17.3107	3.31956	2.49006	3.1267	12.7615	0.853594
	TARA_PON_109_MAG_00231	SI_NO3	11.9938	13.4631	13.4033	11.9745	0.00631084	1	0.177983	0.141815	0.177135	12.7087	0.836986
	TARA_PON_109_MAG_00231	T	19.4256	18.415	15.9957	19.8943	10.8975	29.9352	21.9158	22.2208	4.48577	18.4327	1.73798
	TARA_PON_109_MAG_00250	Fe	15.711	15.3207	18.9429	17.4089	5.03466e-06	0.00146022	0.000508373	0.000536391	0.000408211	16.8459	1.66618
	TARA_PON_109_MAG_00250	NO3	13.2233	15.0587	14.0995	13.7423	0	24.0349	3.50275	1.45113	5.19224	14.0309	0.773901
	TARA_PON_109_MAG_00250	Phos	15.0258	14.832	13.7371	13.7574	0.0314642	2.02459	0.457305	0.362851	0.406007	14.3381	0.686851
	TARA_PON_109_MAG_00250	Sal	12.3428	12.4219	11.9554	12.3886	33.067	39.9228	35.402	35.3714	1.11307	12.2772	0.216971
	TARA_PON_109_MAG_00250	Si	13.3286	13.4587	10.9836	12.3212	0.0301078	17.3107	3.37995	2.31665	3.39386	12.523	1.14531
	TARA_PON_109_MAG_00250	SI_NO3	12.8853	13.1376	11.8049	12.4847	0.00785612	1	0.209309	0.150969	0.205459	12.5781	0.581366
	TARA_PON_109_MAG_00250	T	17.4833	15.7703	18.4767	17.8969	6.21315	28.3679	21.0102	21.3861	5.00683	17.4068	1.1646
	TARA_PON_109_MAG_00251	Fe	11.1067	12.2083	12.1487	12.0726	5.00895e-06	0.00170933	0.00059556	0.00061591	0.000525962	11.8841	0.521206
	TARA_PON_109_MAG_00251	NO3	13.1884	13.259	10.3504	11.2263	0.00042962	19.7541	2.81449	1.05272	4.49253	12.006	1.45108
	TARA_PON_109_MAG_00251	Phos	14.76	15.2072	12.1267	11.7874	0.0139932	2.02459	0.433415	0.314645	0.425954	13.4703	1.76235
	TARA_PON_109_MAG_00251	Sal	15.7919	12.895	14.6294	14.0157	28.8657	40.304	35.3754	35.2495	1.40121	14.333	1.20898
	TARA_PON_109_MAG_00251	Si	12.5591	12.6252	11.6933	11.9261	0.0530165	17.3107	3.50654	2.47204	3.46873	12.2009	0.462435
	TARA_PON_109_MAG_00251	SI_NO3	10.7472	12.2143	10.2884	11.2076	0.00209237	1	0.175866	0.145268	0.181755	11.1144	0.823716
	TARA_PON_109_MAG_00251	T	21.8467	21.591	28.7632	27.7643	13.5677	29.9908	24.9582	25.8846	3.32467	24.9913	3.80207
	TARA_PON_109_MAG_00252	Fe	11.4322	13.9307	10.939	11.9454	5.01165e-06	0.00190575	0.000683319	0.00061591	0.000546059	12.0618	1.31194
	TARA_PON_109_MAG_00252	NO3	14.311	11.8345	10.6412	12.2759	0.00042962	20.9806	2.72545	0.551203	4.88726	12.2657	1.52843
	TARA_PON_109_MAG_00252	Phos	12.9371	13.2341	11.8145	12.3438	0.00744274	2.02459	0.401941	0.248986	0.445214	12.5824	0.631689
	TARA_PON_109_MAG_00252	Sal	12.1411	13.3459	13.6005	14.1779	28.8657	40.304	35.4772	35.0887	1.67656	13.3164	0.857344
	TARA_PON_109_MAG_00252	Si	15.9179	15.4157	14.0371	12.7264	0.0530165	17.3107	4.00801	2.74089	3.68827	14.5243	1.43834
	TARA_PON_109_MAG_00252	SI_NO3	12.5481	13.4641	10.7606	11.7164	0.00209237	1	0.179896	0.143868	0.197257	12.1223	1.1548
	TARA_PON_109_MAG_00252	T	20.7126	18.775	28.2071	24.8142	14.0011	29.9908	24.9983	25.9515	3.37862	23.1272	4.21993
	TARA_PON_109_MAG_00254	Fe	12.0878	16.1412	13.4765	13.3962	5.01165e-06	0.00170933	0.000617704	0.000640537	0.000470328	13.7754	1.70079
	TARA_PON_109_MAG_00254	NO3	16.7339	12.4662	15.1044	15.4614	0.0136736	18.5177	2.04629	0.564518	3.72121	14.9415	1.79224
	TARA_PON_109_MAG_00254	Phos	13.5692	10.9675	10.9082	12.3451	0.018387	2.02459	0.346514	0.231251	0.358435	11.9475	1.26866
	TARA_PON_109_MAG_00254	Sal	12.2728	14.4093	11.3408	13.011	33.5393	40.304	35.849	35.4703	1.36819	12.7585	1.29548
	TARA_PON_109_MAG_00254	Si	12.5073	12.1413	11.4442	12.7927	0.0530165	14.8959	2.82113	2.46905	2.48768	12.2213	0.582689
	TARA_PON_109_MAG_00254	SI_NO3	15.1314	16.8886	13.7578	14.286	0.00785612	0.548621	0.124683	0.126726	0.115136	15.0159	1.37062
	TARA_PON_109_MAG_00254	T	17.6976	16.9858	23.9682	18.7076	13.5677	29.9908	24.5679	25.0252	3.3307	19.3398	3.16541
	TARA_PON_109_MAG_00255	Fe	13.0478	15.8297	11.06	13.4498	5.00895e-06	0.00270457	0.000888773	0.000823365	0.000619323	13.3468	1.95742
	TARA_PON_109_MAG_00255	NO3	14.6209	12.7666	10.2296	12.4864	0	18.5177	1.77387	0.469011	3.48938	12.5258	1.80012
	TARA_PON_109_MAG_00255	Phos	13.5362	14.078	11.5123	12.4238	0	2.02459	0.27371	0.175267	0.3479	12.8875	1.14662
	TARA_PON_109_MAG_00255	Sal	13.0194	15.4607	20.6092	16.492	33.0854	39.9228	36.5361	36.252	1.47805	16.3953	3.1642
	TARA_PON_109_MAG_00255	Si	11.8271	12.247	14.5094	14.7151	0.0301078	14.8959	2.40263	1.82962	2.28872	13.3247	1.49897
	TARA_PON_109_MAG_00255	SI_NO3	16.5425	14.5106	12.1459	13.5832	0.0116394	0.548621	0.129145	0.105167	0.114609	14.1955	1.84242
	TARA_PON_109_MAG_00255	T	17.4062	15.1074	19.9337	16.8498	10.3657	27.5446	19.9288	19.7904	3.93547	17.3243	1.99628
	TARA_PON_109_MAG_00256	Fe	14.3794	15.8318	15.6782	14.9838	5.00895e-06	0.00170933	0.000540798	0.000519545	0.0004794	15.2183	0.669977
	TARA_PON_109_MAG_00256	NO3	12.216	11.5919	11.6054	13.4929	0.00103944	19.7541	2.43293	0.556235	4.29225	12.2266	0.893013
	TARA_PON_109_MAG_00256	Phos	13.709	12.6183	10.8586	11.3216	0.018387	2.02459	0.393503	0.248986	0.402787	12.1269	1.29117
	TARA_PON_109_MAG_00256	Sal	12.064	13.2015	10.9829	10.9206	33.2112	40.304	35.6852	35.3715	1.33698	11.7922	1.0762
	TARA_PON_109_MAG_00256	Si	12.2065	12.2823	10.4152	11.5059	0.0530165	17.3107	3.18286	2.43977	3.32006	11.6025	0.865267
	TARA_PON_109_MAG_00256	SI_NO3	11.9971	13.8252	10.6717	11.1377	0.00209237	1	0.156223	0.132909	0.175502	11.908	1.3911
	TARA_PON_109_MAG_00256	T	23.4279	20.6491	29.7879	26.6375	13.5677	29.9908	24.9897	25.3485	2.97866	25.1256	3.95578
	TARA_PON_109_MAG_00258	Fe	13.5792	12.4463	12.3933	13.1149	5.00895e-06	0.00167342	0.000633153	0.000611167	0.000556277	12.8834	0.568328
	TARA_PON_109_MAG_00258	NO3	14.4876	14.093	12.0816	12.853	0	18.1099	1.39999	0.201755	3.06332	13.3788	1.11036
	TARA_PON_109_MAG_00258	Phos	11.2646	12.7043	11.8536	12.7675	0.0139932	0.743314	0.264973	0.222403	0.159938	12.1475	0.72116
	TARA_PON_109_MAG_00258	Sal	13.9678	13.3139	11.7685	12.8143	28.8657	39.4282	35.3916	35.3565	1.42166	12.9661	0.927652
	TARA_PON_109_MAG_00258	Si	13.365	13.0091	11.9216	12.9078	0.0301078	7.0546	2.56014	2.31966	1.61813	12.8009	0.618117
	TARA_PON_109_MAG_00258	SI_NO3	14.8512	14.7429	14.8533	14.3401	0.00209237	0.855043	0.101916	0.0338583	0.141614	14.6969	0.243385
	TARA_PON_109_MAG_00258	T	18.4845	19.6906	25.1281	21.2025	18.6253	29.9908	26.1485	26.4548	2.12843	21.1264	2.89026
	TARA_PON_109_MAG_00259	Fe	NA	14.2915	15.5776	14.8331	5.00895e-06	0.00270457	0.000780857	0.00066768	0.000724467	14.9007	0.645704
	TARA_PON_109_MAG_00259	NO3	NA	13.3481	10.7303	11.2193	0	19.7541	2.11597	0.356013	3.98221	11.7659	1.39187
	TARA_PON_109_MAG_00259	Phos	NA	13.2175	12.2942	12.2744	0	2.02459	0.313959	0.222403	0.358747	12.5954	0.538849
	TARA_PON_109_MAG_00259	Sal	NA	14.1857	14.8988	13.9027	33.5393	39.2663	36.3333	36.0586	1.43525	14.3291	0.513297
	TARA_PON_109_MAG_00259	Si	NA	14.2838	13.7435	15.5147	0.0530165	14.8959	2.57805	1.80882	2.7216	14.514	0.907793
	TARA_PON_109_MAG_00259	SI_NO3	NA	13.9643	10.6708	11.9349	0.00785612	0.548621	0.14557	0.143868	0.129739	12.19	1.6615
	TARA_PON_109_MAG_00259	T	NA	16.7091	22.0848	20.3209	15.0156	28.3679	22.8906	23.8826	3.60575	19.7049	2.74028
	TARA_PON_109_MAG_00260	Fe	13.8739	14.7462	12.2734	13.7386	5.00895e-06	0.00270457	0.000862807	0.000871525	0.000651115	13.658	1.02543
	TARA_PON_109_MAG_00260	NO3	14.1981	11.7845	12.5825	13.1228	0	19.7541	1.93354	0.472375	3.73441	12.922	1.01289
	TARA_PON_109_MAG_00260	Phos	12.6434	15.9118	13.7793	12.9789	0.00744274	2.02459	0.312757	0.2093	0.35721	13.8283	1.46842
	TARA_PON_109_MAG_00260	Sal	14.5899	15.5334	15.0082	13.4298	28.8657	40.304	36.0414	36.1274	1.73635	14.6403	0.89457
	TARA_PON_109_MAG_00260	Si	11.8496	11.7099	12.6763	12.8095	0.0380752	17.3107	2.74949	2.21617	2.8905	12.2613	0.561614
	TARA_PON_109_MAG_00260	SI_NO3	13.2892	13.3083	14.2167	13.1863	0.00209237	1	0.150932	0.138123	0.149701	13.5001	0.480705
	TARA_PON_109_MAG_00260	T	19.5559	17.0058	19.4637	20.7341	13.3219	29.9908	22.7544	24.0094	3.99887	19.1899	1.56672
	TARA_PON_109_MAG_00261	Fe	NA	15.175	23.3669	18.2779	5.03466e-06	0.00114063	0.000379938	0.000249441	0.000384002	18.9399	4.13585
	TARA_PON_109_MAG_00261	NO3	NA	12.3032	17.5419	16.9113	0	18.3832	2.86909	1.94338	3.60055	15.5855	2.85998
	TARA_PON_109_MAG_00261	Phos	NA	16.5617	12.4962	13.7759	0.0314642	2.02459	0.434616	0.425002	0.331154	14.2779	2.07873
	TARA_PON_109_MAG_00261	Sal	NA	13.41	11.0086	11.4039	33.2112	38.5793	35.423	35.4164	0.9923	11.9408	1.28758
	TARA_PON_109_MAG_00261	Si	NA	10.1217	10.9074	12.2018	0.34301	14.8959	3.01441	2.31665	2.74142	11.077	1.05034
	TARA_PON_109_MAG_00261	SI_NO3	NA	15.6949	10.6527	12.0972	0.0113045	0.593266	0.18301	0.156361	0.157401	12.815	2.59659
	TARA_PON_109_MAG_00261	T	NA	16.7335	14.0263	15.332	10.3657	28.3679	22.9156	24.5338	4.53067	15.3639	1.35385
	TARA_PON_109_MAG_00262	Fe	NA	14.7601	15.5979	15.1209	5.00895e-06	0.00270457	0.000782678	0.00073057	0.000718648	15.1596	0.42025
	TARA_PON_109_MAG_00262	NO3	NA	14.1424	11.1033	11.8711	0	19.7541	2.11072	0.359675	3.94965	12.3722	1.58033
	TARA_PON_109_MAG_00262	Phos	NA	10.3944	12.4774	12.3908	0	2.02459	0.314419	0.222998	0.355812	11.7542	1.17839
	TARA_PON_109_MAG_00262	Sal	NA	14.4323	14.6182	13.7684	33.5393	39.2663	36.304	35.9964	1.44195	14.273	0.446768
	TARA_PON_109_MAG_00262	Si	NA	14.3226	14.0635	15.5036	0.0530165	14.8959	2.6083	1.90252	2.70969	14.6299	0.767696
	TARA_PON_109_MAG_00262	SI_NO3	NA	13.787	10.4729	12.4932	0.00785612	0.548621	0.14614	0.143868	0.12875	12.251	1.67031
	TARA_PON_109_MAG_00262	T	NA	18.1611	21.6669	18.852	15.0156	28.3679	22.7766	23.8266	3.6871	19.56	1.85703
	TARA_PON_109_MAG_00264	Fe	12.0878	16.1412	13.4765	13.3962	5.01165e-06	0.00170933	0.000617704	0.000640537	0.000470328	13.7754	1.70079
	TARA_PON_109_MAG_00264	NO3	16.7339	12.4662	15.1044	15.4614	0.0136736	18.5177	2.04629	0.564518	3.72121	14.9415	1.79224
	TARA_PON_109_MAG_00264	Phos	13.5692	10.9675	10.9082	12.3451	0.018387	2.02459	0.346514	0.231251	0.358435	11.9475	1.26866
	TARA_PON_109_MAG_00264	Sal	12.2728	14.4093	11.3408	13.011	33.5393	40.304	35.849	35.4703	1.36819	12.7585	1.29548
	TARA_PON_109_MAG_00264	Si	12.5073	12.1413	11.4442	12.7927	0.0530165	14.8959	2.82113	2.46905	2.48768	12.2213	0.582689
	TARA_PON_109_MAG_00264	SI_NO3	15.1314	16.8886	13.7578	14.286	0.00785612	0.548621	0.124683	0.126726	0.115136	15.0159	1.37062
	TARA_PON_109_MAG_00264	T	17.6976	16.9858	23.9682	18.7076	13.5677	29.9908	24.5679	25.0252	3.3307	19.3398	3.16541
	TARA_PON_109_MAG_00265	Fe	15.6319	16.8095	18.8606	17.8008	5.03466e-06	0.00117993	0.000397078	0.000353884	0.000343113	17.2757	1.37927
	TARA_PON_109_MAG_00265	NO3	12.7079	15.8751	12.9141	12.8821	0.0182761	24.0349	4.45342	2.96123	5.45967	13.5948	1.52291
	TARA_PON_109_MAG_00265	Phos	12.9057	14.032	14.0396	13.3514	0.0576743	1.93409	0.530304	0.395159	0.436541	13.5822	0.55448
	TARA_PON_109_MAG_00265	Sal	15.8613	15.0954	15.2335	14.6226	33.067	36.5669	34.9152	35.051	0.880257	15.2032	0.510813
	TARA_PON_109_MAG_00265	Si	12.9881	12.084	10.7382	12.3316	0.477109	17.3107	3.97443	2.47075	3.58746	12.0355	0.945261
	TARA_PON_109_MAG_00265	SI_NO3	13.3811	12.2246	11.9117	12.1679	0.00209237	1	0.260336	0.172392	0.22652	12.4213	0.654147
	TARA_PON_109_MAG_00265	T	16.524	13.8795	16.3023	16.8436	10.8975	28.3679	20.9354	21.97	5.22543	15.8873	1.3569
	TARA_PON_109_MAG_00268	Fe	13.1049	14.474	13.0242	13.4407	5.01165e-06	0.00229658	0.000743796	0.00066768	0.000591227	13.511	0.666895
	TARA_PON_109_MAG_00268	NO3	14.1901	11.7982	13.011	13.2846	0.00042962	19.7541	1.96169	0.46736	3.69695	13.071	0.986838
	TARA_PON_109_MAG_00268	Phos	14.7424	14.5173	11.5006	12.6284	0.0145493	2.02459	0.3486	0.246242	0.363078	13.3472	1.55375
	TARA_PON_109_MAG_00268	Sal	13.3421	13.6935	11.1187	12.7708	33.2112	40.304	35.8436	35.3715	1.46386	12.7313	1.14031
	TARA_PON_109_MAG_00268	Si	12.8272	12.0831	11.9191	13.1378	0.0380752	17.3107	2.99011	2.2417	3.21051	12.4918	0.584505
	TARA_PON_109_MAG_00268	SI_NO3	12.7871	14.6118	12.4666	12.7982	0.00209237	1	0.146718	0.137249	0.16178	13.1659	0.976093
	TARA_PON_109_MAG_00268	T	19.0061	18.8222	26.9598	21.9395	14.0011	29.9908	24.7085	25.4566	3.35588	21.6819	3.79738
	TARA_PON_109_MAG_00269	Fe	12.5001	13.2394	14.9302	13.9646	5.01165e-06	0.00170933	0.000529491	0.000318943	0.000536783	13.6586	1.03739
	TARA_PON_109_MAG_00269	NO3	14.282	12.8671	11.9929	12.7263	0.000338869	19.7541	2.45348	0.36506	3.98236	12.967	0.956725
	TARA_PON_109_MAG_00269	Phos	12.2859	12.6293	11.9482	12.6304	0.018387	1.82711	0.390766	0.269021	0.370087	12.3735	0.326566
	TARA_PON_109_MAG_00269	Sal	14.8038	13.4086	13.8609	13.763	28.8657	40.304	35.151	34.9823	1.78889	13.9591	0.595701
	TARA_PON_109_MAG_00269	Si	11.4782	13.9694	12.7747	12.7092	0.0530165	17.3107	3.88654	2.8349	3.48626	12.7329	1.01741
	TARA_PON_109_MAG_00269	SI_NO3	15.2468	14.4548	12.8918	13.0807	0.00209237	1	0.164529	0.151828	0.19098	13.9185	1.12664
	TARA_PON_109_MAG_00269	T	19.4033	19.4314	21.6014	21.1258	14.0011	29.9908	25.8409	26.6527	3.38145	20.3905	1.14039
	TARA_PON_109_MAG_00270	Fe	12.0878	16.1412	13.4765	13.3962	5.01165e-06	0.00170933	0.000617704	0.000640537	0.000470328	13.7754	1.70079
	TARA_PON_109_MAG_00270	NO3	16.7339	12.4662	15.1044	15.4614	0.0136736	18.5177	2.04629	0.564518	3.72121	14.9415	1.79224
	TARA_PON_109_MAG_00270	Phos	13.5692	10.9675	10.9082	12.3451	0.018387	2.02459	0.346514	0.231251	0.358435	11.9475	1.26866
	TARA_PON_109_MAG_00270	Sal	12.2728	14.4093	11.3408	13.011	33.5393	40.304	35.849	35.4703	1.36819	12.7585	1.29548
	TARA_PON_109_MAG_00270	Si	12.5073	12.1413	11.4442	12.7927	0.0530165	14.8959	2.82113	2.46905	2.48768	12.2213	0.582689
	TARA_PON_109_MAG_00270	SI_NO3	15.1314	16.8886	13.7578	14.286	0.00785612	0.548621	0.124683	0.126726	0.115136	15.0159	1.37062
	TARA_PON_109_MAG_00270	T	17.6976	16.9858	23.9682	18.7076	13.5677	29.9908	24.5679	25.0252	3.3307	19.3398	3.16541
	TARA_PON_109_MAG_00271	Fe	10.7092	12.9924	11.5338	11.8792	5.00895e-06	0.00170933	0.000604643	0.000659201	0.000528913	11.7787	0.946387
	TARA_PON_109_MAG_00271	NO3	12.5109	12.3783	9.6927	10.696	0.00042962	19.7541	2.7969	0.879683	4.55883	11.3195	1.36329
	TARA_PON_109_MAG_00271	Phos	16.8987	15.6643	12.3505	12.9716	0.0139932	2.02459	0.438865	0.342453	0.431091	14.4713	2.16507
	TARA_PON_109_MAG_00271	Sal	15.3125	13.529	14.8724	14.0732	28.8657	40.304	35.4072	35.259	1.40339	14.4468	0.798422
	TARA_PON_109_MAG_00271	Si	13.5172	13.1501	12.8952	12.699	0.0530165	17.3107	3.4491	2.47075	3.50445	13.0654	0.353356
	TARA_PON_109_MAG_00271	SI_NO3	10.4488	13.9812	9.43735	10.7536	0.00209237	1	0.174723	0.143868	0.184145	11.1552	1.96618
	TARA_PON_109_MAG_00271	T	20.6026	18.3046	29.2181	26.9275	13.5677	29.9908	24.9239	25.8846	3.36667	23.7632	5.14956
	TARA_PON_109_MAG_00275	Fe	15.138	16.2987	13.5398	13.999	5.03466e-06	0.00270457	0.000959344	0.000953415	0.000702529	14.7439	1.23523
	TARA_PON_109_MAG_00275	NO3	13.3077	11.896	11.8668	12.965	0	20.9806	2.7691	0.687628	4.92276	12.5089	0.738026
	TARA_PON_109_MAG_00275	Phos	12.4927	13.4776	13.4857	13.4147	0.00744274	2.02459	0.375441	0.208263	0.465112	13.2177	0.484354
	TARA_PON_109_MAG_00275	Sal	12.8415	13.9171	14.0972	12.7328	28.8657	39.2663	36.1437	35.8505	1.7295	13.3972	0.709579
	TARA_PON_109_MAG_00275	Si	14.8464	15.2304	13.588	14.4885	0.0380752	17.3107	3.4644	2.2417	3.76603	14.5383	0.702264
	TARA_PON_109_MAG_00275	SI_NO3	12.5848	12.3545	12.4044	12.3588	0.00209237	1	0.183451	0.143868	0.166663	12.4256	0.108518
	TARA_PON_109_MAG_00275	T	18.7888	16.8257	21.0182	20.0412	13.5677	28.2503	22.4067	22.475	3.8333	19.1685	1.80885
	TARA_PON_109_MAG_00276	Fe	12.8844	13.2551	12.3719	13.4946	5.00895e-06	0.00270457	0.000829784	0.000813488	0.000640078	13.0015	0.489077
	TARA_PON_109_MAG_00276	NO3	15.8041	13.8921	11.7944	13.4743	0	19.7541	2.27382	0.479439	4.1918	13.7412	1.64719
	TARA_PON_109_MAG_00276	Phos	13.6361	13.5766	11.0413	12.8891	0	2.02459	0.331445	0.202618	0.407701	12.7858	1.2114
	TARA_PON_109_MAG_00276	Sal	13.2172	14.3572	19.5747	16.3409	33.5393	39.9228	36.3497	36.2022	1.36878	15.8725	2.78523
	TARA_PON_109_MAG_00276	Si	12.6326	12.4505	13.7099	13.8848	0.0301078	17.3107	2.84877	2.21617	3.08527	13.1694	0.732346
	TARA_PON_109_MAG_00276	SI_NO3	14.2075	15.1761	11.7694	12.981	0.00785612	1	0.15676	0.11588	0.173762	13.5335	1.47983
	TARA_PON_109_MAG_00276	T	17.6181	17.2925	19.7384	16.9352	10.8975	28.2503	21.8006	22.4882	3.83528	17.8961	1.2595
	TARA_PSE_93_MAG_00017	Fe	17.9259	16.7092	23.4756	19.0698	9.22409e-06	0.00126364	0.000739473	0.000800228	0.000307936	19.2951	2.94895
	TARA_PSE_93_MAG_00017	NO3	9.82752	11.6635	9.26242	11.5727	0	24.0349	3.80267	0.826141	6.24687	10.5815	1.2195
	TARA_PSE_93_MAG_00017	Phos	15.2611	14.4603	11.124	12.8406	0.018387	2.02459	0.438235	0.226307	0.491595	13.4215	1.83296
	TARA_PSE_93_MAG_00017	Sal	11.9892	13.2213	14.4632	13.4305	33.0854	40.304	35.8743	35.5044	1.36922	13.276	1.01527
	TARA_PSE_93_MAG_00017	Si	13.9141	12.3196	12.1172	13.887	0.440575	17.3107	3.99949	2.74089	3.96348	13.0595	0.974761
	TARA_PSE_93_MAG_00017	SI_NO3	12.9216	14.6939	10.5013	12.2231	0.00785612	1	0.215718	0.135596	0.242065	12.585	1.73527
	TARA_PSE_93_MAG_00017	T	18.1607	16.9323	19.0562	16.9763	10.8975	26.7807	20.0204	19.7194	3.96825	17.7814	1.02277
	TARA_PSE_93_MAG_00090	Fe	9.98307	15.5998	14.1293	12.2226	9.22409e-06	0.002126	0.00071142	0.000635109	0.00049826	12.9837	2.43169
	TARA_PSE_93_MAG_00090	NO3	12.2746	10.09	8.7963	9.20316	0.0200829	24.0349	3.36067	1.96804	4.49922	10.091	1.5527
	TARA_PSE_93_MAG_00090	Phos	9.33583	13.5686	11.7515	11.082	0	1.32516	0.379141	0.357266	0.284713	11.4345	1.74962
	TARA_PSE_93_MAG_00090	Sal	17.9352	13.5557	11.7786	14.3831	27.8328	38.6703	35.097	35.2024	1.76147	14.4131	2.58727
	TARA_PSE_93_MAG_00090	Si	11.122	10.2792	9.17383	10.4642	0.0667451	7.25185	2.71405	2.27322	1.79635	10.2598	0.809302
	TARA_PSE_93_MAG_00090	SI_NO3	14.3541	14.1294	8.64541	9.12867	0.0113045	0.969018	0.271992	0.185017	0.22877	11.5644	3.09918
	TARA_PSE_93_MAG_00090	T	24.9952	22.7773	35.7252	33.5162	1.83622	21.4807	13.8137	16.2188	5.57611	29.2535	6.32791
	TARA_PSE_93_MAG_00121	Fe	14.5063	15.3271	16.2445	16.59	5.01165e-06	0.00151975	0.000368679	0.00019944	0.000433257	15.667	0.939517
	TARA_PSE_93_MAG_00121	NO3	14.2513	11.9538	12.0927	11.6279	0	18.5177	3.82871	2.97805	4.73751	12.4814	1.19587
	TARA_PSE_93_MAG_00121	Phos	16.3127	17.0207	13.8203	11.9868	0.145793	2.02459	0.548218	0.408915	0.481827	14.7851	2.3161
	TARA_PSE_93_MAG_00121	Sal	13.4334	14.0539	11.0931	11.9209	28.8657	39.2663	34.8828	34.9469	1.48341	12.6253	1.35864
	TARA_PSE_93_MAG_00121	Si	10.8742	10.5362	9.87424	12.2856	0.0530165	17.3107	4.30582	2.63156	4.10045	10.8926	1.01734
	TARA_PSE_93_MAG_00121	SI_NO3	10.7435	11.7612	9.42363	11.3479	0.0182917	1	0.230097	0.163798	0.205703	10.8191	1.01985
	TARA_PSE_93_MAG_00121	T	19.8786	19.347	27.4514	24.2409	13.5677	29.6743	25.0011	26.6216	3.92198	22.7295	3.83623
	TARA_PSE_93_MAG_00141	Fe	13.161	9.76975	24.1464	19.7185	5.01165e-06	0.00142996	0.000214581	5.41654e-06	0.000439805	16.6989	6.45789
	TARA_PSE_93_MAG_00141	NO3	10.4125	11.74	9.64973	12.4671	0.0200829	4.43168	1.50325	0.879683	1.56225	11.0673	1.27153
	TARA_PSE_93_MAG_00141	Phos	15.3989	15.0225	9.6811	12.7816	0.12949	0.607319	0.350901	0.367002	0.135589	13.221	2.6276
	TARA_PSE_93_MAG_00141	Sal	17.7409	16.948	15.7473	13.9337	33.067	35.8363	35.1016	35.362	0.722071	16.0925	1.65617
	TARA_PSE_93_MAG_00141	Si	12.5424	17.5593	10.047	13.0869	0.0530165	2.98266	1.36608	1.17448	0.885245	13.3089	3.12744
	TARA_PSE_93_MAG_00141	SI_NO3	15.8026	11.3052	10.5758	12.3362	0.0124206	0.214649	0.11774	0.138616	0.0622748	12.505	2.31402
	TARA_PSE_93_MAG_00141	T	14.9417	17.6553	20.1527	15.6759	17.7757	28.3679	25.8356	27.2325	3.01067	17.1064	2.33189
	TARA_PSE_93_MAG_00188	Fe	15.5154	14.9127	22.6143	20.9166	5.03502e-06	0.00108557	0.000264664	9.62851e-06	0.000375767	18.4897	3.85328
	TARA_PSE_93_MAG_00188	NO3	13.9948	10.3307	13.0362	13.0609	0	18.5177	1.59603	0.095596	4.09499	12.6057	1.58089
	TARA_PSE_93_MAG_00188	Phos	17.1525	17.5133	12.4374	12.7006	0.115356	1.93409	0.351666	0.222403	0.445135	14.951	2.75644
	TARA_PSE_93_MAG_00188	Sal	15.98	16.1819	15.0681	14.5553	33.2112	37.0922	35.7514	36.087	0.897143	15.4463	0.766572
	TARA_PSE_93_MAG_00188	Si	11.8959	13.0088	12.1891	13.7138	0.0301078	17.3107	2.66492	1.448	3.89152	12.7019	0.822737
	TARA_PSE_93_MAG_00188	SI_NO3	9.96382	12.6989	11.1838	12.1776	0.0155939	1	0.122918	0.0424759	0.195305	11.5061	1.20502
	TARA_PSE_93_MAG_00188	T	15.4976	15.3536	13.471	12.8751	13.5677	27.763	23.1712	24.0062	3.30649	14.2994	1.32439
	TARA_PSE_93_MAG_00207	Fe	12.9414	13.7261	15.5871	NA	5.0438e-06	0.00270457	0.00078145	0.000656592	0.000651115	14.0848	1.35884
	TARA_PSE_93_MAG_00207	NO3	14.9318	14.2436	11.5774	NA	0	13.3313	1.30692	0.255865	2.46664	13.5843	1.77176
	TARA_PSE_93_MAG_00207	Phos	13.2225	14.6339	12.2113	NA	0	1.46491	0.230758	0.175267	0.259597	13.3559	1.21681
	TARA_PSE_93_MAG_00207	Sal	12.9871	13.4074	14.5193	NA	33.067	39.2663	36.3585	36.2987	1.72748	13.6379	0.791701
	TARA_PSE_93_MAG_00207	Si	12.4901	11.163	11.6115	NA	0.0667451	9.32996	2.08639	1.71533	1.73231	11.7549	0.675077
	TARA_PSE_93_MAG_00207	SI_NO3	14.6615	14.5009	11.4997	NA	0.0124206	0.67797	0.157707	0.100561	0.164193	13.554	1.78092
	TARA_PSE_93_MAG_00207	T	18.7655	18.3252	22.9937	NA	12.602	24.6933	18.4524	17.8158	3.15761	20.0281	2.57767
	TARA_PSE_93_MAG_00209	Fe	NA	14.4195	14.1941	14.2312	5.00895e-06	0.00203566	0.000678276	0.000666677	0.000559731	14.2816	0.120849
	TARA_PSE_93_MAG_00209	NO3	NA	13.418	13.9181	14.5452	0	19.7541	2.05606	0.601898	3.58028	13.9605	0.564777
	TARA_PSE_93_MAG_00209	Phos	NA	15.3271	13.3164	12.2915	0	2.02459	0.306263	0.209427	0.323066	13.645	1.54426
	TARA_PSE_93_MAG_00209	Sal	NA	13.4925	15.1046	14.7486	33.0854	39.9228	36.1592	35.8924	1.38918	14.4486	0.846925
	TARA_PSE_93_MAG_00209	Si	NA	11.1369	14.1475	13.8139	0.0301078	14.8959	2.5471	2.11165	2.48861	13.0328	1.65029
	TARA_PSE_93_MAG_00209	SI_NO3	NA	16.1035	14.7586	15.6005	0.00785612	0.548621	0.134826	0.105464	0.126789	15.4875	0.679503
	TARA_PSE_93_MAG_00209	T	NA	16.1025	14.5607	14.7692	10.8975	28.3679	21.9245	22.0156	4.26279	15.1441	0.836503
	TARA_PSE_93_MAG_00212	Fe	13.9137	16.4808	16.3134	15.7255	5.03502e-06	0.00140776	0.000640107	0.000672356	0.000395318	15.6084	1.17528
	TARA_PSE_93_MAG_00212	NO3	15.2339	13.3502	13.8475	13.9211	0	24.0349	3.06666	1.09512	4.91936	14.0882	0.8048
	TARA_PSE_93_MAG_00212	Phos	15.37	15.1485	12.4231	13.2906	0	2.02459	0.417159	0.250043	0.42821	14.058	1.4344
	TARA_PSE_93_MAG_00212	Sal	11.5215	13.9762	16.3828	14.6418	33.0854	39.9228	35.8113	35.7579	1.2126	14.1305	2.01371
	TARA_PSE_93_MAG_00212	Si	14.5627	9.18366	11.4318	13.1123	0.34301	17.3107	3.13731	2.2447	3.24213	12.0726	2.31215
	TARA_PSE_93_MAG_00212	SI_NO3	14.2175	16.119	12.5405	13.2755	0.0116394	1	0.182711	0.137106	0.201145	14.0381	1.54774
	TARA_PSE_93_MAG_00212	T	15.1808	15.7416	17.061	16.0332	10.3657	27.763	20.1968	19.7119	4.29561	16.0041	0.788369
	TARA_PSE_93_MAG_00213	Fe	13.7031	14.8756	17.469	15.9246	5.03466e-06	0.00117993	0.000317877	9.16502e-05	0.000400429	15.4931	1.59956
	TARA_PSE_93_MAG_00213	NO3	11.651	11.4345	11.1342	11.1172	0.0875124	20.9806	4.74179	3.08103	5.57699	11.3342	0.256618
	TARA_PSE_93_MAG_00213	Phos	20.192	18.0095	16.8839	16.6652	0.210337	1.62005	0.594815	0.444761	0.394562	17.9377	1.61416
	TARA_PSE_93_MAG_00213	Sal	10.632	8.89127	10.6975	10.8735	33.0854	36.4591	35.0972	35.1554	0.882722	10.2736	0.927153
	TARA_PSE_93_MAG_00213	Si	11.7677	9.01816	10.5466	11.71	0.477109	15.1136	4.07954	2.39877	4.03417	10.7606	1.29065
	TARA_PSE_93_MAG_00213	SI_NO3	14.2148	18.6242	10.666	12.0775	0.0358806	0.64692	0.256415	0.182453	0.170275	13.8956	3.47361
	TARA_PSE_93_MAG_00213	T	17.8394	19.1467	22.6029	21.6321	16.415	28.3679	24.8857	26.2288	3.15074	20.3052	2.19563
	TARA_PSE_93_MAG_00217	Fe	14.0975	12.0471	10.9905	13.4339	5.00895e-06	0.00270457	0.000835047	0.000813408	0.000629686	12.6423	1.39371
	TARA_PSE_93_MAG_00217	NO3	13.9657	13.4331	10.4333	11.6625	0	18.5177	1.62628	0.392055	3.31955	12.3736	1.62562
	TARA_PSE_93_MAG_00217	Phos	13.952	12.6757	13.1581	12.2678	0	2.02459	0.268662	0.17474	0.336512	13.0134	0.72381
	TARA_PSE_93_MAG_00217	Sal	13.7104	15.1089	19.0409	16.3334	33.0854	39.9228	36.5192	36.2406	1.44878	16.0484	2.26462
	TARA_PSE_93_MAG_00217	Si	12.3378	13.359	14.2779	15.1322	0.0301078	14.8959	2.33187	1.81922	2.22432	13.7767	1.20188
	TARA_PSE_93_MAG_00217	SI_NO3	15.9717	17.3974	14.0788	14.5034	0.0116394	0.548621	0.123373	0.0999642	0.109468	15.4878	1.5094
	TARA_PSE_93_MAG_00217	T	15.965	15.9789	18.0206	16.6667	10.3657	27.763	20.4768	20.2236	3.93953	16.6578	0.965772
	TARA_PSE_93_MAG_00221	Fe	15.6891	16.6862	20.8901	18.252	5.03466e-06	0.00117993	0.000408459	0.000363886	0.000342641	17.8793	2.26747
	TARA_PSE_93_MAG_00221	NO3	12.9512	15.1162	12.0579	12.8078	0.0182761	24.0349	4.43986	2.80773	5.4636	13.2333	1.31497
	TARA_PSE_93_MAG_00221	Phos	13.266	13.9705	13.6408	13.6004	0.0576743	1.93409	0.529933	0.395159	0.436573	13.6194	0.288051
	TARA_PSE_93_MAG_00221	Sal	15.2454	13.8967	13.5603	14.0985	33.067	36.5669	34.9661	35.0822	0.891712	14.2002	0.731284
	TARA_PSE_93_MAG_00221	Si	13.1796	13.7977	10.6215	12.4071	0.477109	17.3107	3.93333	2.47075	3.5911	12.5015	1.37638
	TARA_PSE_93_MAG_00221	SI_NO3	13.3268	14.375	12.0425	12.2578	0.00209237	1	0.258323	0.172392	0.226606	13.0005	1.07471
	TARA_PSE_93_MAG_00221	T	16.342	12.1577	17.1869	16.5764	10.8975	28.3679	20.8351	21.7034	5.16076	15.5658	2.29977
	TARA_PSE_93_MAG_00223	Fe	12.2084	12.657	11.4623	12.3519	5.00895e-06	0.00270457	0.000965086	0.000861203	0.00074352	12.1699	0.507488
	TARA_PSE_93_MAG_00223	NO3	14.4624	14.7134	12.4846	12.142	0	2.82161	0.394914	0.230036	0.570071	13.4506	1.32464
	TARA_PSE_93_MAG_00223	Phos	14.9738	13.4945	14.6475	13.1245	0	0.504669	0.139856	0.137548	0.102131	14.0601	0.88977
	TARA_PSE_93_MAG_00223	Sal	15.6268	16.3888	19.0203	19.8569	35.051	39.2663	36.9583	36.5669	1.21773	17.7232	2.03395
	TARA_PSE_93_MAG_00223	Si	14.2244	11.5367	11.5066	11.7689	0.0380752	4.67498	1.72538	1.55772	1.0172	12.2591	1.31538
	TARA_PSE_93_MAG_00223	SI_NO3	12.2576	14.9034	14.3795	13.7115	0.0113045	0.220955	0.0848857	0.0688275	0.0606791	13.813	1.14592
	TARA_PSE_93_MAG_00223	T	16.2466	16.3062	16.4992	17.0444	13.3219	24.9899	20.3632	20.1159	2.87933	16.5241	0.363217
	TARA_PSE_93_MAG_00224	Fe	12.9675	16.4956	13.9585	14.1719	5.01165e-06	0.00170933	0.000696805	0.00077108	0.000456343	14.3984	1.49334
	TARA_PSE_93_MAG_00224	NO3	15.5439	13.5216	15.0597	14.6527	0	20.9806	2.40332	0.772686	4.28633	14.6945	0.862619
	TARA_PSE_93_MAG_00224	Phos	12.5664	13.711	13.5419	11.3655	0	2.02459	0.369075	0.26389	0.377863	12.7962	1.07897
	TARA_PSE_93_MAG_00224	Sal	13.8432	15.3648	14.4518	14.4689	28.8657	39.9228	35.6157	35.4793	1.46132	14.5322	0.626746
	TARA_PSE_93_MAG_00224	Si	13.9688	11.3982	13.2086	13.1781	0.0530165	17.3107	3.23531	2.46605	3.11063	12.9384	1.08998
	TARA_PSE_93_MAG_00224	SI_NO3	11.7354	13.3288	13.5276	11.0047	0.00631084	1	0.175846	0.138616	0.176508	12.3991	1.22784
	TARA_PSE_93_MAG_00224	T	19.3748	16.1801	16.2518	21.1582	10.8975	28.553	21.7521	21.7179	4.43171	18.2412	2.4495
	TARA_PSE_93_MAG_00226	Fe	14.8545	15.2659	19.1363	17.5215	5.03466e-06	0.00146022	0.000503967	0.0005212	0.000408076	16.6945	2.00605
	TARA_PSE_93_MAG_00226	NO3	14.2894	13.4948	14.3287	13.9484	0	24.0349	3.53402	1.46189	5.21069	14.0153	0.386723
	TARA_PSE_93_MAG_00226	Phos	14.4661	14.8843	13.6384	13.5789	0.0314642	2.02459	0.457903	0.361154	0.408118	14.1419	0.639446
	TARA_PSE_93_MAG_00226	Sal	12.7164	12.6381	11.9091	12.3518	33.067	39.9228	35.4036	35.3715	1.11888	12.4038	0.365205
	TARA_PSE_93_MAG_00226	Si	13.6511	14.0377	11.0369	12.3288	0.0301078	17.3107	3.34274	2.3065	3.39211	12.7636	1.36399
	TARA_PSE_93_MAG_00226	SI_NO3	12.6748	13.766	11.9079	12.4809	0.00785612	1	0.208825	0.149018	0.206494	12.7074	0.777208
	TARA_PSE_93_MAG_00226	T	17.3477	15.9132	18.0427	17.7898	6.21315	28.3679	20.9495	21.1609	4.9977	17.2733	0.95116
	TARA_PSE_93_MAG_00230	Fe	13.4508	14.3211	12.0347	13.4006	5.00895e-06	0.00270457	0.000863251	0.000836305	0.000648873	13.3018	0.944547
	TARA_PSE_93_MAG_00230	NO3	14.7026	13.332	12.3311	13.3379	0	19.7541	2.17998	0.384233	4.14934	13.4259	0.973864
	TARA_PSE_93_MAG_00230	Phos	13.9018	15.0537	12.517	13.4764	0	2.02459	0.309095	0.177634	0.408577	13.7372	1.05151
	TARA_PSE_93_MAG_00230	Sal	15.4344	14.0654	21.1276	17.7321	33.5393	39.9228	36.5353	36.2494	1.42124	17.0899	3.08778
	TARA_PSE_93_MAG_00230	Si	13.0398	11.9126	13.0989	13.8443	0.0301078	17.3107	2.73932	1.95618	3.05917	12.9739	0.796668
	TARA_PSE_93_MAG_00230	SI_NO3	12.7377	14.6505	11.1476	12.7609	0.00785612	1	0.155527	0.126726	0.169673	12.8242	1.43272
	TARA_PSE_93_MAG_00230	T	16.7329	16.6647	17.7432	15.4478	10.8975	28.2503	21.3734	21.6995	3.86099	16.6472	0.9394
	TARA_PSE_93_MAG_00233	Fe	17.1083	16.3926	17.9405	NA	5.00895e-06	0.00270457	0.000649473	0.000364155	0.000716702	17.1471	0.774709
	TARA_PSE_93_MAG_00233	NO3	14.7151	10.779	10.9657	NA	0	5.37605	0.89292	0.249236	1.44391	12.1533	2.22059
	TARA_PSE_93_MAG_00233	Phos	13.1656	17.3192	13.5388	NA	0.0145493	0.651183	0.194081	0.17088	0.157394	14.6745	2.29797
	TARA_PSE_93_MAG_00233	Sal	11.0892	14.1662	12.3301	NA	33.067	39.2663	36.1167	36.2213	1.47775	12.5285	1.5481
	TARA_PSE_93_MAG_00233	Si	13.5944	8.58027	12.7544	NA	0.0301078	6.89348	1.67705	1.36177	1.35304	11.643	2.68548
	TARA_PSE_93_MAG_00233	SI_NO3	11.8339	14.4651	14.4745	NA	0.0116394	0.593655	0.120102	0.0654351	0.141843	13.5912	1.52186
	TARA_PSE_93_MAG_00233	T	18.4936	18.2976	17.9959	NA	10.3657	24.9899	19.1977	19.2306	3.69667	18.2623	0.250676
	TARA_PSE_93_MAG_00235	Fe	NA	14.6171	14.2346	13.2391	5.0438e-06	0.00270457	0.000768666	0.000664491	0.000569084	14.0303	0.711324
	TARA_PSE_93_MAG_00235	NO3	NA	17.0609	15.1839	17.2241	0.0240466	24.0349	3.7222	1.09467	5.63768	16.4896	1.13371
	TARA_PSE_93_MAG_00235	Phos	NA	14.4548	14.0253	14.5986	0	1.93409	0.354815	0.20614	0.399494	14.3596	0.298294
	TARA_PSE_93_MAG_00235	Sal	NA	12.008	11.408	11.994	33.0449	39.9228	35.8199	35.8014	1.67293	11.8033	0.342464
	TARA_PSE_93_MAG_00235	Si	NA	13.5166	12.8359	13.4091	0.0667451	15.1136	2.61324	2.03732	2.69256	13.2539	0.365933
	TARA_PSE_93_MAG_00235	SI_NO3	NA	12.1029	10.85	11.9145	0.0116394	0.969018	0.225091	0.143868	0.230569	11.6225	0.675573
	TARA_PSE_93_MAG_00235	T	NA	16.2396	21.4622	17.6206	1.83622	28.2503	17.5232	18.0081	5.60454	18.4408	2.7062
	TARA_PSE_93_MAG_00236	Fe	12.538	13.722	14.7548	13.6726	5.03466e-06	0.00146022	0.000518476	0.000527062	0.000427777	13.6719	0.905701
	TARA_PSE_93_MAG_00236	NO3	12.8842	13.9945	11.9623	11.501	0	24.0349	3.73826	1.95256	5.33413	12.5855	1.10136
	TARA_PSE_93_MAG_00236	Phos	15.5406	16.1689	17.9284	16.1454	0.0950994	2.02459	0.499084	0.399762	0.404018	16.4458	1.03029
	TARA_PSE_93_MAG_00236	Sal	13.012	12.5318	11.8555	12.4851	28.8657	38.5793	35.1426	35.2227	1.25973	12.4711	0.474495
	TARA_PSE_93_MAG_00236	Si	11.6983	10.9152	10.3439	12.2133	0.34301	17.3107	3.75409	2.32753	3.60547	11.2927	0.827592
	TARA_PSE_93_MAG_00236	SI_NO3	15.7263	15.2518	13.8145	14.1904	0.0113045	1	0.238825	0.167438	0.205424	14.7458	0.89314
	TARA_PSE_93_MAG_00236	T	18.6005	17.4158	19.3405	19.7921	5.3895	28.3679	21.4897	22.3804	5.12611	18.7872	1.03789
	TARA_PSE_93_MAG_00237	Fe	NA	15.8604	15.3054	14.9256	5.00895e-06	0.00190575	0.000648357	0.000665675	0.000546702	15.3638	0.470147
	TARA_PSE_93_MAG_00237	NO3	NA	13.6677	11.8757	13.3977	0	19.7541	1.72062	0.499382	3.45119	12.9804	0.966121
	TARA_PSE_93_MAG_00237	Phos	NA	14.2193	11.5792	13.2877	0.00744274	2.02459	0.297114	0.196843	0.33776	13.0287	1.33897
	TARA_PSE_93_MAG_00237	Sal	NA	14.2289	18.9322	16.1942	34.5198	39.9228	36.2715	36.0586	1.24551	16.4518	2.3622
	TARA_PSE_93_MAG_00237	Si	NA	11.6993	12.112	13.5289	0.0301078	14.8959	2.34405	1.63915	2.58836	12.4467	0.959637
	TARA_PSE_93_MAG_00237	SI_NO3	NA	13.8008	14.8914	14.3135	0.0116394	0.548621	0.117791	0.0993673	0.109085	14.3352	0.545586
	TARA_PSE_93_MAG_00237	T	NA	16.5236	15.3042	14.3524	10.8975	27.763	22.1781	22.5015	3.74569	15.3934	1.08834
	TARA_PSE_93_MAG_00238	Fe	13.6631	15.5278	15.3522	14.7867	5.00895e-06	0.00170933	0.000542014	0.000519545	0.000480001	14.8325	0.841276
	TARA_PSE_93_MAG_00238	NO3	14.2449	12.4835	11.5966	13.978	0.00103944	19.7541	2.23479	0.556235	3.89306	13.0758	1.25428
	TARA_PSE_93_MAG_00238	Phos	13.7865	11.7617	10.664	11.1497	0.018387	2.02459	0.374556	0.248986	0.363398	11.8405	1.37291
	TARA_PSE_93_MAG_00238	Sal	11.1831	12.7496	11.2091	11.132	33.2112	40.304	35.715	35.4066	1.34327	11.5685	0.788095
	TARA_PSE_93_MAG_00238	Si	12.211	12.5195	10.7315	11.7937	0.0530165	17.3107	3.04106	2.3268	3.16944	11.8139	0.780484
	TARA_PSE_93_MAG_00238	SI_NO3	12.3175	14.5185	10.959	11.0837	0.00209237	1	0.152661	0.126639	0.175681	12.2197	1.65067
	TARA_PSE_93_MAG_00238	T	22.5939	20.4393	29.4876	26.0762	14.0011	29.9908	25.14	25.3485	2.68908	24.6492	3.97467
	TARA_PSE_93_MAG_00239	Fe	12.2084	12.657	11.4623	12.3519	5.00895e-06	0.00270457	0.000965086	0.000861203	0.00074352	12.1699	0.507488
	TARA_PSE_93_MAG_00239	NO3	14.4624	14.7134	12.4846	12.142	0	2.82161	0.394914	0.230036	0.570071	13.4506	1.32464
	TARA_PSE_93_MAG_00239	Phos	14.9738	13.4945	14.6475	13.1245	0	0.504669	0.139856	0.137548	0.102131	14.0601	0.88977
	TARA_PSE_93_MAG_00239	Sal	15.6268	16.3888	19.0203	19.8569	35.051	39.2663	36.9583	36.5669	1.21773	17.7232	2.03395
	TARA_PSE_93_MAG_00239	Si	14.2244	11.5367	11.5066	11.7689	0.0380752	4.67498	1.72538	1.55772	1.0172	12.2591	1.31538
	TARA_PSE_93_MAG_00239	SI_NO3	12.2576	14.9034	14.3795	13.7115	0.0113045	0.220955	0.0848857	0.0688275	0.0606791	13.813	1.14592
	TARA_PSE_93_MAG_00239	T	16.2466	16.3062	16.4992	17.0444	13.3219	24.9899	20.3632	20.1159	2.87933	16.5241	0.363217
	TARA_PSE_93_MAG_00240	Fe	16.3188	18.2917	23.3211	20.0666	5.00895e-06	0.00140776	0.0002965	1.79138e-05	0.000414118	19.4995	2.97219
	TARA_PSE_93_MAG_00240	NO3	11.6612	12.3724	11.3753	12.9919	0	20.9806	2.74959	0.572802	4.89314	12.1002	0.727419
	TARA_PSE_93_MAG_00240	Phos	12.8269	14.9017	14.1243	13.1941	0.0335485	1.93409	0.433296	0.293381	0.425028	13.7617	0.935782
	TARA_PSE_93_MAG_00240	Sal	14.7889	13.0835	10.9515	13.0368	33.0854	37.0922	35.3265	35.4993	0.982441	12.9652	1.57056
	TARA_PSE_93_MAG_00240	Si	13.7983	11.9435	10.1411	13.1009	0.0301078	17.3107	3.08348	1.63915	3.90141	12.246	1.59818
	TARA_PSE_93_MAG_00240	SI_NO3	11.6449	12.4266	10.249	13.1214	0.0120377	1	0.171505	0.129548	0.195724	11.8605	1.23204
	TARA_PSE_93_MAG_00240	T	18.9609	16.9805	19.8377	14.4883	13.5677	28.3679	23.5105	24.3789	3.73919	17.5668	2.37497
	TARA_PSE_93_MAG_00243	Fe	18.8379	16.34	25.6981	24.0437	5.00895e-06	0.00114063	0.000416925	0.000374426	0.000408742	21.2299	4.37856
	TARA_PSE_93_MAG_00243	NO3	13.3997	13.0619	9.63058	11.0272	0	18.3832	1.40762	0.405131	2.88108	11.7798	1.77515
	TARA_PSE_93_MAG_00243	Phos	15.3828	13.226	12.2575	12.5733	0.018387	2.02459	0.289298	0.222403	0.310493	13.3599	1.40762
	TARA_PSE_93_MAG_00243	Sal	9.50888	13.1187	10.4106	11.4154	33.5393	39.9228	35.8312	35.7379	1.08833	11.1134	1.54713
	TARA_PSE_93_MAG_00243	Si	12.0982	15.1368	10.9126	11.1314	0.0301078	14.8959	1.96792	1.37683	2.29334	12.3197	1.94737
	TARA_PSE_93_MAG_00243	SI_NO3	13.6669	13.8826	10.811	11.9858	0.0103023	0.548621	0.101927	0.0910565	0.096049	12.5866	1.45605
	TARA_PSE_93_MAG_00243	T	17.1057	15.234	20.2797	17.8232	18.3579	28.3679	23.765	24.2547	3.00265	17.6106	2.08743
	TARA_PSE_93_MAG_00244	Fe	12.6819	12.1604	10.9648	12.6878	5.00895e-06	0.00270457	0.00091768	0.00085076	0.000690372	12.1237	0.811188
	TARA_PSE_93_MAG_00244	NO3	13.0316	15.669	10.8157	12.2848	0	12.2963	0.947748	0.249856	1.9194	12.9503	2.03284
	TARA_PSE_93_MAG_00244	Phos	14.9157	13.4071	13.371	13.2867	0	0.846884	0.19486	0.156079	0.18568	13.7451	0.782033
	TARA_PSE_93_MAG_00244	Sal	12.5741	15.4363	20.7286	17.1734	34.0337	39.2663	36.7098	36.2826	1.33954	16.4781	3.40962
	TARA_PSE_93_MAG_00244	Si	12.6251	12.9061	12.4448	13.2033	0.0301078	5.44646	1.91944	1.61168	1.24325	12.7948	0.331921
	TARA_PSE_93_MAG_00244	SI_NO3	16.1937	13.5816	13.1771	14.0608	0.00916269	0.463872	0.103673	0.0836058	0.0931719	14.2533	1.34306
	TARA_PSE_93_MAG_00244	T	17.978	16.8395	18.4979	17.3033	10.3657	25.4537	20.3281	20.3609	3.55929	17.6547	0.731109
	TARA_PSE_93_MAG_00246	Fe	12.9938	13.6891	11.4087	13.3526	5.01165e-06	0.00190575	0.000680588	0.000613539	0.000560384	12.861	1.00896
	TARA_PSE_93_MAG_00246	NO3	13.5012	14.0695	10.0578	13.0554	0.00042962	20.9806	2.57621	0.553719	4.72119	12.671	1.79084
	TARA_PSE_93_MAG_00246	Phos	12.6318	13.8642	10.5536	13.0506	0.00744274	2.02459	0.380949	0.231185	0.43237	12.5251	1.41038
	TARA_PSE_93_MAG_00246	Sal	13.8902	15.7238	16.836	14.0372	33.5393	40.304	35.7503	35.2408	1.30758	15.1218	1.4135
	TARA_PSE_93_MAG_00246	Si	16.9615	14.1334	15.0788	14.2829	0.0530165	17.3107	3.66643	2.57254	3.56366	15.1141	1.29959
	TARA_PSE_93_MAG_00246	SI_NO3	12.0638	12.5173	10.1046	12.7786	0.00209237	1	0.172871	0.134253	0.190126	11.8661	1.21086
	TARA_PSE_93_MAG_00246	T	17.9576	16.0028	25.9604	19.4427	14.0011	29.9299	23.9934	25.3496	3.6633	19.8409	4.31602
	TARA_PSE_93_MAG_00247	Fe	13.7442	15.2837	13.6111	13.5025	5.00895e-06	0.00270457	0.000862233	0.000861203	0.000648122	14.0354	0.83806
	TARA_PSE_93_MAG_00247	NO3	13.4021	11.7502	13.2194	13.3361	0	19.7541	1.92193	0.47574	3.71906	12.927	0.788145
	TARA_PSE_93_MAG_00247	Phos	13.2274	14.987	13.9219	12.9966	0.00744274	2.02459	0.310176	0.208263	0.356572	13.7832	0.893692
	TARA_PSE_93_MAG_00247	Sal	14.7828	15.4962	14.9866	13.5274	28.8657	40.304	36.0469	36.1962	1.72923	14.6982	0.836206
	TARA_PSE_93_MAG_00247	Si	12.0543	11.2402	13.2144	12.8751	0.0380752	17.3107	2.73151	2.20524	2.8832	12.346	0.883537
	TARA_PSE_93_MAG_00247	SI_NO3	13.4484	14.1875	14.1158	13.3497	0.00209237	1	0.149817	0.13763	0.149461	13.7754	0.437353
	TARA_PSE_93_MAG_00247	T	19.3408	17.0553	16.9309	20.4125	13.3219	29.9908	22.7272	23.9615	3.99043	18.4349	1.72212
	TARA_PSE_93_MAG_00250	Fe	13.8314	12.7255	11.7783	13.1338	9.22409e-06	0.00322083	0.000980982	0.000811717	0.000735871	12.8673	0.857645
	TARA_PSE_93_MAG_00250	NO3	13.5548	12.7565	10.1789	11.6168	0.0240466	24.0349	3.716	1.46668	5.58829	12.0267	1.4663
	TARA_PSE_93_MAG_00250	Phos	11.8572	14.1088	12.391	13.4854	0	2.02459	0.425473	0.362957	0.40306	12.9606	1.02237
	TARA_PSE_93_MAG_00250	Sal	13.5228	12.8072	11.1807	11.78	16.9129	38.7856	34.4085	34.7143	3.34896	12.3227	1.04461
	TARA_PSE_93_MAG_00250	Si	11.1378	13.7165	12.2833	12.6555	0	42.973	4.38225	2.43525	7.09341	12.4483	1.06392
	TARA_PSE_93_MAG_00250	SI_NO3	12.8903	12.7115	11.3077	11.7943	0.0113045	0.969018	0.286095	0.286565	0.220404	12.176	0.752024
	TARA_PSE_93_MAG_00250	T	23.2056	21.1741	30.8801	25.5342	-1.37181	20.1159	10.7582	12.9619	7.04072	25.1985	4.18573
	TARA_PSE_93_MAG_00251	Fe	NA	14.8623	15.3541	14.7307	5.00895e-06	0.00270457	0.000778376	0.000682963	0.00069613	14.9824	0.328625
	TARA_PSE_93_MAG_00251	NO3	NA	11.6522	10.529	11.7603	0	19.7541	2.16164	0.352616	4.22247	11.3138	0.681797
	TARA_PSE_93_MAG_00251	Phos	NA	14.8323	11.6094	11.5271	0	2.02459	0.32281	0.196843	0.389184	12.6563	1.88493
	TARA_PSE_93_MAG_00251	Sal	NA	13.6191	14.3461	14.1322	33.5393	39.2663	36.2697	35.8505	1.44773	14.0325	0.373597
	TARA_PSE_93_MAG_00251	Si	NA	12.8592	14.9892	15.5905	0.0530165	14.8959	2.72234	1.99622	2.82168	14.4796	1.43522
	TARA_PSE_93_MAG_00251	SI_NO3	NA	13.0022	9.64891	12.0086	0.00785612	0.548621	0.141106	0.139763	0.127924	11.5532	1.72239
	TARA_PSE_93_MAG_00251	T	NA	19.1727	23.5231	20.2507	13.5677	28.3679	22.6949	23.6804	3.70356	20.9822	2.26557
	TARA_PSE_93_MAG_00252	Fe	8.64191	12.5086	11.6906	11.8121	5.00895e-06	0.00170933	0.000608773	0.000613539	0.000537483	11.1633	1.71913
	TARA_PSE_93_MAG_00252	NO3	14.1312	12.8447	10.152	11.6233	0.00042962	19.7541	2.76228	0.621931	4.72358	12.1878	1.70012
	TARA_PSE_93_MAG_00252	Phos	17.8263	15.5544	12.6785	13.4102	0.0139932	2.02459	0.434179	0.273346	0.447802	14.8673	2.31961
	TARA_PSE_93_MAG_00252	Sal	14.5839	12.8324	14.0614	13.9568	28.8657	40.304	35.4467	35.2717	1.42134	13.8586	0.737108
	TARA_PSE_93_MAG_00252	Si	13.9181	12.68	13.2834	13.2222	0.0530165	17.3107	3.36265	2.32323	3.60458	13.2759	0.506781
	TARA_PSE_93_MAG_00252	SI_NO3	11.6535	13.022	10.5143	11.494	0.00209237	1	0.156704	0.13527	0.173837	11.671	1.03198
	TARA_PSE_93_MAG_00252	T	19.2452	20.5579	27.6199	24.4812	13.5677	29.9908	25.1548	25.918	3.26964	22.9761	3.81213
	TARA_PSE_93_MAG_00256	Fe	12.0878	16.1412	13.4765	13.3962	5.01165e-06	0.00170933	0.000617704	0.000640537	0.000470328	13.7754	1.70079
	TARA_PSE_93_MAG_00256	NO3	16.7339	12.4662	15.1044	15.4614	0.0136736	18.5177	2.04629	0.564518	3.72121	14.9415	1.79224
	TARA_PSE_93_MAG_00256	Phos	13.5692	10.9675	10.9082	12.3451	0.018387	2.02459	0.346514	0.231251	0.358435	11.9475	1.26866
	TARA_PSE_93_MAG_00256	Sal	12.2728	14.4093	11.3408	13.011	33.5393	40.304	35.849	35.4703	1.36819	12.7585	1.29548
	TARA_PSE_93_MAG_00256	Si	12.5073	12.1413	11.4442	12.7927	0.0530165	14.8959	2.82113	2.46905	2.48768	12.2213	0.582689
	TARA_PSE_93_MAG_00256	SI_NO3	15.1314	16.8886	13.7578	14.286	0.00785612	0.548621	0.124683	0.126726	0.115136	15.0159	1.37062
	TARA_PSE_93_MAG_00256	T	17.6976	16.9858	23.9682	18.7076	13.5677	29.9908	24.5679	25.0252	3.3307	19.3398	3.16541
	TARA_PSE_93_MAG_00258	Fe	NA	17.0176	24.4181	19.6434	5.03466e-06	0.00114063	0.000389315	0.000275877	0.000378545	20.3597	3.75188
	TARA_PSE_93_MAG_00258	NO3	NA	13.3036	17.4112	16.7685	0	18.5177	3.21123	2.03751	4.19406	15.8278	2.20948
	TARA_PSE_93_MAG_00258	Phos	NA	15.5557	11.7014	12.9647	0.0314642	2.02459	0.459657	0.425002	0.391332	13.4073	1.96486
	TARA_PSE_93_MAG_00258	Sal	NA	12.5457	11.6808	12.0633	33.2112	38.5793	35.4214	35.4437	0.95162	12.0966	0.433387
	TARA_PSE_93_MAG_00258	Si	NA	11.4124	11.8457	12.3509	0.34301	14.8959	3.28876	2.52435	2.98933	11.8697	0.469692
	TARA_PSE_93_MAG_00258	SI_NO3	NA	16.2277	10.3314	11.8018	0.0113045	0.593266	0.189266	0.161235	0.154249	12.7869	3.06912
	TARA_PSE_93_MAG_00258	T	NA	13.9374	12.6114	14.4074	10.3657	28.3679	22.3848	23.5481	4.76874	13.6521	0.931377
	TARA_PSE_93_MAG_00260	Fe	13.0664	14.3195	13.4587	13.5633	5.00895e-06	0.00270457	0.000838699	0.000844039	0.000635577	13.602	0.524003
	TARA_PSE_93_MAG_00260	NO3	13.6606	13.0424	13.5026	13.9194	0	19.7541	2.00254	0.47574	3.80559	13.5312	0.368426
	TARA_PSE_93_MAG_00260	Phos	13.4187	15.8081	13.7956	12.9816	0.00744274	2.02459	0.317828	0.210337	0.363771	14.001	1.24978
	TARA_PSE_93_MAG_00260	Sal	14.8419	13.6848	14.669	13.4524	28.8657	40.304	36.0109	36.0586	1.71739	14.162	0.695357
	TARA_PSE_93_MAG_00260	Si	12.6261	11.9229	13.4751	13.2488	0.0530165	17.3107	2.78767	2.22709	2.9336	12.8182	0.69652
	TARA_PSE_93_MAG_00260	SI_NO3	13.1766	14.5371	14.3095	13.442	0.00209237	1	0.15343	0.138616	0.152064	13.8663	0.65879
	TARA_PSE_93_MAG_00260	T	19.2097	16.6854	16.7895	19.3925	13.3219	29.9908	22.8245	24.0624	4.02719	18.0193	1.48262
	TARA_PSE_93_MAG_00261	Fe	NA	13.3323	17.8532	14.1816	5.00895e-06	0.00270457	0.000657254	0.00051783	0.000711663	15.1224	2.40276
	TARA_PSE_93_MAG_00261	NO3	NA	13.8748	11.0507	13.6704	0.000338869	9.86579	1.10804	0.217784	1.91458	12.8653	1.57481
	TARA_PSE_93_MAG_00261	Phos	NA	15.112	12.0827	13.9923	0.0139932	0.607319	0.233557	0.212532	0.144308	13.729	1.53175
	TARA_PSE_93_MAG_00261	Sal	NA	16.5049	12.0238	13.4117	33.2112	39.4282	35.5188	35.1885	1.3415	13.9801	2.294
	TARA_PSE_93_MAG_00261	Si	NA	12.1284	12.0434	13.9072	0.0380752	7.41469	2.52471	2.58041	1.58511	12.693	1.05238
	TARA_PSE_93_MAG_00261	SI_NO3	NA	14.0534	13.8477	13.706	0.00209237	0.64692	0.111721	0.0467957	0.126101	13.869	0.174648
	TARA_PSE_93_MAG_00261	T	NA	14.9941	21.0985	17.1307	13.4076	29.9908	24.7776	26.3497	4.05168	17.7411	3.09764
	TARA_PSE_93_MAG_00265	Fe	NA	15.0469	13.9577	13.4301	5.00895e-06	0.00270457	0.00107681	0.00121524	0.000705917	14.1449	0.824489
	TARA_PSE_93_MAG_00265	NO3	NA	8.95586	10.8867	13.2482	0	2.82161	0.394731	0.215131	0.596861	11.0303	2.14977
	TARA_PSE_93_MAG_00265	Phos	NA	15.5827	16.2828	15.2309	0.0173558	0.236064	0.137961	0.155761	0.0578676	15.6988	0.535454
	TARA_PSE_93_MAG_00265	Sal	NA	16.7927	18.1624	15.4824	34.763	39.2663	36.9215	37.0922	1.21367	16.8125	1.34009
	TARA_PSE_93_MAG_00265	Si	NA	12.6512	18.6041	16.0709	0.0533298	2.9377	1.00081	0.785809	0.836127	15.7754	2.98746
	TARA_PSE_93_MAG_00265	SI_NO3	NA	16.6214	11.2588	13.7196	0.0120377	0.341482	0.114932	0.110896	0.0670527	13.8666	2.68434
	TARA_PSE_93_MAG_00265	T	NA	14.3492	10.8475	12.8179	13.3219	24.9899	21.1603	21.3602	3.42321	12.6715	1.75545
	TARA_PSE_93_MAG_00267	Fe	17.312	16.1711	17.6341	16.3092	5.07559e-06	0.00116132	0.000626645	0.000740325	0.000333926	16.8566	0.726059
	TARA_PSE_93_MAG_00267	NO3	12.5845	10.8307	10.533	12.3545	0	18.5177	2.16894	0.903518	3.57037	11.5757	1.04346
	TARA_PSE_93_MAG_00267	Phos	16.3564	15.0392	11.6369	12.466	0.0950994	1.93409	0.362383	0.249977	0.341538	13.8746	2.19901
	TARA_PSE_93_MAG_00267	Sal	14.0557	13.1923	16.2858	14.9097	33.0854	37.7583	35.6582	35.698	0.908648	14.6109	1.3185
	TARA_PSE_93_MAG_00267	Si	3.11348	11.3799	10.04	11.9436	0.34301	12.5961	2.76052	2.03001	2.52142	9.11925	4.08266
	TARA_PSE_93_MAG_00267	SI_NO3	14.7678	13.3411	9.8185	11.7776	0.0113045	0.529503	0.165206	0.118079	0.138216	12.4263	2.12454
	TARA_PSE_93_MAG_00267	T	21.8101	20.0458	24.0516	20.2395	11.1518	24.0573	17.8998	17.6979	3.20176	21.5367	1.85341
	TARA_PSE_93_MAG_00268	Fe	12.8889	13.9834	12.1236	12.9106	5.00895e-06	0.00270457	0.000870516	0.000839408	0.000637572	12.9766	0.76451
	TARA_PSE_93_MAG_00268	NO3	15.2966	12.3442	11.2247	12.974	0	19.7541	2.03756	0.359675	4.00947	12.9599	1.71761
	TARA_PSE_93_MAG_00268	Phos	14.1954	14.1206	12.542	13.087	0	2.02459	0.301984	0.177634	0.395194	13.4863	0.807501
	TARA_PSE_93_MAG_00268	Sal	13.913	16.1375	21.3812	18.5197	33.5393	39.9228	36.497	36.2494	1.39103	17.4878	3.20552
	TARA_PSE_93_MAG_00268	Si	12.4595	11.9181	12.9559	13.503	0.0301078	17.3107	2.67362	2.00677	2.96408	12.7091	0.678001
	TARA_PSE_93_MAG_00268	SI_NO3	13.6572	14.3964	11.8589	12.2528	0.00785612	1	0.148799	0.109376	0.164695	13.0413	1.18817
	TARA_PSE_93_MAG_00268	T	17.5894	17.0998	17.9137	16.753	10.8975	28.2503	21.5927	21.9464	3.82419	17.339	0.514357
	TARA_PSE_MAG_00136	Fe	14.3988	12.5807	18.6998	17.0435	5.03466e-06	0.00146022	0.00051993	0.000561151	0.000401305	15.6807	2.72185
	TARA_PSE_MAG_00136	NO3	16.8834	13.5438	15.8635	15.2627	0	24.0349	3.76009	1.74967	5.34092	15.3884	1.39987
	TARA_PSE_MAG_00136	Phos	13.306	14.2572	12.7226	12.9137	0.0314642	2.02459	0.472953	0.365775	0.418932	13.2999	0.68287
	TARA_PSE_MAG_00136	Sal	12.7517	14.7802	11.5998	12.2556	33.067	39.9228	35.365	35.3612	1.14089	12.8468	1.37257
	TARA_PSE_MAG_00136	Si	12.3868	13.0388	11.0079	12.1731	0.0301078	17.3107	3.51737	2.42963	3.45989	12.1516	0.846758
	TARA_PSE_MAG_00136	SI_NO3	13.5005	13.792	12.1869	12.6592	0.00785612	1	0.213678	0.152927	0.206127	13.0347	0.741709
	TARA_PSE_MAG_00136	T	16.7728	18.0072	17.9196	17.6922	6.21315	28.3679	20.8324	21.0852	5.05544	17.5979	0.565899
	TARA_PSW_86_MAG_00075	Fe	NA	15.0888	15.1211	14.4135	8.34118e-06	0.00146022	0.000366578	9.62851e-06	0.000549434	14.8744	0.399542
	TARA_PSW_86_MAG_00075	NO3	NA	10.4383	14.4202	16.1665	0	4.40278	0.761723	0.0159253	1.49861	13.675	2.93591
	TARA_PSW_86_MAG_00075	Phos	NA	15.9431	13.9382	11.8719	0.095899	0.651183	0.256312	0.185514	0.187399	13.9177	2.03568
	TARA_PSW_86_MAG_00075	Sal	NA	18.7047	14.9631	15.4217	35.3604	36.5965	36.0914	36.1606	0.382841	16.3632	2.04072
	TARA_PSW_86_MAG_00075	Si	NA	10.2396	13.6529	15.5804	0.0301078	7.25185	1.73589	1.01304	2.56116	13.1577	2.70462
	TARA_PSW_86_MAG_00075	SI_NO3	NA	14.7025	14.5622	14.1644	0.0167111	0.41721	0.0980997	0.0191436	0.137408	14.4764	0.279119
	TARA_PSW_86_MAG_00075	T	NA	14.8831	13.3422	12.3817	15.9648	24.8564	22.2714	23.7487	3.31302	13.5357	1.26187
	TARA_PSW_86_MAG_00105	Fe	NA	14.0382	13.8844	13.3295	5.41654e-06	0.00126364	0.000456681	9.62851e-06	0.000523889	13.7507	0.372754
	TARA_PSW_86_MAG_00105	NO3	NA	15.0214	14.0946	15.0865	0	3.63382	0.729052	0.018177	1.25976	14.7342	0.55485
	TARA_PSW_86_MAG_00105	Phos	NA	16.2427	13.4471	13.7183	0.0982888	0.442222	0.242067	0.203294	0.107599	14.4693	1.54172
[truncated: 620 more rows]

## Sheet: Surfaces
	Estimates surfaces in Km2
		Antarctic Ocean				Arctic Ocean				Indian ocean				North Atlantic				North Pacific				South Atlantic				South Pacific				ALL SURFACES (341450143 Km scare)
	Genome	2006-15	2090-99	2006-15_percentage	2090-99_percentage	2006-15	2090-99	2006-15_percentage	2090-99_percentage	2006-15	2090-99	2006-15_percentage	2090-99_percentage	2006-15	2090-99	2006-15_percentage	2090-99_percentage	2006-15	2090-99	2006-15_percentage	2090-99_percentage	2006-15	2090-99	2006-15_percentage	2090-99_percentage	2006-15	2090-99	2006-15_percentage	2090-99_percentage	2006-15	2090-99	2006-15_percentage	2090-99_percentage	DIFFERENCE	Rank 2006-15	Rank 2090-99
	TARA_AON_82_MAG_00012	0	0	0	0	686088	1.0458e+06	0.0491625	0.0749379	172176	474294	0.00265849	0.00732337	3.10496e+06	1.99624e+06	0.0859696	0.0552716	3.14797e+06	7.83635e+06	0.0424586	0.105694	870623	1.10755e+06	0.0220646	0.0280691	827975	1.36418e+06	0.00913634	0.0150531	8.80979e+06	1.38244e+07	2.58011	4.04873	5.01462e+06	310	251
	TARA_AON_82_MAG_00125	0	0	0	0	109522	64799.7	0.00784794	0.0046433	1.04968e+07	8.20562e+06	0.162077	0.1267	9.6614e+06	5.95327e+06	0.267503	0.164833	1.31417e+07	9.36701e+06	0.17725	0.126339	1.06289e+07	7.97711e+06	0.269372	0.202167	2.06834e+07	1.59938e+07	0.228232	0.176485	6.47218e+07	4.75616e+07	18.955	13.9293	-1.71601e+07	95	130
	TARA_AON_82_MAG_00137	0	0	0	0	1.43221e+06	3.19237e+06	0.102627	0.228753	6.24265e+06	6.3711e+06	0.0963901	0.0983735	5.21251e+06	4.55254e+06	0.144323	0.12605	1.30758e+07	9.91959e+06	0.176361	0.133792	6.23386e+06	5.72304e+06	0.157988	0.145042	1.77238e+07	1.5634e+07	0.195574	0.172514	4.99208e+07	4.53926e+07	14.6202	13.2941	-4.52821e+06	132	140
	TARA_AON_82_MAG_00160	0	0	0	0	117448	637676	0.00841588	0.0456935	9.63651e+06	7.42996e+06	0.148793	0.114723	6.0221e+06	4.36429e+06	0.166739	0.120838	1.35543e+07	1.21491e+07	0.182815	0.163862	8.44067e+06	5.39598e+06	0.213916	0.136753	1.99744e+07	1.46456e+07	0.220409	0.161608	5.77455e+07	4.46226e+07	16.9118	13.0686	-1.31229e+07	114	142
	TARA_AON_82_MAG_00271	3.5233e+06	6.48569e+06	0.180133	0.331589	3.40001e+06	5.23971e+06	0.243632	0.375458	1.5544e+07	1.35828e+07	0.240009	0.209726	7.26248e+06	5.64043e+06	0.201082	0.156171	1.69905e+07	1.29506e+07	0.229162	0.174672	1.20782e+07	1.04389e+07	0.306102	0.264558	2.96488e+07	2.47628e+07	0.327162	0.273246	8.84473e+07	7.91009e+07	25.9034	23.1662	-9.34645e+06	43	58
	TARA_AON_82_MAG_00272	0	0	0	0	469767	1.09235e+06	0.0336618	0.0782735	1.80635e+07	1.46771e+07	0.278911	0.226623	1.37159e+07	9.93543e+06	0.379765	0.275091	2.19011e+07	1.94219e+07	0.295393	0.261955	1.65529e+07	1.28128e+07	0.419506	0.324721	3.2211e+07	2.80214e+07	0.355435	0.309204	1.02914e+08	8.5961e+07	30.1403	25.1753	-1.69532e+07	15	46
	TARA_AON_82_MAG_00274	576161	943290	0.0294569	0.0482268	1.91159e+06	3.07961e+06	0.136977	0.220673	1.19702e+07	9.67816e+06	0.184827	0.149436	3.81168e+06	3.39653e+06	0.105537	0.0940427	1.12637e+07	6.45987e+06	0.151921	0.0871282	8.94655e+06	6.99599e+06	0.226736	0.177303	1.97555e+07	1.68016e+07	0.217994	0.185398	5.82355e+07	4.7355e+07	17.0553	13.8688	-1.08804e+07	111	132
	TARA_AON_82_MAG_00276	0	0	0	0	0	0	0	0	5.22374e+06	3.99495e+06	0.0806576	0.0616843	2.85669e+06	2.26541e+06	0.0790956	0.0627242	6.58829e+06	5.18904e+06	0.0888603	0.0699878	4.51215e+06	3.12377e+06	0.114353	0.079167	1.06508e+07	7.65938e+06	0.117527	0.0845179	2.98317e+07	2.22325e+07	8.73676	6.51121	-7.59914e+06	215	205
	TARA_AON_82_MAG_00281	1.7182e+07	1.6532e+07	0.878449	0.845218	3.10765e+06	708053	0.222683	0.0507364	1.28176e+07	1.00329e+07	0.197912	0.154913	1.61111e+06	293185	0.0446081	0.00811768	6.64236e+06	3.81582e+06	0.0895896	0.0514663	1.0365e+07	7.88929e+06	0.262686	0.199942	1.71212e+07	1.22213e+07	0.188924	0.134856	6.88469e+07	5.14925e+07	20.1631	15.0805	-1.73544e+07	84	121
	TARA_AON_82_MAG_00285	0	0	0	0	26342.7	299148	0.00188762	0.0214359	8.90579e+06	3.89119e+06	0.137511	0.0600822	4.33982e+06	1.42098e+06	0.12016	0.0393439	3.8465e+06	396899	0.0518802	0.00535321	7.01951e+06	2.53551e+06	0.177899	0.0642585	1.09116e+07	4.60804e+06	0.120405	0.0508476	3.50496e+07	1.31518e+07	10.2649	3.85174	-2.18978e+07	193	254
	TARA_AON_82_MAG_00286	0	0	0	0	0	0	0	0	1.80431e+06	371917	0.0278596	0.00574262	2.55856e+06	122247	0.070841	0.00338477	0	0	0	0	2.03312e+06	827968	0.0515263	0.0209836	1.50954e+06	420311	0.0166571	0.00463795	7.90553e+06	1.74244e+06	2.31528	0.510307	-6.16309e+06	315	344
	TARA_AON_82_MAG_00290	0	0	0	0	0	0	0	0	2.10243e+07	2.3417e+07	0.324628	0.361572	6.25595e+06	4.15086e+06	0.173214	0.114928	1.99134e+07	2.18849e+07	0.268584	0.295175	6.00551e+06	5.19534e+06	0.1522	0.131668	1.41952e+07	1.92261e+07	0.156638	0.212152	6.73944e+07	7.38742e+07	19.7377	21.6354	6.47983e+06	87	66
	TARA_AON_82_MAG_00297	0	10668.9	0	0.00054546	3.63011e+06	4.46353e+06	0.26012	0.31984	551749	0	0.00851933	0	6.64335e+06	4.26159e+06	0.18394	0.117994	8.76329e+06	5.32942e+06	0.118196	0.0718812	1.64159e+06	173935	0.0416036	0.0044081	2.95841e+06	163121	0.0326447	0.00179997	2.41885e+07	1.44023e+07	7.08405	4.21797	-9.78623e+06	224	245
	TARA_AON_82_MAG_00305	0	0	0	0	112772	464519	0.00808084	0.0332857	1.57625e+06	96363.4	0.0243381	0.00148791	546154	181252	0.0151218	0.00501848	0	0	0	0	968287	205296	0.0245397	0.00520292	284192	166865	0.00313594	0.00184129	3.48765e+06	1.1143e+06	1.02142	0.326342	-2.37335e+06	337	352
	TARA_AON_82_MAG_00312	0	0	0	0	0	0	0	0	3.52306e+06	1.99787e+06	0.0543981	0.0308483	5.02949e+06	256043	0.139256	0.00708929	182035	0	0.00245521	0	3.80975e+06	377740	0.0965521	0.00957323	6.24467e+06	1.61821e+06	0.0689072	0.0178563	1.8789e+07	4.24987e+06	5.50271	1.24465	-1.45391e+07	255	323
	TARA_AON_82_MAG_00315	0	0	0	0	171504	65883.7	0.0122894	0.00472098	0	0	0	0	341330	0	0.0094507	0	2.41108e+06	3.523e+06	0.0325198	0.0475169	435601	348270	0.0110396	0.00882636	92459.9	102166	0.00102025	0.00112735	3.45198e+06	4.03932e+06	1.01098	1.18299	587345	339	325
	TARA_AON_82_MAG_00316	0	0	0	0	317544	392988	0.0227541	0.0281601	5.56761e+06	2.87017e+06	0.0859671	0.0443171	4.04545e+06	2.74772e+06	0.11201	0.0760784	1.85097e+06	616772	0.0249652	0.00831878	5.43655e+06	2.70848e+06	0.137781	0.0686421	9.10417e+06	3.75958e+06	0.10046	0.0414853	2.63223e+07	1.30957e+07	7.70897	3.83532	-1.32266e+07	219	255
	TARA_AON_82_MAG_00318	0	0	0	0	441338	889958	0.0316247	0.0637711	1.25766e+07	1.2339e+07	0.194189	0.190522	5.06838e+06	4.11746e+06	0.140333	0.114004	1.4738e+07	1.25919e+07	0.19878	0.169834	9.91179e+06	8.87357e+06	0.251199	0.224887	3.24805e+07	2.98209e+07	0.358408	0.32906	7.52166e+07	6.86328e+07	22.0286	20.1004	-6.58384e+06	74	77
	TARA_AON_82_MAG_00319	0	0	0	0	0	3111.73	0	0.000222975	6.83379e+06	3.74783e+06	0.105518	0.0578687	5.46214e+06	1.6101e+06	0.151235	0.0445801	1.55084e+06	16604.3	0.0209171	0.000223953	6.28248e+06	3.32133e+06	0.15922	0.084174	9.94228e+06	5.65338e+06	0.109709	0.0623826	3.00715e+07	1.43524e+07	8.807	4.20336	-1.57192e+07	212	246
	TARA_AON_82_MAG_00324	0	0	0	0	0	0	0	0	5.61999e+06	3.23982e+06	0.0867759	0.0500248	5.16767e+06	2.19358e+06	0.143082	0.0607356	840024	9018.22	0.0113299	0.000121634	5.46073e+06	3.33427e+06	0.138394	0.0845018	9.37667e+06	5.50327e+06	0.103467	0.0607262	2.64651e+07	1.428e+07	7.75079	4.18215	-1.21851e+07	216	247
	TARA_AON_82_MAG_00325	0	0	0	0	0	0	0	0	3.4448e+06	2.17571e+06	0.0531898	0.0335943	5.43447e+06	423720	0.150469	0.0117319	0	0	0	0	4.4005e+06	1.37504e+06	0.111524	0.0348481	5.60128e+06	1.57184e+06	0.0618076	0.0173446	1.8881e+07	5.54631e+06	5.52966	1.62434	-1.33347e+07	252	311
	TARA_AON_82_MAG_00326	0	0	0	0	0	0	0	0	1.89597e+07	1.64725e+07	0.292748	0.254345	1.89856e+07	1.99721e+07	0.525671	0.552985	2.37128e+07	2.755e+07	0.319829	0.371583	9.82732e+06	1.52987e+07	0.249058	0.387721	2.28116e+07	2.95065e+07	0.251716	0.325591	9.4297e+07	1.088e+08	27.6166	31.864	1.45028e+07	28	26
	TARA_AON_82_MAG_00327	0	0	0	0	0	0	0	0	3.89665e+06	2.43539e+06	0.0601666	0.0376039	5.50338e+06	2.26917e+06	0.152377	0.0628283	68345.8	51991.8	0.000921822	0.000701246	953434	113831	0.0241633	0.00288486	3.16758e+06	847546	0.0349528	0.0093523	1.35894e+07	5.71793e+06	3.9799	1.6746	-7.87146e+06	277	308
	TARA_AON_82_MAG_00332	0	0	0	0	0	0	0	0	1.50391e+06	525298	0.0232213	0.00811091	2.12977e+06	52372.5	0.0589688	0.00145008	80032.1	73449.7	0.00107944	0.000990661	1.42649e+06	801738	0.0361522	0.0203188	403750	247273	0.0044552	0.00272854	5.54396e+06	1.70013e+06	1.62365	0.497915	-3.84383e+06	330	345
	TARA_AON_82_MAG_00334	0	0	0	0	408552	853219	0.0292753	0.0611385	9.89632e+06	7.20111e+06	0.152805	0.111189	1.09333e+07	6.61484e+06	0.30272	0.183151	1.6152e+07	1.31484e+07	0.217851	0.177341	8.73294e+06	6.11699e+06	0.221323	0.155026	1.74575e+07	1.27545e+07	0.192636	0.14074	6.35806e+07	4.66891e+07	18.6208	13.6738	-1.68915e+07	98	135
	TARA_AON_82_MAG_00340	3.3988e+06	4.41029e+06	0.173768	0.225481	1.24859e+06	888748	0.0894693	0.0636844	9.76897e+06	8.57135e+06	0.150839	0.132347	302157	761956	0.00836608	0.0210969	1.12719e+07	8.30697e+06	0.152031	0.112041	9.35794e+06	8.2697e+06	0.237162	0.209583	2.52172e+07	2.14985e+07	0.27826	0.237227	6.05655e+07	5.27075e+07	17.7377	15.4364	-7.85797e+06	106	116
	TARA_AON_82_MAG_00341	0	0	0	0	9565.27	0	0.000685412	0	53994.9	0	0.000833712	0	91223.5	0	0.00252578	0	0	0	0	0	11979.8	13085.2	0.000303609	0.000331625	0	0	0	0	166763	13085.2	0.0488398	0.00383225	-153678	369	373
	TARA_AON_82_MAG_00342	0	0	0	0	8962.11	7643.89	0.000642192	0.000547732	7.36247e+06	6.0428e+06	0.113681	0.0933043	5.37849e+06	2.6709e+06	0.148919	0.0739515	1.91191e+06	0	0.0257871	0	1.03529e+07	6.08882e+06	0.262378	0.154312	6.78279e+06	4.3901e+06	0.0748451	0.0484428	3.17975e+07	1.92003e+07	9.31249	5.62315	-1.25972e+07	205	218
	TARA_AON_82_MAG_00344	0	0	0	0	0	0	0	0	2.50458e+06	2.05705e+06	0.0386721	0.0317621	1.65977e+06	0	0.0459556	0	2.6883e+07	1.86473e+07	0.362587	0.251508	2.54136e+06	1.59315e+06	0.0644068	0.0403759	3.3216e+07	3.51257e+07	0.366524	0.387596	6.68047e+07	5.74232e+07	19.565	16.8174	-9.38153e+06	90	102
	TARA_AON_82_MAG_00345	0	0	0	0	0	0	0	0	7.90107e+06	4.452e+06	0.121997	0.0687415	5.94448e+06	1.90402e+06	0.16459	0.0527184	548610	6286.25	0.00739943	8.47864e-05	6.05228e+06	3.3426e+06	0.153386	0.0847129	9.53341e+06	5.69792e+06	0.105197	0.0628741	2.99799e+07	1.54028e+07	8.78016	4.51101	-1.4577e+07	214	237
	TARA_AON_82_MAG_00346	0	0	0	0	0	0	0	0	6.90617e+06	2.71516e+06	0.106635	0.0419237	2.3723e+06	1.02042e+06	0.065684	0.0282532	2.32861e+07	4.86293e+06	0.314074	0.0655893	2.26866e+06	239775	0.0574955	0.00607673	1.83942e+07	8.59038e+06	0.202972	0.0947911	5.32274e+07	1.74287e+07	15.5886	5.10431	-3.57987e+07	119	226
	TARA_AON_82_MAG_00349	0	0	0	0	0	0	0	0	3.39239e+06	2.51775e+06	0.0523805	0.0388755	6.07428e+06	4.60319e+06	0.168184	0.127452	272767	278914	0.00367897	0.00376189	765477	22518.6	0.0193998	0.000570698	1.07756e+06	674157	0.0118904	0.00743903	1.15825e+07	8.09653e+06	3.39214	2.37122	-3.48594e+06	292	282
	TARA_AON_82_MAG_00350	0	0	0	0	0	0	0	0	7.09344e+06	1.00012e+07	0.109527	0.154424	1.57634e+07	1.60922e+07	0.436455	0.44556	7.3697e+06	1.35407e+07	0.0993996	0.182631	3.21063e+06	6.13468e+06	0.0813683	0.155474	5.30695e+06	5.80164e+06	0.0585599	0.0640186	3.87441e+07	5.15704e+07	11.3469	15.1034	1.28263e+07	177	120
	TARA_AON_82_MAG_00352	0	0	0	0	0	0	0	0	1.14265e+07	7.23841e+06	0.176432	0.111765	9.70169e+06	4.47226e+06	0.268619	0.123827	1.80708e+06	90528.7	0.0243732	0.00122102	9.50647e+06	4.93979e+06	0.240927	0.125191	7.23596e+06	2.73873e+06	0.0798456	0.0302207	3.96777e+07	1.94797e+07	11.6204	5.705	-2.0198e+07	176	215
	TARA_AON_82_MAG_00353	6.79501e+06	7.51528e+06	0.347403	0.384228	4.07698e+06	5.45662e+06	0.292141	0.391001	4.65333e+06	2.80636e+06	0.0718501	0.0433318	5.41477e+06	4.03933e+06	0.149923	0.11184	1.02532e+07	7.64444e+06	0.138291	0.103105	4.96051e+06	3.66003e+06	0.125716	0.0927578	1.23803e+07	7.24839e+06	0.136611	0.0799828	4.85341e+07	3.83705e+07	14.2141	11.2375	-1.01636e+07	139	159
	TARA_AON_82_MAG_00354	0	0	0	0	0	0	0	0	3.34626e+06	2.17906e+06	0.0516682	0.033646	42324.1	0	0.00117186	0	4.19517e+06	2.15885e+06	0.0565828	0.0291177	2.1181e+06	412109	0.05368	0.0104442	7.06803e+06	3.65062e+06	0.0779925	0.040283	1.67699e+07	8.40064e+06	4.91137	2.46028	-8.36923e+06	258	277
	TARA_AON_82_MAG_00355	0	0	0	0	16295	64191.1	0.00116764	0.0045997	4.45164e+06	4.47439e+06	0.0687359	0.0690872	2.11968e+06	33375.8	0.0586893	0.000924104	7.12067e+06	2.49847e+06	0.0960409	0.0336983	3.4744e+06	2.75084e+06	0.0880532	0.0697158	1.90333e+07	1.38379e+07	0.210024	0.152695	3.6216e+07	2.36592e+07	10.6065	6.92903	-1.25568e+07	185	202
	TARA_AON_82_MAG_00356	0	0	0	0	148791	0	0.0106618	0	3.5879e+06	2.08218e+06	0.0553993	0.0321501	763362	0	0.0211359	0	786367	0	0.0106062	0	2.31206e+06	1.03322e+06	0.0585956	0.0261854	5.40607e+06	4.93603e+06	0.0596536	0.0544669	1.30046e+07	8.05143e+06	3.80862	2.35801	-4.95312e+06	284	283
	TARA_AOS_82_MAG_00032	0	0	0	0	0	0	0	0	6.09655e+06	3.28138e+06	0.0941343	0.0506664	1.95557e+06	1.53605e+06	0.0541456	0.0425299	9.35488e+06	2.25818e+06	0.126175	0.0304575	6.46077e+06	5.58916e+06	0.163738	0.141649	1.20517e+07	6.0745e+06	0.132985	0.0670294	3.59194e+07	1.87393e+07	10.5197	5.48814	-1.71802e+07	190	221
	TARA_AOS_82_MAG_00045	1.61168e+07	1.64646e+07	0.823989	0.841772	1.22815e+06	332416	0.088005	0.0238197	1.1308e+07	9.8676e+06	0.174602	0.152362	0	0	0	0	3.53928e+06	1.00835e+06	0.0477364	0.0136002	9.3007e+06	8.03836e+06	0.235712	0.20372	1.64968e+07	1.46201e+07	0.182035	0.161327	5.79897e+07	5.03314e+07	16.9834	14.7405	-7.65824e+06	112	122
	TARA_AOS_82_MAG_00050	0	0	0	0	1.22442e+06	1.92386e+06	0.0877373	0.137857	1.63826e+06	1.45491e+06	0.0252957	0.0224646	4.46402e+06	3.20715e+06	0.123599	0.088799	9.59546e+06	6.61998e+06	0.12942	0.0892878	1.37465e+06	1.09926e+06	0.0348384	0.027859	6.33554e+06	4.87627e+06	0.0699098	0.0538075	2.46323e+07	1.91814e+07	7.21404	5.61764	-5.45091e+06	222	219
	TARA_AOS_82_MAG_00129	0	0	0	0	3.79311e+06	2.97633e+06	0.2718	0.213273	8.23462e+06	6.24456e+06	0.127147	0.0964196	3.96765e+06	3.18558e+06	0.109856	0.0882018	1.07482e+07	9.07564e+06	0.144967	0.122409	5.56359e+06	3.79453e+06	0.141001	0.0961664	1.6878e+07	1.34418e+07	0.186241	0.148324	4.91851e+07	3.87184e+07	14.4048	11.3394	-1.04667e+07	137	157
	TARA_AOS_82_MAG_00135	0	0	0	0	2.56013e+06	1.86088e+06	0.18345	0.133344	0	0	0	0	702449	656044	0.0194493	0.0181645	1.15921e+06	1.48016e+06	0.015635	0.0199639	11463.4	13273.2	0.000290522	0.00033639	0	0	0	0	4.43325e+06	4.01036e+06	1.29836	1.17451	-422890	333	327
	TARA_AOS_82_MAG_00137	957171	1.49165e+06	0.0489365	0.0762624	2.93916e+06	4.1383e+06	0.21061	0.296535	7.2305e+06	5.90078e+06	0.111643	0.0911115	5.46997e+06	2.97634e+06	0.151452	0.0824085	7.7611e+06	3.32292e+06	0.104679	0.0448182	6.70432e+06	4.81492e+06	0.169911	0.122027	1.81476e+07	1.13251e+07	0.200251	0.124968	4.92099e+07	3.397e+07	14.412	9.94875	-1.52398e+07	136	167
	TARA_AOS_82_MAG_00141	0	2922.93	0	0.000149438	387952	309973	0.0277992	0.0222115	108992	17919.4	0.0016829	0.000276686	1.32848e+06	311117	0.0367827	0.00861415	4.52298e+06	4.74544e+06	0.0610042	0.0640047	1.59392e+06	1.73085e+06	0.0403953	0.0438657	805852	335168	0.00889222	0.00369843	8.74817e+06	7.45339e+06	2.56206	2.18286	-1.29478e+06	311	295
	TARA_AOS_82_MAG_00142	0	0	0	0	0	2994.85	0	0.0002146	6.49326e+06	4.76702e+06	0.10026	0.0736056	5.61885e+06	4.47788e+06	0.155574	0.123983	1.24473e+07	8.80514e+06	0.167884	0.11876	5.48842e+06	4.9012e+06	0.139095	0.124213	1.77516e+07	1.02655e+07	0.195881	0.113275	4.77994e+07	3.32197e+07	13.9989	9.72901	-1.45797e+07	142	169
	TARA_AOS_82_MAG_00154	0	0	0	0	467650	990450	0.0335101	0.070972	1.28331e+07	1.3059e+07	0.198151	0.201639	5.7608e+06	4.68937e+06	0.159504	0.129839	1.68789e+07	1.44875e+07	0.227656	0.195402	1.08864e+07	1.00967e+07	0.275898	0.255886	3.43911e+07	3.08014e+07	0.37949	0.33988	8.12179e+07	7.41245e+07	23.7862	21.7087	-7.09338e+06	56	65
	TARA_AOS_82_MAG_00162	0	0	0	0	17682.5	350415	0.00126706	0.0251094	0	0	0	0	0	201102	0	0.00556807	24322.7	59127.6	0.000328055	0.00079749	0	0	0	0	4481.42	0	4.94505e-05	0	46486.6	610644	0.0136145	0.178838	564157	370	361
	TARA_AOS_82_MAG_00165	0	0	0	0	0	17256.7	0	0.00123655	2.71345e+07	2.16837e+07	0.418973	0.334809	2.19043e+07	2.18557e+07	0.606484	0.605137	1.55511e+07	1.60331e+07	0.209747	0.216248	1.06699e+07	1.17418e+07	0.270412	0.297578	6.66869e+06	9.03339e+06	0.073586	0.0996795	8.19286e+07	8.03649e+07	23.9943	23.5364	-1.56364e+06	55	54
	TARA_AOS_82_MAG_00168	0	0	0	0	168486	17473.6	0.0120731	0.00125209	4.31193e+06	1.20934e+06	0.0665787	0.0186729	4.5395e+06	1.92883e+06	0.125689	0.053405	265793	11638.8	0.00358492	0.00015698	2.95758e+06	1.72865e+06	0.0749552	0.0438099	842137	648292	0.0092926	0.00715361	1.30854e+07	5.54422e+06	3.83231	1.62373	-7.5412e+06	282	312
	TARA_AOS_82_MAG_00169	0	0	0	0	0	0	0	0	9.61672e+06	6.60134e+06	0.148488	0.101929	7.96129e+06	4.65838e+06	0.220431	0.128981	1.14892e+06	0	0.0154961	0	9.37598e+06	6.48831e+06	0.237619	0.164436	8.3498e+06	3.99945e+06	0.0921363	0.0441321	3.64527e+07	2.17475e+07	10.6758	6.36915	-1.47052e+07	184	207
	TARA_AOS_82_MAG_00174	9.58397e+06	1.13627e+07	0.489992	0.580932	7.47505e+06	1.03943e+07	0.535634	0.744818	1.07499e+07	9.34108e+06	0.165985	0.144232	6.79275e+06	5.77571e+06	0.188077	0.159917	1.4207e+07	9.61148e+06	0.191619	0.129636	9.41693e+06	8.20579e+06	0.238657	0.207963	2.07275e+07	1.64965e+07	0.228718	0.182032	7.89531e+07	7.11876e+07	23.1229	20.8486	-7.76553e+06	62	71
	TARA_AOS_82_MAG_00175	0	0	0	0	0	0	0	0	1.11368e+07	1.2141e+07	0.171958	0.187464	1.29397e+07	1.40079e+07	0.358272	0.387848	4.11438e+06	4.32007e+06	0.0554932	0.0582675	1.50469e+06	4.83847e+06	0.038134	0.122623	6.10714e+06	4.61593e+06	0.0673896	0.0509348	3.58027e+07	3.99234e+07	10.4855	11.6923	4.1207e+06	191	155
	TARA_AOS_82_MAG_00178	0	0	0	0	0	0	0	0	3.25266e+07	3.12327e+07	0.502229	0.482252	1.29598e+07	1.3082e+07	0.358829	0.362212	3.42262e+07	3.32458e+07	0.461629	0.448406	8.14222e+06	8.69688e+06	0.206352	0.220409	2.85329e+07	3.05086e+07	0.314848	0.336649	1.16388e+08	1.16766e+08	34.0863	34.1971	378278	6	16
	TARA_AOS_82_MAG_00180	7.68228e+06	8.73199e+06	0.392766	0.446434	5.75169e+06	9.62011e+06	0.412145	0.689342	6.45322e+06	5.54687e+06	0.0996415	0.0856469	5.924e+06	4.44062e+06	0.164023	0.122951	8.53926e+06	7.03633e+06	0.115174	0.0949033	5.05219e+06	4.16747e+06	0.12804	0.105618	8.84085e+06	6.62405e+06	0.0975549	0.0730934	4.82435e+07	4.61675e+07	14.129	13.521	-2.07604e+06	140	138
	TARA_AOS_82_MAG_00182	1.82962e+07	1.8247e+07	0.935417	0.932898	695543	101481	0.04984	0.00727175	1.11438e+07	9.26461e+06	0.172067	0.143051	0	41752.5	0	0.00115604	5.01586e+06	3.88781e+06	0.067652	0.0524373	9.62336e+06	8.32883e+06	0.243889	0.211081	1.44953e+07	1.18529e+07	0.159949	0.130792	5.92701e+07	5.17244e+07	17.3584	15.1484	-7.54576e+06	107	117
	TARA_AOS_82_MAG_00183	1.84799e+07	1.83663e+07	0.944808	0.939001	478990	67902.5	0.0343226	0.00486564	1.27538e+07	1.14638e+07	0.196926	0.177008	280483	0	0.00776597	0	4.01008e+06	3.03073e+06	0.0540865	0.0408773	1.05373e+07	9.00068e+06	0.267052	0.228108	1.66849e+07	1.50823e+07	0.18411	0.166427	6.32255e+07	5.70118e+07	18.5168	16.697	-6.21374e+06	100	104
	TARA_AOS_82_MAG_00184	0	0	0	0	171504	65883.7	0.0122894	0.00472098	0	0	0	0	341330	0	0.0094507	0	2.41108e+06	3.523e+06	0.0325198	0.0475169	435601	348270	0.0110396	0.00882636	92459.9	102166	0.00102025	0.00112735	3.45198e+06	4.03932e+06	1.01098	1.18299	587345	340	326
	TARA_AOS_82_MAG_00185	0	0	0	0	0	0	0	0	9.43995e+06	4.94906e+06	0.145758	0.0764164	7.02341e+06	757500	0.194463	0.0209735	1.35257e+07	7.29422e+06	0.182429	0.0983816	8.34201e+06	4.10354e+06	0.211415	0.103998	1.46682e+07	7.1388e+06	0.161857	0.0787736	5.29992e+07	2.42431e+07	15.5218	7.10005	-2.87561e+07	122	199
	TARA_AOS_82_MAG_00186	0	0	0	0	30960.1	81918.5	0.00221848	0.00586998	2.32485e+06	966259	0.035897	0.0149196	4.5898e+06	3.55248e+06	0.127082	0.0983605	1.33099e+06	1.26671e+06	0.0179519	0.0170848	3.65665e+06	1.75647e+06	0.092672	0.044515	822256	750321	0.00907324	0.00827946	1.27555e+07	8.37415e+06	3.73569	2.45253	-4.38135e+06	285	278
	TARA_AOS_82_MAG_00188	0	0	0	0	0	0	0	0	1.04709e+07	5.33435e+06	0.161677	0.0823655	7.82422e+06	7.83372e+06	0.216636	0.216899	4.445e+06	977675	0.0599524	0.0131865	7.38243e+06	5.2633e+06	0.187096	0.13339	1.29152e+07	9.22894e+06	0.142514	0.101837	4.30378e+07	2.8638e+07	12.6044	8.38717	-1.43998e+07	158	182
	TARA_ARC_108_MAG_00063	56244.3	203273	0.00287556	0.0103926	2.98297e+06	5.47826e+06	0.213748	0.392552	1.18037e+06	333076	0.0182256	0.00514288	1.82509e+06	1.71834e+06	0.0505327	0.0475772	4.54027e+06	2.80099e+06	0.0612373	0.0377786	2.54605e+06	1.96358e+06	0.0645256	0.0497639	4.54255e+06	2.49041e+06	0.0501251	0.0274806	1.76735e+07	1.49879e+07	5.17602	4.38949	-2.6856e+06	257	240
	TARA_ARC_108_MAG_00100	1.26255e+07	1.33855e+07	0.645494	0.684352	1.14296e+07	1.01234e+07	0.819	0.725402	4.3171e+06	3.43461e+06	0.0666586	0.0530323	970627	591558	0.0268746	0.016379	3.87322e+06	302374	0.0522405	0.00407831	2.91226e+06	2.43287e+06	0.0738067	0.0616573	657499	869932	0.00725521	0.00959932	3.67858e+07	3.11402e+07	10.7734	9.12	-5.64554e+06	183	177
	TARA_ARC_108_MAG_00116	0	0	0	0	8.44225e+06	5.8077e+06	0.604941	0.416158	0	0	0	0	372062	145141	0.0103016	0.00401865	275511	112982	0.00371598	0.00152385	0	0	0	0	0	0	0	0	9.08983e+06	6.06583e+06	2.66212	1.77649	-3.024e+06	306	305
	TARA_ARC_108_MAG_00147	0	20845.5	0	0.00106575	6.53372e+06	5.73915e+06	0.468182	0.411246	0	0	0	0	818505	523390	0.0226626	0.0144916	1.44999e+06	680182	0.0195569	0.00917404	8410.34	0	0.000213147	0	0	0	0	0	8.81062e+06	6.96357e+06	2.58035	2.03941	-1.84705e+06	309	296
	TARA_ARC_108_MAG_00188	53993.3	184646	0.00276047	0.00944023	2.41826e+06	1.39489e+06	0.173284	0.0999524	0	0	0	0	99881.4	19948	0.0027655	0.000552318	804357	380719	0.0108489	0.00513498	0	0	0	0	0	0	0	0	3.3765e+06	1.9802e+06	0.988869	0.579938	-1.3963e+06	342	343
	TARA_ARC_108_MAG_00209	0	0	0	0	4.74009e+06	2.131e+06	0.339657	0.1527	0	0	0	0	1.19812e+06	16599.9	0.0331734	0.000459615	626396	3777.85	0.00844859	5.09542e-05	0	0	0	0	118156	10641	0.0013038	0.000117419	6.68276e+06	2.16202e+06	1.95717	0.633187	-4.52075e+06	320	340
	TARA_ARC_108_MAG_00220	818606	1.65604e+06	0.0418522	0.0846669	9.7367e+06	6.87724e+06	0.697695	0.492798	0	0	0	0	2.57207e+06	1.09042e+06	0.071215	0.0301913	7.49458e+06	4.35186e+06	0.101084	0.0586962	2.23815e+06	1.34524e+06	0.0567224	0.0340929	109384	19501.4	0.001207	0.000215189	2.29695e+07	1.53403e+07	6.72704	4.49269	-7.62919e+06	228	238
	TARA_ARC_108_MAG_00223	0	0	0	0	1.77395e+06	2.9258e+06	0.127115	0.209652	96410	29692.8	0.00148863	0.000458474	225316	165044	0.00623853	0.0045697	236843	164738	0.00319445	0.00222193	0	0	0	0	36948.9	154529	0.000407714	0.00170516	2.36947e+06	3.4398e+06	0.693942	1.00741	1.07034e+06	349	332
	TARA_ARC_108_MAG_00229	4790.92	217407	0.000244942	0.0111152	1.14932e+07	1.17908e+07	0.823559	0.844883	217010	99608.7	0.00335076	0.00153802	2.64262e+06	3.29814e+06	0.0731685	0.0913185	6.8641e+06	5.06095e+06	0.0925803	0.0682601	128737	111238	0.00326264	0.00281915	10856.7	0	0.000119799	0	2.13613e+07	2.05781e+07	6.25605	6.02668	-783182	235	211
	TARA_ARC_108_MAG_00231	43226.8	51250.4	0.00221002	0.00262024	369997	435555	0.0265126	0.0312102	0	0	0	0	0	0	0	0	123074	30583.7	0.00165997	0.000412501	0	0	0	0	5423.2	0	5.98426e-05	0	541721	517389	0.158653	0.151527	-24332.4	362	364
	TARA_ARC_108_MAG_00233	682620	193336	0.0348998	0.00988453	5.46456e+06	8.24285e+06	0.39157	0.590652	1.4472e+06	1.02018e+06	0.0223457	0.0157521	6.59921e+06	4.58976e+06	0.182718	0.12708	9.01429e+06	5.75109e+06	0.121581	0.0775685	4.8053e+06	1.92485e+06	0.121783	0.0487823	1.57464e+07	9.57372e+06	0.173754	0.105642	4.37596e+07	3.12958e+07	12.8158	9.16555	-1.24638e+07	153	176
	TARA_ARC_108_MAG_00244	0	0	0	0	4.45132e+06	4.15393e+06	0.318965	0.297655	0	0	0	0	224647	61678.8	0.00621998	0.00170775	180170	0	0.00243006	0	0	0	0	0	0	0	0	0	4.85614e+06	4.21561e+06	1.42221	1.23462	-640531	332	324
	TARA_ARC_108_MAG_00245	1.15475e+07	1.19542e+07	0.590379	0.611172	8.12482e+06	4.83881e+06	0.582195	0.346731	3.10805e+06	1.44889e+06	0.0479901	0.0223717	593423	77575.6	0.0164306	0.0021479	6.36611e+06	3.23592e+06	0.0858636	0.0436449	5.54562e+06	4.14258e+06	0.140545	0.104987	7.73666e+06	3.65632e+06	0.0853706	0.0403459	4.30222e+07	2.93543e+07	12.5998	8.59694	-1.36679e+07	159	179
	TARA_ARC_108_MAG_00249	4.63353e+06	6.21345e+06	0.236895	0.31767	1.16975e+07	1.22594e+07	0.838201	0.878461	272767	855671	0.00421169	0.0132121	5.96768e+06	4.54381e+06	0.165232	0.125808	1.28872e+07	9.21302e+06	0.173818	0.124262	3.67909e+06	3.65357e+06	0.0932408	0.092594	5.22043e+06	3.69685e+06	0.0576051	0.0407931	4.43582e+07	4.04357e+07	12.9911	11.8424	-3.92249e+06	152	152
	TARA_ARC_108_MAG_00250	0	0	0	0	368762	334739	0.0264241	0.0239861	0	12528.1	0	0.000193441	0	20344.2	0	0.000563288	0	18611.8	0	0.000251028	0	0	0	0	0	0	0	0	368762	386223	0.107999	0.113113	17461.2	365	368
	TARA_ARC_108_MAG_00252	0	0	0	0	1.87905e+06	1.39435e+06	0.134645	0.099914	286961	332667	0.00443085	0.00513658	150867	160615	0.00417718	0.00444709	156796	99250.3	0.0021148	0.00133865	25155.9	24124.2	0.000637537	0.000611389	107997	104878	0.0011917	0.00115728	2.60682e+06	2.11589e+06	0.763457	0.619676	-490938	345	342
	TARA_ARC_108_MAG_00256	0	0	0	0	1.6e+06	1.2643e+06	0.11465	0.0905949	0	0	0	0	18186.9	4170.38	0.000503556	0.000115469	36171	8595.33	0.00048786	0.00011593	0	0	0	0	0	0	0	0	1.65435e+06	1.27706e+06	0.484508	0.374012	-377291	354	349
	TARA_ARC_108_MAG_00258	104569	1.70342e+06	0.00534622	0.0870894	8.14502e+06	5.82311e+06	0.583642	0.417262	0	0	0	0	381932	89786.7	0.0105749	0.002486	2.02065e+06	551241	0.0272537	0.00743493	0	41672.3	0	0.00105612	0	0	0	0	1.06522e+07	8.20923e+06	3.11969	2.40422	-2.44294e+06	298	281
	TARA_ARC_108_MAG_00262	1.24607e+07	1.24944e+07	0.637069	0.638793	5.64578e+06	5.23234e+06	0.404555	0.37493	8.20716e+06	6.63973e+06	0.126723	0.102521	1.69167e+06	529095	0.0468388	0.0146495	4.95398e+06	1.65722e+06	0.0668173	0.0223519	6.9327e+06	5.86837e+06	0.175698	0.148725	1.14188e+07	8.73775e+06	0.126002	0.0964172	5.13108e+07	4.11589e+07	15.0273	12.0542	-1.01519e+07	127	148
	TARA_ARC_108_MAG_00263	0	0	0	0	17682.5	350415	0.00126706	0.0251094	0	0	0	0	0	201102	0	0.00556807	24322.7	59127.6	0.000328055	0.00079749	0	0	0	0	4481.42	0	4.94505e-05	0	46486.6	610644	0.0136145	0.178838	564157	371	362
	TARA_ARC_108_MAG_00264	1.21142e+06	1.58058e+06	0.0619354	0.0808091	8.09128e+06	1.02839e+07	0.579791	0.736903	9.6233e+06	8.47442e+06	0.148589	0.13085	7.71109e+06	5.67701e+06	0.213504	0.157184	1.63828e+07	1.24361e+07	0.220964	0.167733	9.71875e+06	7.91081e+06	0.246306	0.200487	2.60784e+07	1.99518e+07	0.287764	0.220159	7.8817e+07	6.63145e+07	23.083	19.4214	-1.25025e+07	64	82
	TARA_ARC_108_MAG_00265	118183	1.10074e+06	0.00604227	0.0562769	9.63969e+06	9.45048e+06	0.690744	0.677187	0	0	0	0	978946	798907	0.0271049	0.02212	3.40123e+06	1.1001e+06	0.0458744	0.0148377	16498.9	0	0.00041814	0	0	0	0	0	1.41545e+07	1.24502e+07	4.14542	3.64628	-1.70431e+06	275	260
	TARA_ARC_108_MAG_00266	9810.03	11988.4	0.00050155	0.000612921	5.10813e+06	5.31789e+06	0.36603	0.38106	0	0	0	0	200420	179316	0.00554919	0.00496486	391412	118134	0.00527921	0.00159335	0	0	0	0	0	0	0	0	5.70977e+06	5.62733e+06	1.67221	1.64807	-82445.1	327	310
	TARA_ARC_108_MAG_00277	0	0	0	0	2.10037e+06	2.14426e+06	0.150505	0.15365	0	0	0	0	163949	190941	0.00453938	0.00528676	196213	202392	0.00264645	0.00272978	0	0	0	0	19156.8	32363.3	0.000211386	0.000357115	2.47969e+06	2.56996e+06	0.726223	0.752659	90266.3	347	337
	TARA_ARC_108_MAG_00278	5.01325e+06	7.00432e+06	0.256308	0.358104	5.47772e+06	4.52941e+06	0.392513	0.32456	203250	22654.9	0.0031383	0.000349805	417369	112020	0.011556	0.00310159	4.66401e+06	1.8904e+06	0.0629064	0.0254969	3.0845e+06	2.85235e+06	0.0781718	0.0722883	3.13674e+06	1.59192e+06	0.0346125	0.0175661	2.19968e+07	1.80031e+07	6.44218	5.27253	-3.99377e+06	232	225
	TARA_ARC_108_MAG_00279	37036	73297	0.00189351	0.0037474	1.29557e+06	837214	0.0928356	0.0599917	29574.2	17768.9	0.000456643	0.000274362	33209.6	0	0.000919503	0	170388	19151.9	0.00229812	0.000258313	29717.5	9739.51	0.000753144	0.000246833	0	0	0	0	1.59549e+06	957172	0.46727	0.280325	-638321	355	356
	TARA_ARC_108_MAG_00280	1.17068e+07	1.53811e+07	0.598525	0.786379	1.29339e+07	1.31623e+07	0.926796	0.943164	1.10483e+07	1.00867e+07	0.170591	0.155744	6.65603e+06	5.88045e+06	0.184291	0.162817	1.49078e+07	1.09059e+07	0.201071	0.147094	1.03443e+07	8.94915e+06	0.26216	0.226802	2.37338e+07	1.74062e+07	0.261892	0.19207	9.13309e+07	8.17718e+07	26.748	23.9484	-9.55911e+06	34	50
	TARA_ARC_108_MAG_00282	8.18388e+06	1.20624e+07	0.418411	0.616704	1.22727e+07	1.27506e+07	0.879415	0.91366	7.94376e+06	6.86988e+06	0.122656	0.106075	6.42415e+06	4.89354e+06	0.177871	0.135492	1.47772e+07	1.05937e+07	0.19931	0.142884	8.39715e+06	7.10973e+06	0.212813	0.180185	2.11348e+07	1.4336e+07	0.233213	0.158191	7.91337e+07	6.86159e+07	23.1758	20.0954	-1.05178e+07	61	78
	TARA_ARC_108_MAG_00284	1.1617e+07	1.31915e+07	0.593932	0.674432	9.58512e+06	9.74844e+06	0.686834	0.698537	1.21043e+07	9.03918e+06	0.186897	0.13957	6.63731e+06	4.89243e+06	0.183773	0.135461	1.32316e+07	9.53032e+06	0.178462	0.128541	1.05085e+07	8.17087e+06	0.266321	0.207078	2.04734e+07	1.43238e+07	0.225915	0.158057	8.41572e+07	6.88966e+07	24.647	20.1776	-1.52606e+07	53	75
	TARA_ARC_108_MAG_00285	0	0	0	0	5.6901e+06	5.02246e+06	0.407731	0.359891	104344	86694.7	0.00161113	0.00133862	244065	177132	0.00675763	0.00490441	296230	132211	0.00399544	0.00178321	9379.33	9060.12	0.000237704	0.000229615	36861.7	41773.2	0.000406752	0.000460949	6.38098e+06	5.46933e+06	1.86879	1.60179	-911650	322	313
	TARA_ARC_108_MAG_00287	8.2696e+06	7.81579e+06	0.422793	0.399592	4.56625e+06	8.17215e+06	0.327201	0.585586	8.1816e+06	7.2514e+06	0.126329	0.111966	6.15102e+06	4.96457e+06	0.170309	0.137458	1.04406e+07	7.56555e+06	0.140818	0.102041	7.0816e+06	5.90809e+06	0.179472	0.149731	1.60591e+07	1.282e+07	0.177205	0.141463	6.07497e+07	5.44976e+07	17.7917	15.9606	-6.25218e+06	104	113
	TARA_ARC_108_MAG_00288	1.10319e+07	1.18565e+07	0.564017	0.606177	1.12366e+07	1.1308e+07	0.805173	0.810292	9.87712e+06	8.16074e+06	0.152508	0.126007	6.07924e+06	4.39744e+06	0.168321	0.121756	1.21615e+07	9.31751e+06	0.16403	0.125671	8.34477e+06	6.99863e+06	0.211485	0.177369	1.74879e+07	1.38616e+07	0.192971	0.152957	7.6219e+07	6.59005e+07	22.3222	19.3002	-1.03186e+07	73	83
	TARA_ARC_108_MAG_00290	14814.4	55608	0.000757402	0.00284303	8.48943e+06	6.42843e+06	0.608321	0.460638	0	0	0	0	364860	33130.8	0.0101022	0.000917321	324534	84230.4	0.00437719	0.00113607	29168.2	14229	0.000739224	0.000360613	7140.76	0	7.87951e-05	0	9.22995e+06	6.61563e+06	2.70316	1.93751	-2.61432e+06	305	299
	TARA_ARC_108_MAG_00291	9.13043e+06	8.67292e+06	0.466804	0.443413	1.18534e+06	43662.8	0.0849369	0.00312871	155244	142481	0.00239706	0.00219999	3226.36	0	8.9331e-05	0	283164	0	0.00381921	0	411749	485510	0.0104351	0.0123045	107601	22773.7	0.00118733	0.000251298	1.12768e+07	9.36735e+06	3.30261	2.7434	-1.90941e+06	294	273
	TARA_ARC_108_MAG_00292	0	7679.5	0	0.000392624	2.53445e+06	2.06559e+06	0.181609	0.148013	17037.8	17792.5	0.000263074	0.000274727	47392.2	5319.24	0.00131219	0.000147278	138327	79309.5	0.0018657	0.0010697	0	0	0	0	8217.88	0	9.06807e-05	0	2.74542e+06	2.17569e+06	0.804048	0.637193	-569727	344	339
	TARA_ARC_108_MAG_00293	166997	545437	0.00853792	0.0278861	1.03352e+07	9.8011e+06	0.740581	0.702311	0	0	0	0	798924	742217	0.0221205	0.0205504	3.66155e+06	1.74945e+06	0.0493855	0.0235958	7962.71	0	0.000201803	0	0	0	0	0	1.49706e+07	1.28382e+07	4.38442	3.75991	-2.13242e+06	263	257
	TARA_ARC_108_MAG_00295	0	0	0	0	7.39849e+06	5.74546e+06	0.530148	0.411699	0	0	0	0	280970	263702	0.00777945	0.00730135	579394	258055	0.00781464	0.00348054	0	0	0	0	0	0	0	0	8.25885e+06	6.26722e+06	2.41876	1.83547	-1.99163e+06	313	304
	TARA_ARC_108_MAG_00296	0	0	0	0	1.08228e+06	1.43893e+06	0.0775523	0.103108	431884	591485	0.00666853	0.00913287	224903	297270	0.00622708	0.00823076	282689	573510	0.00381279	0.00773528	67876.4	125439	0.00172022	0.00317905	27381	88639.1	0.000302137	0.000978093	2.11701e+06	3.11527e+06	0.620007	0.912364	998255	351	334
	TARA_ARC_108_MAG_00299	0	0	0	0	1.21356e+06	547965	0.0869589	0.0392651	0	0	0	0	355968	11992.5	0.009856	0.000332046	158930	10445.4	0.00214358	0.000140884	0	0	0	0	0	0	0	0	1.72845e+06	570403	0.50621	0.167053	-1.15805e+06	353	363
	TARA_ARC_108_MAG_00301	1766.36	8894.51	9.03072e-05	0.000454742	3.85565e+06	3.86545e+06	0.276281	0.276984	0	0	0	0	69376.5	37943.9	0.00192089	0.00105058	102622	43871.6	0.00138413	0.000591723	0	0	0	0	0	0	0	0	4.02941e+06	3.95616e+06	1.18009	1.15863	-73256.1	335	329
	TARA_ARC_108_MAG_00304	45904.5	310176	0.00234692	0.0158581	8.30011e+06	5.53073e+06	0.594755	0.396311	0	0	0	0	173613	0	0.00480698	0	763195	201170	0.0102937	0.0027133	0	0	0	0	0	0	0	0	9.28282e+06	6.04207e+06	2.71865	1.76953	-3.24075e+06	304	306
	TARA_ARC_108_MAG_00306	34231.5	116012	0.00175013	0.00593124	1.27518e+06	668434	0.091375	0.0478975	257976	320632	0.00398329	0.00495075	0	0	0	0	351411	270727	0.00473969	0.00365146	18645.7	24407.6	0.000472546	0.000618572	105609	104763	0.00116535	0.00115601	2.04306e+06	1.50498e+06	0.598347	0.44076	-538082	352	347
	TARA_ARC_108_MAG_00308	17746.8	251243	0.000907326	0.0128451	4.12137e+06	4.47567e+06	0.295322	0.32071	1.07667e+06	1.12725e+06	0.0166244	0.0174054	4.79365e+06	3.07883e+06	0.132726	0.0852461	7.28112e+06	3.75182e+06	0.0982049	0.050603	1.57711e+06	1.19129e+06	0.0399693	0.0301915	4.02867e+06	3.20087e+06	0.0444546	0.0353201	2.28963e+07	1.7077e+07	6.70561	5.00131	-5.81936e+06	229	230
	TARA_ARC_108_MAG_00310	3852	27350.8	0.000196938	0.00139834	7.92729e+06	6.40328e+06	0.56804	0.458835	0	0	0	0	695495	99932.5	0.0192568	0.00276692	1.4244e+06	177380	0.0192118	0.00239243	0	0	0	0	0	0	0	0	1.0051e+07	6.70794e+06	2.94363	1.96455	-3.3431e+06	300	298
	TARA_ARC_108_MAG_00312	0	0	0	0	3.06294e+06	4.01516e+06	0.219479	0.287711	634977	792554	0.00980441	0.0122375	3.65723e+06	2.16699e+06	0.101261	0.0599992	4.80538e+06	4.14267e+06	0.0648131	0.0558747	817167	582781	0.0207098	0.0147697	1.65195e+06	1.34527e+06	0.0182286	0.0148444	1.46296e+07	1.30454e+07	4.28456	3.82059	-1.58423e+06	273	256
	TARA_ARC_108_MAG_00313	0	0	0	0	758264	568986	0.0543343	0.0407714	170497	190724	0.00263257	0.00294489	5056.76	5958.77	0.000140011	0.000164986	4624.17	10750.3	6.2369e-05	0.000144996	0	0	0	0	0	0	0	0	938442	776420	0.27484	0.227389	-162022	359	358
	TARA_ARC_108_MAG_00316	3220.69	8557.09	0.000164661	0.000437491	753075	326000	0.0539625	0.0233599	0	0	0	0	60898.8	14562.9	0.00168616	0.000403217	339777	269936	0.00458278	0.0036408	83479.4	51446.1	0.00211566	0.00130382	0	0	0	0	1.24045e+06	670502	0.363289	0.196369	-569949	357	360
	TARA_ARC_108_MAG_00317	1.82569e+06	2.79681e+06	0.0933407	0.14299	5.26787e+06	4.33669e+06	0.377476	0.310751	1.09623e+06	881965	0.0169265	0.013618	3.16213e+06	1.93604e+06	0.0875525	0.0536049	8.92107e+06	7.4733e+06	0.120324	0.100797	4.23694e+06	3.99312e+06	0.107378	0.101199	8.94324e+06	6.60264e+06	0.0986847	0.0728572	3.34532e+07	2.80206e+07	9.79738	8.20634	-5.43259e+06	197	189
	TARA_ARC_108_MAG_00319	1.70292e+07	1.68449e+07	0.870636	0.861216	1.22509e+07	1.13878e+07	0.877857	0.816007	5.30889e+06	4.61541e+06	0.0819723	0.0712646	2.84442e+06	1.86043e+06	0.0787559	0.0515114	7.40488e+06	4.1675e+06	0.0998742	0.0562096	5.31217e+06	4.62235e+06	0.134629	0.117146	2.88364e+06	2.23596e+06	0.0318197	0.0246729	5.30341e+07	4.57343e+07	15.532	13.3942	-7.29974e+06	121	139
	TARA_ARC_108_MAG_00321	2423.49	16304.1	0.000123904	0.000833566	6.82338e+06	6.86117e+06	0.488938	0.491646	0	0	0	0	809746	1.21548e+06	0.0224201	0.0336542	5.44715e+06	1.85611e+06	0.073469	0.0250345	0	0	0	0	18325.6	0	0.000202215	0	1.3101e+07	9.94907e+06	3.83688	2.91377	-3.15196e+06	281	267
	TARA_ARC_108_MAG_00325	1.26414e+07	1.31028e+07	0.646307	0.669894	1.90761e+06	22124	0.136692	0.00158532	887042	725961	0.0136964	0.0112093	224580	0	0.00621813	0	1.85413e+06	393876	0.0250078	0.00531245	1.51362e+06	1.1329e+06	0.0383602	0.0287116	698495	425299	0.00770758	0.00469298	1.97269e+07	1.58029e+07	5.77738	4.62818	-3.92396e+06	242	236
	TARA_ARC_108_MAG_00326	3.94508e+06	6.28873e+06	0.201697	0.321519	2.36477e+06	750040	0.16945	0.0537451	12094.9	88722.5	0.000186752	0.00136993	2.31823e+06	2.28936e+06	0.0641869	0.0633874	7.31542e+06	6.36923e+06	0.0986675	0.0859057	2.69534e+06	3.13952e+06	0.0683093	0.0795662	342786	385758	0.00378249	0.00425667	1.89937e+07	1.93114e+07	5.56266	5.65569	317634	250	217
	TARA_ASE_2018_MAG_00032	0	337983	0	0.0172798	3.38992e+06	5.47363e+06	0.242909	0.39222	4.64702e+06	3.4631e+06	0.0717527	0.0534723	5.95322e+06	3.9773e+06	0.164832	0.110123	1.15568e+07	8.89843e+06	0.155873	0.120019	3.85627e+06	2.7601e+06	0.0977312	0.0699505	8.86212e+06	7.0817e+06	0.0977896	0.0781435	3.82653e+07	3.19922e+07	11.2067	9.36952	-6.27308e+06	179	175
	TARA_ASW_2018_MAG_00036	1.82962e+07	1.8247e+07	0.935417	0.932898	695543	101481	0.04984	0.00727175	1.11438e+07	9.26461e+06	0.172067	0.143051	0	41752.5	0	0.00115604	5.01586e+06	3.88781e+06	0.067652	0.0524373	9.62336e+06	8.32883e+06	0.243889	0.211081	1.44953e+07	1.18529e+07	0.159949	0.130792	5.92701e+07	5.17244e+07	17.3584	15.1484	-7.54576e+06	108	118
	TARA_ASW_2018_MAG_00042	0	0	0	0	0	0	0	0	6.49284e+06	3.88349e+06	0.100253	0.0599633	5.82444e+06	1.70964e+06	0.161266	0.0473362	9.45057e+06	5.82001e+06	0.127466	0.078498	5.77211e+06	2.78341e+06	0.146285	0.0705411	8.48683e+06	5.20648e+06	0.0936484	0.0574512	3.60268e+07	1.9403e+07	10.5511	5.68253	-1.66238e+07	187	216
	TARA_ION_45_MAG_00010	0	0	0	0	0	0	0	0	1.01667e+07	9.80243e+06	0.156979	0.151355	1.96743e+06	1.64101e+06	0.054474	0.045436	349081	4.92595e+06	0.00470827	0.0664393	5.585e+06	7.04349e+06	0.141543	0.178506	970693	2.79036e+06	0.0107112	0.0307904	1.90389e+07	2.62033e+07	5.57588	7.67411	7.16439e+06	248	196
	TARA_ION_45_MAG_00030	17127.3	12380.8	0.000875652	0.000632982	136672	4384.11	0.0097934	0.000314149	944285	144790	0.0145803	0.00223564	3.58336e+06	624725	0.0992156	0.0172973	357423	59843.3	0.00482078	0.000807143	815087	433608	0.0206571	0.0109891	397440	242911	0.00438557	0.00268042	6.25139e+06	1.52264e+06	1.83084	0.445934	-4.72875e+06	323	346
	TARA_ION_45_MAG_00145	0	0	0	0	0	0	0	0	2.31284e+07	2.68799e+07	0.357116	0.415042	1.23417e+07	1.65858e+07	0.341716	0.459225	2.1189e+07	3.23271e+07	0.28579	0.436016	7.96609e+06	1.22814e+07	0.201888	0.311254	1.60249e+07	2.30591e+07	0.176827	0.254447	8.06501e+07	1.11133e+08	23.6199	32.5475	3.04833e+07	59	25
	TARA_ION_45_MAG_00146	0	0	0	0	0	0	0	0	3.05824e+07	3.5694e+07	0.47221	0.551136	1.49346e+07	1.84926e+07	0.413507	0.512021	4.49082e+06	1.79954e+07	0.0605704	0.242715	9.97513e+06	1.31954e+07	0.252804	0.334416	4.62965e+06	1.63252e+07	0.0510862	0.180141	6.46126e+07	1.01703e+08	18.923	29.7855	3.70899e+07	96	28
	TARA_ION_45_MAG_00149	0	0	0	0	0	0	0	0	5.55049e+06	1.78284e+06	0.0857029	0.0275281	17663.6	183656	0.000489066	0.00508504	9.02655e+06	2.1801e+06	0.121747	0.0294044	284177	712688	0.00720201	0.018062	8.44161e+06	4.22767e+06	0.0931495	0.0466505	2.33205e+07	9.08696e+06	6.82984	2.66128	-1.42335e+07	227	275
	TARA_ION_45_MAG_00152	0	0	0	0	0	23938.9	0	0.00171537	1.00783e+07	8.05244e+06	0.155614	0.124334	4.84051e+06	3.47662e+06	0.134023	0.0962603	1.11616e+07	6.94815e+06	0.150543	0.093714	7.54649e+06	6.15293e+06	0.191254	0.155936	2.36601e+07	1.54406e+07	0.261078	0.17038	5.72869e+07	4.00946e+07	16.7775	11.7425	-1.71923e+07	115	154
	TARA_ION_45_MAG_00154	0	0	0	0	0	0	0	0	2.59147e+07	2.87736e+07	0.400138	0.444281	7.99015e+06	9.06214e+06	0.22123	0.250911	3.7318e+07	4.02696e+07	0.503331	0.54314	9.58417e+06	1.08437e+07	0.242896	0.274816	3.45177e+07	3.86756e+07	0.380887	0.426768	1.15325e+08	1.27625e+08	33.775	37.3772	1.22999e+07	7	5
	TARA_ION_45_MAG_00155	0	0	0	0	0	0	0	0	139302	143650	0.0021509	0.00221804	0	26249.8	0	0.0007268	3.92381e+06	1.50579e+06	0.0529228	0.0203095	472267	1.10917e+06	0.0119689	0.0281101	9.67307e+06	6.72644e+06	0.106738	0.0742233	1.42084e+07	9.5113e+06	4.16121	2.78556	-4.69715e+06	274	272
	TARA_ION_45_MAG_00159	0	0	0	0	0	0	0	0	4.51753e+06	6.9904e+06	0.0697533	0.107936	159874	1.56787e+06	0.00442657	0.043411	1.25618e+07	2.15747e+07	0.169429	0.290991	1.56338e+06	4.69518e+06	0.0396215	0.118992	1.56124e+07	2.59334e+07	0.172276	0.286163	3.4415e+07	6.07615e+07	10.0791	17.7951	2.63465e+07	195	93
	TARA_ION_45_MAG_00162	0	0	0	0	5974.45	8648.35	0.000428107	0.000619708	3.10118e+07	3.4419e+07	0.47884	0.531449	1.19121e+07	1.51538e+07	0.329821	0.419575	4.01371e+07	4.65445e+07	0.541354	0.627774	9.28582e+06	1.30185e+07	0.235335	0.329934	3.46639e+07	4.24866e+07	0.382501	0.46882	1.27017e+08	1.51631e+08	37.1992	44.4079	2.46142e+07	2	2
	TARA_ION_45_MAG_00163	0	0	0	0	0	0	0	0	1.96584e+07	2.73507e+07	0.303538	0.422311	1.67705e+07	1.8936e+07	0.464339	0.524298	6.46372e+06	7.76635e+06	0.0871801	0.10475	9.9131e+06	1.38204e+07	0.251232	0.350257	1.25962e+07	1.73274e+07	0.138993	0.1912	6.54019e+07	8.52009e+07	19.1542	24.9527	1.9799e+07	94	48
	TARA_ION_45_MAG_00164	0	0	0	0	0	31376.7	0	0.00224834	2.09029e+07	1.32022e+07	0.322753	0.20385	1.92246e+07	1.24855e+07	0.532289	0.345697	2.91567e+07	1.23952e+07	0.393255	0.167182	8.65659e+06	6.53906e+06	0.219388	0.165722	1.43743e+07	1.16468e+07	0.158614	0.128517	9.23152e+07	5.63002e+07	27.0362	16.4885	-3.6015e+07	32	107
	TARA_ION_45_MAG_00166	5782.77	22136.3	0.000295651	0.00113175	0	0	0	0	2.26587e+07	1.55749e+07	0.349864	0.240486	8.1408e+06	228441	0.225401	0.00632504	3.12706e+07	2.22552e+07	0.421766	0.30017	4.71257e+06	446784	0.119433	0.011323	2.35972e+07	1.70205e+07	0.260385	0.187814	9.03857e+07	5.5548e+07	26.4711	16.2683	-3.48377e+07	40	111
	TARA_ION_45_MAG_00168	0	0	0	0	0	9941.14	0	0.000712345	2.79065e+07	3.19084e+07	0.430893	0.492684	1.27756e+07	1.59142e+07	0.35373	0.44063	1.22828e+07	2.28817e+07	0.165665	0.308619	5.25299e+06	7.84114e+06	0.133129	0.198721	4.98911e+06	7.66612e+06	0.0550526	0.0845923	6.3207e+07	8.62215e+07	18.5113	25.2516	2.30144e+07	101	45
	TARA_ION_45_MAG_00169	0	0	0	0	595779	948289	0.0426913	0.0679508	1.12044e+07	1.17187e+07	0.173002	0.180943	4.76165e+06	2.93909e+06	0.13184	0.0813771	1.01264e+07	6.81804e+06	0.136581	0.091959	1.13771e+07	9.23538e+06	0.288335	0.234056	3.38626e+07	2.79522e+07	0.373659	0.30844	7.1928e+07	5.96117e+07	21.0655	17.4584	-1.23163e+07	79	96
	TARA_ION_45_MAG_00171	0	0	0	0	0	0	0	0	2.0672e+07	2.3904e+07	0.319188	0.369091	7.63812e+06	9.91826e+06	0.211483	0.274615	3.09524e+07	2.65025e+07	0.417474	0.357455	6.0064e+06	6.18722e+06	0.152223	0.156805	3.31381e+07	3.43567e+07	0.365664	0.379111	9.84071e+07	1.00869e+08	28.8203	29.5413	2.46156e+06	23	32
	TARA_ION_45_MAG_00173	0	0	0	0	0	0	0	0	2.18995e+07	2.6727e+07	0.338141	0.41268	6.21074e+06	9.72867e+06	0.171962	0.269366	3.44918e+07	3.98572e+07	0.465212	0.537578	3.94979e+06	6.57016e+06	0.100101	0.16651	2.81183e+07	3.45765e+07	0.310273	0.381537	9.46701e+07	1.17459e+08	27.7259	34.4002	2.27893e+07	27	13
	TARA_ION_45_MAG_00175	0	3264.8	0	0.000166917	0	0	0	0	2.20246e+07	1.70268e+07	0.340072	0.262904	7.75756e+06	971286	0.21479	0.0268928	2.84006e+07	2.41758e+07	0.383056	0.326073	5.33646e+06	390392	0.135244	0.00989387	2.48279e+07	1.67911e+07	0.273965	0.185282	8.83471e+07	5.93586e+07	25.8741	17.3843	-2.89885e+07	45	97
	TARA_ION_45_MAG_00179	0	0	0	0	0	0	0	0	2.51271e+07	2.80735e+07	0.387976	0.433472	7.6754e+06	1.08129e+07	0.212515	0.299387	3.68982e+07	4.13082e+07	0.497668	0.557149	5.01697e+06	6.00606e+06	0.127147	0.152214	3.11362e+07	3.55125e+07	0.343575	0.391865	1.05854e+08	1.21713e+08	31.0012	35.646	1.58595e+07	14	10
	TARA_ION_45_MAG_00181	0	0	0	0	0	0	0	0	2.54823e+07	2.74777e+07	0.393461	0.424272	6.98918e+06	1.19628e+07	0.193515	0.331224	3.41048e+07	3.63241e+07	0.459993	0.489925	6.82616e+06	8.96186e+06	0.172998	0.227124	2.93345e+07	3.13024e+07	0.323693	0.345409	1.02737e+08	1.16029e+08	30.0884	33.9812	1.3292e+07	16	18
	TARA_ION_45_MAG_00182	0	0	0	0	0	0	0	0	1.14245e+07	6.20308e+06	0.176401	0.0957792	1.02358e+07	3.35642e+06	0.283407	0.0929321	8.71555e+06	928438	0.117552	0.0125224	9.79577e+06	5.26525e+06	0.248258	0.13344	1.35308e+07	7.06876e+06	0.149307	0.0780006	5.37025e+07	2.2822e+07	15.7278	6.68383	-3.08805e+07	117	204
	TARA_ION_45_MAG_00184	0	0	0	0	0	0	0	0	2.81668e+07	2.63082e+07	0.434911	0.406213	2.1549e+07	2.04175e+07	0.596644	0.565317	3.40271e+07	2.68489e+07	0.458944	0.362127	1.09193e+07	1.21655e+07	0.276732	0.308315	1.96036e+07	1.56705e+07	0.216317	0.172918	1.14266e+08	1.01411e+08	33.4648	29.7	-1.28551e+07	9	29
	TARA_ION_45_MAG_00185	0	0	0	0	0	0	0	0	6149.81	386563	9.49566e-05	0.00596876	80443.9	16796.8	0.00222732	0.000465067	2.71208e+07	1.91332e+07	0.365795	0.258062	101352	141224	0.00256862	0.00357911	2.48592e+07	2.76852e+07	0.27431	0.305494	5.21679e+07	4.7363e+07	15.2783	13.8711	-4.80489e+06	125	131
	TARA_ION_45_MAG_00186	0	0	0	0	0	0	0	0	1.10309e+07	8.09604e+06	0.170323	0.125008	7.9884e+06	5.13933e+06	0.221182	0.142297	688311	68107	0.00928367	0.0009186	9.53977e+06	5.45487e+06	0.241771	0.138245	3.55552e+06	2.83565e+06	0.0392336	0.0312901	3.28029e+07	2.1594e+07	9.60693	6.3242	-1.12089e+07	201	208
	TARA_ION_45_MAG_00187	0	0	0	0	0	0	0	0	1.44216e+07	1.86485e+07	0.222677	0.287944	3.59968e+06	8.65766e+06	0.0996674	0.239712	1.45532e+07	2.09467e+07	0.196288	0.28252	1.48646e+06	4.62791e+06	0.037672	0.117287	1.11622e+07	1.62141e+07	0.12317	0.178915	4.52231e+07	6.90948e+07	13.2444	20.2357	2.38717e+07	147	74
	TARA_ION_45_MAG_00188	0	0	0	0	0	0	0	0	1.07218e+07	7.89776e+06	0.165551	0.121946	1.84208e+06	5.74438e+06	0.0510034	0.15905	1.43187e+07	1.71105e+07	0.193125	0.23078	4.41361e+06	6.72293e+06	0.111856	0.170382	8.86719e+06	1.04372e+07	0.0978455	0.11517	4.01633e+07	4.79128e+07	11.7626	14.0321	7.74943e+06	173	129
	TARA_ION_45_MAG_00189	0	0	0	0	0	0	0	0	1.67966e+07	1.39459e+07	0.259349	0.215332	3.18363e+06	2.59555e+06	0.088148	0.0718652	2.66706e+07	2.6917e+07	0.359723	0.363045	8.99785e+06	8.78433e+06	0.228036	0.222625	1.88676e+07	2.11107e+07	0.208195	0.232947	7.45163e+07	7.33534e+07	21.8235	21.4829	-1.16285e+06	77	67
	TARA_ION_45_MAG_00191	0	0	0	0	0	0	0	0	1.28167e+07	1.98953e+07	0.197897	0.307195	1.01755e+07	1.585e+07	0.281739	0.438852	4.12446e+06	4.10768e+06	0.0556292	0.0554027	3.68776e+06	8.41079e+06	0.0934606	0.213158	9.92103e+06	8.64208e+06	0.109474	0.0953615	4.07255e+07	5.69058e+07	11.9272	16.6659	1.61803e+07	168	105
	TARA_ION_45_MAG_00193	0	0	0	0	0	3218.27	0	0.000230609	1.33271e+07	1.62417e+07	0.205778	0.250781	9.24988e+06	6.15311e+06	0.256109	0.170366	1.90467e+07	1.96966e+07	0.256895	0.26566	4.07294e+06	4.50026e+06	0.103222	0.114052	1.60336e+07	1.60519e+07	0.176924	0.177126	6.17303e+07	6.26468e+07	18.0789	18.3473	916530	102	88
	TARA_ION_45_MAG_00194	0	0	0	0	0	0	0	0	2.95573e+07	3.28675e+07	0.456381	0.507493	1.54454e+07	1.94433e+07	0.427651	0.538343	2.17093e+07	3.83295e+07	0.292807	0.516974	7.86358e+06	1.11485e+07	0.19929	0.282541	8.84735e+06	1.80361e+07	0.0976266	0.199021	8.3423e+07	1.19825e+08	24.432	35.0929	3.6402e+07	54	12
	TARA_ION_45_MAG_00196	0	0	0	0	0	0	0	0	9.47314e+06	1.09459e+07	0.146271	0.169011	6.8009e+06	1.01649e+07	0.188302	0.281445	6.6358e+06	1.51292e+07	0.089501	0.204057	2.55009e+06	3.63936e+06	0.0646281	0.0922339	6.71771e+06	8.48175e+06	0.0741269	0.0935924	3.21776e+07	4.83611e+07	9.42382	14.1635	1.61835e+07	203	127
	TARA_ION_45_MAG_00198	0	0	0	0	0	0	0	0	1.37486e+07	1.82651e+07	0.212286	0.282023	8.29585e+06	1.04131e+07	0.229694	0.288316	4.48867e+06	2.82464e+07	0.0605414	0.380977	8.02356e+06	1.0998e+07	0.203344	0.278728	8.80441e+06	2.39215e+07	0.0971528	0.263963	4.33611e+07	9.1844e+07	12.6991	26.8982	4.8483e+07	156	38
	TARA_ION_45_MAG_00201	0	0	0	0	0	0	0	0	3.14651e+07	2.86891e+07	0.485839	0.442977	1.37118e+07	1.14187e+07	0.37965	0.316159	1.70567e+07	2.48712e+07	0.230054	0.335453	1.04933e+07	1.17887e+07	0.265936	0.298766	8.24799e+06	1.12679e+07	0.0910129	0.124336	8.09748e+07	8.80355e+07	23.715	25.7828	7.06072e+06	57	42
	TARA_IOS_50_MAG_00065	0	0	0	0	269603	2958.98	0.0193188	0.000212029	6.36973e+06	3.27111e+06	0.0983524	0.0505078	3.30195e+06	4.74227e+06	0.091424	0.131303	165039	327338	0.00222598	0.00441501	1.91776e+06	3.32344e+06	0.0486026	0.0842273	988240	804322	0.0109048	0.00887533	1.30123e+07	1.24714e+07	3.8109	3.65249	-540890	283	259
	TARA_IOS_50_MAG_00098	0	0	0	0	6011.95	6088.69	0.000430794	0.000436293	3.20171e+07	3.55928e+07	0.494362	0.549574	1.88366e+07	2.2483e+07	0.521545	0.622507	3.65512e+07	4.5009e+07	0.492988	0.607063	1.09822e+07	1.52546e+07	0.278327	0.386604	3.09637e+07	3.86849e+07	0.341671	0.42687	1.29357e+08	1.5703e+08	37.8845	45.9893	2.76735e+07	1	1
	TARA_IOS_50_MAG_00114	0	0	0	0	2673.59	2675.22	0.000191579	0.000191696	6.97507e+06	4.37647e+06	0.107699	0.0675753	118872	112920	0.00329132	0.00312651	4.33195e+07	4.25682e+07	0.584277	0.574144	5.69996e+06	5.01337e+06	0.144457	0.127056	4.46419e+07	4.54107e+07	0.492604	0.501086	1.00758e+08	9.74843e+07	29.5089	28.5501	-3.27369e+06	19	34
	TARA_IOS_50_MAG_00124	0	0	0	0	134350	322981	0.00962703	0.0231436	6.83298e+06	6.69079e+06	0.105505	0.10331	3.26629e+06	2.01541e+06	0.0904366	0.0558023	1.13131e+07	1.01469e+07	0.152587	0.136857	6.46786e+06	5.4932e+06	0.163918	0.139217	1.65624e+07	1.62564e+07	0.182759	0.179383	4.4577e+07	4.09257e+07	13.0552	11.9858	-3.65134e+06	151	149
	TARA_IOS_50_MAG_00125	0	0	0	0	0	0	0	0	1.65745e+07	2.37269e+07	0.25592	0.366358	4.85776e+06	7.80299e+06	0.134501	0.216048	6.40139e+06	2.4866e+07	0.0863394	0.335383	4.84769e+06	6.5412e+06	0.122857	0.165777	7.28466e+06	1.21332e+07	0.080383	0.133885	3.9966e+07	7.50704e+07	11.7048	21.9857	3.51043e+07	174	63
	TARA_IOS_50_MAG_00127	1779.7	1441.52	9.09894e-05	7.36992e-05	3.9558e+06	2.65993e+06	0.283458	0.1906	6.16374e+06	4.86693e+06	0.0951718	0.0751482	4.06437e+06	2.79136e+06	0.112534	0.0772869	9.06061e+06	5.70925e+06	0.122206	0.0770041	4.5958e+06	3.08981e+06	0.116473	0.0783064	1.32097e+07	9.90808e+06	0.145763	0.109331	4.10518e+07	2.90268e+07	12.0228	8.50103	-1.2025e+07	166	180
	TARA_IOS_50_MAG_00132	0	0	0	0	0	0	0	0	7.33868e+06	1.78561e+07	0.113314	0.275708	309851	6.03677e+06	0.00857911	0.167145	1.04848e+07	2.5885e+07	0.141415	0.349126	3.22283e+06	7.2409e+06	0.0816775	0.183509	1.0672e+07	2.36546e+07	0.11776	0.261018	3.20281e+07	8.06733e+07	9.38004	23.6267	4.86451e+07	204	52
	TARA_IOS_50_MAG_00134	0	0	0	0	5830.38	50519.7	0.000417784	0.00362005	6.53557e+06	4.89663e+06	0.100913	0.0756068	4.6942e+06	4.07627e+06	0.129972	0.112863	1.12439e+07	8.7972e+06	0.151653	0.118653	5.06706e+06	4.38775e+06	0.128417	0.111201	1.59807e+07	1.01999e+07	0.17634	0.112552	4.35272e+07	3.24083e+07	12.7478	9.49136	-1.11189e+07	155	173
	TARA_IOS_50_MAG_00136	0	0	0	0	0	0	0	0	2.26601e+07	2.16092e+07	0.349886	0.333658	8.28514e+06	7.99077e+06	0.229398	0.221247	2.69486e+07	1.55502e+07	0.363472	0.209734	7.20792e+06	4.54096e+06	0.182673	0.115084	2.54613e+07	2.15717e+07	0.280954	0.238034	9.05631e+07	7.12627e+07	26.5231	20.8706	-1.93003e+07	39	70
	TARA_IOS_50_MAG_00138	0	0	0	0	0	0	0	0	4.64694e+06	6.33493e+06	0.0717515	0.097815	1.71027e+06	201682	0.0473537	0.00558413	1.59305e+07	7.0405e+06	0.214865	0.0949595	1.75331e+06	1.30431e+06	0.0444349	0.0330557	2.40499e+07	1.88615e+07	0.26538	0.208129	4.80909e+07	3.37429e+07	14.0843	9.88224	-1.4348e+07	141	168
	TARA_IOS_50_MAG_00142	0	0	0	0	529766	589191	0.0379611	0.0422193	1.40321e+07	1.38205e+07	0.216664	0.213396	5.30341e+06	2.92078e+06	0.14684	0.0808701	1.42573e+07	8.80934e+06	0.192297	0.118817	1.30413e+07	1.1642e+07	0.330511	0.295047	4.24197e+07	3.42658e+07	0.468083	0.378108	8.95836e+07	7.20476e+07	26.2362	21.1005	-1.7536e+07	42	68
	TARA_IOS_50_MAG_00143	0	0	0	0	0	0	0	0	2.13146e+07	2.87475e+07	0.329109	0.443877	1.30579e+07	1.76167e+07	0.361545	0.487768	3.37993e+06	7.49686e+06	0.0455871	0.101115	8.02842e+06	1.134e+07	0.203468	0.287395	7.5358e+06	1.42127e+07	0.0831542	0.156831	5.33166e+07	7.94137e+07	15.6148	23.2578	2.60971e+07	118	57
	TARA_IOS_50_MAG_00146	0	0	0	0	62050.6	49787.7	0.00444631	0.0035676	1.60729e+06	724275	0.0248176	0.0111832	2.36215e+06	384071	0.0654029	0.0106341	125969	0	0.00169902	0	1.80632e+06	584650	0.0457783	0.014817	562006	436146	0.00620149	0.00481268	6.52579e+06	2.17893e+06	1.9112	0.63814	-4.34686e+06	321	338
	TARA_IOS_50_MAG_00149	0	0	0	0	0	0	0	0	2.23007e+07	2.22936e+07	0.344335	0.344227	5.35853e+06	1.25658e+06	0.148366	0.034792	3.02264e+07	2.865e+07	0.407681	0.38642	6.74292e+06	6.30837e+06	0.170889	0.159876	2.77693e+07	3.13562e+07	0.306422	0.346001	9.23978e+07	8.98648e+07	27.0604	26.3186	-2.53301e+06	31	39
	TARA_IOS_50_MAG_00152	0	0	0	0	0	0	0	0	2.0938e+07	9.90245e+06	0.323296	0.1529	1.68823e+07	9.17252e+06	0.467435	0.253968	2.28355e+07	1.50465e+07	0.307996	0.202941	6.25625e+06	5.46056e+06	0.158555	0.138389	1.20257e+07	7.55408e+06	0.132698	0.083356	7.89378e+07	4.71361e+07	23.1184	13.8047	-3.18017e+07	63	133
	TARA_IOS_50_MAG_00153	0	0	0	0	0	0	0	0	227412	204099	0.00351138	0.0031514	0	19211.2	0	0.000531918	3.73508e+06	959727	0.0503772	0.0129444	658417	1.05294e+06	0.0166865	0.026685	1.0076e+07	5.34207e+06	0.111184	0.0589474	1.46969e+07	7.57804e+06	4.30426	2.21937	-7.11887e+06	266	285
	TARA_IOS_50_MAG_00154	0	0	0	0	0	0	0	0	2.38484e+07	2.76738e+07	0.368234	0.4273	6.85462e+06	1.05662e+07	0.18979	0.292555	2.39215e+07	3.80976e+07	0.322644	0.513846	8.34072e+06	1.19619e+07	0.211383	0.303156	1.53224e+07	2.6783e+07	0.169076	0.295539	7.82877e+07	1.15083e+08	22.928	33.7041	3.67949e+07	66	20
	TARA_IOS_50_MAG_00159	0	0	0	0	105263	225176	0.00754272	0.0161353	3.73805e+06	1.4578e+07	0.0577177	0.225092	3.23869e+06	8.77551e+06	0.0896724	0.242975	8.66301e+06	2.91024e+07	0.116843	0.392522	4.42944e+06	8.1328e+06	0.112257	0.206113	1.74016e+07	3.16877e+07	0.192019	0.34966	3.75761e+07	9.25016e+07	11.0048	27.0908	5.49255e+07	182	36
	TARA_IOS_50_MAG_00161	0	0	0	0	0	0	0	0	1.69913e+07	1.39738e+07	0.262355	0.215764	4.59852e+06	4.069e+06	0.127323	0.112662	3.6326e+07	3.82038e+07	0.48995	0.515277	9.26236e+06	1.06252e+07	0.23474	0.26928	3.52987e+07	4.08324e+07	0.389506	0.450567	1.02477e+08	1.07704e+08	30.0122	31.5432	5.2274e+06	17	27
	TARA_IOS_50_MAG_00162	0	0	0	0	0	0	0	0	2.18354e+07	2.69576e+07	0.337151	0.41624	7.04417e+06	1.16087e+07	0.195038	0.321419	3.28365e+07	3.74956e+07	0.442886	0.505727	4.03486e+06	6.45592e+06	0.102257	0.163615	2.72429e+07	3.23803e+07	0.300614	0.357303	9.29938e+07	1.14898e+08	27.235	33.65	2.19043e+07	30	21
	TARA_IOS_50_MAG_00163	0	0	0	0	0	0	0	0	0	6962.88	0	0.000107511	0	0	0	0	2.27437e+06	3.62351e+06	0.0306758	0.0488725	0	0	0	0	7.20582e+06	9.94796e+06	0.079513	0.109771	9.48019e+06	1.35784e+07	2.77645	3.9767	4.09824e+06	302	252
	TARA_IOS_50_MAG_00164	0	0	0	0	0	0	0	0	1.47915e+07	1.022e+07	0.228389	0.157803	9.34139e+06	1.13075e+07	0.258643	0.313081	5.82136e+06	1.04278e+07	0.0785162	0.140646	3.67165e+06	3.63152e+06	0.0930522	0.0920352	4.96159e+06	4.92604e+06	0.054749	0.0543566	3.85875e+07	4.05129e+07	11.3011	11.865	1.92544e+06	178	151
	TARA_IOS_50_MAG_00166	0	0	0	0	0	0	0	0	1.28639e+07	9.24198e+06	0.198627	0.142702	8.8896e+06	6.7638e+06	0.246134	0.187275	3.28661e+06	827050	0.0443285	0.0111549	8.41844e+06	5.13302e+06	0.213352	0.130088	6.8797e+06	5.27433e+06	0.0759145	0.0581999	4.03383e+07	2.72402e+07	11.8138	7.97779	-1.30981e+07	169	192
	TARA_IOS_50_MAG_00167	0	0	0	0	0	0	0	0	1.77e+07	2.33787e+07	0.273298	0.36098	4.72583e+06	4.91e+06	0.130848	0.135947	3.90342e+06	2.92747e+07	0.0526478	0.394846	7.55454e+06	8.52997e+06	0.191458	0.216179	6.42151e+06	2.04366e+07	0.0708585	0.225509	4.03053e+07	8.65299e+07	11.8041	25.3419	4.62247e+07	170	44
	TARA_IOS_2018_MAG_00068	0	0	0	0	0	0	0	0	4.16237e+06	1.98579e+06	0.0642694	0.0306617	2.44038e+06	1.22839e+06	0.0675689	0.0340115	6.09463e+06	715193	0.082202	0.00964624	2.06305e+06	2.37231e+06	0.0522848	0.0601226	5.29793e+06	3.25872e+06	0.0584603	0.0359586	2.00584e+07	9.56041e+06	5.87446	2.79994	-1.04979e+07	239	271
	TARA_MED_95_MAG_00198	1.11823e+06	656929	0.0571711	0.0335863	3.14044e+06	5.14919e+06	0.225032	0.368972	8.81629e+06	7.84516e+06	0.136129	0.121134	6.54001e+06	5.32338e+06	0.181079	0.147393	1.55862e+07	1.08066e+07	0.210221	0.145755	8.76921e+06	7.3027e+06	0.222242	0.185075	2.48763e+07	1.95549e+07	0.274499	0.21578	6.88467e+07	5.66389e+07	20.163	16.5877	-1.22079e+07	85	106
	TARA_MED_95_MAG_00308	0	0	0	0	3.35531e+06	4.86847e+06	0.240429	0.348856	2.20872e+06	919264	0.034104	0.014194	7.04084e+06	4.69871e+06	0.194946	0.130097	1.24081e+07	9.37661e+06	0.167355	0.126468	2.82584e+06	1.33957e+06	0.0716165	0.0339494	4.6416e+06	1.81354e+06	0.051218	0.0200116	3.24804e+07	2.30162e+07	9.51248	6.74071	-9.4642e+06	202	203
	TARA_MED_95_MAG_00378	0	0	0	0	0	2766.34	0	0.000198225	8.79755e+06	1.47992e+07	0.135839	0.228509	5.45138e+06	3.68084e+06	0.150937	0.101915	1.67327e+06	1.87748e+06	0.0225684	0.0253227	1.10328e+06	3.11447e+06	0.027961	0.0789314	1.97722e+06	3.41534e+06	0.0218178	0.0376867	1.90027e+07	2.68901e+07	5.56529	7.87528	7.88745e+06	249	193
	TARA_MED_95_MAG_00393	0	0	0	0	0	0	0	0	0	0	0	0	655757	1.01035e+06	0.0181565	0.0279745	0	0	0	0	0	0	0	0	0	0	0	0	655757	1.01035e+06	0.192051	0.295901	354597	361	355
	TARA_MED_95_MAG_00405	0	0	0	0	0	0	0	0	6.08405e+06	2.45388e+06	0.0939412	0.0378893	1.04225e+07	1.21161e+07	0.288576	0.33547	1.32566e+06	1.37325e+06	0.01788	0.0185218	295450	448147	0.00748771	0.0113576	856879	616534	0.00945529	0.00680318	1.89845e+07	1.70079e+07	5.55996	4.98109	-1.97656e+06	251	231
	TARA_MED_95_MAG_00414	0	0	0	0	0	0	0	0	226104	207849	0.00349118	0.00320931	2.38576e+06	5.03929e+06	0.0660564	0.139527	178693	416593	0.00241014	0.00561885	0	0	0	0	0	0	0	0	2.79055e+06	5.66373e+06	0.817265	1.65873	2.87318e+06	343	309
	TARA_MED_95_MAG_00418	0	0	0	0	0	0	0	0	6.04609e+06	3.50579e+06	0.0933551	0.0541315	4.35199e+06	1.6446e+06	0.120497	0.0455353	677703	0	0.00914059	0	6.42657e+06	4.22938e+06	0.162871	0.107187	3.31226e+06	1.73584e+06	0.0365493	0.0191542	2.08146e+07	1.11156e+07	6.09594	3.25541	-9.699e+06	237	263
	TARA_MED_95_MAG_00421	0	0	0	0	79331.9	5152.02	0.00568463	0.000369174	286665	46765	0.00442627	0.000722079	3.43115e+06	1.32661e+06	0.0950013	0.0367309	584551	480612	0.00788419	0.00648231	1.00731e+06	1.06728e+06	0.0255286	0.0270485	369626	257647	0.00407866	0.00284302	5.75863e+06	3.18406e+06	1.68652	0.932511	-2.57457e+06	326	333
	TARA_MED_95_MAG_00422	0	0	0	0	6143.65	30689.9	0.000440231	0.00219912	2.81309e+07	3.23697e+07	0.434358	0.499807	1.34496e+07	1.87516e+07	0.37239	0.519192	1.60931e+07	3.81911e+07	0.217057	0.515107	5.75543e+06	1.03183e+07	0.145862	0.261501	7.93199e+06	1.76679e+07	0.087526	0.194957	7.13672e+07	1.17329e+08	20.9012	34.362	4.59621e+07	82	15
	TARA_MED_95_MAG_00425	0	0	0	0	0	0	0	0	9.14454e+06	5.40321e+06	0.141197	0.0834287	7.19395e+06	3.05988e+06	0.199185	0.0847216	1.23814e+07	8.6353e+06	0.166996	0.11647	7.72628e+06	4.59183e+06	0.19581	0.116373	1.33542e+07	8.6598e+06	0.147358	0.0955571	4.98004e+07	3.035e+07	14.585	8.88857	-1.94504e+07	133	178
	TARA_MED_95_MAG_00432	0	0	0	0	0	0	0	0	3.11687e+06	1.7674e+06	0.0481263	0.0272897	2.18844e+06	16234.1	0.0605932	0.000449487	313376	5014.99	0.0042267	6.76403e-05	2.26159e+06	1.52161e+06	0.0573163	0.0385628	2.95356e+06	2.49384e+06	0.0325912	0.0275185	1.08338e+07	5.8041e+06	3.17289	1.69984	-5.02973e+06	295	307
	TARA_MED_95_MAG_00436	0	0	0	0	0	0	0	0	2.64658e+06	2.05618e+06	0.0408648	0.0317486	4.98687e+06	971216	0.138076	0.0268909	54700	38005.5	0.000737773	0.000512603	706822	24371.3	0.0179133	0.000617654	3.99065e+06	1.52819e+06	0.044035	0.0168629	1.23856e+07	4.61796e+06	3.62736	1.35246	-7.76766e+06	288	319
	TARA_MED_95_MAG_00439	0	0	0	0	344453	2797.68	0.0246823	0.000200472	7.44413e+06	5.46004e+06	0.114942	0.0843062	5.9122e+06	3.87088e+06	0.163696	0.107176	1.24101e+07	7.98548e+06	0.167382	0.107705	8.5255e+06	6.43679e+06	0.216065	0.16313	2.41119e+07	1.21671e+07	0.266064	0.134259	5.87482e+07	3.59231e+07	17.2055	10.5207	-2.28251e+07	110	164
	TARA_MED_95_MAG_00440	0	0	0	0	5973.21	0	0.000428018	0	2.52604e+06	809346	0.0390035	0.0124968	2.66192e+06	676970	0.0737029	0.0187438	5700.6	0	7.68874e-05	0	2.64739e+06	1.93411e+06	0.067094	0.0490171	2.12368e+06	1.08734e+06	0.0234339	0.0119983	9.97071e+06	4.50776e+06	2.92011	1.32018	-5.46294e+06	301	321
	TARA_MED_95_MAG_00443	0	0	0	0	0	15493.2	0	0.00111019	3.65016e+06	1.09992e+06	0.0563606	0.0169834	4.19883e+06	869371	0.116257	0.024071	3.18917e+06	848466	0.0430143	0.0114438	2.49633e+06	825067	0.0632656	0.02091	1.38469e+06	608572	0.0152795	0.00671532	1.49192e+07	4.26689e+06	4.36936	1.24964	-1.06523e+07	264	322
	TARA_MED_95_MAG_00446	0	0	0	0	0	0	0	0	1.71848e+06	713286	0.0265343	0.0110135	2.22561e+06	27518.2	0.0616224	0.000761919	5612.59	5358.16	7.57005e-05	7.22687e-05	2.63752e+06	1.52077e+06	0.0668437	0.0385415	1.9842e+06	341820	0.0218948	0.00377183	8.57142e+06	2.60875e+06	2.5103	0.764021	-5.96267e+06	312	336
	TARA_MED_95_MAG_00451	0	0	0	0	41370.6	0	0.00296446	0	2.54309e+06	295047	0.0392668	0.0045557	1.54246e+06	618671	0.0427073	0.0171297	0	0	0	0	1.24226e+06	136335	0.0314831	0.0034552	62243.6	104646	0.000686831	0.00115472	5.43142e+06	1.1547e+06	1.59069	0.338175	-4.27672e+06	331	351
	TARA_MED_95_MAG_00452	0	0	0	0	0	0	0	0	190380	146095	0.00293958	0.00225579	21544.4	4998.59	0.000596517	0.0001384	0	0	0	0	5183.61	0	0.000131371	0	10157.2	0	0.00011208	0	227265	151093	0.0665588	0.0442505	-76171.8	368	370
	TARA_MED_95_MAG_00454	0	0	0	0	0	0	0	0	5.61999e+06	3.23982e+06	0.0867759	0.0500248	5.16767e+06	2.19358e+06	0.143082	0.0607356	840024	9018.22	0.0113299	0.000121634	5.46073e+06	3.33427e+06	0.138394	0.0845018	9.37667e+06	5.50327e+06	0.103467	0.0607262	2.64651e+07	1.428e+07	7.75079	4.18215	-1.21851e+07	217	248
	TARA_MED_95_MAG_00458	0	0	0	0	0	0	0	0	3.25975e+06	2.11894e+06	0.0503324	0.0327176	1.02221e+06	39689.5	0.0283027	0.00109892	819100	153931	0.0110477	0.00207616	2.33354e+06	2.0054e+06	0.0591398	0.0508238	4.59245e+06	2.53473e+06	0.0506757	0.0279696	1.2027e+07	6.85269e+06	3.52234	2.00694	-5.17436e+06	290	297
	TARA_MED_95_MAG_00459	0	0	0	0	500559	614156	0.0358682	0.0440082	4.17794e+06	4.13805e+06	0.0645098	0.0638939	3.16491e+06	3.29498e+06	0.0876297	0.091231	9.29583e+06	5.55553e+06	0.125379	0.0749308	3.9913e+06	1.13721e+06	0.101153	0.0288207	2.02292e+07	1.41948e+07	0.22322	0.156634	4.13597e+07	2.89348e+07	12.113	8.47408	-1.24249e+07	164	181
	TARA_MED_95_MAG_00460	0	0	0	0	87855.7	208725	0.00629541	0.0149565	4.47747e+06	1.9686e+06	0.0691347	0.0303963	4.043e+06	214684	0.111942	0.00594414	0	3559.01	0	4.80026e-05	5.60143e+06	1.37537e+06	0.141959	0.0348566	6.92191e+06	996604	0.0763802	0.0109971	2.11317e+07	4.76754e+06	6.1888	1.39626	-1.63641e+07	236	318
	TARA_MED_95_MAG_00461	0	0	0	0	112772	464519	0.00808084	0.0332857	1.57625e+06	96363.4	0.0243381	0.00148791	546154	181252	0.0151218	0.00501848	0	0	0	0	968287	205296	0.0245397	0.00520292	284192	166865	0.00313594	0.00184129	3.48765e+06	1.1143e+06	1.02142	0.326342	-2.37335e+06	338	353
	TARA_MED_95_MAG_00466	1.03961e+07	1.04978e+07	0.531511	0.536714	9.64276e+06	1.15627e+07	0.690965	0.828541	9.1584e+06	6.71455e+06	0.141411	0.103677	6.49893e+06	4.8035e+06	0.179942	0.132999	1.30339e+07	9.32149e+06	0.175796	0.125725	8.17561e+06	6.6218e+06	0.207198	0.167819	1.76638e+07	1.2673e+07	0.194912	0.139841	7.45694e+07	6.21949e+07	21.839	18.2149	-1.23745e+07	76	91
	TARA_MED_95_MAG_00472	0	0	0	0	0	0	0	0	1.64441e+06	910548	0.0253907	0.0140594	478087	98459.5	0.0132372	0.00272613	2.16727e+06	927883	0.0292313	0.0125149	1.91418e+06	1.70156e+06	0.0485119	0.0431235	9.06545e+06	6.60988e+06	0.100033	0.0729371	1.52694e+07	1.02483e+07	4.47193	3.00141	-5.02107e+06	262	266
	TARA_MED_95_MAG_00474	0	0	0	0	0	0	0	0	5.44649e+06	6.47493e+06	0.084097	0.0999767	2.03654e+07	2.02741e+07	0.563874	0.561347	7.37854e+06	8.6593e+06	0.0995189	0.116793	5.89461e+06	1.26095e+07	0.14939	0.319569	7.52298e+06	7.81954e+06	0.0830128	0.0862852	4.6608e+07	5.58374e+07	13.65	16.353	9.2294e+06	145	110
	TARA_MED_95_MAG_00476	0	0	0	0	0	44963.1	0	0.00322189	4.82302e+06	2.49645e+06	0.0744702	0.0385466	3.67286e+06	193144	0.101694	0.00534773	1.00386e+06	105336	0.0135397	0.00142073	6.14914e+06	2.03136e+06	0.15584	0.0514816	4.11309e+06	1.67194e+06	0.0453862	0.0184491	1.9762e+07	6.54319e+06	5.78766	1.91629	-1.32188e+07	241	300
	TARA_MED_95_MAG_00480	0	0	0	0	0	0	0	0	0	0	0	0	22476.4	8826.98	0.000622324	0.0002444	0	0	0	0	0	0	0	0	0	0	0	0	22476.4	8826.98	0.00658264	0.00258515	-13649.4	373	374
	TARA_MED_95_MAG_00481	0	0	0	0	0	0	0	0	173931	186963	0.0026856	0.00288682	143304	1.23567e+06	0.00396777	0.0342132	0	0	0	0	0	0	0	0	0	0	0	0	317235	1.42264e+06	0.0929081	0.416646	1.1054e+06	366	348
	TARA_MED_95_MAG_00482	5.99817e+06	9.47749e+06	0.306664	0.484548	9.52634e+06	1.13657e+07	0.682622	0.814424	6.44256e+06	6.48009e+06	0.0994769	0.100056	6.6808e+06	4.2737e+06	0.184977	0.11833	1.43015e+07	1.02598e+07	0.192893	0.138381	6.56592e+06	5.47182e+06	0.166403	0.138675	1.73736e+07	1.27774e+07	0.19171	0.140993	6.68889e+07	6.0106e+07	19.5897	17.6032	-6.78288e+06	89	95
	TARA_MED_95_MAG_00483	0	0	0	0	6883.84	2293.48	0.000493271	0.000164342	8.10604e+06	3.84209e+06	0.125162	0.0593241	1.147e+07	4.05934e+06	0.317579	0.112394	1.06821e+06	42649	0.0144077	0.000575233	6.52822e+06	4.56883e+06	0.165448	0.11579	5.73857e+06	4.0806e+06	0.0633225	0.0450277	3.29179e+07	1.65958e+07	9.64061	4.86039	-1.63221e+07	199	233
	TARA_MED_95_MAG_00484	0	0	0	0	0	0	0	0	1.78861e+06	1.78659e+06	0.0276172	0.0275859	1.11325e+06	256716	0.0308234	0.00710792	1.31476e+07	4.06408e+06	0.17733	0.0548148	3.08064e+06	2.02082e+06	0.078074	0.0512144	1.85171e+07	2.02921e+07	0.204328	0.223915	3.76472e+07	2.84203e+07	11.0257	8.32342	-9.22685e+06	181	184
	TARA_MED_95_MAG_00493	0	0	0	0	0	0	0	0	815536	358943	0.0125924	0.00554228	0	0	0	0	0	0	0	0	721783	267017	0.0182925	0.00676714	760947	209377	0.00839672	0.00231039	2.29827e+06	835337	0.67309	0.244644	-1.46293e+06	350	357
	TARA_MED_95_MAG_00494	0	0	0	0	0	0	0	0	626697	659710	0.00967656	0.0101863	6.21897e+06	6.72727e+06	0.17219	0.186264	389201	56540.6	0.00524939	0.000762597	0	50670.7	0	0.00128417	41043.5	42523	0.000452897	0.000469222	7.27591e+06	7.53671e+06	2.13088	2.20727	260804	319	292
	TARA_MED_95_MAG_00496	0	0	0	0	0	0	0	0	59699.3	0	0.000921791	0	2.82134e+06	366327	0.0781169	0.0101428	0	0	0	0	418554	0	0.0106076	0	549669	48181.1	0.00606535	0.000531658	3.84926e+06	414508	1.12733	0.121396	-3.43476e+06	336	367
	TARA_MED_95_MAG_00497	0	0	0	0	420062	492268	0.0301001	0.0352741	66081.4	0	0.00102033	0	1.26322e+06	562172	0.0349759	0.0155653	3.54179e+06	2.51866e+06	0.0477702	0.0339707	91185.3	119396	0.00231095	0.00302592	168504	79982.4	0.00185937	0.00088257	5.55084e+06	3.77248e+06	1.62567	1.10484	-1.77836e+06	329	330
	TARA_MED_95_MAG_00499	1.19901e+07	1.33692e+07	0.613006	0.683516	1.06166e+07	1.16799e+07	0.760744	0.836941	1.17244e+07	9.27819e+06	0.181032	0.143261	6.85331e+06	5.17542e+06	0.189753	0.143296	1.46662e+07	1.08758e+07	0.197812	0.146689	1.01489e+07	8.15703e+06	0.257207	0.206727	2.00103e+07	1.57602e+07	0.220805	0.173907	8.60098e+07	7.42958e+07	25.1896	21.7589	-1.17139e+07	50	64
	TARA_MED_95_MAG_00502	0	0	0	0	0	12429.7	0	0.000890669	6.2386e+06	7.64431e+06	0.0963276	0.118033	1.35657e+07	1.47876e+07	0.375605	0.409437	1.35637e+07	2.00842e+07	0.182942	0.270888	2.07505e+06	3.04187e+06	0.0525888	0.0770915	6.10743e+06	7.32784e+06	0.0673928	0.0808594	4.15505e+07	5.28983e+07	12.1688	15.4922	1.13478e+07	163	115
	TARA_MED_95_MAG_00503	9.0797e+06	9.94499e+06	0.464211	0.508449	9.98301e+06	1.11983e+07	0.715345	0.802425	1.0382e+07	8.9838e+06	0.160305	0.138715	6.67441e+06	5.09068e+06	0.1848	0.14095	1.25656e+07	9.212e+06	0.169481	0.124248	9.20057e+06	7.60071e+06	0.233174	0.192628	1.91802e+07	1.47619e+07	0.211645	0.162891	7.70655e+07	6.67923e+07	22.5701	19.5614	-1.02732e+07	71	81
	TARA_MED_95_MAG_00506	0	0	0	0	449434	1.08741e+06	0.0322047	0.0779199	94878.2	12547.1	0.00146497	0.000193734	2.37279e+06	2.018e+06	0.0656974	0.0558742	2.21842e+06	1.45577e+06	0.0299211	0.0196349	156845	134539	0.00397499	0.00340968	330326	164057	0.003645	0.0018103	5.62269e+06	4.87233e+06	1.64671	1.42695	-750355	328	317
	TARA_MED_95_MAG_00509	0	0	0	0	0	0	0	0	1.62323e+07	1.55742e+07	0.250636	0.240474	1.26465e+07	1.35088e+07	0.350155	0.374029	2.06486e+07	1.83969e+07	0.2785	0.248131	3.23318e+06	5.30428e+06	0.08194	0.134429	8.81957e+06	1.53902e+07	0.0973201	0.169824	6.15801e+07	6.81744e+07	18.0349	19.9661	6.59424e+06	103	79
	TARA_MED_95_MAG_00513	9.30534e+06	9.64661e+06	0.475747	0.493194	4.69315e+06	7.50412e+06	0.336294	0.537718	8.76285e+06	7.99373e+06	0.135304	0.123428	5.98496e+06	4.98071e+06	0.165711	0.137905	1.11124e+07	7.51014e+06	0.14988	0.101294	7.84997e+06	6.58477e+06	0.198945	0.166881	1.65221e+07	1.39105e+07	0.182314	0.153496	6.42308e+07	5.81306e+07	18.8112	17.0246	-6.10019e+06	97	101
	TARA_MED_95_MAG_00514	0	0	0	0	0	0	0	0	5.51129e+06	6.05882e+06	0.0850975	0.0935517	4.60934e+06	5.54175e+06	0.127623	0.153439	138688	337676	0.00187057	0.00455444	1.05899e+06	3.29683e+06	0.0268384	0.0835529	28887.4	36101.5	0.000318759	0.000398364	1.13472e+07	1.52712e+07	3.32323	4.47245	3.92398e+06	293	239
	TARA_MED_95_MAG_00518	0	0	0	0	0	0	0	0	4.42368e+06	2.65738e+06	0.0683042	0.0410315	4.85336e+06	625179	0.134379	0.0173099	672581	0	0.00907151	0	4.86224e+06	1.52047e+06	0.123226	0.0385339	6.65045e+06	1.72947e+06	0.0733848	0.0190839	2.14623e+07	6.5325e+06	6.28564	1.91316	-1.49298e+07	234	301
	TARA_MED_95_MAG_00520	0	0	0	0	0	0	0	0	84438.9	84978	0.00130379	0.00131211	435437	90904.7	0.0120563	0.00251695	0	0	0	0	0	0	0	0	0	0	0	0	519876	175883	0.152255	0.0515105	-343993	364	369
	TARA_MED_95_MAG_00521	0	0	0	0	0	0	0	0	645989	2.42513e+06	0.00997445	0.0374454	869383	2.44854e+06	0.0240714	0.0677947	205866	1.88869e+06	0.00277664	0.025474	143848	1.70291e+06	0.0036456	0.0431576	556380	1.40275e+06	0.0061394	0.0154788	2.42147e+06	9.86802e+06	0.709171	2.89003	7.44656e+06	348	268
	TARA_PON_109_MAG_00124	0	0	0	0	0	0	0	0	5.9134e+06	4.75652e+06	0.0913064	0.0734435	1.69335e+06	1.51306e+06	0.0468853	0.0418934	1.08046e+07	8.04095e+06	0.145728	0.108453	5.00175e+06	3.21095e+06	0.126762	0.0813766	1.1857e+07	7.33577e+06	0.130837	0.080947	3.52701e+07	2.48573e+07	10.3295	7.27991	-1.04128e+07	192	198
	TARA_PON_109_MAG_00217	5355.96	11095.3	0.00027383	0.000567261	0	0	0	0	0	0	0	0	201787	202293	0.00558706	0.00560107	407754	234047	0.00549963	0.00315673	14923.2	29046.1	0.000378205	0.000736128	54521.8	36551.6	0.000601624	0.000403331	684343	513033	0.200422	0.150251	-171309	360	365
	TARA_PON_109_MAG_00219	0	0	0	0	0	0	0	0	2.8718e+07	2.81653e+07	0.443423	0.434888	1.29041e+07	1.4473e+07	0.357288	0.400725	3.54481e+07	3.54369e+07	0.478111	0.477959	1.01344e+07	1.23635e+07	0.256841	0.313333	3.34745e+07	3.50494e+07	0.369376	0.386755	1.20679e+08	1.25488e+08	35.3431	36.7515	4.80885e+06	4	6
	TARA_PON_109_MAG_00221	449341	361449	0.0229731	0.0184795	3.20237e+06	2.30188e+06	0.22947	0.164944	7.6842e+06	5.83564e+06	0.118649	0.0901056	3.71354e+06	2.79378e+06	0.10282	0.0773538	9.93273e+06	7.44723e+06	0.133969	0.100445	7.42789e+06	5.74814e+06	0.188248	0.145678	1.85819e+07	1.41702e+07	0.205043	0.156362	5.0992e+07	3.86583e+07	14.9339	11.3218	-1.23337e+07	129	158
	TARA_PON_109_MAG_00222	0	0	0	0	0	0	0	0	2.52766e+06	5.26628e+06	0.0390285	0.0813145	99694.8	99325	0.00276033	0.00275009	3.42232e+07	3.18461e+07	0.461589	0.429527	3.12264e+06	833254	0.0791385	0.0211175	3.31544e+07	3.15647e+07	0.365844	0.348303	7.31276e+07	6.96097e+07	21.4168	20.3865	-3.5179e+06	78	73
	TARA_PON_109_MAG_00226	0	0	0	0	9848.79	552009	0.000705728	0.0395549	2.70435e+06	2.33821e+06	0.0417567	0.0361034	1.4277e+06	2.28021e+06	0.0395299	0.063134	5.52876e+06	5.38825e+06	0.0745698	0.0726747	2.19059e+06	1.18765e+06	0.0555172	0.0300991	8.87123e+06	7.26956e+06	0.0978901	0.0802164	2.07325e+07	1.90159e+07	6.07189	5.56916	-1.71659e+06	238	220
	TARA_PON_109_MAG_00229	0	0	0	0	2079.19	10064.5	0.000148987	0.000721187	3.20784e+07	3.3553e+07	0.495308	0.518077	1.25778e+07	1.54032e+07	0.348253	0.426482	2.62672e+07	3.38948e+07	0.354282	0.457159	9.70875e+06	1.27647e+07	0.246053	0.323501	1.00479e+07	2.02199e+07	0.110874	0.223117	9.06821e+07	1.15846e+08	26.5579	33.9275	2.51634e+07	38	19
	TARA_PON_109_MAG_00231	0	0	0	0	3214.01	9799.22	0.000230304	0.000702176	7.71579e+06	4.42763e+06	0.119136	0.0683651	5.77678e+06	5.09229e+06	0.159947	0.140995	1.51145e+07	1.09541e+07	0.203859	0.147744	5.12647e+06	4.13179e+06	0.129922	0.104714	1.56942e+07	1.01308e+07	0.173179	0.111789	4.9431e+07	3.47464e+07	14.4768	10.1761	-1.46846e+07	134	166
	TARA_PON_109_MAG_00250	0	0	0	0	408712	904764	0.0292868	0.064832	1.28864e+07	1.27857e+07	0.198974	0.197419	5.77905e+06	4.62169e+06	0.160009	0.127965	1.78375e+07	1.41705e+07	0.240586	0.191126	1.2149e+07	1.09008e+07	0.307898	0.276263	3.93735e+07	3.20529e+07	0.434469	0.35369	8.84342e+07	7.54363e+07	25.8996	22.0929	-1.29979e+07	44	62
	TARA_PON_109_MAG_00251	0	0	0	0	0	0	0	0	2.57828e+07	2.67066e+07	0.398102	0.412365	1.04049e+07	1.02186e+07	0.28809	0.282931	3.45876e+07	3.49842e+07	0.466504	0.471854	8.22057e+06	8.761e+06	0.208337	0.222034	3.26786e+07	3.60718e+07	0.360593	0.398036	1.11674e+08	1.16742e+08	32.7059	34.1901	5.06781e+06	12	17
	TARA_PON_109_MAG_00252	0	3466.2	0	0.000177214	0	0	0	0	2.20349e+07	1.18454e+07	0.340231	0.1829	1.0121e+07	6.96524e+06	0.280228	0.192853	3.25092e+07	2.43802e+07	0.438471	0.328831	5.43446e+06	3.00188e+06	0.137728	0.0760779	2.97346e+07	2.24688e+07	0.328108	0.247934	9.98341e+07	6.86651e+07	29.2383	20.1098	-3.1169e+07	20	76
	TARA_PON_109_MAG_00254	0	0	0	0	0	0	0	0	227412	204099	0.00351138	0.0031514	0	19211.2	0	0.000531918	3.73508e+06	959727	0.0503772	0.0129444	658417	1.05294e+06	0.0166865	0.026685	1.0076e+07	5.34207e+06	0.111184	0.0589474	1.46969e+07	7.57804e+06	4.30426	2.21937	-7.11887e+06	267	286
	TARA_PON_109_MAG_00255	0	0	0	0	211784	61823.2	0.0151757	0.00443002	3.21813e+06	1.06154e+06	0.0496899	0.0163909	2.38134e+06	221422	0.0659342	0.00613069	92366	0	0.0012458	0	2.72014e+06	1.46588e+06	0.0689378	0.0371504	664383	267067	0.00733117	0.00294697	9.28815e+06	3.07773e+06	2.72021	0.901371	-6.21042e+06	303	335
	TARA_PON_109_MAG_00256	0	0	0	0	0	0	0	0	1.56573e+07	1.14668e+07	0.241758	0.177054	2.03745e+06	2.09222e+06	0.0564127	0.0579291	3.26372e+07	3.03734e+07	0.440198	0.409665	8.89641e+06	8.68089e+06	0.225466	0.220004	2.8157e+07	2.72532e+07	0.3107	0.300727	8.73853e+07	7.98665e+07	25.5924	23.3904	-7.51882e+06	46	55
	TARA_PON_109_MAG_00258	0	0	0	0	0	0	0	0	2.30864e+07	2.272e+07	0.356468	0.350809	5.33363e+06	1.83109e+06	0.147677	0.050699	3.18438e+07	3.0547e+07	0.429497	0.412006	6.88821e+06	6.32143e+06	0.174571	0.160207	2.98973e+07	3.20589e+07	0.329903	0.353756	9.70494e+07	9.34783e+07	28.4227	27.3769	-3.57104e+06	26	35
	TARA_PON_109_MAG_00259	0	0	0	0	0	0	0	0	1.28136e+06	1.05815e+06	0.019785	0.0163385	224811	22383.5	0.00622453	0.000619752	2.09234e+07	2.68709e+06	0.282207	0.0362425	253434	343442	0.00642289	0.00870399	2.2178e+07	1.79327e+07	0.244724	0.197879	4.4861e+07	2.20438e+07	13.1384	6.45593	-2.28172e+07	150	206
	TARA_PON_109_MAG_00260	0	0	0	0	0	0	0	0	2.52504e+07	2.09869e+07	0.389881	0.32405	2.07297e+07	1.98073e+07	0.57396	0.548423	2.62883e+07	2.23951e+07	0.354567	0.302056	9.13591e+06	1.01165e+07	0.231535	0.256387	1.05582e+07	1.05424e+07	0.116505	0.116331	9.19625e+07	8.38482e+07	26.9329	24.5565	-8.1143e+06	33	49
	TARA_PON_109_MAG_00261	0	0	0	0	643078	5539.62	0.0460806	0.000396949	567028	1.90154e+06	0.00875524	0.0293609	127850	0	0.00353988	0	2.57171e+06	1.09449e+06	0.0346862	0.0147621	604108	1.48322e+06	0.0153102	0.03759	8.2262e+06	9.40328e+06	0.0907725	0.103761	1.274e+07	1.38881e+07	3.73114	4.06738	1.14811e+06	286	250
	TARA_PON_109_MAG_00262	0	0	0	0	0	0	0	0	992886	744705	0.0153307	0.0114987	328333	23474.2	0.00909084	0.00064995	2.7821e+07	1.2701e+07	0.375238	0.171306	134346	442308	0.00340478	0.0112096	2.23764e+07	2.22263e+07	0.246913	0.245258	5.16529e+07	3.61378e+07	15.1275	10.5836	-1.55151e+07	126	162
	TARA_PON_109_MAG_00264	0	0	0	0	0	0	0	0	227412	204099	0.00351138	0.0031514	0	19211.2	0	0.000531918	3.73508e+06	959727	0.0503772	0.0129444	658417	1.05294e+06	0.0166865	0.026685	1.0076e+07	5.34207e+06	0.111184	0.0589474	1.46969e+07	7.57804e+06	4.30426	2.21937	-7.11887e+06	268	287
	TARA_PON_109_MAG_00265	0	0	0	0	164337	248820	0.0117758	0.0178295	7.67644e+06	8.83565e+06	0.118529	0.136428	1.94201e+06	1.38546e+06	0.05377	0.0383603	1.30996e+07	1.06187e+07	0.176682	0.143221	5.69982e+06	5.6889e+06	0.144453	0.144176	2.43959e+07	1.99404e+07	0.269197	0.220033	5.2978e+07	4.67179e+07	15.5156	13.6822	-6.26013e+06	123	134
	TARA_PON_109_MAG_00268	0	0	0	0	0	0	0	0	2.16015e+07	2.44566e+07	0.33354	0.377624	1.18636e+07	1.50582e+07	0.328478	0.41693	3.10481e+07	3.41669e+07	0.418764	0.460829	6.87774e+06	1.04963e+07	0.174306	0.266013	2.26078e+07	2.84044e+07	0.249467	0.31343	9.39987e+07	1.12582e+08	27.5293	32.9719	1.85837e+07	29	24
	TARA_PON_109_MAG_00269	4158.91	16305.9	0.000212629	0.000833661	0	0	0	0	1.75936e+07	2.07496e+07	0.271655	0.320386	2.11148e+06	2.21375e+06	0.0584622	0.0612939	3.25198e+07	3.56924e+07	0.438615	0.481405	1.61352e+06	2.64029e+06	0.0408921	0.0669139	2.71302e+07	3.08621e+07	0.29937	0.34055	8.09728e+07	9.21744e+07	23.7144	26.995	1.12017e+07	58	37
	TARA_PON_109_MAG_00270	0	0	0	0	0	0	0	0	227412	204099	0.00351138	0.0031514	0	19211.2	0	0.000531918	3.73508e+06	959727	0.0503772	0.0129444	658417	1.05294e+06	0.0166865	0.026685	1.0076e+07	5.34207e+06	0.111184	0.0589474	1.46969e+07	7.57804e+06	4.30426	2.21937	-7.11887e+06	269	288
	TARA_PON_109_MAG_00271	0	0	0	0	0	0	0	0	2.55725e+07	2.55703e+07	0.394854	0.394821	1.01335e+07	9.5434e+06	0.280575	0.264236	3.43354e+07	3.52901e+07	0.463103	0.475979	7.10343e+06	1.02369e+07	0.180025	0.259437	3.33473e+07	3.66996e+07	0.367973	0.404963	1.10492e+08	1.1734e+08	32.3597	34.3653	6.84809e+06	13	14
	TARA_PON_109_MAG_00275	0	0	0	0	0	0	0	0	3.94734e+06	3.0504e+06	0.0609492	0.0471	1.15162e+07	1.31155e+07	0.31886	0.363139	2.28849e+06	839041	0.0308662	0.0113167	230545	981313	0.0058428	0.0248698	5.6984e+06	1.70057e+06	0.0628793	0.0187651	2.3681e+07	1.96868e+07	6.93542	5.76564	-3.9942e+06	226	214
	TARA_PON_109_MAG_00276	0	0	0	0	0	0	0	0	6.4449e+06	3.4024e+06	0.099513	0.052535	7.58865e+06	2.25967e+06	0.210113	0.0625655	3.17363e+06	46705.4	0.0428047	0.000629944	6.78383e+06	4.02976e+06	0.171926	0.102128	7.32552e+06	3.60028e+06	0.0808339	0.0397275	3.13165e+07	1.33388e+07	9.17163	3.90652	-1.79777e+07	210	253
	TARA_PSE_93_MAG_00017	0	0	0	0	0	0	0	0	2.71813e+06	1.04547e+06	0.0419695	0.0161427	4.32424e+06	615031	0.119729	0.0170289	604164	347383	0.00814874	0.00468536	2.26839e+06	1.47971e+06	0.0574888	0.037501	775796	514572	0.00856056	0.00567807	1.06907e+07	4.00217e+06	3.13097	1.17211	-6.68855e+06	297	328
	TARA_PSE_93_MAG_00090	3.11342e+06	4.56081e+06	0.159177	0.233177	3.33328e+06	4.98873e+06	0.23885	0.357474	1.44076e+07	1.27472e+07	0.222461	0.196824	7.07954e+06	4.85215e+06	0.196017	0.134346	1.75403e+07	1.55354e+07	0.236577	0.209536	1.20705e+07	1.02292e+07	0.305907	0.259243	2.93632e+07	2.50017e+07	0.32401	0.275882	8.69078e+07	7.79151e+07	25.4526	22.8189	-8.99266e+06	47	59
	TARA_PSE_93_MAG_00121	0	0	0	0	0	0	0	0	25531.7	110017	0.000394225	0.00169872	128581	106203	0.00356013	0.00294053	2.69199e+07	2.74775e+07	0.363085	0.370606	41857.5	35967.5	0.00106081	0.000911539	2.41661e+07	2.65477e+07	0.266662	0.292943	5.1282e+07	5.42774e+07	15.0189	15.8961	2.99544e+06	128	114
	TARA_PSE_93_MAG_00141	0	0	0	0	0	0	0	0	1.1407e+06	1.11736e+06	0.0176131	0.0172528	30427.2	122669	0.000842465	0.00339644	1.6175e+07	1.3577e+07	0.218162	0.183122	698277	56494.7	0.0176967	0.00143177	2.41048e+07	2.5892e+07	0.265986	0.285707	4.21492e+07	4.07655e+07	12.3442	11.9389	-1.38363e+06	161	150
	TARA_PSE_93_MAG_00188	0	6909.6	0	0.000353262	0	0	0	0	41310.8	531604	0.000637863	0.00820828	65744.9	0	0.00182033	0	34735.4	25129.8	0.000468497	0.00033894	3.14426e+06	3.29782e+06	0.0796863	0.0835781	8.64861e+06	1.07447e+07	0.0954336	0.118563	1.19347e+07	1.46061e+07	3.49529	4.27768	2.67147e+06	291	244
	TARA_PSE_93_MAG_00207	0	0	0	0	0	0	0	0	3.74629e+06	3.95397e+06	0.0578449	0.0610517	1.62665e+06	2.79675e+06	0.0450383	0.0774359	9.36992e+06	6.114e+06	0.126378	0.0824632	4.09686e+06	3.89931e+06	0.103828	0.0988219	1.11753e+07	9.07519e+06	0.123314	0.100141	3.0015e+07	2.58392e+07	8.79044	7.56749	-4.17577e+06	213	197
	TARA_PSE_93_MAG_00209	0	0	0	0	62804.6	66137.2	0.00450035	0.00473915	1.55499e+06	1.8817e+06	0.02401	0.0290546	1.58499e+06	1.5279e+06	0.0438849	0.0423043	1.44303e+07	5.75315e+06	0.194631	0.0775963	4.05499e+06	3.00629e+06	0.102767	0.0761897	2.50556e+07	2.31358e+07	0.276477	0.255293	4.67437e+07	3.5371e+07	13.6898	10.359	-1.13727e+07	143	165
	TARA_PSE_93_MAG_00212	0	0	0	0	182722	115226	0.0130932	0.00825666	2.38166e+06	1.38832e+06	0.0367742	0.0214364	2.52624e+06	2.67543e+06	0.0699461	0.0740769	2.42896e+06	2.16556e+06	0.0327609	0.0292083	2.19731e+06	2.15831e+06	0.0556873	0.0546991	4.14848e+06	4.0234e+06	0.0457766	0.0443965	1.38654e+07	1.25263e+07	4.06073	3.66854	-1.33911e+06	276	258
	TARA_PSE_93_MAG_00213	0	0	0	0	0	0	0	0	0	0	0	0	59746.9	0	0.00165426	0	3.95228e+06	345675	0.0533069	0.00466233	0	5898.19	0	0.00014948	8.68495e+06	4.71191e+06	0.0958346	0.0519939	1.2697e+07	5.06349e+06	3.71855	1.48294	-7.6335e+06	287	315
	TARA_PSE_93_MAG_00217	0	0	0	0	28952.1	43653.4	0.0020746	0.00312804	6.80667e+06	3.84994e+06	0.105099	0.0594452	3.75887e+06	453559	0.104075	0.0125581	847662	0	0.0114329	0	7.54915e+06	2.90699e+06	0.191321	0.0736731	7.13392e+06	3.74823e+06	0.0787196	0.04136	2.61252e+07	1.10024e+07	7.65126	3.22225	-1.51229e+07	220	264
	TARA_PSE_93_MAG_00221	0	0	0	0	89159.8	265609	0.00638886	0.0190326	7.38996e+06	8.55647e+06	0.114105	0.132117	1.8957e+06	1.32195e+06	0.0524879	0.0366019	9.98156e+06	9.4805e+06	0.134627	0.127869	5.58742e+06	5.58275e+06	0.141605	0.141486	2.01247e+07	1.82797e+07	0.222067	0.201708	4.50685e+07	4.3487e+07	13.1991	12.736	-1.58154e+06	149	145
	TARA_PSE_93_MAG_00223	0	0	0	0	0	0	0	0	4.12109e+06	2.49951e+06	0.0636321	0.0385938	3.53738e+06	213830	0.0979425	0.00592048	0	0	0	0	4.94149e+06	2.02865e+06	0.125234	0.051413	6.23227e+06	1.60473e+06	0.0687703	0.0177075	1.88322e+07	6.34672e+06	5.51537	1.85875	-1.24855e+07	253	302
	TARA_PSE_93_MAG_00224	0	0	0	0	8374.87	73240.2	0.000600112	0.00524812	9.14676e+06	6.16559e+06	0.141231	0.0952003	5.75556e+06	4.10575e+06	0.159359	0.113679	1.37506e+07	9.79693e+06	0.185463	0.132137	5.18141e+06	4.79295e+06	0.131315	0.12147	1.93316e+07	1.20517e+07	0.213316	0.132985	5.31743e+07	3.69862e+07	15.5731	10.8321	-1.61881e+07	120	160
	TARA_PSE_93_MAG_00226	0	0	0	0	393665	962756	0.0282085	0.0689875	1.32108e+07	1.33077e+07	0.203982	0.205479	5.29714e+06	4.21175e+06	0.146666	0.116614	1.76586e+07	1.35917e+07	0.238173	0.18332	1.21877e+07	1.12757e+07	0.308877	0.285766	4.20836e+07	3.6103e+07	0.464374	0.39838	9.08315e+07	7.94527e+07	26.6017	23.2692	-1.13788e+07	37	56
	TARA_PSE_93_MAG_00230	0	0	0	0	27175.1	36649.4	0.00194726	0.00262616	4.11811e+06	3.17343e+06	0.063586	0.0489996	4.71333e+06	2.01536e+06	0.130502	0.055801	557242	19306.6	0.00751586	0.0002604	5.51635e+06	4.56838e+06	0.139803	0.115778	4.29926e+06	5.07148e+06	0.0474405	0.0559615	1.92315e+07	1.48846e+07	5.63229	4.35923	-4.34686e+06	246	241
	TARA_PSE_93_MAG_00233	0	0	0	0	0	0	0	0	5.2881e+06	3.8742e+06	0.0816514	0.0598199	2.10966e+06	1.29912e+06	0.058412	0.0359699	9.32807e+06	2.07213e+06	0.125813	0.0279481	3.6219e+06	1.32949e+06	0.0917915	0.033694	1.95177e+07	1.29577e+07	0.21537	0.142983	3.98655e+07	2.15327e+07	11.6753	6.30625	-1.83328e+07	175	209
	TARA_PSE_93_MAG_00235	0	0	0	0	232932	319616	0.016691	0.0229025	4.68966e+06	4.56469e+06	0.0724111	0.0704814	3.80917e+06	1.93748e+06	0.105468	0.0536445	5.97334e+06	5.68007e+06	0.0805661	0.0766106	5.20948e+06	4.27714e+06	0.132026	0.108397	1.04114e+07	9.7612e+06	0.114886	0.10771	3.0326e+07	2.65402e+07	8.88154	7.77278	-3.78583e+06	211	194
	TARA_PSE_93_MAG_00236	0	127498	0	0.00651849	0	276901	0	0.0198417	8.0857e+06	1.00018e+07	0.124848	0.154433	3.74501e+06	3.22101e+06	0.103691	0.0891828	1.68958e+07	1.20156e+07	0.227884	0.162062	8.33183e+06	7.35136e+06	0.211157	0.186309	3.13985e+07	2.74667e+07	0.346468	0.303082	6.84568e+07	6.04608e+07	20.0488	17.7071	-7.99599e+06	86	94
	TARA_PSE_93_MAG_00237	0	0	0	0	0	0	0	0	4.14756e+06	3.20348e+06	0.0640408	0.0494637	1.98182e+06	451318	0.0548723	0.012496	0	214043	0	0.00288693	7.21186e+06	6.58237e+06	0.182773	0.16682	2.61256e+06	6.31873e+06	0.0288285	0.0697244	1.59538e+07	1.67699e+07	4.67237	4.91139	816135	261	232
	TARA_PSE_93_MAG_00238	0	0	0	0	0	0	0	0	1.21241e+07	6.79711e+06	0.187202	0.104951	1.99939e+06	1.4565e+06	0.0553587	0.0403273	2.65859e+07	8.77409e+06	0.35858	0.118342	8.38599e+06	7.67546e+06	0.21253	0.194523	2.77493e+07	2.33985e+07	0.306201	0.258192	7.68446e+07	4.81017e+07	22.5054	14.0875	-2.87429e+07	72	128
	TARA_PSE_93_MAG_00239	0	0	0	0	0	0	0	0	4.12109e+06	2.49951e+06	0.0636321	0.0385938	3.53738e+06	213830	0.0979425	0.00592048	0	0	0	0	4.94149e+06	2.02865e+06	0.125234	0.051413	6.23227e+06	1.60473e+06	0.0687703	0.0177075	1.88322e+07	6.34672e+06	5.51537	1.85875	-1.24855e+07	254	303
	TARA_PSE_93_MAG_00240	0	0	0	0	0	0	0	0	2.00719e+06	5.26715e+06	0.0309922	0.0813279	48616.2	14155.3	0.00134608	0.00039193	3.55379e+07	2.77103e+07	0.479322	0.373746	4.43687e+06	4.2681e+06	0.112446	0.108168	4.3163e+07	4.81423e+07	0.476284	0.531229	8.51936e+07	8.5402e+07	24.9505	25.0116	208414	51	47
	TARA_PSE_93_MAG_00243	0	0	0	0	0	0	0	0	1.16291e+07	1.13094e+07	0.17956	0.174623	3.31385e+06	2.75856e+06	0.0917535	0.0763787	3.48684e+07	2.311e+07	0.470292	0.311699	9.14796e+06	7.26093e+06	0.231841	0.184017	4.25703e+07	4.36354e+07	0.469745	0.481497	1.0153e+08	8.80742e+07	29.7348	25.7942	-1.34554e+07	18	41
	TARA_PSE_93_MAG_00244	0	0	0	0	0	0	0	0	5.61999e+06	3.23982e+06	0.0867759	0.0500248	5.16767e+06	2.19358e+06	0.143082	0.0607356	840024	9018.22	0.0113299	0.000121634	5.46073e+06	3.33427e+06	0.138394	0.0845018	9.37667e+06	5.50327e+06	0.103467	0.0607262	2.64651e+07	1.428e+07	7.75079	4.18215	-1.21851e+07	218	249
	TARA_PSE_93_MAG_00246	0	3275.57	0	0.000167468	0	0	0	0	6.84207e+06	3.98561e+06	0.105646	0.0615401	4.41282e+06	563075	0.122181	0.0155903	2.3735e+07	3.08466e+06	0.320129	0.0416047	3.01333e+06	949524	0.0763682	0.0240642	2.76695e+07	9.81309e+06	0.305321	0.108283	6.56728e+07	1.83992e+07	19.2335	5.38856	-4.72735e+07	93	224
	TARA_PSE_93_MAG_00247	0	0	0	0	0	0	0	0	2.81668e+07	2.63082e+07	0.434911	0.406213	2.1549e+07	2.04175e+07	0.596644	0.565317	3.40271e+07	2.68489e+07	0.458944	0.362127	1.09193e+07	1.21655e+07	0.276732	0.308315	1.96036e+07	1.56705e+07	0.216317	0.172918	1.14266e+08	1.01411e+08	33.4648	29.7	-1.28551e+07	10	30
	TARA_PSE_93_MAG_00250	8.83651e+06	8.91867e+06	0.451777	0.455978	8.93934e+06	1.01019e+07	0.64056	0.723868	8.11188e+06	5.72274e+06	0.125252	0.0883625	6.53434e+06	5.18301e+06	0.180922	0.143507	1.24985e+07	9.23711e+06	0.168576	0.124587	6.92487e+06	5.17095e+06	0.1755	0.13105	1.8277e+07	1.03787e+07	0.201678	0.114525	7.01225e+07	5.47132e+07	20.5367	16.0238	-1.54093e+07	83	112
	TARA_PSE_93_MAG_00251	0	0	0	0	0	0	0	0	3.07033e+06	1.89009e+06	0.0474077	0.0291841	733092	87093.9	0.0202977	0.00241144	2.63628e+07	1.9138e+07	0.355571	0.258126	1.61447e+06	1.45327e+06	0.0409161	0.0368308	2.62008e+07	2.73513e+07	0.289114	0.30181	5.79815e+07	4.99198e+07	16.9809	14.6199	-8.06169e+06	113	123
	TARA_PSE_93_MAG_00252	0	0	0	0	0	0	0	0	2.5311e+07	2.92414e+07	0.390817	0.451505	7.6535e+06	5.7496e+06	0.211909	0.159194	3.60495e+07	3.68671e+07	0.486221	0.497249	7.76246e+06	7.55077e+06	0.196727	0.191362	3.77389e+07	4.09464e+07	0.416432	0.451826	1.14515e+08	1.20355e+08	33.5379	35.2483	5.83999e+06	8	11
	TARA_PSE_93_MAG_00256	0	0	0	0	0	0	0	0	227412	204099	0.00351138	0.0031514	0	19211.2	0	0.000531918	3.73508e+06	959727	0.0503772	0.0129444	658417	1.05294e+06	0.0166865	0.026685	1.0076e+07	5.34207e+06	0.111184	0.0589474	1.46969e+07	7.57804e+06	4.30426	2.21937	-7.11887e+06	270	289
	TARA_PSE_93_MAG_00258	1.14841e+06	851736	0.0587136	0.043546	7655.17	8165.67	0.000548541	0.000585121	5.70673e+06	4.81901e+06	0.0881152	0.0744083	654209	277072	0.0181136	0.00767152	8.11115e+06	2.4927e+06	0.1094	0.0336206	4.18909e+06	3.16109e+06	0.106166	0.0801128	2.33927e+07	1.5656e+07	0.258128	0.172757	4.321e+07	2.72658e+07	12.6548	7.98528	-1.59442e+07	157	191
	TARA_PSE_93_MAG_00260	0	0	0	0	0	6821.72	0	0.000488819	2.95091e+07	1.94209e+07	0.455638	0.29987	1.89364e+07	9.79887e+06	0.524307	0.27131	2.2967e+07	1.51297e+07	0.30977	0.204063	1.0239e+07	7.0544e+06	0.259492	0.178783	1.53979e+07	1.13524e+07	0.169909	0.125269	9.70495e+07	6.27631e+07	28.4227	18.3813	-3.42864e+07	25	87
	TARA_PSE_93_MAG_00261	51761.7	20808.8	0.00264638	0.00106388	0	0	0	0	2.96861e+07	3.07116e+07	0.45837	0.474205	1.20098e+07	1.39572e+07	0.332525	0.386444	3.82803e+07	3.70519e+07	0.51631	0.499742	6.55368e+06	7.29058e+06	0.166093	0.184768	3.48811e+07	3.4822e+07	0.384898	0.384245	1.21463e+08	1.23854e+08	35.5726	36.273	2.3914e+06	3	8
	TARA_PSE_93_MAG_00265	0	0	0	0	0	0	0	0	1.46913e+06	1.92577e+06	0.0226843	0.0297351	3.76009e+06	4.62429e+06	0.104109	0.128037	7.48197e+06	4.22994e+06	0.100914	0.0570518	3.27869e+06	5.68046e+06	0.0830934	0.143962	3.09991e+06	4.98156e+06	0.0342061	0.0549693	1.90898e+07	2.1442e+07	5.5908	6.27969	2.35222e+06	247	210
	TARA_PSE_93_MAG_00267	0	0	0	0	91071.2	153505	0.00652583	0.0109996	759320	244848	0.0117244	0.00378059	3.57867e+06	1.33391e+06	0.0990856	0.036933	1.37072e+06	17021.9	0.0184877	0.000229585	1.82394e+06	1.49937e+06	0.046225	0.0379992	3.17594e+06	1.2862e+06	0.0350451	0.0141926	1.07997e+07	4.53485e+06	3.16288	1.32812	-6.26481e+06	296	320
	TARA_PSE_93_MAG_00268	0	0	0	0	0	0	0	0	1.03568e+07	6.64407e+06	0.159915	0.102588	1.47381e+07	4.15527e+06	0.408066	0.115051	842782	36257.9	0.0113671	0.000489032	1.04007e+07	9.71153e+06	0.263589	0.246124	7.27308e+06	3.29422e+06	0.0802552	0.0363503	4.36114e+07	2.38414e+07	12.7724	6.98238	-1.97701e+07	154	201
	TARA_PSE_2018_MAG_00136	0	0	0	0	498007	696464	0.0356854	0.049906	1.21224e+07	1.18805e+07	0.187177	0.183442	4.72944e+06	3.19288e+06	0.130948	0.088404	1.32109e+07	1.08088e+07	0.178183	0.145784	9.7307e+06	8.05881e+06	0.246609	0.204238	3.46874e+07	3.08006e+07	0.382761	0.339871	7.49789e+07	6.5438e+07	21.9589	19.1647	-9.54089e+06	75	84
	TARA_PSW_86_MAG_00075	0	0	0	0	0	0	0	0	0	0	0	0	0	0	0	0	0	0	0	0	5557.03	47244	0.000140834	0.00119732	0	0	0	0	5557.03	47244	0.00162748	0.0138363	41686.9	374	371
	TARA_PSW_86_MAG_00105	0	0	0	0	0	0	0	0	909888	1.4933e+06	0.0140492	0.0230575	658892	122248	0.0182433	0.00338479	238896	3.79079e+06	0.00322213	0.0511287	454022	1.25269e+06	0.0115065	0.0317474	3.90405e+06	1.38432e+07	0.0430794	0.152754	6.16574e+06	2.05022e+07	1.80575	6.00446	1.43365e+07	324	212
	TARA_PSW_86_MAG_00160	0	0	0	0	0	0	0	0	938264	367863	0.0144873	0.00568002	361858	0	0.0100191	0	204628	107503	0.00275995	0.00144995	2.24908e+06	2.88256e+06	0.0569995	0.073054	5.1196e+06	5.20768e+06	0.0564925	0.0574644	8.87343e+06	8.5656e+06	2.59875	2.5086	-307831	308	276
	TARA_PSW_86_MAG_00208	0	0	0	0	0	0	0	0	364411	1.42861e+06	0.00562672	0.0220586	693971	1.88386e+06	0.0192146	0.0521602	2.11333e+07	1.82991e+07	0.285037	0.246811	12484.2	1.11034e+06	0.000316393	0.02814	2.71628e+07	3.35676e+07	0.299729	0.370404	4.93669e+07	5.62896e+07	14.458	16.4854	6.92264e+06	135	108
	TARA_PSW_86_MAG_00222	0	0	0	0	0	0	0	0	215024	295812	0.00332009	0.0045675	0	0	0	0	1.76635e+06	57498	0.0238238	0.00077551	470320	118573	0.0119195	0.00300504	4.89419e+06	7.03332e+06	0.0540052	0.0776095	7.34588e+06	7.5052e+06	2.15138	2.19804	159318	317	293
	TARA_PSW_86_MAG_00236	0	0	0	0	0	0	0	0	0	0	0	0	61606.6	0	0.00170575	0	3.32026e+06	366302	0.0447823	0.00494053	17440.2	49535.5	0.000441995	0.0012554	6.92444e+06	4.61902e+06	0.0764081	0.0509689	1.03237e+07	5.03486e+06	3.0235	1.47455	-5.28888e+06	299	316
	TARA_PSW_86_MAG_00253	0	0	0	0	0	0	0	0	0	0	0	0	0	0	0	0	80086.8	1.52095e+06	0.00108018	0.020514	0	226689	0	0.00574508	444832	6.52559e+06	0.00490852	0.072007	524919	8.27323e+06	0.153732	2.42297	7.74831e+06	363	280
	TARA_PSW_86_MAG_00256	0	0	0	0	0	0	0	0	647640	1.03595e+06	0.00999995	0.0159956	0	0	0	0	539560	0	0.00727738	0	1.47878e+06	263425	0.0374774	0.0066761	3.12519e+06	3.84971e+06	0.0344851	0.0424799	5.79117e+06	5.14908e+06	1.69605	1.508	-642090	325	314
	TARA_PSW_86_MAG_00268	0	0	0	0	0	0	0	0	1.10041e+06	2.66456e+06	0.0169909	0.0411424	26166.1	21222	0.000724482	0.000587592	1.73708e+07	2.31321e+07	0.234291	0.311997	1.26398e+06	1.72364e+06	0.0320335	0.043683	1.38548e+07	1.63545e+07	0.152882	0.180464	3.36162e+07	4.3896e+07	9.84514	12.8557	1.02797e+07	196	143
	TARA_PSW_86_MAG_00270	0	0	0	0	0	0	0	0	0	107410	0	0.00165847	0	0	0	0	2.37168e+06	219470	0.0319883	0.00296012	52099.8	0	0.00132039	0	1.424e+07	7.39422e+06	0.157132	0.0815919	1.66638e+07	7.7211e+06	4.88029	2.26127	-8.94266e+06	259	284
	TARA_PSW_86_MAG_00275	0	0	0	0	0	0	0	0	398612	912897	0.0061548	0.0140957	65064.8	32293.1	0.00180151	0.000894128	1.69746e+07	2.38629e+07	0.228947	0.321853	157082	438226	0.00398099	0.0111062	1.52394e+07	2.32647e+07	0.168161	0.256715	3.28348e+07	4.8511e+07	9.61628	14.2073	1.56761e+07	200	126
	TARA_PSW_86_MAG_00280	0	0	0	0	0	0	0	0	2.91847e+06	6.0753e+06	0.0450628	0.0938062	43048.3	750224	0.00119191	0.0207721	9.12974e+06	259682	0.123138	0.00350248	416341	7.76382e+06	0.0105515	0.196762	9.21391e+06	5.04918e+06	0.101671	0.0557155	2.17215e+07	1.98982e+07	6.36155	5.82756	-1.82331e+06	233	213
	TARA_PSW_86_MAG_00283	0	0	0	0	0	0	0	0	22294.6	147339	0.000344242	0.002275	0	13069.3	0	0.00036186	1.82076e+06	7.64266e+06	0.0245577	0.103081	123632	25259.9	0.00313326	0.000640172	6.01851e+06	6.97619e+06	0.0664116	0.0769792	7.9852e+06	1.48045e+07	2.33861	4.33578	6.81932e+06	314	243
	TARA_PSW_86_MAG_00284	0	0	0	0	467938	640085	0.0335307	0.0458661	1.15347e+07	1.13266e+07	0.178103	0.174889	4.63001e+06	3.16834e+06	0.128195	0.0877247	1.22818e+07	1.05387e+07	0.165653	0.142142	8.92119e+06	8.10803e+06	0.226094	0.205485	2.91313e+07	2.75616e+07	0.321451	0.30413	6.6967e+07	6.13434e+07	19.6125	17.9655	-5.62365e+06	88	92
	TARA_PSW_86_MAG_00286	0	0	0	0	0	0	0	0	2.55476e+07	3.19001e+07	0.39447	0.492556	1.25894e+07	1.52857e+07	0.348574	0.423229	3.39315e+07	3.69725e+07	0.457655	0.498671	6.46432e+06	1.06979e+07	0.163828	0.27112	1.9831e+07	2.9911e+07	0.218827	0.330055	9.83639e+07	1.24767e+08	28.8077	36.5404	2.64033e+07	24	7
	TARA_PSW_86_MAG_00287	0	0	0	0	0	9118.33	0	0.000653386	1.58544e+07	1.50504e+07	0.244801	0.232386	7.3093e+06	7.00312e+06	0.202379	0.193901	2.11452e+07	3.00505e+07	0.285199	0.405309	1.14748e+07	1.42235e+07	0.290811	0.360472	2.21996e+07	2.04759e+07	0.244963	0.225942	7.79833e+07	8.68124e+07	22.8389	25.4246	8.82907e+06	69	43
	TARA_PSW_86_MAG_00288	0	0	0	0	0	0	0	0	1.90672e+06	3.0205e+06	0.0294408	0.0466383	2.85389e+06	1.03351e+06	0.0790182	0.0286158	0	0	0	0	8.50688e+06	5.37441e+06	0.215594	0.136206	2.79601e+06	5.41692e+06	0.0308527	0.0597733	1.60635e+07	1.48453e+07	4.70449	4.34773	-1.21816e+06	260	242
	TARA_PSW_86_MAG_00292	0	0	0	0	0	0	0	0	327451	85426.6	0.00505604	0.00131904	368494	25108.3	0.0102028	0.000695194	1.80885e+06	1.59348e+06	0.0243971	0.0214923	152410	49513.5	0.0038626	0.00125484	763802	370189	0.00842822	0.00408487	3.42101e+06	2.12372e+06	1.00191	0.621971	-1.29729e+06	341	341
	TARA_PSW_86_MAG_00294	0	0	0	0	0	0	0	0	2.81668e+07	2.63082e+07	0.434911	0.406213	2.1549e+07	2.04175e+07	0.596644	0.565317	3.40271e+07	2.68489e+07	0.458944	0.362127	1.09193e+07	1.21655e+07	0.276732	0.308315	1.96036e+07	1.56705e+07	0.216317	0.172918	1.14266e+08	1.01411e+08	33.4648	29.7	-1.28551e+07	11	31
	TARA_PSW_86_MAG_00295	0	0	0	0	0	0	0	0	215024	295812	0.00332009	0.0045675	0	0	0	0	1.76635e+06	57498	0.0238238	0.00077551	470320	118573	0.0119195	0.00300504	4.89419e+06	7.03332e+06	0.0540052	0.0776095	7.34588e+06	7.5052e+06	2.15138	2.19804	159318	318	294
	TARA_PSW_86_MAG_00297	0	0	0	0	0	0	0	0	1.27929e+07	9.62733e+06	0.19753	0.148652	3.71902e+06	2.95203e+06	0.102972	0.0817354	2.6161e+07	1.4018e+07	0.35285	0.189069	7.94791e+06	8.79887e+06	0.201427	0.222994	4.04573e+07	4.17072e+07	0.446428	0.460221	9.10782e+07	7.71034e+07	26.6739	22.5812	-1.39747e+07	36	61
	TARA_PSW_86_MAG_00298	0	0	0	0	0	0	0	0	1.26396e+07	1.02847e+07	0.195163	0.158802	1.01788e+06	1.2573e+06	0.0281829	0.034812	3.06079e+07	2.95798e+07	0.412827	0.39896	6.45298e+06	7.32583e+06	0.163541	0.185662	2.89935e+07	3.19797e+07	0.31993	0.352882	7.97118e+07	8.04273e+07	23.3451	23.5546	715452	60	53
	TARA_PSW_86_MAG_00299	0	0	0	0	0	0	0	0	2.21417e+07	3.09657e+07	0.341881	0.478129	1.37343e+07	1.92036e+07	0.380274	0.531706	2.35965e+07	3.95266e+07	0.318261	0.533119	6.38223e+06	1.35613e+07	0.161748	0.34369	2.02503e+07	3.80843e+07	0.223453	0.420244	8.61051e+07	1.41341e+08	25.2175	41.3945	5.52364e+07	49	3
	TARA_PSW_86_MAG_00300	0	0	0	0	0	4768.2	0	0.000341671	6.91062e+06	3.55027e+06	0.106704	0.0548183	4.13129e+06	1.66563e+06	0.114387	0.0461178	885676	406005	0.0119456	0.00547604	5.59568e+06	2.11704e+06	0.141814	0.053653	6.79971e+06	1.94609e+06	0.0750318	0.0214742	2.4323e+07	9.6898e+06	7.12344	2.83784	-1.46332e+07	223	270
	TARA_PSW_86_MAG_00302	0	0	0	0	0	0	0	0	0	0	0	0	0	0	0	0	7.07715e+06	1.50621e+07	0.0954539	0.203151	0	0	0	0	1.85791e+07	2.53228e+07	0.205012	0.279426	2.56562e+07	4.03849e+07	7.5139	11.8275	1.47287e+07	221	153
	TARA_PSW_86_MAG_00303	0	0	0	0	0	0	0	0	0	0	0	0	0	0	0	0	0	0	0	0	0	0	0	0	308729	1.07842e+06	0.00340668	0.0118999	308729	1.07842e+06	0.0904169	0.315834	769688	367	354
	TARA_PSW_86_MAG_00304	0	0	0	0	0	0	0	0	9.1337e+06	1.76104e+07	0.14103	0.271915	2.65015e+06	1.08269e+07	0.0733768	0.299773	2.09098e+07	2.75711e+07	0.282023	0.371868	4.80145e+06	8.54088e+06	0.121685	0.216455	1.74566e+07	2.40404e+07	0.192626	0.265275	5.49517e+07	8.85897e+07	16.0936	25.9451	3.3638e+07	116	40
	TARA_PSW_86_MAG_00306	0	0	0	0	0	0	0	0	258794	2.69972e+06	0.00399593	0.0416853	415700	1.27628e+06	0.0115098	0.0353375	2.42478e+07	2.61015e+07	0.327045	0.352047	706939	3.85581e+06	0.0179163	0.0977194	2.34741e+07	2.89548e+07	0.259027	0.319504	4.91034e+07	6.28882e+07	14.3808	18.418	1.37848e+07	138	86
	TARA_PSW_86_MAG_00309	0	0	0	0	0	0	0	0	0	120872	0	0.00186634	0	0	0	0	3.5377e+06	9.93011e+06	0.0477152	0.133933	0	410293	0	0.0103982	4.13464e+06	1.73359e+07	0.045624	0.191294	7.67235e+06	2.77972e+07	2.24699	8.14092	2.01248e+07	316	190
	TARA_PSW_86_MAG_00310	0	0	0	0	0	0	0	0	1.49863e+07	1.2184e+07	0.231397	0.188128	2.73175e+06	1.37316e+06	0.0756362	0.0380198	1.91343e+07	1.99915e+07	0.258077	0.269637	2.83426e+06	1.51974e+06	0.07183	0.0385154	6.61894e+06	1.13231e+07	0.073037	0.124946	4.63056e+07	4.63915e+07	13.5614	13.5866	85935	146	136
	TARA_PSW_86_MAG_00311	0	0	0	0	0	0	0	0	9.02579e+06	6.10241e+06	0.139364	0.0942248	3.34078e+06	814578	0.0924989	0.0225539	6.81783e+06	3.59993e+06	0.0919562	0.0485544	1.04366e+07	7.29919e+06	0.2645	0.184987	1.16679e+07	1.50113e+07	0.12875	0.165643	4.12889e+07	3.28274e+07	12.0922	9.61412	-8.46147e+06	165	171
	TARA_PSW_86_MAG_00313	0	0	0	0	0	0	0	0	227412	204099	0.00351138	0.0031514	0	19211.2	0	0.000531918	3.73508e+06	959727	0.0503772	0.0129444	658417	1.05294e+06	0.0166865	0.026685	1.0076e+07	5.34207e+06	0.111184	0.0589474	1.46969e+07	7.57804e+06	4.30426	2.21937	-7.11887e+06	271	290
	TARA_PSW_86_MAG_00314	0	0	0	0	6618.85	9261.82	0.000474282	0.000663668	3.68258e+06	1.17019e+06	0.0568612	0.0180684	3.98465e+06	2.21327e+06	0.110326	0.0612808	1.0887e+06	703023	0.0146839	0.0094821	2.75258e+06	2.50487e+06	0.0697597	0.0634819	1.6085e+06	3.14689e+06	0.0177491	0.0347245	1.31236e+07	9.7475e+06	3.8435	2.85474	-3.37612e+06	279	269
	TARA_PSW_86_MAG_00316	0	0	0	0	0	0	0	0	4.16779e+06	4.5384e+06	0.0643531	0.0700755	357102	4449.66	0.00988739	0.000123201	7.72223e+06	2.12406e+06	0.104154	0.0286485	3.22286e+06	3.01618e+06	0.0816783	0.0764404	1.91055e+07	1.4181e+07	0.210821	0.156482	3.45755e+07	2.38641e+07	10.1261	6.98905	-1.07114e+07	194	200
	TARA_PSW_86_MAG_00317	0	0	0	0	0	0	0	0	7.01356e+06	5.33971e+06	0.108293	0.0824482	3.44982e+06	842490	0.0955182	0.0233267	8.34599e+06	5.92605e+06	0.112567	0.0799282	6.86133e+06	5.04707e+06	0.17389	0.12791	2.72654e+07	2.52568e+07	0.300862	0.278698	5.29361e+07	4.24121e+07	15.5033	12.4212	-1.0524e+07	124	147
	TARA_PSW_86_MAG_00318	0	0	0	0	0	0	0	0	648959	1.74482e+06	0.0100203	0.026941	34074	13573.2	0.000943436	0.000375813	1.7392e+07	8.33706e+06	0.234577	0.112447	595330	1.31355e+06	0.0150877	0.0332899	2.23083e+07	2.45658e+07	0.246162	0.271073	4.09787e+07	3.59748e+07	12.0014	10.5359	-5.00385e+06	167	163
	TARA_PSW_86_MAG_00319	0	0	0	0	0	0	0	0	97333.2	1.31739e+06	0.00150288	0.0203413	7677.13	4.29869e+06	0.000212563	0.119022	1.0004e+07	2.10227e+07	0.13493	0.283546	35927.7	3.82969e+06	0.00091053	0.0970575	1.38759e+07	2.78295e+07	0.153115	0.307086	2.40209e+07	5.8298e+07	7.03496	17.0736	3.42771e+07	225	100
	TARA_PSW_86_MAG_00320	0	0	0	0	0	0	0	0	8.44563e+06	5.44616e+06	0.130406	0.084092	1.27117e+07	8.08372e+06	0.35196	0.223821	1.43536e+06	185592	0.0193596	0.00250319	1.01719e+07	7.33303e+06	0.257791	0.185844	7.53427e+06	5.46925e+06	0.0831374	0.0603507	4.02989e+07	2.65178e+07	11.8023	7.76622	-1.37811e+07	171	195
	TARA_RED_19_MAG_00041	0	0	0	0	0	0	0	0	1.8805e+07	2.04584e+07	0.290361	0.31589	7.45344e+06	7.91965e+06	0.20637	0.219278	2.87748e+07	3.24761e+07	0.388104	0.438025	6.52553e+06	8.95468e+06	0.165379	0.226942	2.28598e+07	2.80814e+07	0.252248	0.309866	8.44186e+07	9.78903e+07	24.7236	28.669	1.34717e+07	52	33
	TARA_RED_19_MAG_00042	0	0	0	0	2768.33	98233.7	0.000198368	0.00703906	1.1907e+07	7.38889e+06	0.183851	0.114089	7.09977e+06	6.11608e+06	0.196578	0.169341	1.41046e+07	1.4938e+07	0.190238	0.201478	9.13867e+06	8.47343e+06	0.231605	0.214746	1.83301e+07	1.20243e+07	0.202264	0.132683	6.05829e+07	4.9039e+07	17.7428	14.362	-1.1544e+07	105	124
	TARA_RED_19_MAG_00044	0	0	0	0	0	0	0	0	5.37949e+06	7.24726e+06	0.0830624	0.111902	392792	1.34954e+06	0.0108756	0.0373659	9.18285e+06	2.03554e+07	0.123855	0.274545	1.26803e+06	1.7469e+06	0.0321363	0.0442725	6.17234e+06	1.82389e+07	0.0681091	0.201258	2.23955e+07	4.89379e+07	6.55894	14.3324	2.65424e+07	231	125
	TARA_RED_19_MAG_00045	0	0	0	0	0	0	0	0	2.01732e+07	2.54674e+07	0.311486	0.393232	1.02096e+07	1.73537e+07	0.282681	0.480488	1.46558e+06	2.15773e+06	0.0197672	0.0291026	5.68856e+06	8.61621e+06	0.144168	0.218364	2.76017e+06	2.34126e+06	0.0304573	0.0258347	4.02971e+07	5.59364e+07	11.8018	16.382	1.56393e+07	172	109
	TARA_RED_19_MAG_00049	0	0	0	0	2790.12	64909.2	0.00019993	0.00465115	1.97836e+07	1.74785e+07	0.305471	0.269878	2.02029e+07	1.76953e+07	0.559374	0.489945	3.22312e+07	1.69446e+07	0.434722	0.228542	4.87373e+06	5.50972e+06	0.123517	0.139635	1.30937e+07	9.98663e+06	0.144483	0.110198	9.01879e+07	6.76796e+07	26.4132	19.8212	-2.25083e+07	41	80
	TARA_RED_19_MAG_00050	0	0	0	0	0	0	0	0	1.19995e+07	6.84428e+06	0.18528	0.10568	1.67168e+06	1.31153e+06	0.0462852	0.0363134	2.68297e+07	1.92854e+07	0.361869	0.260113	7.9018e+06	7.1465e+06	0.200259	0.181117	3.00983e+07	3.03824e+07	0.332122	0.335256	7.85011e+07	6.497e+07	22.9905	19.0277	-1.3531e+07	65	85
	TARA_RED_19_MAG_00051	0	0	0	0	0	0	0	0	385976	92184.2	0.00595969	0.00142338	1.92651e+06	705967	0.053341	0.0195467	0	0	0	0	173299	246270	0.00439199	0.00624134	26387.7	116603	0.000291177	0.00128666	2.51217e+06	1.16102e+06	0.735736	0.340027	-1.35115e+06	346	350
	TARA_RED_19_MAG_00052	0	0	0	0	0	29992.5	0	0.00214915	2.38489e+07	1.37469e+07	0.368241	0.21226	1.72773e+07	1.02464e+07	0.47837	0.2837	2.80011e+07	1.44601e+07	0.377668	0.195033	9.87906e+06	6.26656e+06	0.250369	0.158816	2.02572e+07	1.23341e+07	0.223529	0.136102	9.92635e+07	5.70841e+07	29.0712	16.7181	-4.21794e+07	21	103
	TARA_RED_19_MAG_00053	0	2521.87	0	0.000128934	0	0	0	0	3.88111e+06	484026	0.0599266	0.00747364	211204	24635.5	0.00584779	0.000682104	1.43668e+07	2.26783e+06	0.193774	0.0305876	699203	157644	0.0177202	0.00399524	1.8657e+07	8.97142e+06	0.205872	0.0989956	3.78154e+07	1.19081e+07	11.0749	3.4875	-2.59073e+07	180	261
	TARA_RED_19_MAG_00054	0	0	0	0	8662.66	48631.1	0.000620734	0.00348472	5.01716e+06	991966	0.0774679	0.0153165	3.59967e+06	76137.4	0.0996673	0.00210808	224098	18676.6	0.00302254	0.000251902	3.55345e+06	957300	0.0900567	0.0242613	1.10864e+06	1.47135e+06	0.0122333	0.0162357	1.35117e+07	3.56406e+06	3.95715	1.0438	-9.94762e+06	278	331
	TARA_RED_19_MAG_00056	0	0	0	0	0	0	0	0	227412	204099	0.00351138	0.0031514	0	19211.2	0	0.000531918	3.73508e+06	959727	0.0503772	0.0129444	658417	1.05294e+06	0.0166865	0.026685	1.0076e+07	5.34207e+06	0.111184	0.0589474	1.46969e+07	7.57804e+06	4.30426	2.21937	-7.11887e+06	272	291
	TARA_RED_19_MAG_00057	0	0	0	0	4423	0	0.000316935	0	9.23726e+06	9.10082e+06	0.142629	0.140522	1.24479e+07	1.14847e+07	0.344656	0.317987	540381	544003	0.00728845	0.0073373	1.1406e+07	9.59291e+06	0.289066	0.243117	2.51833e+06	2.22597e+06	0.0277886	0.0245626	3.61543e+07	3.29484e+07	10.5884	9.64955	-3.20586e+06	186	170
	TARA_RED_19_MAG_00058	0	0	0	0	2985.96	96920.4	0.000213963	0.00694496	2.21454e+07	1.18426e+07	0.341939	0.182857	1.78141e+07	1.01432e+07	0.493234	0.280844	2.00165e+07	1.35484e+07	0.269974	0.182735	6.76132e+06	4.64619e+06	0.171355	0.11775	1.14285e+07	6.08748e+06	0.126109	0.0671726	7.81689e+07	4.63648e+07	22.8932	13.5788	-3.1804e+07	67	137
	TARA_RED_19_MAG_00059	0	0	0	0	0	0	0	0	2.10267e+07	1.98656e+07	0.324665	0.306736	1.50978e+07	1.73685e+07	0.418026	0.480897	1.07298e+07	1.44335e+07	0.14472	0.194673	8.01982e+06	1.0947e+07	0.20325	0.277434	8.51308e+06	8.87147e+06	0.0939381	0.0978927	6.33873e+07	7.1486e+07	18.5641	20.936	8.09873e+06	99	69
	TARA_SOC_28_MAG_00031	7.6342e+06	6.41305e+06	0.390308	0.327875	1.01864e+06	386916	0.0729919	0.0277249	17464.4	19677	0.000269661	0.000303824	1.16545e+06	238635	0.0322689	0.00660729	2.59518e+06	1.75656e+06	0.0350028	0.0236919	1.49739e+06	1.12084e+06	0.0379489	0.028406	896577	468504	0.00989333	0.00516974	1.48249e+07	1.04042e+07	4.34175	3.04706	-4.42072e+06	265	265
	TARA_SOC_28_MAG_00037	14611.1	26214.2	0.000747008	0.00134023	1.24697e+06	398878	0.0893534	0.0285821	0	0	0	0	0	0	0	0	28457.6	0	0.000383825	0	0	0	0	0	0	0	0	0	1.29004e+06	425092	0.377812	0.124496	-864949	356	366
	TARA_SOC_28_MAG_00048	1.25466e+07	1.28322e+07	0.641463	0.656061	3.37913e+06	2.52519e+06	0.242136	0.180945	7.87818e+06	6.41444e+06	0.121644	0.0990426	48110.9	135084	0.00133209	0.0037402	4.08713e+06	3.27789e+06	0.0551256	0.0442109	6.86366e+06	5.83735e+06	0.173949	0.147939	1.03216e+07	8.30657e+06	0.113894	0.0916594	4.51244e+07	3.93287e+07	13.2155	11.5181	-5.7957e+06	148	156
	TARA_SOC_28_MAG_00051	4.94253e+06	3.27574e+06	0.252693	0.167476	0	0	0	0	8.51416e+06	7.0436e+06	0.131464	0.108757	0	0	0	0	0	0	0	0	4.63139e+06	3.64823e+06	0.117375	0.0924587	4.78874e+06	4.70165e+06	0.0528416	0.0518806	2.28768e+07	1.86692e+07	6.6999	5.46763	-4.2076e+06	230	223
	TARA_SOC_28_MAG_00052	1.66702e+07	1.53606e+07	0.852282	0.785329	29410	3307.31	0.00210741	0.00023699	5.76548e+06	5.02721e+06	0.0890224	0.077623	0	0	0	0	7217.55	0	9.73475e-05	0	4.77849e+06	4.36382e+06	0.121103	0.110594	6.04569e+06	3.73538e+06	0.0667115	0.0412183	3.32965e+07	2.84903e+07	9.75148	8.34391	-4.80615e+06	198	183
	TARA_SOC_28_MAG_00053	1.46059e+07	1.46333e+07	0.746742	0.748147	35800	6418.23	0.0025653	0.000459907	9.99193e+06	8.82666e+06	0.154281	0.136289	0	0	0	0	1.56711e+06	538348	0.0211365	0.00726103	7.96177e+06	7.09701e+06	0.201779	0.179863	1.25467e+07	1.15854e+07	0.138447	0.127839	4.67092e+07	4.26871e+07	13.6796	12.5017	-4.02205e+06	144	146
	TARA_SOC_28_MAG_00054	1.76273e+07	1.71165e+07	0.901218	0.875102	1.14128e+06	3036.11	0.0817802	0.000217556	1.06313e+07	9.03691e+06	0.164153	0.139535	0	0	0	0	1.1641e+06	216303	0.015701	0.00291741	8.21001e+06	6.87008e+06	0.20807	0.174111	1.19405e+07	1.03779e+07	0.131759	0.114516	5.07145e+07	4.36207e+07	14.8527	12.7751	-7.09377e+06	130	144
	TARA_SOC_28_MAG_00055	1.22587e+07	1.18781e+07	0.626742	0.607283	0	0	0	0	1.82195e+06	1.81938e+06	0.028132	0.0280922	0	0	0	0	0	0	0	0	3.48943e+06	2.39546e+06	0.0884342	0.0607091	2.09507e+06	416991	0.0231182	0.00460132	1.96652e+07	1.65099e+07	5.75931	4.83524	-3.15524e+06	245	234
	TARA_SOC_28_MAG_00056	1.38743e+07	1.41721e+07	0.709342	0.724564	0	0	0	0	3.84118e+06	2.33416e+06	0.0593101	0.0360408	0	0	0	0	0	0	0	0	1.94464e+06	1.57842e+06	0.0492839	0.0400026	328404	622699	0.00362379	0.00687121	1.99886e+07	1.87073e+07	5.85402	5.47879	-1.28121e+06	240	222
	TARA_SOC_28_MAG_00057	1.88292e+07	1.87721e+07	0.962667	0.959748	2.05941e+06	1.31187e+06	0.14757	0.0940038	1.26733e+07	1.12416e+07	0.195683	0.173577	3192.9	3212.29	8.84045e-05	8.89415e-05	4.82943e+06	2.5601e+06	0.0651375	0.0345296	1.05962e+07	9.18433e+06	0.268544	0.232763	1.74347e+07	1.55762e+07	0.192385	0.171876	6.64255e+07	5.86494e+07	19.4539	17.1766	-7.77602e+06	91	98
	TARA_SOC_28_MAG_00058	930049	439968	0.0475499	0.0224939	0	0	0	0	0	78283.2	0	0.00120874	0	0	0	0	0	0	0	0	183464	185879	0.00464961	0.00471081	0	0	0	0	1.11351e+06	704130	0.326113	0.206217	-409383	358	359
	TARA_SOC_28_MAG_00059	1.82962e+07	1.8247e+07	0.935417	0.932898	695543	101481	0.04984	0.00727175	1.11438e+07	9.26461e+06	0.172067	0.143051	0	41752.5	0	0.00115604	5.01586e+06	3.88781e+06	0.067652	0.0524373	9.62336e+06	8.32883e+06	0.243889	0.211081	1.44953e+07	1.18529e+07	0.159949	0.130792	5.92701e+07	5.17244e+07	17.3584	15.1484	-7.54576e+06	109	119
	TARA_SOC_28_MAG_00060	1.0829e+07	9.74169e+06	0.553647	0.498056	0	0	0	0	1.18985e+06	733196	0.018372	0.011321	0	0	0	0	0	0	0	0	1.09719e+06	647213	0.0278066	0.0164026	0	0	0	0	1.31161e+07	1.11221e+07	3.84128	3.25731	-1.99397e+06	280	262
	TARA_SOC_28_MAG_00061	1.84495e+07	1.82631e+07	0.943251	0.933724	3.37181e+06	2.51245e+06	0.241612	0.180033	1.31603e+07	1.17456e+07	0.203203	0.181359	262712	520872	0.00727393	0.0144218	5.03142e+06	2.39748e+06	0.0678619	0.0323363	1.03745e+07	8.91035e+06	0.262925	0.225819	2.07796e+07	1.82154e+07	0.229294	0.200999	7.14298e+07	6.25653e+07	20.9196	18.3234	-8.8645e+06	80	89
	TARA_SOC_28_MAG_00063	1.71775e+07	1.65956e+07	0.878221	0.848472	2799.31	0	0.000200588	0	9.52615e+06	7.74991e+06	0.147089	0.119663	0	0	0	0	7083.59	0	9.55407e-05	0	6.90786e+06	5.57717e+06	0.175069	0.141345	8.28528e+06	6.59463e+06	0.0914244	0.0727689	4.19067e+07	3.65173e+07	12.2731	10.6948	-5.38934e+06	162	161
	TARA_SOC_28_MAG_00064	1.88292e+07	1.87721e+07	0.962667	0.959748	2.05941e+06	1.31187e+06	0.14757	0.0940038	1.26733e+07	1.12416e+07	0.195683	0.173577	3192.9	3212.29	8.84045e-05	8.89415e-05	4.82943e+06	2.5601e+06	0.0651375	0.0345296	1.05962e+07	9.18433e+06	0.268544	0.232763	1.74347e+07	1.55762e+07	0.192385	0.171876	6.64255e+07	5.86494e+07	19.4539	17.1766	-7.77602e+06	92	99
	TARA_SOC_28_MAG_00065	1.68208e+07	1.55675e+07	0.859985	0.795905	0	0	0	0	6.80407e+06	5.53756e+06	0.105059	0.0855031	0	0	0	0	0	0	0	0	4.51248e+06	3.7369e+06	0.114362	0.0947058	3.38517e+06	3.3827e+06	0.0373539	0.0373266	3.15225e+07	2.82246e+07	9.23196	8.2661	-3.29793e+06	206	185
	TARA_SOC_28_MAG_00066	6.30256e+06	5.93279e+06	0.322226	0.303321	6800.62	4714.84	0.000487307	0.000337848	1.38248e+06	1.2003e+06	0.0213462	0.0185333	0	0	0	0	35625.4	0	0.000480501	0	1.16877e+06	1.14597e+06	0.0296207	0.0290427	0	45295.4	0	0.000499815	8.89623e+06	8.32907e+06	2.60542	2.43932	-567159	307	279
	TARA_SOC_28_MAG_00067	1.56899e+07	1.55835e+07	0.802168	0.796724	7193.24	3093.99	0.000515441	0.000221704	6.36925e+06	5.5016e+06	0.0983449	0.0849479	0	0	0	0	1.96329e+06	862553	0.0264801	0.0116338	5.8291e+06	5.2975e+06	0.147729	0.134257	6.10746e+06	5.05231e+06	0.0673931	0.05575	3.59662e+07	3.23005e+07	10.5334	9.45981	-3.66571e+06	188	174
	TARA_SOC_28_MAG_00068	8.73696e+06	6.44917e+06	0.446688	0.329722	0	0	0	0	1.80042e+06	1.43864e+06	0.0277996	0.0222135	0	0	0	0	0	0	0	0	1.59005e+06	1.21203e+06	0.0402974	0.0307171	0	26230.6	0	0.000289443	1.21274e+07	9.12608e+06	3.55174	2.67274	-3.00136e+06	289	274
	TARA_SOC_28_MAG_00070	1.68208e+07	1.55675e+07	0.859985	0.795905	0	0	0	0	6.80407e+06	5.53756e+06	0.105059	0.0855031	0	0	0	0	0	0	0	0	4.51248e+06	3.7369e+06	0.114362	0.0947058	3.38517e+06	3.3827e+06	0.0373539	0.0373266	3.15225e+07	2.82246e+07	9.23196	8.2661	-3.29793e+06	207	186
	TARA_SOC_28_MAG_00071	1.68208e+07	1.55675e+07	0.859985	0.795905	0	0	0	0	6.80407e+06	5.53756e+06	0.105059	0.0855031	0	0	0	0	0	0	0	0	4.51248e+06	3.7369e+06	0.114362	0.0947058	3.38517e+06	3.3827e+06	0.0373539	0.0373266	3.15225e+07	2.82246e+07	9.23196	8.2661	-3.29793e+06	208	187
	TARA_SOC_28_MAG_00072	1.84495e+07	1.82631e+07	0.943251	0.933724	3.37181e+06	2.51245e+06	0.241612	0.180033	1.31603e+07	1.17456e+07	0.203203	0.181359	262712	520872	0.00727393	0.0144218	5.03142e+06	2.39748e+06	0.0678619	0.0323363	1.03745e+07	8.91035e+06	0.262925	0.225819	2.07796e+07	1.82154e+07	0.229294	0.200999	7.14298e+07	6.25653e+07	20.9196	18.3234	-8.8645e+06	81	90
	TARA_SOC_28_MAG_00073	1.23054e+07	1.19254e+07	0.629129	0.609699	0	0	0	0	3.66457e+06	2.37557e+06	0.056583	0.0366801	0	0	0	0	0	0	0	0	2.87546e+06	2.31485e+06	0.0728741	0.0586663	854825	620223	0.00943262	0.00684389	1.97003e+07	1.7236e+07	5.76959	5.04789	-2.46424e+06	243	228
	TARA_SOC_28_MAG_00074	1.7371e+07	1.71526e+07	0.888114	0.876949	3229.73	0	0.00023143	0	1.07458e+07	9.26071e+06	0.165921	0.142991	0	0	0	0	353816	0	0.00477213	0	8.01773e+06	6.7991e+06	0.203197	0.172313	1.40875e+07	1.16605e+07	0.15545	0.128668	5.05791e+07	4.48729e+07	14.813	13.1419	-5.7062e+06	131	141
	TARA_SOC_28_MAG_00075	1.07534e+07	9.855e+06	0.549781	0.503849	1.48299e+06	40702.3	0.106266	0.00291657	3.8459e+06	3.38277e+06	0.059383	0.0522319	0	0	0	0	0	0	0	0	2.00317e+06	1.76546e+06	0.0507673	0.0447427	220924	814761	0.0024378	0.00899052	1.83064e+07	1.58587e+07	5.36137	4.64451	-2.44772e+06	256	235
	TARA_SOC_28_MAG_00077	1.46163e+07	1.46027e+07	0.747277	0.74658	0	0	0	0	8.22495e+06	6.85944e+06	0.126998	0.105914	0	0	0	0	0	0	0	0	5.76141e+06	4.94884e+06	0.146014	0.125421	7.35552e+06	6.18766e+06	0.0811649	0.0682781	3.59582e+07	3.25986e+07	10.531	9.54711	-3.35958e+06	189	172
	TARA_SOC_28_MAG_00078	1.68208e+07	1.55675e+07	0.859985	0.795905	0	0	0	0	6.80407e+06	5.53756e+06	0.105059	0.0855031	0	0	0	0	0	0	0	0	4.51248e+06	3.7369e+06	0.114362	0.0947058	3.38517e+06	3.3827e+06	0.0373539	0.0373266	3.15225e+07	2.82246e+07	9.23196	8.2661	-3.29793e+06	209	188
	TARA_SOC_28_MAG_00079	46215.2	14331.8	0.00236281	0.000732732	0	0	0	0	0	0	0	0	0	0	0	0	0	0	0	0	0	3216.54	0	8.15182e-05	0	0	0	0	46215.2	17548.4	0.013535	0.00513937	-28666.9	372	372
	TARA_SOC_28_MAG_00080	1.23054e+07	1.19254e+07	0.629129	0.609699	0	0	0	0	3.66457e+06	2.37557e+06	0.056583	0.0366801	0	0	0	0	0	0	0	0	2.87546e+06	2.31485e+06	0.0728741	0.0586663	854825	620223	0.00943262	0.00684389	1.97003e+07	1.7236e+07	5.76959	5.04789	-2.46424e+06	244	229
	Metagenome_centric_SAG_TOSAG00_10	0	0	0	0	0	0	0	0	2.77278e+07	3.32668e+07	0.428133	0.513659	8.80164e+06	1.25443e+07	0.243698	0.347325	2.75509e+07	4.24219e+07	0.371596	0.57217	6.97602e+06	1.23459e+07	0.176796	0.312887	2.01859e+07	3.08439e+07	0.222743	0.340349	9.12423e+07	1.31423e+08	26.722	38.4896	4.01806e+07	35	4
	Metagenome_centric_SAG_TOSAG00_13	0	0	0	0	0	0	0	0	2.97746e+07	2.68333e+07	0.459737	0.414322	1.23551e+07	1.16782e+07	0.342088	0.323344	3.42993e+07	3.39783e+07	0.462615	0.458286	9.96557e+06	1.08541e+07	0.252562	0.275081	3.00191e+07	3.13781e+07	0.331248	0.346244	1.16414e+08	1.14722e+08	34.0939	33.5985	-1.69167e+06	5	22
	Metagenome_centric_SAG_TOSAG00_18	0	0	0	0	5747.76	5723.81	0.000411863	0.000410147	2.72873e+07	3.10196e+07	0.421332	0.478961	1.05561e+07	1.5069e+07	0.292276	0.417228	2.24228e+07	3.51265e+07	0.30243	0.473773	6.44817e+06	9.80613e+06	0.163419	0.248521	1.0752e+07	2.16448e+07	0.118643	0.238841	7.74721e+07	1.12672e+08	22.6891	32.998	3.51997e+07	70	23
	Metagenome_centric_SAG_TOSAG00_8	0	0	0	0	0	0	0	0	2.1064e+07	2.81871e+07	0.325241	0.435225	8.55883e+06	1.19785e+07	0.236976	0.331659	4.44128e+06	1.37423e+07	0.0599022	0.185351	4.34631e+06	9.66578e+06	0.11015	0.244964	4.3865e+06	1.42092e+07	0.0484031	0.156792	4.27969e+07	7.77829e+07	12.5339	22.7801	3.49859e+07	160	60
	Metagenome_centric_SAG_TOSAG00_9	0	0	0	0	0	0	0	0	3.18779e+07	3.67597e+07	0.492214	0.567592	1.6782e+07	2.05422e+07	0.464658	0.56877	1.05485e+07	3.21848e+07	0.142274	0.434096	9.29469e+06	1.34457e+07	0.235559	0.34076	9.57375e+06	2.01525e+07	0.105642	0.222374	7.80769e+07	1.23085e+08	22.8663	36.0477	4.50081e+07	68	9
	Metagenome_centric_SAG_TOSAG23_28	0	0	0	0	420758	1.02363e+06	0.0301499	0.0733495	1.65986e+07	1.17619e+07	0.256292	0.181611	1.30978e+07	1.07186e+07	0.36265	0.296774	1.94155e+07	1.85395e+07	0.261869	0.250053	1.42458e+07	1.07168e+07	0.361038	0.271599	2.29278e+07	1.84101e+07	0.252998	0.203147	8.67063e+07	7.11704e+07	25.3936	20.8436	-1.5536e+07	48	72
	Metagenome_centric_SAG_TOSAG23_29	0	0	0	0	600575	1.40806e+06	0.043035	0.100897	1.72174e+07	1.36303e+07	0.265847	0.21046	1.32551e+07	1.00373e+07	0.367004	0.277912	2.05587e+07	1.74766e+07	0.277288	0.235717	1.63794e+07	1.28325e+07	0.415111	0.325219	3.07727e+07	2.59417e+07	0.339563	0.286255	9.87839e+07	8.13264e+07	28.9307	23.8179	-1.74575e+07	22	51
	Metagenome_centric_SAG_TOSAG39_4	0	0	0	0	0	0	0	0	1.32504e+06	3.11877e+06	0.0204594	0.0481556	2.22968e+06	1.32292e+07	0.0617352	0.366289	439271	576648	0.00592472	0.00777761	8458.43	104119	0.000214366	0.00263873	74000.9	327149	0.000816567	0.00360994	4.07645e+06	1.73559e+07	1.19387	5.083	1.32795e+07	334	227
